# Supplementary material for: Human UPF3A and UPF3B enable fault‐tolerant activation of nonsense‐mediated mRNA decay
Source: EMBO J. 2022 Apr 22;41(10):e109191. doi: 10.15252/embj.2021109191 (PMC9108619; doi:10.15252/embj.2021109191)
Supplement: Supplementary file 3 — Dataset EV1 [file EMBJ-41-e109191-s004.xlsx]

## Sheet: Description
Wallmeroth et al. 2021 - Dataset EV1
Differential gene expression (DGE) analysis of RNA-seq data using DESeq2
Full DGE results of all expressed (non-0) genes are given in the following sheets
RNA-seq conditions				Column description
Name	Cell line	siRNA		Column header	Description
UPF3A_OE	Flp-In-T-REx-293 FLAG-UPF3A-WT			ID	Numeric ID of gene
UPF3A_OE_HeLa	HeLa Flp-In-T-REx FLAG-UPF3A-WT			geneID	Ensembl gene ID
UPF3A_KO_14	Flp-In-T-REx-293 UPF3A KO-14	Luc (control)		baseMean	Mean of normalized counts for all samples
UPF3A_KO_14_3B_KD	Flp-In-T-REx-293 UPF3A KO-14	UPF3B		log2FoldChange	Log2 fold change (MLE = maximum likelihood estimate)
UPF3A_KO_20	Flp-In-T-REx-293 UPF3A KO-20	Luc (control)		lfcSE	Standard error of the log2FoldChange
UPF3A_KO_20_3B_KD	Flp-In-T-REx-293 UPF3A KO-20	UPF3B		stat	Wald statistic
UPF3B_KO_90	Flp-In-T-REx-293 UPF3B KO-90	Luc (control)		pvalue	Wald test two-sided p-value
UPF3B_KO_90_3A_KD	Flp-In-T-REx-293 UPF3B KO-90	UPF3A		padj	BH adjusted p-values
UPF3_dKO_1	Flp-In-T-REx-293 UPF3 dKO-1	Luc (control)		symbol	Gene symbol
UPF3_dKO_1_3B_KD	Flp-In-T-REx-293 UPF3 dKO-1	UPF3B		entrez	Entrez ID
UPF3_dKO_2	Flp-In-T-REx-293 UPF3 dKO-2	Luc (control)		uniprot	Uniprot ID
UPF3_dKO_2_3B_KD	Flp-In-T-REx-293 UPF3 dKO-2	UPF3B

## Sheet: UPF3A_OE
ID	geneID	baseMean	log2FoldChange	lfcSE	stat	pvalue	padj	symbol	entrez	uniprot
1	ENSG00000000003.15	832.833	-0.157592	0.0951371	-1.65647	0.0976263	0.518477	TSPAN6	7105	A0A024RCI0
2	ENSG00000000419.12	1566.8	-0.0663004	0.0779961	-0.850048	0.395298	0.818427	DPM1	8813	O60762
3	ENSG00000000457.14	383.23	-0.0595295	0.139242	-0.427524	0.668998	0.929703	SCYL3	57147	Q8IZE3
4	ENSG00000000460.17	885.365	0.0130514	0.106952	0.12203	0.902875	0.981628	C1orf112	55732	A0A024R922
5	ENSG00000000971.16	3.58253	-0.804811	1.3844	-0.581345	0.561008	NA	CFH	3075	A0A024R962
6	ENSG00000001036.14	2244.44	-0.0515113	0.0634557	-0.811767	0.416926	0.828678	FUCA2	2519	Q9BTY2
7	ENSG00000001084.13	974.761	0.0124361	0.0833611	0.149184	0.881408	0.977522	GCLC	2729	E1CEI4
8	ENSG00000001167.14	807.858	0.0265719	0.0939585	0.282805	0.777327	0.957491	NFYA	4800	P23511
9	ENSG00000001460.18	658.76	-0.0106946	0.106355	-0.100555	0.919904	0.984262	STPG1	90529	Q5TH74
10	ENSG00000001461.17	2024.75	0.0168673	0.073403	0.22979	0.818255	0.966036	NIPAL3	57185	Q6P499
11	ENSG00000001497.16	2697.65	-0.175829	0.053215	-3.30412	0.000952759	0.0436935	LAS1L	81887	Q9Y4W2
12	ENSG00000001561.7	721.96	0.00652877	0.094273	0.0692539	0.944788	0.98937	ENPP4	22875	Q9Y6X5
13	ENSG00000001617.12	427.927	0.0367776	0.115134	0.319432	0.749399	0.950776	SEMA3F	6405	C9JPG5
14	ENSG00000001629.10	775.462	0.0798304	0.117605	0.678798	0.497266	0.864861	ANKIB1	54467	Q9P2G1
15	ENSG00000001630.17	2997.65	-0.0900843	0.054055	-1.66653	0.0956075	0.514551	CYP51A1	1595	A0A0C4DFL7
16	ENSG00000001631.15	724.78	-0.239888	0.156692	-1.53095	0.125781	0.569222	KRIT1	889	O00522
17	ENSG00000002016.18	333.083	-0.112433	0.131501	-0.854997	0.392553	0.817409	RAD52	5893	P43351
18	ENSG00000002330.13	2324.54	-0.0431464	0.0728392	-0.592352	0.553615	0.889867	BAD	572	A0A024R562
19	ENSG00000002549.12	1611.9	-0.173442	0.0704845	-2.46071	0.0138662	0.205233	LAP3	51056	P28838
20	ENSG00000002586.20	1313.72	-0.232164	0.0767965	-3.02311	0.00250194	0.0796943	CD99	4267	P14209
21	ENSG00000002745.13	83.5209	0.236654	0.259529	0.911858	0.361844	0.801006	WNT16	51384	E9PH60
22	ENSG00000002746.15	119.557	-0.714226	0.269785	-2.64739	0.00811156	0.153828	HECW1	23072	Q76N89
23	ENSG00000002822.15	931.601	0.199814	0.136972	1.4588	0.14462	0.601508	MAD1L1	8379	Q9Y6D9
24	ENSG00000002834.18	1828.14	0.00740946	0.0616867	0.120115	0.904392	0.981788	LASP1	3927	B4DIC4
25	ENSG00000002919.14	455.761	0.0354388	0.143953	0.246183	0.80554	0.963059	SNX11	29916	Q9Y5W9
26	ENSG00000003056.8	2634.01	-0.165529	0.0632918	-2.61533	0.00891425	0.161316	M6PR	4074	F5GX30
27	ENSG00000003096.14	497.379	0.114973	0.125003	0.919759	0.357699	0.797851	KLHL13	90293	A0A0C4DG99
28	ENSG00000003137.8	159.872	-0.116939	0.194669	-0.600708	0.548034	0.88686	CYP26B1	56603	Q9NR63
29	ENSG00000003147.19	215.676	-0.130598	0.185158	-0.705332	0.480603	0.857285	ICA1	3382	A0A024RA29
30	ENSG00000003249.14	1530.61	-0.0646962	0.0755709	-0.8561	0.391943	0.817342	DBNDD1	79007	Q9H9R9
31	ENSG00000003393.15	905.622	0.0860293	0.084644	1.01637	0.309455	0.764409	ALS2	57679	Q96Q42
32	ENSG00000003400.15	116.357	0.0528716	0.230001	0.229876	0.818188	0.966036	CASP10	843	Q92851
33	ENSG00000003402.20	600.585	-0.0344724	0.115372	-0.298795	0.765097	0.955237	CFLAR	8837	A0A024R3Z7
34	ENSG00000003436.16	372.524	0.136299	0.135558	1.00546	0.314673	0.767749	TFPI	7035	P10646
35	ENSG00000003509.16	568.447	-0.115687	0.10518	-1.09989	0.271381	0.734541	NDUFAF7	55471	Q7L592
36	ENSG00000003756.17	1110.77	0.220627	0.0791928	2.78595	0.00533715	0.121983	RBM5	10181	A0A024R2U6
37	ENSG00000003987.14	529.217	0.0817616	0.118543	0.689724	0.490368	0.861801	MTMR7	9108	B7Z9Q7
38	ENSG00000003989.17	3825.53	-0.0797399	0.0528609	-1.50849	0.13143	0.582046	SLC7A2	6542	P52569
39	ENSG00000004059.11	3555.9	-0.0909486	0.0674061	-1.34926	0.177252	0.643344	ARF5	381	A4D0Z3
40	ENSG00000004139.14	1846.49	0.118768	0.0669742	1.77333	0.0761733	0.471651	SARM1	23098	Q05B42
41	ENSG00000004142.12	4435.44	-0.0870794	0.050136	-1.73686	0.0824115	0.485019	POLDIP2	26073	B4DEM9
42	ENSG00000004399.12	2071.32	0.0996482	0.0675947	1.4742	0.140427	0.595684	PLXND1	23129	Q9Y4D7
43	ENSG00000004455.17	10379.9	-0.0576731	0.0499334	-1.155	0.24809	0.716337	AK2	204	P54819
44	ENSG00000004478.8	19832.7	-0.157651	0.042646	-3.69674	0.000218386	0.0166583	FKBP4	2288	Q02790
45	ENSG00000004487.16	9010.74	-0.0987322	0.0445785	-2.21479	0.0267743	0.290636	KDM1A	23028	O60341
46	ENSG00000004534.15	1111.8	0.0622954	0.0758874	0.820892	0.411708	0.825958	RBM6	10180	A8K6Q4
47	ENSG00000004660.15	1716.51	0.0697283	0.0645113	1.08087	0.279755	0.742325	CAMKK1	84254	Q8N5S9
48	ENSG00000004700.16	1846.68	-0.0435732	0.061714	-0.70605	0.480157	0.857285	RECQL	5965	A0A024RAV2
49	ENSG00000004766.17	685.148	-0.0259878	0.0908597	-0.286021	0.774862	0.957491	VPS50	55610	Q96JG6
50	ENSG00000004776.13	8.84751	-0.285014	0.894765	-0.318536	0.750079	NA	HSPB6	126393	O14558
51	ENSG00000004777.18	239.761	0.331468	0.167971	1.97336	0.048454	0.387158	ARHGAP33	115703	O14559
52	ENSG00000004779.10	2441.6	-0.113284	0.0607882	-1.86358	0.062381	0.434032	NDUFAB1	4706	O14561
53	ENSG00000004799.8	188.562	0.173804	0.173863	0.999662	0.317474	0.769713	PDK4	5166	A4D1H4
54	ENSG00000004838.14	13.66	-0.347769	0.639448	-0.543859	0.586538	NA	ZMYND10	51364	O75800
55	ENSG00000004848.8	22.9634	-0.156111	0.483625	-0.322793	0.746852	NA	ARX	170302	Q96QS3
56	ENSG00000004864.13	1325.1	-0.23819	0.0747647	-3.18586	0.00144324	0.0562864	SLC25A13	10165	Q9UJS0
57	ENSG00000004866.20	670.167	0.0347	0.0937984	0.369942	0.711426	0.940008	ST7	7982	Q9NRC1
58	ENSG00000004897.12	3544.64	0.0684612	0.0824957	0.829877	0.406609	0.823571	CDC27	996	P30260
59	ENSG00000004961.15	233.608	0.0172336	0.161015	0.107031	0.914764	0.983692	HCCS	3052	A0A024RBY9
60	ENSG00000004975.12	2286.53	-0.00632872	0.0608784	-0.103957	0.917204	0.984232	DVL2	1856	O14641
61	ENSG00000005007.12	5602.33	0.100066	0.0558643	1.79124	0.0732552	0.464995	UPF1	5976	A0A024R7L8
62	ENSG00000005020.13	1203.53	-0.080392	0.0750552	-1.07111	0.284122	0.744785	SKAP2	8935	B7Z5R3
63	ENSG00000005022.6	19512.7	-0.120549	0.0438114	-2.75154	0.00593164	0.131101	SLC25A5	292	P05141
64	ENSG00000005059.16	1314.38	-0.121471	0.0732803	-1.65762	0.0973951	0.518242	MCUB	55013	Q9NWR8
65	ENSG00000005073.6	1110.08	-0.0285283	0.0744251	-0.383316	0.701486	0.937509	HOXA11	3207	P31270
66	ENSG00000005075.15	1967.95	-0.0595095	0.0604747	-0.98404	0.325096	0.771598	POLR2J	5439	P52435
67	ENSG00000005100.13	1718.48	0.0728912	0.0745468	0.977791	0.328178	0.771999	DHX33	56919	B4DIS6
68	ENSG00000005102.14	16.177	-0.554221	0.644425	-0.860023	0.389776	NA	MEOX1	4222	P50221
69	ENSG00000005108.16	20.9847	0.324967	0.499277	0.650876	0.515127	NA	THSD7A	221981	Q9UPZ6
70	ENSG00000005156.12	4447.31	-0.0167182	0.0669116	-0.249856	0.802699	0.962378	LIG3	3980	P49916
71	ENSG00000005175.10	1480.39	-0.021931	0.0775794	-0.282691	0.777413	0.957491	RPAP3	79657	Q9H6T3
72	ENSG00000005187.12	196.975	0.224384	0.203029	1.10518	0.269081	0.732636	ACSM3	6296	Q53FZ2
73	ENSG00000005189.19	650.757	0.0156559	0.0997677	0.156923	0.875305	0.976578	REXO5	81691	Q96IC2
74	ENSG00000005194.15	2043.99	-0.0608774	0.0656341	-0.927526	0.353654	0.794539	CIAPIN1	57019	Q6FI81
75	ENSG00000005206.17	1480.61	0.159978	0.076734	2.08484	0.0370841	0.339471	SPPL2B	56928	Q8TCT7
76	ENSG00000005238.19	65.6319	0.24162	0.308463	0.783302	0.43345	0.835075	FAM214B	80256	Q7L5A3
77	ENSG00000005243.10	3.67664	0.0807628	1.34874	0.0598802	0.952251	NA	COPZ2	51226	Q9P299
78	ENSG00000005249.13	1897.45	-0.0501491	0.0639927	-0.783668	0.433235	0.835075	PRKAR2B	5577	A0A024R712
79	ENSG00000005302.19	538.899	-0.0822518	0.105604	-0.778867	0.436058	0.836754	MSL3	10943	Q8N5Y2
80	ENSG00000005339.15	975.821	0.149387	0.0861285	1.73447	0.0828351	0.485019	CREBBP	1387	Q92793
81	ENSG00000005379.17	41.3492	-0.120058	0.406014	-0.295699	0.76746	0.956117	TSPOAP1	9256	A7E2C5
82	ENSG00000005436.14	1046.5	-0.0105188	0.0847861	-0.124062	0.901266	0.981628	GCFC2	6936	A4UHR0
83	ENSG00000005448.17	856.766	0.0619233	0.0897671	0.689821	0.490307	0.861801	WDR54	84058	Q9H977
84	ENSG00000005469.11	160.694	0.0544847	0.179568	0.303421	0.761569	0.954563	CROT	54677	Q9UKG9
85	ENSG00000005471.17	145.929	-0.000631587	0.18747	-0.00336901	0.997312	0.999591	ABCB4	5244	P21439
86	ENSG00000005483.21	586.446	-0.0427595	0.149769	-0.285502	0.775259	0.957491	KMT2E	55904	Q8IZD2
87	ENSG00000005486.17	1156.23	0.0400478	0.0752648	0.532091	0.594663	0.90766	RHBDD2	57414	Q6NTF9
88	ENSG00000005513.10	285.526	0.00292568	0.139891	0.0209141	0.983314	0.997717	SOX8	30812	P57073
89	ENSG00000005700.15	3257.11	-0.129657	0.05356	-2.42077	0.0154875	0.217613	IBTK	25998	B7ZLE0
90	ENSG00000005801.18	594.9	0.0241024	0.101326	0.237871	0.811981	0.964202	ZNF195	7748	O14628
91	ENSG00000005810.18	3032.14	-0.12012	0.0695095	-1.72811	0.0839676	0.485944	MYCBP2	23077	O75592
92	ENSG00000005812.11	1086.97	-0.0825366	0.0886879	-0.930641	0.352039	0.793272	FBXL3	26224	Q9UKT7
93	ENSG00000005844.18	2.36007	0.422853	1.49938	0.282018	0.777929	NA	ITGAL	3683	P20701
94	ENSG00000005882.12	976.022	0.163653	0.0921497	1.77595	0.0757408	0.471421	PDK2	5164	Q15119
95	ENSG00000005884.18	499.221	0.169555	0.111983	1.51411	0.129999	0.578278	ITGA3	3675	A0A140VJM0
96	ENSG00000005889.15	492.278	-0.0199441	0.12422	-0.160554	0.872445	0.976578	ZFX	7543	A0A024RC04
97	ENSG00000005893.16	2811.65	-0.170992	0.0696397	-2.45538	0.0140736	0.206829	LAMP2	3920	P13473
98	ENSG00000005961.19	146.23	0.590932	0.243637	2.42547	0.0152888	0.215682	ITGA2B	3674	P08514
99	ENSG00000006007.12	2792.81	-0.057806	0.0581381	-0.994288	0.320083	0.770596	GDE1	51573	A0A024QYU1
100	ENSG00000006015.17	1038.18	-0.0810684	0.0824472	-0.983277	0.325471	0.771598	REX1BD	55049	Q96EN9
101	ENSG00000006016.11	635.851	0.295348	0.106779	2.76599	0.00567502	0.127227	CRLF1	9244	O75462
102	ENSG00000006025.12	169.943	0.379298	0.207209	1.83051	0.0671737	0.446314	OSBPL7	114881	Q8WXP9
103	ENSG00000006042.12	931.964	-0.157563	0.090237	-1.7461	0.0807936	0.482193	TMEM98	26022	Q9Y2Y6
104	ENSG00000006047.13	2.34864	0.0441267	1.56363	0.0282208	0.977486	NA	YBX2	51087	Q9Y2T7
105	ENSG00000006062.17	236.461	0.00129868	0.157781	0.00823091	0.993433	0.998698	MAP3K14	9020	Q68D39
106	ENSG00000006071.14	99.898	1.26235	0.303418	4.16044	3.17634e-05	0.00434171	ABCC8	6833	Q09428
107	ENSG00000006118.14	1772.12	0.0186595	0.0696875	0.267759	0.788884	0.960192	TMEM132A	54972	Q24JP5
108	ENSG00000006125.18	7689.17	0.0801113	0.0549777	1.45716	0.145072	0.602255	AP2B1	163	A0A140VJE8
109	ENSG00000006128.12	45.233	-0.191817	0.351077	-0.546368	0.584813	0.903933	TAC1	6863	P20366
110	ENSG00000006194.10	1440.58	-0.154977	0.0708271	-2.1881	0.0286622	0.299136	ZNF263	10127	O14978
111	ENSG00000006210.7	6.08133	-0.160757	0.973458	-0.16514	0.868834	NA	CX3CL1	6376	A0N0N7
112	ENSG00000006282.21	1141.37	0.0719562	0.0856254	0.840361	0.400706	0.821297	SPATA20	64847	Q8TB22
113	ENSG00000006283.18	209.359	-0.000752663	0.167065	-0.00450522	0.996405	0.999316	CACNA1G	8913	O43497
114	ENSG00000006327.13	779.512	0.235052	0.0896784	2.62106	0.0087658	0.159993	TNFRSF12A	51330	Q9NP84
115	ENSG00000006377.11	154.618	-0.173187	0.187828	-0.922051	0.356502	0.79694	DLX6	1750	P56179
116	ENSG00000006432.15	429.61	0.228203	0.125635	1.8164	0.069309	0.453861	MAP3K9	4293	P80192
117	ENSG00000006451.8	851.188	-0.129917	0.0911846	-1.42477	0.154224	0.614915	RALA	5898	P11233
118	ENSG00000006453.14	2143.24	0.131037	0.0613174	2.13703	0.0325955	0.319133	BAIAP2L1	55971	Q9UHR4
119	ENSG00000006459.11	1379.02	0.0791457	0.0931746	0.849435	0.39564	0.818427	KDM7A	80853	Q6ZMT4
120	ENSG00000006468.14	151.817	0.0587865	0.188069	0.312579	0.7546	0.952112	ETV1	2115	P50549
121	ENSG00000006530.18	2160.4	-0.0519177	0.0667662	-0.777604	0.436802	0.83709	AGK	55750	A4D1U5
122	ENSG00000006534.16	54.4673	-0.00703595	0.31002	-0.0226951	0.981893	0.997717	ALDH3B1	221	A0A024R5D8
123	ENSG00000006576.16	762.667	-0.0458497	0.098021	-0.467754	0.63996	0.92054	PHTF2	57157	Q8N3S3
124	ENSG00000006607.14	2059.19	0.0273205	0.0717081	0.380996	0.703206	0.937808	FARP2	9855	O94887
125	ENSG00000006625.18	2036.69	-0.0730632	0.0627401	-1.16454	0.244206	0.712871	GGCT	79017	O75223
126	ENSG00000006634.8	839.476	-0.166124	0.0913329	-1.81889	0.0689287	0.453209	DBF4	10926	B4DXK0
127	ENSG00000006638.12	97.7154	0.0727049	0.227338	0.31981	0.749113	0.950561	TBXA2R	6915	P21731
128	ENSG00000006652.14	4318.53	0.0663319	0.0505299	1.31273	0.189275	0.656892	IFRD1	3475	A4D0U1
129	ENSG00000006695.12	836.629	0.0216294	0.0950556	0.227544	0.820001	0.966164	COX10	1352	Q12887
130	ENSG00000006704.10	1259.19	0.276964	0.0945696	2.92867	0.00340411	0.0948464	GTF2IRD1	9569	Q9UHL9
131	ENSG00000006712.15	3617.62	-0.135078	0.0502398	-2.68866	0.00717391	0.144047	PAF1	54623	Q8N7H5
132	ENSG00000006715.16	1077.76	0.0233212	0.122192	0.190858	0.848637	0.972025	VPS41	27072	P49754
133	ENSG00000006740.17	902.073	0.192944	0.098383	1.96115	0.0498615	0.391611	ARHGAP44	9912	Q69Z00
134	ENSG00000006744.19	5466.89	-0.0761236	0.0548687	-1.38738	0.165327	0.631058	ELAC2	60528	Q9BQ52
135	ENSG00000006747.15	527.005	-0.220389	0.117741	-1.87181	0.0612334	0.431994	SCIN	85477	Q9Y6U3
136	ENSG00000006831.10	2466.53	-0.0571952	0.0604808	-0.945675	0.344314	0.786128	ADIPOR2	79602	Q86V24
137	ENSG00000006837.12	92.1955	-0.0920012	0.286951	-0.320617	0.748501	0.95041	CDKL3	51265	Q8IVW4
138	ENSG00000007047.15	1033.07	0.0999718	0.13829	0.722914	0.469733	0.851324	MARK4	57787	Q96L34
139	ENSG00000007062.11	62.6245	0.242841	0.378849	0.640998	0.521524	0.874553	PROM1	8842	A0A0A0N0M1
140	ENSG00000007080.11	2712.28	-0.072332	0.056154	-1.2881	0.197711	0.667572	CCDC124	115098	A0A024R7M8
141	ENSG00000007168.13	3207.87	-0.0273218	0.0695741	-0.392701	0.69454	0.935354	PAFAH1B1	5048	P43034
142	ENSG00000007171.18	381.281	0.218018	0.123832	1.76059	0.0783075	0.478022	NOS2	4843	P35228
143	ENSG00000007202.15	10913	-0.0755563	0.042399	-1.78203	0.0747444	0.468742	KIAA0100	9703	Q14667
144	ENSG00000007237.18	381.496	0.260816	0.126948	2.05451	0.039926	0.352777	GAS7	8522	O60861
145	ENSG00000007255.10	624.859	-0.095755	0.0945737	-1.01249	0.311304	0.765028	TRAPPC6A	79090	B7TZ90
146	ENSG00000007264.15	4541.64	-0.0770865	0.0521934	-1.47694	0.139692	0.594894	MATK	4145	P42679
147	ENSG00000007312.12	2.29902	-1.02306	1.68296	-0.607894	0.543258	NA	CD79B	974	P40259
148	ENSG00000007341.19	498.998	-0.0362206	0.111631	-0.324468	0.745584	0.949656	ST7L	54879	Q8TDW4
149	ENSG00000007350.17	12.7548	-0.0570809	0.859594	-0.0664045	0.947056	NA	TKTL1	8277	B7Z7I0
150	ENSG00000007372.23	692.234	0.0074722	0.0996395	0.0749923	0.940221	0.989299	PAX6	5080	P26367
151	ENSG00000007376.8	1767.06	-0.0652767	0.0626847	-1.04135	0.297713	0.756837	RPUSD1	113000	H3BUN6
152	ENSG00000007384.15	306.188	0.0691249	0.134734	0.513048	0.607918	0.9134	RHBDF1	64285	Q96CC6
153	ENSG00000007392.16	905.272	0.0388705	0.0808903	0.480533	0.630848	0.918212	LUC7L	55692	Q1W6G4
154	ENSG00000007402.11	260.722	0.123095	0.157514	0.781487	0.434516	0.836006	CACNA2D2	9254	Q9NY47
155	ENSG00000007516.13	115.857	1.13747	0.247373	4.59822	4.26113e-06	0.000983482	BAIAP3	8938	O94812
156	ENSG00000007520.4	1262.31	-0.116385	0.0727041	-1.60081	0.109419	0.541871	TSR3	115939	Q9UJK0
157	ENSG00000007541.16	1763.52	0.100942	0.066595	1.51576	0.12958	0.577236	PIGQ	9091	B2RAU6
158	ENSG00000007545.16	1101.62	-0.10975	0.109143	-1.00556	0.314627	0.767749	CRAMP1	57585	A7MD53
159	ENSG00000007866.21	379.931	0.225693	0.118372	1.90663	0.0565685	0.414159	TEAD3	7005	Q99594
160	ENSG00000007923.16	2574.46	-0.0589405	0.0593529	-0.993051	0.320685	0.770785	DNAJC11	55735	Q9NVH1
161	ENSG00000007944.15	607.445	0.0433099	0.101046	0.428616	0.668202	0.929506	MYLIP	29116	Q8WY64
162	ENSG00000007968.7	2610.67	0.128045	0.0633371	2.02165	0.043213	0.366693	E2F2	1870	Q14209
163	ENSG00000008018.9	5502.55	-0.152971	0.0525848	-2.90903	0.00362546	0.0975964	PSMB1	5689	A0A140VK45
164	ENSG00000008056.14	3.4496	2.42923	1.3085	1.8565	0.0633821	NA	SYN1	6853	P17600
165	ENSG00000008083.14	1467.63	-0.0153424	0.0744709	-0.206019	0.836776	0.969914	JARID2	3720	Q92833
166	ENSG00000008086.13	200.727	0.251196	0.193221	1.30004	0.193587	0.662923	CDKL5	6792	O76039
167	ENSG00000008118.10	5.95249	0.850597	0.93513	0.909603	0.363032	NA	CAMK1G	57172	Q96NX5
168	ENSG00000008128.23	241.269	0.0430326	0.178882	0.240564	0.809893	0.963467	CDK11A	728642	Q9UQ88
169	ENSG00000008130.15	4685.99	-0.0196888	0.0511831	-0.384674	0.700479	0.937509	NADK	65220	A0A024R058
170	ENSG00000008226.20	4.89088	-0.58726	1.09115	-0.538205	0.590436	NA	DLEC1	9940	B1B5Y4
171	ENSG00000008256.16	1040.35	0.0230772	0.0793561	0.290806	0.7712	0.956712	CYTH3	9265	O43739
172	ENSG00000008277.14	582.856	0.139133	0.106335	1.30844	0.190723	0.658781	ADAM22	53616	Q9P0K1
173	ENSG00000008282.8	1045.87	-0.136734	0.0765802	-1.78549	0.0741813	0.466875	SYPL1	6856	A4D0R1
174	ENSG00000008283.16	288.709	-0.0230928	0.13618	-0.169576	0.865344	0.975789	CYB561	1534	B3KTA1
175	ENSG00000008294.21	7026.91	0.00892839	0.0532142	0.167782	0.866755	0.975789	SPAG9	9043	O60271
176	ENSG00000008300.17	543.473	0.421422	0.102617	4.10674	4.01275e-05	0.00513596	CELSR3	1951	Q9NYQ7
177	ENSG00000008311.15	1850.35	-0.0684295	0.0631169	-1.08417	0.278289	0.741682	AASS	10157	A4D0W4
178	ENSG00000008323.15	2.18222	-0.85512	1.53203	-0.558162	0.576734	NA	PLEKHG6	55200	Q3KR16
179	ENSG00000008324.11	219.495	-0.00328006	0.157226	-0.020862	0.983356	0.997717	SS18L2	51188	A0A024R2Q8
180	ENSG00000008382.15	868.667	-0.103126	0.0854787	-1.20645	0.227643	0.697572	MPND	84954	Q8N594
181	ENSG00000008394.13	578.132	-0.155523	0.0999594	-1.55587	0.11974	0.55756	MGST1	4257	A0A024RAX2
182	ENSG00000008405.12	699.983	-0.031051	0.0905091	-0.343071	0.731545	0.946636	CRY1	1407	A2I2P0
183	ENSG00000008441.16	495.66	-0.12087	0.112403	-1.07533	0.282228	0.743681	NFIX	4784	B4DHW2
184	ENSG00000008513.16	1135.26	-0.0793794	0.0789435	-1.00552	0.314646	0.767749	ST3GAL1	6482	A0A024R9L6
185	ENSG00000008516.17	42.777	-0.253234	0.389022	-0.65095	0.515079	0.872344	MMP25	64386	Q9NPA2
186	ENSG00000008517.16	157.174	0.145471	0.198929	0.73127	0.464614	0.848044	IL32	9235	P24001
187	ENSG00000008710.20	3371	0.411599	0.0619385	6.64529	3.02619e-11	1.06514e-07	PKD1	5310	P98161
188	ENSG00000008735.14	2064.81	0.0785842	0.0659117	1.19227	0.233157	0.703368	MAPK8IP2	23542	Q13387
189	ENSG00000008838.20	3131.03	-0.0443971	0.0608802	-0.729254	0.465846	0.848467	MED24	9862	O75448
190	ENSG00000008853.16	594.988	-0.0102934	0.124656	-0.0825748	0.93419	0.988015	RHOBTB2	23221	Q9BYZ6
191	ENSG00000008869.12	1174.9	-0.10174	0.102639	-0.991244	0.321566	0.770785	HEATR5B	54497	Q9P2D3
192	ENSG00000008952.17	1739.42	-0.0171116	0.0675647	-0.253263	0.800065	0.962034	SEC62	7095	Q99442
193	ENSG00000008988.9	16028.7	-0.0329509	0.0476408	-0.691653	0.489156	0.861569	RPS20	6224	P60866
194	ENSG00000009307.16	22419.1	-0.0977675	0.0580878	-1.6831	0.092356	0.505682	CSDE1	7812	A0A024R0E2
195	ENSG00000009335.18	4063.58	-0.0357596	0.06162	-0.580325	0.561695	0.892765	UBE3C	9690	Q15386
196	ENSG00000009413.16	1363.46	0.20224	0.261173	0.774354	0.438721	0.837614	REV3L	5980	O60673
197	ENSG00000009694.13	280.163	-0.687444	0.148803	-4.61983	3.84049e-06	0.000916444	TENM1	10178	Q9UKZ4
198	ENSG00000009724.17	3.00321	0.302093	1.33697	0.225955	0.821237	NA	MASP2	10747	O00187
199	ENSG00000009780.15	513.903	-0.188216	0.10994	-1.712	0.0868973	0.49177	FAM76A	199870	Q8TAV0
200	ENSG00000009830.11	699.666	0.319122	0.1309	2.43791	0.0147724	0.211334	POMT2	29954	Q9UKY4
201	ENSG00000009844.16	1950.28	0.0842696	0.0611682	1.37767	0.168306	0.634255	VTA1	51534	A0A087WY55
202	ENSG00000009950.16	111.125	0.416738	0.253843	1.64172	0.100648	0.524992	MLXIPL	51085	Q9NP71
203	ENSG00000009954.11	5212.64	0.0129685	0.0528443	0.24541	0.806139	0.963149	BAZ1B	9031	Q9UIG0
204	ENSG00000010017.13	1786.77	-0.0210147	0.0696406	-0.301759	0.762836	0.955022	RANBP9	10048	A0A024QZW3
205	ENSG00000010030.14	3.37775	-0.898527	1.37065	-0.65555	0.512114	NA	ETV7	51513	Q9Y603
206	ENSG00000010072.16	1233.52	-0.0210826	0.0707539	-0.297971	0.765726	0.955474	SPRTN	83932	Q9H040
207	ENSG00000010165.20	1086.49	-0.092752	0.0840576	-1.10343	0.269838	0.73346	EEF1AKNMT	51603	Q8N6R0
208	ENSG00000010219.13	889.454	-0.0854655	0.0935208	-0.913866	0.360787	0.799904	DYRK4	8798	D3JEN2
209	ENSG00000010244.18	5651.65	0.0189781	0.048468	0.391559	0.695384	0.93568	ZNF207	7756	O43670
210	ENSG00000010256.11	7451.29	-0.0832346	0.0511535	-1.62715	0.103705	0.529389	UQCRC1	7384	P31930
211	ENSG00000010270.13	1098.12	0.00385348	0.0786113	0.0490194	0.960904	0.993322	STARD3NL	83930	A0A024RA89
212	ENSG00000010278.14	1360.64	-0.0963851	0.0773795	-1.24562	0.212905	0.685142	CD9	928	A6NNI4
213	ENSG00000010292.13	12781.2	-0.000531594	0.0499905	-0.0106339	0.991516	0.998698	NCAPD2	9918	B3KMS0
214	ENSG00000010295.19	942.069	0.106096	0.0841655	1.26056	0.207466	0.67881	IFFO1	25900	Q0D2I5
215	ENSG00000010310.9	17.3968	0.261606	0.575111	0.454879	0.649197	NA	GIPR	2696	P48546
216	ENSG00000010318.21	123.556	-0.0267071	0.21902	-0.121939	0.902948	0.981628	PHF7	51533	Q9BWX1
217	ENSG00000010319.7	57.4352	0.152097	0.332673	0.457195	0.647531	0.922334	SEMA3G	56920	Q9NS98
218	ENSG00000010322.16	2227.08	0.0371011	0.0604726	0.613519	0.539533	0.882975	NISCH	11188	Q9Y2I1
219	ENSG00000010327.10	7.09529	0.590162	1.10603	0.533588	0.593627	NA	STAB1	23166	Q9NY15
220	ENSG00000010361.14	1367.35	0.028355	0.0773703	0.366485	0.714003	0.940617	FUZ	80199	Q9BT04
221	ENSG00000010379.16	2.16614	2.63306	1.69189	1.55629	0.11964	NA	SLC6A13	6540	Q9NSD5
222	ENSG00000010404.18	884.358	0.0398245	0.0863658	0.461114	0.644717	0.922087	IDS	3423	P22304
223	ENSG00000010539.11	526.198	0.0552318	0.105847	0.52181	0.601803	0.911052	ZNF200	7752	P98182
224	ENSG00000010610.10	2.44732	-0.128744	1.39509	-0.0922837	0.926473	NA	CD4	920	B4DT49
225	ENSG00000010626.15	290.261	0.237195	0.137203	1.72879	0.0838475	0.485944	LRRC23	10233	A8K8K2
226	ENSG00000010671.15	14.7852	-0.0881182	0.651168	-0.135323	0.892356	NA	BTK	695	Q06187
227	ENSG00000010704.18	25.6692	0.0117203	0.484667	0.0241821	0.980707	NA	HFE	3077	Q30201
228	ENSG00000010803.16	2270.78	0.164351	0.0802324	2.04843	0.0405176	0.35416	SCMH1	22955	Q96GD3
229	ENSG00000010810.17	2592.22	0.0199521	0.0651504	0.306247	0.759417	0.953773	FYN	2534	P06241
230	ENSG00000010818.10	1015.54	0.0365094	0.0860278	0.424391	0.671281	0.929998	HIVEP2	3097	P31629
231	ENSG00000011007.12	2163.29	0.0604293	0.0624545	0.967574	0.333257	0.777196	ELOA	6924	Q14241
232	ENSG00000011009.11	1628.59	0.0275267	0.0664537	0.414224	0.67871	0.93098	LYPLA2	11313	A0A140VJC9
233	ENSG00000011021.23	148.226	-0.0236543	0.206336	-0.11464	0.908731	0.982601	CLCN6	1185	P51797
234	ENSG00000011028.14	1272.06	0.203111	0.0953784	2.12953	0.0332103	0.321257	MRC2	9902	Q9UBG0
235	ENSG00000011052.21	515.757	0.0372095	0.109943	0.338443	0.735029	0.947489	NME1-NME2	654364	P22392
236	ENSG00000011105.14	729.024	0.141463	0.101219	1.39759	0.162236	0.624845	TSPAN9	10867	O75954
237	ENSG00000011114.15	866.416	-0.0431078	0.0846177	-0.509442	0.610443	0.914787	BTBD7	55727	Q9P203
238	ENSG00000011132.12	677.117	0.222324	0.113455	1.95958	0.0500451	0.391612	APBA3	9546	O96018
239	ENSG00000011143.17	989.096	-0.0839355	0.0827852	-1.01389	0.310633	0.764744	MKS1	54903	Q9NXB0
240	ENSG00000011198.10	394.352	-0.0669572	0.118797	-0.563626	0.573009	0.899174	ABHD5	51099	A0A0S2Z5D6
241	ENSG00000011201.12	1841.05	-0.142655	0.0615147	-2.31904	0.020393	0.252702	ANOS1	3730	P23352
242	ENSG00000011243.18	3633.7	0.0635441	0.0569801	1.1152	0.264765	0.730233	AKAP8L	26993	Q9ULX6
243	ENSG00000011258.16	925.507	0.0210454	0.0933554	0.225433	0.821642	0.966673	MBTD1	54799	Q05BQ5
244	ENSG00000011260.14	3795.93	-0.0905127	0.0725996	-1.24674	0.212494	0.684442	UTP18	51096	Q9Y5J1
245	ENSG00000011275.18	1949.17	0.0353186	0.0587995	0.600662	0.548065	0.88686	RNF216	54476	A8K8N1
246	ENSG00000011295.16	3078.37	0.00690347	0.0545126	0.12664	0.899225	0.98122	TTC19	54902	Q6DKK2
247	ENSG00000011304.20	12086.6	-0.0952878	0.0465179	-2.04841	0.0405197	0.35416	PTBP1	5725	P26599
248	ENSG00000011332.19	895.394	0.133145	0.0823027	1.61775	0.105717	0.533665	DPF1	8193	Q92782
249	ENSG00000011347.10	223.706	0.165733	0.157485	1.05237	0.29263	0.753231	SYT7	9066	O43581
250	ENSG00000011376.12	2039.62	-0.134193	0.0611137	-2.19579	0.0281071	0.295448	LARS2	23395	Q15031
251	ENSG00000011405.13	1462.1	-0.0152009	0.0852961	-0.178213	0.858556	0.974571	PIK3C2A	5286	L7RRS0
252	ENSG00000011422.12	294.998	0.131605	0.139824	0.94122	0.346592	0.78857	PLAUR	5329	Q03405
253	ENSG00000011426.11	2410.74	0.00706779	0.0634211	0.111442	0.911266	0.983347	ANLN	54443	Q9NQW6
254	ENSG00000011451.20	2159.56	0.0408221	0.0598212	0.682402	0.494985	0.863861	WIZ	58525	O95785
255	ENSG00000011454.17	1238.45	0.0851622	0.106574	0.79909	0.424238	0.830847	GPR21	2844	B4DSD1
256	ENSG00000011465.17	5.09828	-0.0899729	1.20959	-0.0743828	0.940706	NA	DCN	1634	P07585
257	ENSG00000011478.12	486.455	-0.174159	0.113358	-1.53637	0.124447	0.566127	QPCTL	54814	Q9NXS2
258	ENSG00000011485.15	4567.69	-0.108977	0.0471692	-2.31035	0.0208689	0.253944	PPP5C	5536	A0A024R0Q7
259	ENSG00000011523.14	1011.04	-0.0321083	0.0875018	-0.366944	0.713661	0.940617	CEP68	23177	Q76N32
260	ENSG00000011566.15	622.198	-4.74358e-05	0.111198	-0.00042659	0.99966	0.999954	MAP4K3	8491	B3KMM5
261	ENSG00000011638.10	222.074	0.0617409	0.164446	0.375447	0.707328	0.938613	TMEM159	57146	Q96B96
262	ENSG00000012048.23	3275.62	-0.0792824	0.0673438	-1.17728	0.239084	0.707752	BRCA1	672	P38398
263	ENSG00000012061.15	1664.92	-0.0535755	0.0709873	-0.75472	0.450417	0.842923	ERCC1	2067	P07992
264	ENSG00000012171.20	49.7093	-0.0782194	0.322588	-0.242475	0.808412	0.963467	SEMA3B	7869	Q13214
265	ENSG00000012174.12	784.272	0.133339	0.105069	1.26906	0.204419	0.67464	MBTPS2	51360	O43462
266	ENSG00000012211.13	486.17	0.302831	0.116183	2.6065	0.00914728	0.163848	PRICKLE3	4007	B7Z5U0
267	ENSG00000012232.9	3522.89	0.135943	0.0741985	1.83216	0.066928	0.445522	EXTL3	2137	O43909
268	ENSG00000012660.14	3781.02	0.0138628	0.0484488	0.286133	0.774776	0.957491	ELOVL5	60481	Q9NYP7
269	ENSG00000012779.11	141.003	0.521754	0.203928	2.55853	0.0105117	0.177912	ALOX5	240	P09917
270	ENSG00000012822.16	700.998	-0.161534	0.0888586	-1.81788	0.0690824	0.453418	CALCOCO1	57658	Q9P1Z2
271	ENSG00000012963.15	2502.75	-0.135821	0.0635063	-2.1387	0.0324604	0.319022	UBR7	55148	Q8N806
272	ENSG00000012983.11	1073.55	-0.015095	0.0961946	-0.156922	0.875306	0.976578	MAP4K5	11183	B3KWC4
273	ENSG00000013016.16	405.061	0.054956	0.116375	0.47223	0.636763	0.919286	EHD3	30845	Q9NZN3
274	ENSG00000013275.8	6105.36	-0.103401	0.0431296	-2.39744	0.01651	0.226553	PSMC4	5704	A8K2M0
275	ENSG00000013288.9	495.262	-0.125597	0.122801	-1.02277	0.306417	0.762924	MAN2B2	23324	B7Z754
276	ENSG00000013306.16	6527.41	-0.0925841	0.0430756	-2.14934	0.0316074	0.314488	SLC25A39	51629	Q9BZJ4
277	ENSG00000013364.19	466.32	0.108453	0.12572	0.862657	0.388326	0.815913	MVP	9961	Q14764
278	ENSG00000013374.16	2915.85	-0.109168	0.0761041	-1.43446	0.15144	0.611626	NUB1	51667	H3BM74
279	ENSG00000013375.16	2970.94	0.0315507	0.060169	0.524369	0.600022	0.909824	PGM3	5238	O95394
280	ENSG00000013392.8	388.745	-0.119636	0.124235	-0.962983	0.335556	0.779011	RWDD2A	112611	B4DZK9
281	ENSG00000013441.16	781.494	0.159897	0.0909269	1.75852	0.0786587	0.478022	CLK1	1195	P49759
282	ENSG00000013503.10	669.194	-0.148872	0.10097	-1.47442	0.140368	0.595684	POLR3B	55703	Q9NW08
283	ENSG00000013523.10	1414.32	0.0775604	0.0869078	0.892444	0.372155	0.80679	ANGEL1	23357	A0A024R6B2
284	ENSG00000013561.18	1789.05	-0.157397	0.0804999	-1.95524	0.0505545	0.393019	RNF14	9604	Q9UBS8
285	ENSG00000013563.14	962.678	-0.0789961	0.0921017	-0.857705	0.391055	0.817342	DNASE1L1	1774	P49184
286	ENSG00000013573.17	3148.65	0.129343	0.0750098	1.72435	0.0846438	0.487005	DDX11	1663	Q96FC9
287	ENSG00000013583.10	362.539	0.141064	0.129573	1.08868	0.276294	0.739265	HEBP1	50865	A0A024RAS8
288	ENSG00000013588.8	301.156	-0.223105	0.173721	-1.28427	0.199047	0.669125	GPRC5A	9052	Q8NFJ5
289	ENSG00000013619.14	120.838	0.404185	0.224919	1.79702	0.0723319	0.463081	MAMLD1	10046	Q13495
290	ENSG00000013810.19	3200.82	-0.0316478	0.0568209	-0.556975	0.577544	0.900592	TACC3	10460	Q9Y6A5
291	ENSG00000014123.10	1416.44	-0.0368597	0.0824445	-0.447085	0.654814	0.92524	UFL1	23376	O94874
292	ENSG00000014138.9	1463.39	-0.0325564	0.0726048	-0.448406	0.653861	0.92524	POLA2	23649	Q14181
293	ENSG00000014164.7	419.4	0.15124	0.123557	1.22405	0.220934	0.693849	ZC3H3	23144	Q8IXZ2
294	ENSG00000014216.15	2213.92	-0.144087	0.0766421	-1.88	0.0601086	0.426332	CAPN1	823	B2RDI5
295	ENSG00000014257.16	19.2402	0.548099	0.542515	1.01029	0.312355	NA	ACPP	55	P15309
296	ENSG00000014641.20	4587.97	-0.0863079	0.0469378	-1.83877	0.065949	0.443196	MDH1	4190	P40925
297	ENSG00000014824.14	2599.06	-0.157023	0.0588992	-2.66595	0.00767701	0.149702	SLC30A9	10463	A0A0S2Z514
298	ENSG00000014914.21	50.7709	0.134273	0.320706	0.418681	0.67545	0.930313	MTMR11	10903	A4FU01
299	ENSG00000014919.12	2321.58	-0.0127904	0.0616282	-0.207542	0.835587	0.969366	COX15	1355	Q7KZN9
300	ENSG00000015133.19	1964.72	-0.159791	0.0704859	-2.267	0.0233904	0.269047	CCDC88C	440193	B4DZB8
301	ENSG00000015153.14	584.307	0.0173897	0.101017	0.172146	0.863323	0.975553	YAF2	10138	Q8IY57
302	ENSG00000015171.19	883.69	-0.16047	0.0836106	-1.91925	0.0549525	0.409372	ZMYND11	10771	Q15326
303	ENSG00000015285.11	14.2905	0.408753	0.611825	0.668088	0.504077	NA	WAS	7454	A0A024QYX8
304	ENSG00000015413.9	9.07924	0.904443	0.807402	1.12019	0.262633	NA	DPEP1	1800	A0A140VJI3
305	ENSG00000015475.18	1948.74	-0.135346	0.0648362	-2.08751	0.0368422	0.339152	BID	637	A8ASI8
306	ENSG00000015479.19	11960.2	-0.0232037	0.0470853	-0.492801	0.622153	0.91586	MATR3	9782	A0A0R4J2E8
307	ENSG00000015520.14	29.5572	0.168811	0.418287	0.403577	0.686524	NA	NPC1L1	29881	A0A0C4DFX6
308	ENSG00000015532.10	1692.88	0.0197945	0.0670705	0.29513	0.767895	0.956227	XYLT2	64132	B4DT06
309	ENSG00000015568.13	1627.38	0.126965	0.0748105	1.69715	0.0896681	0.499608	RGPD5	84220	Q99666
310	ENSG00000015592.16	9.26539	0.559577	0.754118	0.742029	0.45807	NA	STMN4	81551	Q9H169
311	ENSG00000015676.18	3844.43	-0.00790312	0.0584724	-0.13516	0.892485	0.979824	NUDCD3	23386	Q8IVD9
312	ENSG00000016082.15	34.6586	0.0299355	0.378378	0.0791153	0.936941	NA	ISL1	3670	P61371
313	ENSG00000016391.11	869.974	-0.211233	0.128157	-1.64824	0.0993032	0.521481	CHDH	55349	Q8NE62
314	ENSG00000016402.13	36.6959	-0.139337	0.423071	-0.329346	0.741895	NA	IL20RA	53832	Q9UHF4
315	ENSG00000016864.18	891.521	0.00965718	0.087582	0.110265	0.9122	0.983347	GLT8D1	55830	A0A024R313
316	ENSG00000017260.19	1653.49	-0.0537662	0.0681499	-0.788941	0.430147	0.833687	ATP2C1	27032	P98194
317	ENSG00000017483.15	5.21043	1.78269	1.17107	1.52227	0.127941	NA	SLC38A5	92745	A0A024QYY0
318	ENSG00000017797.13	2242.49	-0.0579874	0.0594375	-0.975603	0.329261	0.772878	RALBP1	10928	Q15311
319	ENSG00000018189.13	966.614	-9.26067e-05	0.0918087	-0.00100869	0.999195	0.999954	RUFY3	22902	Q7L099
320	ENSG00000018236.15	1731.69	-0.019101	0.0640013	-0.298448	0.765362	0.955395	CNTN1	1272	Q12860
321	ENSG00000018280.17	15.5375	0.612624	0.57758	1.06067	0.288838	NA	SLC11A1	6556	A0A024R474
322	ENSG00000018408.14	805.177	-0.132902	0.0869803	-1.52796	0.126523	0.570754	WWTR1	25937	Q9GZV5
323	ENSG00000018510.16	2025.36	-0.157565	0.0690302	-2.28255	0.0224567	0.263254	AGPS	8540	O00116
324	ENSG00000018610.14	1271.21	-0.0426399	0.0797274	-0.534821	0.592773	0.907198	CXorf56	63932	Q9H5V9
325	ENSG00000018699.13	777.79	-0.08237	0.0997064	-0.826125	0.408733	0.824552	TTC27	55622	B4DRC7
326	ENSG00000018869.16	139.803	-0.138552	0.19813	-0.6993	0.484365	0.85876	ZNF582	147948	Q96NG8
327	ENSG00000019144.19	795.604	0.0259472	0.0985974	0.263163	0.792425	0.960507	PHLDB1	23187	A0A024R3H6
328	ENSG00000019186.10	52.5955	0.218107	0.349262	0.62448	0.532312	0.880175	CYP24A1	1591	Q07973
329	ENSG00000019485.13	319.512	0.12132	0.155952	0.777935	0.436608	0.83701	PRDM11	56981	A0A087WWZ6
330	ENSG00000019549.13	13.7343	0.373629	0.621918	0.600769	0.547994	NA	SNAI2	6591	O43623
331	ENSG00000019582.15	3.13864	0.700338	1.26337	0.55434	0.579346	NA	CD74	972	P04233
332	ENSG00000019991.18	13.7428	-0.323056	0.722319	-0.447248	0.654696	NA	HGF	3082	P14210
333	ENSG00000019995.6	1850.88	-0.0607715	0.070497	-0.862044	0.388664	0.815913	ZRANB1	54764	Q9UGI0
334	ENSG00000020129.16	912.396	0.122703	0.0968568	1.26685	0.205207	0.675446	NCDN	23154	Q9UBB6
335	ENSG00000020181.18	1316.67	0.119362	0.072345	1.6499	0.098963	0.521481	ADGRA2	25960	Q6YN44
336	ENSG00000020256.20	2294.09	-0.0994262	0.0609984	-1.62998	0.103106	0.528418	ZFP64	55734	Q9NTW7
337	ENSG00000020426.11	982.696	-0.0155809	0.0891764	-0.17472	0.8613	0.975484	MNAT1	4331	A0A024R669
338	ENSG00000020577.14	855.054	0.220695	0.0914832	2.41241	0.0158475	0.220907	SAMD4A	23034	Q9UPU9
339	ENSG00000020633.18	779.349	0.0890846	0.0925025	0.963051	0.335522	0.779011	RUNX3	864	A0A024RAH4
340	ENSG00000020922.12	2228.76	-0.0691341	0.0650857	-1.0622	0.288144	0.748675	MRE11	4361	F8W7U8
341	ENSG00000021300.14	117.139	-0.102404	0.2223	-0.460655	0.645046	0.922087	PLEKHB1	58473	A0A024R5J2
342	ENSG00000021355.13	672.8	0.0645599	0.0932804	0.692106	0.488871	0.861428	SERPINB1	1992	P30740
343	ENSG00000021488.13	8.44292	0.233455	0.8703	0.268247	0.788509	NA	SLC7A9	11136	P82251
344	ENSG00000021574.12	879.473	-0.0298328	0.0839035	-0.355561	0.72217	0.944226	SPAST	6683	E5KRP5
345	ENSG00000021645.19	249.191	-0.0209305	0.168557	-0.124175	0.901177	0.981628	NRXN3	9369	Q9HDB5
346	ENSG00000021762.20	660.267	0.206525	0.114595	1.80221	0.0715119	0.461207	OSBPL5	114879	A8KAD5
347	ENSG00000021776.11	1807.93	-0.066181	0.0692404	-0.955814	0.339166	0.782807	AQR	9716	A0A024R9L1
348	ENSG00000021826.17	384.7	-0.608226	0.132715	-4.58295	4.58464e-06	0.00104108	CPS1	1373	P31327
349	ENSG00000022267.19	5905.97	0.010066	0.0464845	0.216544	0.828564	0.967764	FHL1	2273	Q13642
350	ENSG00000022277.12	2714.49	-0.0455381	0.058399	-0.779775	0.435523	0.836249	RTF2	51507	A0A0A0MQR2
351	ENSG00000022567.9	289.717	-0.0751426	0.157054	-0.478451	0.632329	0.918642	SLC45A4	57210	Q5BKX6
352	ENSG00000022840.16	4729.05	0.0930276	0.0525261	1.77108	0.0765481	0.472892	RNF10	9921	Q8N5U6
353	ENSG00000022976.15	927.911	-0.0603458	0.0868647	-0.69471	0.487237	0.860596	ZNF839	55778	A8K0R7
354	ENSG00000023041.11	797.444	-0.00334219	0.0954344	-0.0350208	0.972063	0.996259	ZDHHC6	64429	Q9H6R6
355	ENSG00000023171.18	506.795	-0.0592152	0.11096	-0.533661	0.593576	0.907389	GRAMD1B	57476	Q3KR37
356	ENSG00000023191.17	4202.35	-0.133961	0.0543751	-2.46364	0.0137535	0.204257	RNH1	6050	A0A140VJT8
357	ENSG00000023228.14	4275.92	-0.122292	0.0544141	-2.24743	0.0246128	0.277664	NDUFS1	4719	P28331
358	ENSG00000023287.13	2029.36	-0.0643921	0.0797101	-0.807828	0.419189	0.830182	RB1CC1	9821	Q8TDY2
359	ENSG00000023318.8	770.497	0.0368102	0.0899218	0.409358	0.682277	0.931966	ERP44	23071	Q9BS26
360	ENSG00000023330.15	1174.3	0.0627625	0.0738579	0.849773	0.395451	0.818427	ALAS1	211	P13196
361	ENSG00000023445.15	52.4802	0.164129	0.356267	0.460692	0.645019	0.922087	BIRC3	330	Q13489
362	ENSG00000023516.9	1123.72	-0.0120551	0.0827364	-0.145704	0.884155	0.977982	AKAP11	11215	Q9UKA4
363	ENSG00000023572.9	519.211	0.0220102	0.109124	0.2017	0.840152	0.970259	GLRX2	51022	Q9NS18
364	ENSG00000023608.5	883.076	-0.00522248	0.0833663	-0.062645	0.950049	0.990192	SNAPC1	6617	B2RC42
365	ENSG00000023697.13	1008.07	-0.124241	0.0906806	-1.3701	0.170656	0.636037	DERA	51071	E9PPM8
366	ENSG00000023734.11	5236.51	-0.0656952	0.0715794	-0.917795	0.358726	0.798799	STRAP	11171	Q9Y3F4
367	ENSG00000023839.12	30.4276	0.656397	0.428823	1.5307	0.125845	NA	ABCC2	1244	Q92887
368	ENSG00000023892.11	46.5532	0.145939	0.369612	0.394844	0.692958	0.935025	DEF6	50619	Q9H4E7
369	ENSG00000023902.14	788.26	0.0561513	0.0934467	0.600892	0.547912	0.88686	PLEKHO1	51177	Q53GL0
370	ENSG00000023909.10	926.465	-0.0720681	0.11431	-0.63046	0.528394	0.878533	GCLM	2730	P48507
371	ENSG00000024048.10	2114.18	-0.0277957	0.0589049	-0.471874	0.637017	0.919286	UBR2	23304	Q8IWV8
372	ENSG00000024422.12	2.63056	0.759631	1.35921	0.558878	0.576245	NA	EHD2	30846	A0A024R0S6
373	ENSG00000024526.17	3277.23	0.0286013	0.0612959	0.46661	0.640779	0.920751	DEPDC1	55635	Q5TB30
374	ENSG00000024862.17	519.582	0.140562	0.107965	1.30192	0.192944	0.662156	CCDC28A	25901	Q8IWP9
375	ENSG00000025039.15	1861.52	-0.136841	0.0726792	-1.88281	0.0597261	0.425592	RRAGD	58528	Q9NQL2
376	ENSG00000025156.13	1558.54	-0.0989398	0.0751658	-1.31629	0.188078	0.656238	HSF2	3298	Q03933
377	ENSG00000025293.17	2496.39	-0.052388	0.0594122	-0.881772	0.3779	0.809605	PHF20	51230	Q9BVI0
378	ENSG00000025423.11	287.949	0.229627	0.14032	1.63645	0.101745	0.526837	HSD17B6	8630	A0A024RB43
379	ENSG00000025434.19	242.598	0.372337	0.151969	2.45009	0.0142821	0.207647	NR1H3	10062	Q13133
380	ENSG00000025708.14	29.3254	-0.398003	0.70755	-0.562509	0.57377	NA	TYMP	1890	B2RBL3
381	ENSG00000025770.19	3387.99	0.0698322	0.0577553	1.2091	0.226623	0.697427	NCAPH2	29781	Q6IBW4
382	ENSG00000025772.8	2649.7	-0.016754	0.0564332	-0.296882	0.766556	0.955865	TOMM34	10953	Q15785
383	ENSG00000025796.14	1619.53	0.039381	0.0830984	0.473908	0.635566	0.919174	SEC63	11231	A0A0S2Z5M1
384	ENSG00000025800.14	5576.57	-0.0466062	0.0442624	-1.05295	0.292363	0.753052	KPNA6	23633	O60684
385	ENSG00000026025.16	36844.1	0.0677011	0.0414779	1.63222	0.102634	0.527749	VIM	7431	P08670
386	ENSG00000026036.22	286.874	0.210171	0.172816	1.21616	0.223926	0.696564	RTEL1-TNFRSF6B	100533107	NA
387	ENSG00000026103.22	321.248	0.00125655	0.135719	0.00925848	0.992613	0.998698	FAS	355	P25445
388	ENSG00000026297.15	1409.59	0.100154	0.0708267	1.41407	0.157342	0.618633	RNASET2	8635	O00584
389	ENSG00000026508.19	201.08	0.108066	0.2091	0.516816	0.605285	0.912813	CD44	960	P16070
390	ENSG00000026559.14	1223.03	0.121475	0.0770354	1.57688	0.114824	0.551437	KCNG1	3755	Q86Y85
391	ENSG00000026652.15	910.322	0.10398	0.083925	1.23897	0.215357	0.688	AGPAT4	56895	Q9NRZ5
392	ENSG00000026950.17	235.819	0.08427	0.163454	0.51556	0.606162	0.912813	BTN3A1	11119	O00481
393	ENSG00000027001.10	1005.08	-0.413009	0.131586	-3.13871	0.00169694	0.0618942	MIPEP	4285	Q99797
394	ENSG00000027075.15	1152.96	0.0485176	0.0755039	0.642584	0.520494	0.874247	PRKCH	5583	P24723
395	ENSG00000027644.5	7.16371	0.00729728	0.826157	0.0088328	0.992953	NA	INSRR	3645	P14616
396	ENSG00000027697.14	805.66	-0.0615135	0.0863512	-0.712365	0.476239	0.855529	IFNGR1	3459	A0A0S2Z3Y2
397	ENSG00000027847.14	685.045	-0.151913	0.109394	-1.38867	0.164933	0.630627	B4GALT7	11285	Q9UBV7
398	ENSG00000027869.11	2.39253	-0.183986	1.51384	-0.121536	0.903267	NA	SH2D2A	9047	Q5UBZ2
399	ENSG00000028116.17	261.338	-0.0265608	0.146613	-0.181162	0.85624	0.973906	VRK2	7444	Q86Y07
400	ENSG00000028203.18	1886.86	0.0194329	0.0716266	0.271308	0.786154	0.960192	VEZT	55591	Q9HBM0
401	ENSG00000028277.21	7.77924	-0.185235	0.833186	-0.222321	0.824064	NA	POU2F2	5452	P09086
402	ENSG00000028310.18	1141.66	0.0346569	0.0749232	0.462565	0.643676	0.921829	BRD9	65980	B4DXI2
403	ENSG00000028528.15	1951.82	-0.245238	0.0864301	-2.83741	0.00454808	0.11178	SNX1	6642	Q13596
404	ENSG00000028839.10	783.008	-0.175851	0.114597	-1.53451	0.124903	0.566713	TBPL1	9519	P62380
405	ENSG00000029153.14	1528.69	-0.0637873	0.0719152	-0.88698	0.37509	0.808836	ARNTL2	56938	Q8WYA1
406	ENSG00000029363.17	5786.36	-0.170616	0.0649358	-2.62746	0.00860258	0.158321	BCLAF1	9774	Q9NYF8
407	ENSG00000029364.12	2222.25	0.0597097	0.0584615	1.02135	0.307088	0.762924	SLC39A9	55334	Q9NUM3
408	ENSG00000029534.20	361.671	0.0949245	0.146196	0.649298	0.516146	0.872434	ANK1	286	P16157
409	ENSG00000029639.11	523.455	0.0399687	0.120516	0.331648	0.740155	0.949316	TFB1M	51106	E5KTM5
410	ENSG00000029725.17	4638.98	-0.00441615	0.0533181	-0.0828265	0.93399	0.988009	RABEP1	9135	Q15276
411	ENSG00000029993.15	2937.43	-0.0859075	0.0612224	-1.4032	0.160557	0.623236	HMGB3	3149	O15347
412	ENSG00000030066.13	2514.74	-0.0521007	0.0583053	-0.893584	0.371544	0.806049	NUP160	23279	Q12769
413	ENSG00000030110.13	1719.58	0.0471886	0.071253	0.662268	0.507799	0.868635	BAK1	578	A0A0S2Z391
414	ENSG00000030419.16	91.4487	-0.0276835	0.250819	-0.110372	0.912114	0.983347	IKZF2	22807	Q9UKS7
415	ENSG00000030582.18	2180.76	-0.0812839	0.061813	-1.315	0.188511	0.656617	GRN	2896	P28799
416	ENSG00000031003.10	488.256	0.19214	0.136178	1.41094	0.158261	0.619621	FAM13B	51306	Q9NYF5
417	ENSG00000031081.11	222.236	-0.184687	0.454037	-0.406767	0.684179	0.932713	ARHGAP31	57514	Q2M1Z3
418	ENSG00000031691.7	708.512	-0.0250816	0.1034	-0.242569	0.808339	0.963467	CENPQ	55166	Q7L2Z9
419	ENSG00000031698.13	8672.75	-0.0607373	0.0432845	-1.40321	0.160554	0.623236	SARS1	6301	Q5T5C7
420	ENSG00000031823.14	2322.4	0.0108657	0.0716159	0.151722	0.879406	0.97728	RANBP3	8498	B7Z7F3
421	ENSG00000032219.19	454.536	-0.00762354	0.136019	-0.0560475	0.955304	0.991276	ARID4A	5926	A0A024R657
422	ENSG00000032389.12	1108.93	-0.0152162	0.0743573	-0.204636	0.837857	0.969914	EIPR1	7260	A8MUM1
423	ENSG00000032444.16	1057.71	0.10899	0.0982383	1.10945	0.267237	0.731847	PNPLA6	10908	Q8IY17
424	ENSG00000032742.17	293.383	-0.131515	0.142552	-0.922574	0.356229	0.79694	IFT88	8100	B3KX42
425	ENSG00000033011.12	311.83	-0.227184	0.134226	-1.69255	0.0905413	0.501296	ALG1	56052	Q9BT22
426	ENSG00000033030.15	823.676	0.122425	0.116573	1.0502	0.293628	0.753498	ZCCHC8	55596	Q6NZY4
427	ENSG00000033050.9	2860.55	-0.122735	0.0652786	-1.88017	0.060085	0.426332	ABCF2	10061	A0A090N7X1
428	ENSG00000033100.16	919.23	-0.00188651	0.0856532	-0.022025	0.982428	0.997717	CHPF2	54480	B3KPG6
429	ENSG00000033122.20	6.96321	0.355046	0.932171	0.38088	0.703292	NA	LRRC7	57554	A0A075B6E9
430	ENSG00000033170.17	636.701	-0.100442	0.102502	-0.979901	0.327135	0.771598	FUT8	2530	Q546E0
431	ENSG00000033178.13	1750.87	-0.220323	0.213052	-1.03413	0.301076	0.759254	UBA6	55236	A0A024RDB0
432	ENSG00000033327.13	798.578	0.128892	0.0901132	1.43033	0.152621	0.613404	GAB2	9846	Q9UQC2
433	ENSG00000033627.16	921.252	0.0478541	0.106212	0.450552	0.652313	0.924493	ATP6V0A1	535	Q53ET5
434	ENSG00000033800.13	1030.14	0.053651	0.13976	0.383879	0.701068	0.937509	PIAS1	8554	O75925
435	ENSG00000033867.16	2110.48	-0.0246757	0.0625178	-0.394698	0.693066	0.935025	SLC4A7	9497	Q9Y6M7
436	ENSG00000034053.14	2052.29	-0.0251143	0.0597219	-0.420521	0.674105	0.930313	APBA2	321	Q59G28
437	ENSG00000034152.19	937.034	-0.0697395	0.0882973	-0.789826	0.429629	0.83362	MAP2K3	5606	P46734
438	ENSG00000034510.6	6965.23	-0.0897927	0.0468144	-1.91806	0.0551038	0.409372	TMSB10	9168	P63313
439	ENSG00000034533.11	215.058	-0.275357	0.177911	-1.54772	0.121689	0.561563	ASTE1	28990	D6RG30
440	ENSG00000034677.13	491.117	0.0128672	0.114934	0.111953	0.910861	0.983347	RNF19A	25897	Q9NV58
441	ENSG00000034693.15	525.344	-0.0147628	0.132112	-0.111744	0.911026	0.983347	PEX3	8504	P56589
442	ENSG00000034713.8	1124.63	-0.074327	0.0760924	-0.976799	0.328669	0.772116	GABARAPL2	11345	P60520
443	ENSG00000035115.22	217.724	0.104436	0.165831	0.629775	0.528842	0.878533	SH3YL1	26751	Q96HL8
444	ENSG00000035141.8	1634.67	0.0262511	0.0684536	0.383487	0.701359	0.937509	FAM136A	84908	E7EQY1
445	ENSG00000035403.17	6177.79	-0.0200978	0.0500981	-0.401169	0.688296	0.933666	VCL	7414	A0A024QZN4
446	ENSG00000035499.13	1349.7	-0.067372	0.0729998	-0.922907	0.356056	0.79694	DEPDC1B	55789	Q8WUY9
447	ENSG00000035664.11	128.412	0.0926317	0.284335	0.325783	0.744588	0.949656	DAPK2	23604	A0A024R603
448	ENSG00000035681.9	302.376	-0.108373	0.157123	-0.689735	0.490361	0.861801	NSMAF	8439	Q92636
449	ENSG00000035687.10	2914.26	-0.190341	0.066641	-2.85621	0.00428725	0.107403	ADSS2	159	A0A024R5Q7
450	ENSG00000035720.8	2.23434	-1.92997	1.56729	-1.23141	0.218169	NA	STAP1	26228	A0A024RD91
451	ENSG00000035862.12	636.734	0.119622	0.106401	1.12426	0.260904	0.727084	TIMP2	7077	A0A140VK57
452	ENSG00000035928.16	2817.72	-0.100349	0.0781441	-1.28415	0.199088	0.669125	RFC1	5981	P35251
453	ENSG00000036054.13	1006.32	0.00618339	0.0939434	0.0658204	0.947521	0.989597	TBC1D23	55773	Q9NUY8
454	ENSG00000036257.13	1686.51	0.0445266	0.069574	0.639989	0.52218	0.874898	CUL3	8452	B7Z600
455	ENSG00000036448.10	1360.64	0.0137614	0.0986781	0.139457	0.889089	0.979382	MYOM2	9172	P54296
456	ENSG00000036530.9	14.2983	-0.124354	0.643944	-0.193113	0.846871	NA	CYP46A1	10858	Q9Y6A2
457	ENSG00000036549.13	1420.02	0.189395	0.0911325	2.07823	0.0376879	0.342455	ZZZ3	26009	Q8IYH5
458	ENSG00000036672.16	90.4446	0.0450747	0.238151	0.18927	0.849882	0.972055	USP2	9099	O75604
459	ENSG00000037042.9	493.986	0.0899135	0.108074	0.831961	0.405431	0.822996	TUBG2	27175	A0A1B4Z394
460	ENSG00000037241.7	1031.64	-0.0965875	0.0775639	-1.24526	0.213035	0.685403	RPL26L1	51121	Q9UNX3
461	ENSG00000037280.16	2778.06	-0.000684946	0.0545057	-0.0125665	0.989974	0.998698	FLT4	2324	P35916
462	ENSG00000037474.15	5084.77	-0.0904375	0.0451257	-2.00412	0.0450568	0.37321	NSUN2	54888	Q08J23
463	ENSG00000037637.11	1074.29	-0.0479505	0.108823	-0.440628	0.659482	0.926247	FBXO42	54455	A0A024QZB0
464	ENSG00000037749.12	657.488	-0.0809473	0.0984461	-0.82225	0.410935	0.825135	MFAP3	4238	P55082
465	ENSG00000037757.14	2307.33	-0.0316091	0.0591633	-0.534269	0.593156	0.90738	MRI1	84245	Q9BV20
466	ENSG00000037897.17	346.201	-0.169975	0.131344	-1.29413	0.195622	0.66615	METTL1	4234	Q9UBP6
467	ENSG00000037965.6	110.836	-0.0699419	0.233021	-0.300152	0.764061	0.955237	HOXC8	3224	P31273
468	ENSG00000038002.9	350.235	-0.0103482	0.122474	-0.0844932	0.932664	0.987663	AGA	175	P20933
469	ENSG00000038210.14	1109.99	-0.00855034	0.075967	-0.112553	0.910385	0.983347	PI4K2B	55300	Q8TCG2
470	ENSG00000038219.13	1774.16	-0.0732345	0.0769826	-0.951313	0.341446	0.785493	BOD1L1	259282	Q8NFC6
471	ENSG00000038274.17	1846.29	-0.147649	0.0644225	-2.29189	0.0219119	0.260058	MAT2B	27430	A0A140VJP2
472	ENSG00000038295.8	3.983	1.20297	1.27186	0.945832	0.344234	NA	TLL1	7092	O43897
473	ENSG00000038358.15	3057.85	-0.107529	0.0601607	-1.78737	0.0738783	0.466009	EDC4	23644	Q6P2E9
474	ENSG00000038382.20	5687.25	0.0817729	0.0516781	1.58235	0.113569	0.549085	TRIO	7204	O75962
475	ENSG00000038427.16	4125.08	-0.00642977	0.0636786	-0.100972	0.919572	0.984232	VCAN	1462	P13611
476	ENSG00000038532.16	743.99	0.130255	0.087816	1.48327	0.138002	0.592539	CLEC16A	23274	Q2KHT3
477	ENSG00000039068.19	268.572	-0.0171609	0.139816	-0.122739	0.902313	0.981628	CDH1	999	B3GN61
478	ENSG00000039123.16	4453.77	-0.0833748	0.0625828	-1.33223	0.182784	0.649361	MTREX	23517	P42285
479	ENSG00000039139.9	21.2381	0.530905	0.523201	1.01473	0.310237	NA	DNAH5	1767	Q8TE73
480	ENSG00000039319.17	1725	0.0237494	0.0735794	0.322773	0.746867	0.949656	ZFYVE16	9765	Q7Z3T8
481	ENSG00000039523.20	281.456	0.248904	0.204939	1.21453	0.224546	0.696677	RIPOR1	79567	Q6ZS17
482	ENSG00000039560.14	3480.3	0.080105	0.0626516	1.27858	0.201045	0.671774	RAI14	26064	Q9P0K7
483	ENSG00000039600.11	2.13316	0.60241	1.62175	0.371457	0.710297	NA	SOX30	11063	B4DXW7
484	ENSG00000039650.12	1022.48	-0.0344965	0.0841378	-0.41	0.681806	0.931775	PNKP	11284	Q96T60
485	ENSG00000040199.18	689.541	0.0544979	0.154159	0.353518	0.7237	0.945024	PHLPP2	23035	Q6ZVD8
486	ENSG00000040275.17	1458.42	-0.100551	0.0688615	-1.46019	0.144239	0.600455	SPDL1	54908	Q96EA4
487	ENSG00000040341.18	1165.53	-0.00249337	0.0924037	-0.0269835	0.978473	0.99739	STAU2	27067	A0A0A0MTC5
488	ENSG00000040487.13	628.461	0.0680837	0.10101	0.674027	0.500294	0.866115	SLC66A1	54896	A0A024RA97
489	ENSG00000040531.15	146.786	0.0131772	0.249112	0.0528966	0.957814	0.992649	CTNS	1497	A0A0S2Z3I9
490	ENSG00000040608.14	505.38	-0.0537474	0.112917	-0.475992	0.63408	0.918995	RTN4R	65078	Q9BZR6
491	ENSG00000040633.13	1118.8	-0.130075	0.0815557	-1.59492	0.110731	0.543827	PHF23	79142	Q9BUL5
492	ENSG00000040933.15	1299.96	0.0322428	0.0773241	0.416983	0.676691	0.930313	INPP4A	3631	Q96PE3
493	ENSG00000041353.10	72.6473	-0.124642	0.291262	-0.427938	0.668696	0.929652	RAB27B	5874	O00194
494	ENSG00000041357.16	6333.19	-0.199962	0.0544321	-3.67361	0.00023915	0.0175364	PSMA4	5685	P25789
495	ENSG00000041802.11	1191.75	-0.125861	0.0748986	-1.68042	0.0928755	0.507409	LSG1	55341	Q9H089
496	ENSG00000041880.14	178.806	0.00567378	0.192498	0.0294745	0.976486	0.997095	PARP3	10039	Q9Y6F1
497	ENSG00000041982.16	799.949	0.0522593	0.0994571	0.525446	0.599273	0.909765	TNC	3371	B4E1W8
498	ENSG00000041988.15	1264.01	0.0926301	0.0810094	1.14345	0.252852	0.719899	THAP3	90326	Q8WTV1
499	ENSG00000042088.14	2447.24	0.00525509	0.0664766	0.0790518	0.936991	0.988745	TDP1	55775	A0A024R6L5
500	ENSG00000042286.15	198.039	-0.0301829	0.164117	-0.183911	0.854083	0.973727	AIFM2	84883	Q9BRQ8
501	ENSG00000042317.17	251.351	0.0360568	0.162442	0.221967	0.82434	0.966995	SPATA7	55812	Q9P0W8
502	ENSG00000042429.12	598.944	-0.0481483	0.0988425	-0.487121	0.626173	0.916878	MED17	9440	Q9NVC6
503	ENSG00000042445.14	978.575	0.0346528	0.0774918	0.44718	0.654745	0.92524	RETSAT	54884	Q6NUM9
504	ENSG00000042493.16	88.2924	-0.198703	0.266742	-0.744926	0.456316	0.845961	CAPG	822	B2R9S4
505	ENSG00000042753.11	2598.31	-0.0814752	0.0565998	-1.4395	0.15001	0.610926	AP2S1	1175	M0QYZ2
506	ENSG00000043039.7	331.674	-0.0278672	0.128452	-0.216946	0.82825	0.967764	BARX2	8538	Q9UMQ3
507	ENSG00000043093.15	1159.92	0.0144046	0.0784673	0.183574	0.854347	0.973727	DCUN1D1	54165	C9JVE2
508	ENSG00000043143.20	746.623	0.0214589	0.0956256	0.224405	0.822442	0.966703	JADE2	23338	A0A0C4DFT8
509	ENSG00000043355.12	1115.03	-0.0526201	0.0893833	-0.588702	0.556061	0.890623	ZIC2	7546	A0A024RDY6
510	ENSG00000043514.17	1024.75	0.174101	0.0825766	2.10836	0.0350003	0.331162	TRIT1	54802	Q53F11
511	ENSG00000043591.6	37.2295	0.0151204	0.375956	0.0402185	0.967919	NA	ADRB1	153	P08588
512	ENSG00000044090.9	2058.31	-0.0621022	0.066909	-0.928159	0.353325	0.794136	CUL7	9820	Q14999
513	ENSG00000044115.21	9654.05	-0.0565282	0.0410457	-1.3772	0.168449	0.634286	CTNNA1	1495	G3XAM7
514	ENSG00000044446.12	2011.47	-0.101267	0.0693032	-1.46122	0.143956	0.600106	PHKA2	5256	P46019
515	ENSG00000044459.15	790.091	0.0066923	0.0975582	0.068598	0.94531	0.989423	CNTLN	54875	Q9NXG0
516	ENSG00000044524.11	801.375	0.0046158	0.0874166	0.0528024	0.957889	0.992649	EPHA3	2042	A0A140VJJ0
517	ENSG00000044574.8	2598.27	0.105154	0.0565564	1.85927	0.0629889	0.435861	HSPA5	3309	P11021
518	ENSG00000046604.13	2351.61	-0.0444986	0.0603698	-0.7371	0.461062	0.847107	DSG2	1829	Q14126
519	ENSG00000046647.13	600.458	-0.00534388	0.101152	-0.0528304	0.957867	0.992649	GEMIN8	54960	A0A024RBX2
520	ENSG00000046651.15	626.425	-0.0555732	0.103139	-0.538819	0.590012	0.905569	OFD1	8481	O75665
521	ENSG00000046653.15	1121.17	-0.181764	0.0940334	-1.93297	0.0532402	0.402561	GPM6B	2824	Q13491
522	ENSG00000046774.10	10.78	0.802125	0.703002	1.141	0.25387	NA	MAGEC2	51438	Q9UBF1
523	ENSG00000046889.19	391.563	-0.0251129	0.127969	-0.196242	0.844421	0.971212	PREX2	80243	Q70Z35
524	ENSG00000047056.16	384.053	0.0348727	0.173378	0.201136	0.840592	0.970259	WDR37	22884	Q9Y2I8
525	ENSG00000047188.16	2465.04	-0.0501649	0.0651742	-0.769705	0.441475	0.838276	YTHDC2	64848	Q9H6S0
526	ENSG00000047230.15	978.367	-0.0412367	0.0872169	-0.472807	0.636351	0.919174	CTPS2	56474	A0A024RC00
527	ENSG00000047249.18	744.847	-0.236866	0.106271	-2.22889	0.0258211	0.285817	ATP6V1H	51606	A0A024R7U9
528	ENSG00000047315.16	5203.26	-0.183892	0.0518222	-3.54852	0.000387399	0.0245684	POLR2B	5431	B4DH29
529	ENSG00000047346.12	149.417	-0.116971	0.199932	-0.585052	0.558513	0.891081	FAM214A	56204	Q32MH5
530	ENSG00000047365.12	398.984	-0.302054	0.139533	-2.16474	0.0304074	0.308353	ARAP2	116984	A7E2A5
531	ENSG00000047410.14	10733.3	-0.0827618	0.059148	-1.39923	0.161744	0.624531	TPR	7175	P12270
532	ENSG00000047578.13	628.231	0.0731193	0.112259	0.651343	0.514825	0.872344	KIAA0556	23247	O60303
533	ENSG00000047579.19	316.559	0.0443184	0.13576	0.326447	0.744086	0.949656	DTNBP1	84062	Q96EV8
534	ENSG00000047597.7	317.565	-0.107991	0.130786	-0.825707	0.40897	0.824706	XK	7504	P51811
535	ENSG00000047617.15	13.6462	0.174679	0.636397	0.274481	0.783715	NA	ANO2	57101	F1T0L7
536	ENSG00000047621.12	612.295	0.00508934	0.102861	0.0494777	0.960539	0.993322	C12orf4	57102	Q9NQ89
537	ENSG00000047634.15	9360.85	-0.0503299	0.0480217	-1.04807	0.294608	0.754166	SCML1	6322	A0A024RBY0
538	ENSG00000047648.23	10.8417	0.0449759	0.668975	0.067231	0.946398	NA	ARHGAP6	395	O43182
539	ENSG00000047662.5	25.3589	-0.343292	0.502072	-0.68375	0.494133	NA	FAM184B	27146	Q9ULE4
540	ENSG00000047849.21	4087.64	0.0956682	0.0493026	1.94043	0.0523274	0.399312	MAP4	4134	P27816
541	ENSG00000047932.14	1920.46	-0.118738	0.0611903	-1.94046	0.0523233	0.399312	GOPC	57120	Q9HD26
542	ENSG00000048028.11	1975.95	-0.129648	0.0711252	-1.82282	0.0683312	0.451397	USP28	57646	B4E3L3
543	ENSG00000048052.21	175.388	-0.0382862	0.188989	-0.202584	0.83946	0.970182	HDAC9	9734	Q9UKV0
544	ENSG00000048140.18	1513.31	-0.0035089	0.0703749	-0.0498601	0.960234	0.993322	TSPAN17	26262	Q96FV3
545	ENSG00000048162.20	1290.4	-0.283705	0.0712142	-3.98383	6.78144e-05	0.00740123	NOP16	51491	Q9Y3C1
546	ENSG00000048342.16	175.422	-0.208869	0.178111	-1.17269	0.24092	0.709202	CC2D2A	57545	Q9P2K1
547	ENSG00000048392.12	849.814	0.0230659	0.0895638	0.257536	0.796765	0.961816	RRM2B	50484	Q7LG56
548	ENSG00000048405.10	766.653	0.0355171	0.0978926	0.362818	0.716741	0.942071	ZNF800	168850	Q2TB10
549	ENSG00000048471.14	401.297	-0.0370838	0.179886	-0.206152	0.836672	0.969914	SNX29	92017	Q8TEQ0
550	ENSG00000048540.15	2.93002	0.244372	1.342	0.182096	0.855507	NA	LMO3	55885	A0A024RAT1
551	ENSG00000048544.6	1624.27	0.0177855	0.065832	0.270165	0.787033	0.960192	MRPS10	55173	A0A024RD03
552	ENSG00000048649.13	1201.58	-0.114637	0.119089	-0.962614	0.335741	0.779011	RSF1	51773	Q05DG0
553	ENSG00000048707.15	2444.26	-0.0191386	0.0899059	-0.212874	0.831426	0.968123	VPS13D	55187	Q5THJ4
554	ENSG00000048740.18	1019.87	-0.0463332	0.0966524	-0.47938	0.631668	0.91831	CELF2	10659	O95319
555	ENSG00000048828.17	3487.73	-0.0655602	0.0574998	-1.14018	0.254211	0.720908	FAM120A	23196	Q9NZB2
556	ENSG00000048991.16	566.2	0.125814	0.103495	1.21566	0.224116	0.696666	R3HDM1	23518	Q15032
557	ENSG00000049089.15	342.309	0.0869341	0.133243	0.65245	0.514111	0.871731	COL9A2	1298	Q14055
558	ENSG00000049130.16	798	-0.0125327	0.0887747	-0.141174	0.887733	0.97874	KITLG	4254	A0A024RBC0
559	ENSG00000049167.14	587.46	-0.0666726	0.111205	-0.599546	0.548809	0.88686	ERCC8	1161	Q13216
560	ENSG00000049192.15	115.647	0.378965	0.22875	1.65668	0.0975847	0.518451	ADAMTS6	11174	Q5IR90
561	ENSG00000049239.12	3158.39	0.0203638	0.0529431	0.384635	0.700508	0.937509	H6PD	9563	R4GMU1
562	ENSG00000049245.13	2176.74	-0.0443426	0.0687052	-0.645404	0.518665	0.873119	VAMP3	9341	Q15836
563	ENSG00000049246.14	64.763	-0.276857	0.318819	-0.868384	0.385184	0.8145	PER3	8863	A0A087WV69
564	ENSG00000049249.8	70.5879	0.587407	0.321576	1.82665	0.0677519	0.448673	TNFRSF9	3604	Q07011
565	ENSG00000049283.18	5.05173	-0.106676	0.978944	-0.10897	0.913226	NA	EPN3	55040	Q9H201
566	ENSG00000049323.16	1545.85	-0.104412	0.0882718	-1.18285	0.236869	0.706063	LTBP1	4052	Q14766
567	ENSG00000049449.9	3500.05	0.0383666	0.0519782	0.738129	0.460436	0.847107	RCN1	5954	Q15293
568	ENSG00000049541.11	3428.73	0.00536383	0.0505183	0.106176	0.915443	0.983818	RFC2	5982	P35250
569	ENSG00000049618.23	1386.87	-0.0137302	0.0850862	-0.161368	0.871803	0.976578	ARID1B	57492	Q8NFD5
570	ENSG00000049656.14	5955.45	-0.132375	0.0584858	-2.26337	0.0236127	0.270328	CLPTM1L	81037	Q96KA5
571	ENSG00000049759.18	976.23	-0.00784088	0.0961949	-0.0815104	0.935036	0.988316	NEDD4L	23327	A0A024R2A4
572	ENSG00000049768.16	4.34476	0.414059	1.11806	0.370336	0.711132	NA	FOXP3	50943	Q9BZS1
573	ENSG00000049769.14	430.142	0.122743	0.138694	0.884989	0.376163	0.809352	PPP1R3F	89801	Q0D2I0
574	ENSG00000049860.14	3036.45	-0.00601023	0.053984	-0.111333	0.911352	0.983347	HEXB	3074	A0A024RAJ6
575	ENSG00000049883.15	609.217	0.0759371	0.102715	0.739298	0.459726	0.846519	PTCD2	79810	B3KPU6
576	ENSG00000050030.15	10.4623	0.295544	0.740684	0.399016	0.689882	NA	NEXMIF	340533	Q5QGS0
577	ENSG00000050130.18	595.91	-0.074005	0.119851	-0.617474	0.536922	0.882468	JKAMP	51528	Q9P055
578	ENSG00000050165.18	34.0632	0.434044	0.40684	1.06686	0.286033	NA	DKK3	27122	Q9UBP4
579	ENSG00000050327.15	253.511	-0.385311	0.213954	-1.80091	0.0717171	0.462007	ARHGEF5	7984	Q12774
580	ENSG00000050344.9	842.659	-0.0202665	0.0885113	-0.228971	0.818891	0.966036	NFE2L3	9603	Q9Y4A8
581	ENSG00000050393.11	1615.17	0.181256	0.0753066	2.40691	0.0160883	0.222721	MCUR1	63933	Q96AQ8
582	ENSG00000050405.13	1667.94	-0.00746915	0.0672988	-0.110985	0.911628	0.983347	LIMA1	51474	Q9UHB6
583	ENSG00000050426.16	2166.87	0.129532	0.0664032	1.95069	0.0510944	0.395252	LETMD1	25875	Q6P1Q0
584	ENSG00000050438.17	124.789	0.364676	0.270857	1.34638	0.17818	0.643395	SLC4A8	9498	Q2Y0W8
585	ENSG00000050555.18	317.917	0.141125	0.175996	0.801864	0.422631	0.830507	LAMC3	10319	Q8N2D6
586	ENSG00000050628.20	6.59582	1.36554	0.899378	1.51831	0.128936	NA	PTGER3	5733	P43115
587	ENSG00000050748.17	2326.16	-0.0401976	0.0648825	-0.619544	0.535558	0.881376	MAPK9	5601	P45984
588	ENSG00000050767.17	136.612	0.251577	0.204182	1.23212	0.217904	0.691586	COL23A1	91522	Q86Y22
589	ENSG00000050820.17	1079.77	-0.200189	0.076311	-2.62333	0.0087075	0.159626	BCAR1	9564	P56945
590	ENSG00000051009.10	506.605	0.0326029	0.119452	0.272938	0.784901	0.959839	FAM160A2	84067	Q8N612
591	ENSG00000051108.15	1492.35	0.0659756	0.0741875	0.889308	0.373838	0.807579	HERPUD1	9709	Q15011
592	ENSG00000051128.19	245.255	0.185856	0.156519	1.18743	0.235056	0.704627	HOMER3	9454	Q9NSC5
593	ENSG00000051180.17	721.19	-0.0217068	0.0988835	-0.219519	0.826246	0.967512	RAD51	5888	Q06609
594	ENSG00000051341.14	1516.25	0.0840352	0.0942253	0.891853	0.372472	0.80679	POLQ	10721	O75417
595	ENSG00000051382.9	410.61	0.39287	0.1331	2.9517	0.00316033	0.0907424	PIK3CB	5291	B4DER4
596	ENSG00000051523.11	4456.79	-0.196095	0.0559993	-3.50174	0.000462228	0.0278107	CYBA	1535	B4DT46
597	ENSG00000051596.9	2765.8	-0.0649322	0.058378	-1.11227	0.266021	0.731068	THOC3	84321	Q96J01
598	ENSG00000051620.11	2588.05	-0.0983788	0.0602323	-1.63332	0.102401	0.527131	HEBP2	23593	Q5THN1
599	ENSG00000051825.15	2708.77	0.0843059	0.0762887	1.10509	0.269121	0.732636	MPHOSPH9	10198	Q99550
600	ENSG00000052126.14	851.136	0.0464738	0.102224	0.454625	0.649379	0.923495	PLEKHA5	54477	A0A024RAY7
601	ENSG00000052344.16	13.4749	-0.458803	0.64641	-0.709771	0.477846	NA	PRSS8	5652	Q16651
602	ENSG00000052723.11	1829.56	-0.0839551	0.0713398	-1.17683	0.239262	0.708128	SIKE1	80143	Q9BRV8
603	ENSG00000052749.14	2983.88	-0.0705726	0.0550727	-1.28145	0.200037	0.670393	RRP12	23223	B3KMR5
604	ENSG00000052795.13	767.804	0.151889	0.0923934	1.64394	0.100189	0.524176	FNIP2	57600	Q9P278
605	ENSG00000052802.13	1114.63	-0.12169	0.0811786	-1.49904	0.133864	0.586682	MSMO1	6307	Q15800
606	ENSG00000052841.15	1586.99	0.0822496	0.0671814	1.22429	0.220842	0.693849	TTC17	55761	Q6MZP1
607	ENSG00000052850.8	259.142	-0.20375	0.15519	-1.31291	0.189215	0.656892	ALX4	60529	Q9H161
608	ENSG00000053108.17	629.936	0.0978334	0.0976226	1.00216	0.316267	0.76875	FSTL4	23105	Q6MZW2
609	ENSG00000053254.15	996.831	0.0583655	0.0836285	0.697914	0.485231	0.858876	FOXN3	1112	A0A024R6I1
610	ENSG00000053371.12	3566.95	-0.0945275	0.0537619	-1.75826	0.0787026	0.478022	AKR7A2	8574	B4DZX4
611	ENSG00000053372.5	3600.7	-0.189878	0.0514746	-3.68878	0.000225332	0.0170216	MRTO4	51154	A0A024RAE1
612	ENSG00000053501.13	587.584	0.0567242	0.103087	0.550254	0.582145	0.902944	USE1	55850	Q9NZ43
613	ENSG00000053524.12	64.0569	0.299521	0.285069	1.05069	0.293399	0.753265	MCF2L2	23101	Q86YR7
614	ENSG00000053747.16	924.442	-0.0218188	0.097288	-0.22427	0.822547	0.966745	LAMA3	3909	A0A0A6YYF2
615	ENSG00000053770.12	561.37	0.00855306	0.100206	0.0853549	0.931979	0.987327	AP5M1	55745	A0A024R654
616	ENSG00000053900.10	531.651	-0.252021	0.102775	-2.45216	0.0142001	0.207647	ANAPC4	29945	B3KN47
617	ENSG00000053918.18	224.891	-0.0140979	0.152464	-0.0924668	0.926327	0.986106	KCNQ1	3784	P51787
618	ENSG00000054116.12	2122.58	-0.0658698	0.066844	-0.985426	0.324415	0.771598	TRAPPC3	27095	A0A087WWM0
619	ENSG00000054118.15	5724.47	-0.0718285	0.0449137	-1.59926	0.109764	0.541871	THRAP3	9967	Q9Y2W1
620	ENSG00000054148.18	2735.7	0.0324186	0.0629066	0.515344	0.606312	0.912813	PHPT1	29085	Q9NRX4
621	ENSG00000054179.12	3.30812	-0.147098	1.19785	-0.122802	0.902264	NA	ENTPD2	954	Q9Y5L3
622	ENSG00000054267.22	1882.86	-0.0217244	0.0856197	-0.253732	0.799703	0.962034	ARID4B	51742	A0A024R3R1
623	ENSG00000054277.14	105.945	-0.133791	0.234396	-0.570792	0.56814	0.896732	OPN3	23596	Q9H1Y3
624	ENSG00000054282.16	1009.05	0.133636	0.108829	1.22795	0.219465	0.693849	SDCCAG8	10806	Q86SQ7
625	ENSG00000054392.13	1040.85	0.0931666	0.0902719	1.03207	0.302041	0.759905	HHAT	55733	Q5VTY9
626	ENSG00000054523.17	4174.59	0.0277833	0.0612186	0.453837	0.649946	0.923561	KIF1B	23095	O60333
627	ENSG00000054598.9	4094.24	-0.0151701	0.0514639	-0.294772	0.768168	0.956227	FOXC1	2296	Q12948
628	ENSG00000054611.14	772.499	-0.0552501	0.0901512	-0.61286	0.539969	0.883206	TBC1D22A	25771	Q8WUA7
629	ENSG00000054654.17	4486.84	0.0919904	0.149643	0.614731	0.538732	0.882468	SYNE2	23224	Q8WXH0
630	ENSG00000054690.14	718.085	0.1741	0.105512	1.65005	0.0989323	0.521481	PLEKHH1	57475	Q9ULM0
631	ENSG00000054793.14	1967.81	-0.044868	0.0643386	-0.697373	0.485569	0.858876	ATP9A	10079	B4DR18
632	ENSG00000054965.10	1437.92	0.0129573	0.0663029	0.195426	0.845059	0.971592	FAM168A	23201	Q92567
633	ENSG00000054967.13	716.443	0.197091	0.0930335	2.1185	0.0341327	0.326731	RELT	84957	A0A024R5N3
634	ENSG00000054983.17	188.696	-0.110637	0.16905	-0.654464	0.512813	0.871231	GALC	2581	A0A0A0MQV0
635	ENSG00000055044.11	2765.57	-0.065831	0.0621175	-1.05978	0.289244	0.749805	NOP58	51602	Q9Y2X3
636	ENSG00000055070.17	4485.69	-0.0154321	0.0469644	-0.32859	0.742465	0.949656	SZRD1	26099	Q7Z422
637	ENSG00000055118.15	845.349	0.137369	0.0835125	1.64489	0.0999923	0.523343	KCNH2	3757	A0A090N8Q0
638	ENSG00000055130.17	2668.81	-0.201015	0.0568267	-3.53733	0.000404191	0.0252915	CUL1	8454	A0A090N7U0
639	ENSG00000055147.19	435.809	-0.106066	0.12015	-0.882785	0.377352	0.809605	FAM114A2	10827	A0A140VKG4
640	ENSG00000055163.20	6235.91	-0.162201	0.0572739	-2.83202	0.00462555	0.112865	CYFIP2	26999	Q96F07
641	ENSG00000055208.19	899.534	0.0163686	0.102508	0.159681	0.873132	0.976578	TAB2	23118	Q9NYJ8
642	ENSG00000055211.14	1311.36	-0.0492417	0.069184	-0.711749	0.47662	0.855529	GINM1	116254	Q9NU53
643	ENSG00000055332.18	2390.34	-0.108182	0.0672119	-1.60957	0.107491	0.538122	EIF2AK2	5610	P19525
644	ENSG00000055483.19	1522.07	-0.0468205	0.0752876	-0.621889	0.534015	0.880374	USP36	57602	A0A024R8V6
645	ENSG00000055609.18	2150.89	-0.0647136	0.0989162	-0.654226	0.512966	0.871386	KMT2C	58508	Q8NEZ4
646	ENSG00000055732.13	473.876	0.0882658	0.113831	0.775408	0.438099	0.837596	MCOLN3	55283	Q8TDD5
647	ENSG00000055813.6	49.6397	0.255578	0.329559	0.775516	0.438035	0.837596	CCDC85A	114800	Q96PX6
648	ENSG00000055917.15	1861.32	0.0602878	0.066194	0.910775	0.362414	0.801512	PUM2	23369	Q8TB72
649	ENSG00000055950.16	1978.68	-0.125072	0.0648138	-1.92971	0.0536422	0.404082	MRPL43	84545	Q8N983
650	ENSG00000055955.17	14.0827	0.344296	0.827174	0.416232	0.677241	NA	ITIH4	3700	B7ZKJ8
651	ENSG00000056050.7	662.344	0.0936189	0.092224	1.01513	0.310046	0.764552	HPF1	54969	Q9NWY4
652	ENSG00000056097.16	6273.57	0.0440784	0.0483335	0.911964	0.361788	0.801006	ZFR	51663	Q05D65
653	ENSG00000056277.16	459.355	0.0420246	0.11895	0.353295	0.723867	0.945024	ZNF280C	55609	Q8ND82
654	ENSG00000056487.16	822.335	0.67512	0.0928319	7.2725	3.52894e-13	1.65613e-09	PHF21B	112885	A0A0S2Z665
655	ENSG00000056558.11	39.4665	0.0467362	0.373951	0.12498	0.90054	NA	TRAF1	7185	Q13077
656	ENSG00000056586.16	2196.9	0.0891605	0.0691658	1.28908	0.197369	0.667572	RC3H2	54542	A0A024R899
657	ENSG00000056736.10	206.211	0.185805	0.165115	1.1253	0.26046	0.726861	IL17RB	55540	Q9NRM6
658	ENSG00000056972.20	517.742	0.216644	0.13049	1.66024	0.0968663	0.517965	TRAF3IP2	10758	O43734
659	ENSG00000057019.16	957.935	-0.175422	0.0879599	-1.99435	0.0461143	0.377907	DCBLD2	131566	Q96PD2
660	ENSG00000057252.13	1519.69	-0.0374163	0.088294	-0.423769	0.671734	0.930017	SOAT1	6646	P35610
661	ENSG00000057294.14	1430.76	-0.0381089	0.0699461	-0.544832	0.585869	0.904336	PKP2	5318	Q99959
662	ENSG00000057468.7	8.92133	0.559953	0.754407	0.742243	0.45794	NA	MSH4	4438	O15457
663	ENSG00000057608.17	11129.4	-0.0550098	0.0408223	-1.34754	0.177805	0.643395	GDI2	2665	P50395
664	ENSG00000057657.17	5.97437	-1.15885	0.970869	-1.19362	0.232627	NA	PRDM1	639	O75626
665	ENSG00000057663.16	1136	-0.0378898	0.090007	-0.420965	0.673781	0.930313	ATG5	9474	A9UGY9
666	ENSG00000057704.13	535.564	-0.019047	0.111224	-0.171249	0.864028	0.975679	TMCC3	57458	G3V207
667	ENSG00000057757.10	2187.9	-0.0187489	0.0590936	-0.317275	0.751035	0.951395	PITHD1	57095	Q9GZP4
668	ENSG00000057935.13	1257.14	0.0575284	0.0980086	0.586973	0.557222	0.890783	MTA3	57504	D6W5A2
669	ENSG00000058056.9	1264.75	-0.0302353	0.0805549	-0.375337	0.70741	0.938613	USP13	8975	A0A0A6YZ17
670	ENSG00000058063.16	2612.01	-0.113959	0.0834996	-1.36478	0.172321	0.636901	ATP11B	23200	B4DKX1
671	ENSG00000058085.15	48.4676	0.313488	0.332716	0.942207	0.346087	0.788162	LAMC2	3918	Q13753
672	ENSG00000058091.17	679.219	-0.194303	0.112849	-1.7218	0.0851058	0.488132	CDK14	5218	O94921
673	ENSG00000058262.10	4026.76	0.0847368	0.0532371	1.59169	0.111455	0.544854	SEC61A1	29927	B3KME8
674	ENSG00000058272.19	2111.93	-0.0767489	0.0793062	-0.967754	0.333167	0.777196	PPP1R12A	4659	B2RAH5
675	ENSG00000058335.15	12.7134	0.953244	0.694658	1.37225	0.169986	NA	RASGRF1	5923	Q8IUU5
676	ENSG00000058404.20	821.897	0.00873045	0.0925676	0.0943144	0.924859	0.985744	CAMK2B	816	A4D2J9
677	ENSG00000058453.17	934.055	0.130829	0.0950398	1.37657	0.168645	0.634286	CROCC	9696	Q5TZA2
678	ENSG00000058600.16	3281.98	-0.0539303	0.0593122	-0.909262	0.363212	0.802173	POLR3E	55718	Q9NVU0
679	ENSG00000058668.14	786.026	-0.0124432	0.0874353	-0.142313	0.886833	0.978282	ATP2B4	493	P23634
680	ENSG00000058673.16	2991.33	0.113205	0.0667043	1.69711	0.089675	0.499608	ZC3H11A	9877	O75152
681	ENSG00000058729.11	1019.75	-0.149662	0.104095	-1.43775	0.150505	0.611005	RIOK2	55781	Q9BVS4
682	ENSG00000058799.15	534.164	0.0265904	0.103089	0.257935	0.796457	0.961691	YIPF1	54432	Q9Y548
683	ENSG00000058804.12	4872.32	-0.121225	0.0498305	-2.43275	0.0149844	0.212646	NDC1	55706	Q9BTX1
684	ENSG00000058866.15	11.4706	-0.275088	0.851988	-0.322878	0.746788	NA	DGKG	1608	P49619
685	ENSG00000059122.16	1801.88	0.0792807	0.089299	0.887812	0.374642	0.808551	FLYWCH1	84256	Q4VC44
686	ENSG00000059145.18	670.071	-0.183769	0.0997786	-1.84177	0.065509	0.441504	UNKL	64718	Q9H9P5
687	ENSG00000059377.17	81.2559	0.125054	0.255114	0.49019	0.624	0.915898	TBXAS1	6916	P24557
688	ENSG00000059378.13	415.837	0.18514	0.118297	1.56504	0.117574	0.555559	PARP12	64761	A4D1T0
689	ENSG00000059573.9	9632.31	-0.130789	0.0438746	-2.98097	0.00287335	0.0860721	ALDH18A1	5832	P54886
690	ENSG00000059588.10	4432.77	-0.0585896	0.0487297	-1.20234	0.229233	0.699166	TARBP1	6894	Q13395
691	ENSG00000059691.12	594.763	-0.0576747	0.110325	-0.52277	0.601134	0.910429	GATB	5188	O75879
692	ENSG00000059728.11	276.57	0.131613	0.150427	0.874931	0.381612	0.812201	MXD1	4084	B7ZLI7
693	ENSG00000059758.8	1144.45	-0.0209091	0.0735752	-0.284186	0.776268	0.957491	CDK17	5128	Q00537
694	ENSG00000059769.20	173.535	0.407086	0.175994	2.31306	0.0207192	0.253264	DNAJC25	548645	Q9H1X3
695	ENSG00000059804.16	72.1143	-0.28986	0.265086	-1.09346	0.274193	0.737575	SLC2A3	6515	P11169
696	ENSG00000059915.17	74.2204	0.425066	0.287585	1.47805	0.139393	0.594894	PSD	5662	A5PKW4
697	ENSG00000060069.16	718.901	0.0326189	0.100376	0.324969	0.745205	0.949656	CTDP1	9150	A0A0A0MR03
698	ENSG00000060138.13	15232.5	0.000128126	0.0381382	0.00335952	0.997319	0.999591	YBX3	8531	A0A024RAV4
699	ENSG00000060140.9	28.5192	0.290763	0.511247	0.568733	0.569537	NA	STYK1	55359	Q6J9G0
700	ENSG00000060237.17	6253.51	0.0270805	0.0636951	0.425158	0.670722	0.929998	WNK1	65125	Q9H4A3
701	ENSG00000060339.14	1880.96	0.0195935	0.0953622	0.205464	0.83721	0.969914	CCAR1	55749	Q8IX12
702	ENSG00000060491.16	2941.35	-0.0604373	0.0580107	-1.04183	0.297491	0.756765	OGFR	11054	Q9NZT2
703	ENSG00000060558.4	3.36775	1.25408	1.3224	0.948334	0.342959	NA	GNA15	2769	P30679
704	ENSG00000060642.10	434.691	-0.0323846	0.117024	-0.276734	0.781985	0.959136	PIGV	55650	Q9NUD9
705	ENSG00000060656.20	5973.51	0.0440653	0.0493098	0.893641	0.371514	0.806049	PTPRU	10076	Q92729
706	ENSG00000060688.13	4467.52	-0.110468	0.0507554	-2.17647	0.0295202	0.304174	SNRNP40	9410	A0MNP2
707	ENSG00000060709.15	4.71942	-0.501995	1.21937	-0.411686	0.68057	NA	RIMBP2	23504	O15034
708	ENSG00000060749.15	1305.98	0.0683225	0.0959916	0.711755	0.476617	0.855529	QSER1	79832	B3KWV1
709	ENSG00000060762.19	805.232	-0.132736	0.0961563	-1.38041	0.167459	0.63248	MPC1	51660	Q5TI65
710	ENSG00000060971.18	521.684	-0.147858	0.101185	-1.46127	0.143942	0.600106	ACAA1	30	A0A140VJX0
711	ENSG00000060982.15	6502.13	0.0020838	0.0559823	0.0372224	0.970308	0.995928	BCAT1	586	P54687
712	ENSG00000061273.18	1496.87	-0.109506	0.0803061	-1.36361	0.17269	0.637525	HDAC7	51564	Q8WUI4
713	ENSG00000061337.15	146.513	0.14252	0.194666	0.732125	0.464092	0.848044	LZTS1	11178	Q9Y250
714	ENSG00000061455.11	448.792	-0.0338317	0.16322	-0.207277	0.835793	0.969526	PRDM6	93166	Q9NQX0
715	ENSG00000061492.12	11.8778	-0.351579	0.681846	-0.515629	0.606114	NA	WNT8A	7478	Q9H1J5
716	ENSG00000061656.10	52.8203	0.723266	0.345681	2.09229	0.0364125	0.33842	SPAG4	6676	Q9NPE6
717	ENSG00000061676.15	4773.91	-0.0954953	0.0549862	-1.73671	0.0824377	0.485019	NCKAP1	10787	Q9Y2A7
718	ENSG00000061794.13	2722.98	-0.128413	0.0607833	-2.11264	0.0346313	0.329888	MRPS35	60488	P82673
719	ENSG00000061918.13	773.361	-0.0799817	0.0913243	-0.875798	0.38114	0.811442	GUCY1B1	2983	Q02153
720	ENSG00000061936.9	2216.37	0.0496542	0.198964	0.249563	0.802925	0.962485	SFSWAP	6433	Q12872
721	ENSG00000061938.19	1322.35	0.115595	0.0756027	1.52898	0.126271	0.570527	TNK2	10188	Q07912
722	ENSG00000061987.16	1810.84	0.174489	0.0758323	2.30099	0.0213921	0.256658	MON2	23041	Q7Z3U7
723	ENSG00000062038.14	212.023	-0.253834	0.172577	-1.47084	0.141334	0.596831	CDH3	1001	P22223
724	ENSG00000062194.16	3380.83	0.0753625	0.0762875	0.987875	0.323214	0.770785	GPBP1	65056	Q86WP2
725	ENSG00000062282.15	83.8404	0.4129	0.285735	1.44505	0.148445	0.60914	DGAT2	84649	Q96PD7
726	ENSG00000062370.16	143.735	-0.138907	0.202286	-0.686686	0.492281	0.862728	ZNF112	7771	Q9UJU3
727	ENSG00000062485.19	7938.08	-0.0209714	0.0443517	-0.472842	0.636326	0.919174	CS	1431	A0A024RB75
728	ENSG00000062524.16	60.8335	0.199081	0.295994	0.672586	0.501211	0.866578	LTK	4058	P29376
729	ENSG00000062582.14	4359.38	-0.0218843	0.0496919	-0.4404	0.659647	0.926247	MRPS24	64951	Q96EL2
730	ENSG00000062598.18	1010.48	-0.0817718	0.0792187	-1.03223	0.301965	0.759851	ELMO2	63916	Q96JJ3
731	ENSG00000062650.19	3455.68	-0.0283725	0.0506132	-0.560576	0.575086	0.899786	WAPL	23063	A8K273
732	ENSG00000062716.13	1290.43	0.0683369	0.0772196	0.884968	0.376174	0.809352	VMP1	81671	Q96GC9
733	ENSG00000062725.10	1500.9	0.271194	0.0914761	2.96465	0.00303032	0.0885289	APPBP2	10513	Q92624
734	ENSG00000062822.14	6361.07	0.0366506	0.0481699	0.760861	0.44674	0.841357	POLD1	5424	A0A024R4F4
735	ENSG00000063015.20	7.56989	3.79305	1.24053	3.05761	0.00223109	NA	SEZ6	124925	Q53EL9
736	ENSG00000063046.17	45214.8	0.00859454	0.0390015	0.220365	0.825587	0.967446	EIF4B	1975	B4DRM3
737	ENSG00000063127.16	15.9677	-0.192652	0.692576	-0.278168	0.780884	NA	SLC6A16	28968	Q9GZN6
738	ENSG00000063169.10	62.8631	0.260847	0.306481	0.851103	0.394712	0.818427	BICRA	29998	Q9NZM4
739	ENSG00000063176.16	421.313	-0.123368	0.126422	-0.975846	0.329141	0.772844	SPHK2	56848	B3KV83
740	ENSG00000063177.13	45778.8	-0.0553909	0.0422216	-1.31191	0.18955	0.65731	RPL18	6141	A0A024QZD1
741	ENSG00000063180.9	365.086	0.0677063	0.13353	0.50705	0.61212	0.915615	CA11	770	O75493
742	ENSG00000063241.8	1618.96	-0.263941	0.0652421	-4.04556	5.21993e-05	0.00612428	ISOC2	79763	Q96AB3
743	ENSG00000063244.12	6325.19	-0.226761	0.0489697	-4.63065	3.6452e-06	0.00088484	U2AF2	11338	P26368
744	ENSG00000063245.14	2486.34	-0.0621932	0.0631411	-0.984988	0.32463	0.771598	EPN1	29924	Q9Y6I3
745	ENSG00000063322.15	2534.34	0.0452355	0.0601306	0.752288	0.451878	0.843142	MED29	55588	Q9NX70
746	ENSG00000063438.17	47.7986	0.428137	0.410336	1.04338	0.296771	0.756002	NA	NA	NA
747	ENSG00000063587.14	914.655	0.0507101	0.0878393	0.577306	0.563733	0.893967	ZNF275	10838	A6NFS0
748	ENSG00000063601.17	1658.4	-0.157118	0.0644526	-2.43772	0.0147802	0.211334	MTMR1	8776	F8WA39
749	ENSG00000063660.9	972.844	0.116315	0.0853345	1.36305	0.172866	0.637525	GPC1	2817	P35052
750	ENSG00000063761.16	188.263	-0.19915	0.197071	-1.01055	0.312232	0.766046	ADCK1	57143	Q86TW2
751	ENSG00000063854.13	2757.03	-0.113936	0.0700679	-1.62609	0.103931	0.530355	HAGH	3029	Q16775
752	ENSG00000063978.16	1728.73	0.0198788	0.0655965	0.303047	0.761854	0.954749	RNF4	6047	P78317
753	ENSG00000064012.22	556.275	-0.0677609	0.0990833	-0.683878	0.494052	0.863861	CASP8	841	A0A024R3Z8
754	ENSG00000064042.18	755.933	0.178409	0.139876	1.27548	0.202139	0.672793	LIMCH1	22998	Q9UPQ0
755	ENSG00000064102.15	2534.77	-0.040933	0.06453	-0.634324	0.525869	0.877599	INTS13	55726	Q9NVM9
756	ENSG00000064115.11	2008.33	0.0665809	0.0712573	0.934374	0.350111	0.791695	TM7SF3	51768	Q9NS93
757	ENSG00000064195.7	3.43107	-0.110342	1.17737	-0.0937188	0.925333	NA	DLX3	1747	O60479
758	ENSG00000064199.6	319.903	-0.166614	0.139605	-1.19347	0.232685	0.702879	SPA17	53340	A0A172Q397
759	ENSG00000064205.10	1.96435	-0.901237	1.62902	-0.55324	0.580099	NA	CCN5	8839	O76076
760	ENSG00000064218.5	197.898	-0.0491972	0.165155	-0.297885	0.765791	0.955474	DMRT3	58524	Q9NQL9
761	ENSG00000064225.12	307.781	-0.0332987	0.14693	-0.226629	0.820712	0.966287	ST3GAL6	10402	A0A087WXB8
762	ENSG00000064300.9	267.117	0.42485	0.145841	2.91311	0.00357851	0.0968881	NGFR	4804	P08138
763	ENSG00000064309.14	1030.56	-0.0126884	0.0882472	-0.143783	0.885672	0.978282	CDON	50937	Q4KMG0
764	ENSG00000064313.12	1312.01	-0.142482	0.087967	-1.61972	0.105292	0.533431	TAF2	6873	B3KMD8
765	ENSG00000064393.16	1765.01	-0.0341452	0.0790416	-0.43199	0.665748	0.928108	HIPK2	28996	Q9H2X6
766	ENSG00000064419.13	3739.95	-0.0694263	0.0505189	-1.37427	0.169359	0.634489	TNPO3	23534	B3KMX1
767	ENSG00000064489.23	97.6976	0.288507	0.245997	1.17281	0.240873	0.709202	NA	NA	NA
768	ENSG00000064490.14	1296.14	-0.0420963	0.0800316	-0.525996	0.598891	0.909382	RFXANK	8625	O14593
769	ENSG00000064545.15	2900.05	0.0642897	0.0579676	1.10906	0.267403	0.732042	TMEM161A	54929	Q9NX61
770	ENSG00000064547.14	109.022	0.497022	0.241746	2.05596	0.0397861	0.352437	LPAR2	9170	A0A024R7M9
771	ENSG00000064601.18	410.863	-0.0844392	0.116955	-0.721981	0.470306	0.851478	CTSA	5476	P10619
772	ENSG00000064607.17	5843.83	0.155218	0.0458453	3.38569	0.000709994	0.0362642	SUGP2	10147	Q8IX01
773	ENSG00000064651.14	2324.24	-0.0730727	0.0590866	-1.2367	0.216197	0.689274	SLC12A2	6558	P55011
774	ENSG00000064652.11	558.614	-0.0716509	0.102764	-0.697239	0.485653	0.858876	SNX24	28966	Q9Y343
775	ENSG00000064655.19	653.403	0.0546975	0.0966688	0.565824	0.571513	0.897825	EYA2	2139	O00167
776	ENSG00000064666.15	2040.55	0.14205	0.0642916	2.20947	0.0271422	0.291929	CNN2	1265	B4DDF4
777	ENSG00000064687.13	538.61	0.465706	0.124817	3.73111	0.000190636	0.0153369	ABCA7	10347	B3KUJ3
778	ENSG00000064692.19	178.574	-0.380893	0.223958	-1.70073	0.0889931	0.498547	SNCAIP	9627	Q9Y6H5
779	ENSG00000064703.12	1249.06	-0.124817	0.0705241	-1.76985	0.0767515	0.472945	DDX20	11218	Q9H4N4
780	ENSG00000064726.10	3835	-0.0548669	0.0554399	-0.989663	0.322339	0.770785	BTBD1	53339	Q9H0C5
781	ENSG00000064763.11	979.617	-0.102763	0.0880549	-1.16703	0.243197	0.711847	FAR2	55711	A0A024RAW7
782	ENSG00000064787.13	3.42241	0.0647159	1.23107	0.052569	0.958075	NA	BCAS1	8537	B2RCQ5
783	ENSG00000064932.16	2399.91	0.25974	0.10156	2.5575	0.0105428	0.178189	SBNO2	22904	Q9Y2G9
784	ENSG00000064933.17	864.342	-0.0658616	0.0887822	-0.741834	0.458188	0.846381	PMS1	5378	P54277
785	ENSG00000064961.19	3150.44	0.0561126	0.0530608	1.05751	0.290277	0.750114	HMG20B	10362	Q9P0W2
786	ENSG00000064989.13	21.2677	0.0773579	0.536096	0.144299	0.885265	NA	CALCRL	10203	Q16602
787	ENSG00000064995.18	996.809	-0.0629367	0.0884293	-0.711717	0.47664	0.855529	TAF11	6882	Q15544
788	ENSG00000064999.15	1567.21	0.0768968	0.0665882	1.15481	0.248168	0.716415	ANKS1A	23294	Q05CP0
789	ENSG00000065000.18	9140.9	-0.0284069	0.0575035	-0.494004	0.621304	0.915667	AP3D1	8943	O14617
790	ENSG00000065029.15	1227.73	0.156911	0.0713697	2.19857	0.0279087	0.294492	ZNF76	7629	A0A024RCW5
791	ENSG00000065054.14	1085.38	-0.147622	0.0804268	-1.83548	0.0664341	0.444124	SLC9A3R2	9351	Q15599
792	ENSG00000065057.9	1836.56	-0.163824	0.0741324	-2.20988	0.0271133	0.291841	NTHL1	4913	P78549
793	ENSG00000065060.17	2874.91	0.0259413	0.054857	0.47289	0.636292	0.919174	UHRF1BP1	54887	Q6BDS2
794	ENSG00000065135.12	3175.7	-0.0734786	0.0505369	-1.45396	0.145958	0.603984	GNAI3	2773	P08754
795	ENSG00000065150.21	22246.2	0.0194354	0.0416371	0.466781	0.640657	0.92067	IPO5	3843	B3KWG6
796	ENSG00000065154.12	9974.12	-0.162847	0.0429839	-3.78857	0.000151519	0.0130813	OAT	4942	A0A140VJQ4
797	ENSG00000065183.16	4222.33	-0.0835695	0.0682632	-1.22423	0.220867	0.693849	WDR3	10885	Q5TDG3
798	ENSG00000065243.20	2345.42	-0.0514771	0.0622137	-0.827424	0.407997	0.824552	PKN2	5586	Q16513
799	ENSG00000065268.10	5522.66	-0.0586	0.0658782	-0.889521	0.373723	0.807579	WDR18	57418	Q9BV38
800	ENSG00000065308.5	579.27	0.0921038	0.10804	0.852495	0.393939	0.818407	TRAM2	9697	A0A024RD84
801	ENSG00000065320.9	2015.16	0.116949	0.0621919	1.88045	0.0600471	0.426332	NTN1	9423	O95631
802	ENSG00000065328.16	3096.05	0.00148964	0.0605011	0.0246218	0.980357	0.997646	MCM10	55388	Q7L590
803	ENSG00000065357.20	57.5325	-0.17607	0.299817	-0.587257	0.557031	0.890761	DGKA	1606	A0A024RB23
804	ENSG00000065361.15	482.942	0.0239194	0.328681	0.072774	0.941986	0.98937	ERBB3	2065	P21860
805	ENSG00000065413.20	198.923	-0.0589792	0.24256	-0.243153	0.807887	0.963467	ANKRD44	91526	Q8N8A2
806	ENSG00000065427.14	6501.22	-0.0526068	0.0429238	-1.22559	0.220355	0.693849	KARS1	3735	Q15046
807	ENSG00000065457.10	460.459	-0.0199145	0.122288	-0.162849	0.870637	0.976578	ADAT1	23536	Q9BUB4
808	ENSG00000065485.20	540.341	-0.116398	0.114921	-1.01285	0.311131	0.764994	PDIA5	10954	Q14554
809	ENSG00000065491.8	532.917	-0.0039401	0.101233	-0.0389212	0.968953	0.995575	TBC1D22B	55633	Q9NU19
810	ENSG00000065518.8	1931.46	-0.121015	0.0725493	-1.66803	0.0953089	0.513726	NDUFB4	4710	O95168
811	ENSG00000065526.12	5097.29	0.27949	0.0618337	4.52002	6.18332e-06	0.00133931	SPEN	23013	Q96T58
812	ENSG00000065534.18	275.958	0.222253	0.169788	1.309	0.190534	0.65845	MYLK	4638	Q05B97
813	ENSG00000065548.18	2602.56	-0.0805163	0.0581689	-1.38418	0.166303	0.63246	ZC3H15	55854	Q8WU90
814	ENSG00000065559.15	1582.92	-0.0590756	0.0821899	-0.71877	0.472283	0.852689	MAP2K4	6416	P45985
815	ENSG00000065600.12	1361.85	0.090651	0.0767049	1.18182	0.237279	0.706567	PACC1	55248	Q9H813
816	ENSG00000065609.14	402.642	0.183784	0.151282	1.21484	0.224426	0.696677	SNAP91	9892	O60641
817	ENSG00000065613.15	4304.16	-0.0114173	0.0682433	-0.167303	0.867131	0.975789	SLK	9748	Q9H2G2
818	ENSG00000065615.14	1122.32	-0.114195	0.09691	-1.17837	0.238651	0.707064	CYB5R4	51167	Q7L1T6
819	ENSG00000065618.21	14.8581	-0.544028	0.650148	-0.836775	0.402719	NA	COL17A1	1308	Q9UMD9
820	ENSG00000065621.15	139.584	-0.0336084	0.207065	-0.162309	0.871063	0.976578	GSTO2	119391	Q9H4Y5
821	ENSG00000065665.21	348.051	0.101572	0.133674	0.75985	0.447344	0.841357	SEC61A2	55176	B3KQ68
822	ENSG00000065675.15	479.949	0.0169464	0.110735	0.153036	0.87837	0.977208	PRKCQ	5588	Q04759
823	ENSG00000065717.15	773.152	0.157696	0.10588	1.48939	0.136385	0.591163	TLE2	7089	Q04725
824	ENSG00000065802.12	800.924	0.10567	0.0877943	1.2036	0.228742	0.698516	ASB1	51665	Q9Y576
825	ENSG00000065809.13	1330.16	-0.138746	0.071828	-1.93164	0.0534045	0.403154	FAM107B	83641	Q9H098
826	ENSG00000065833.9	1529.36	-0.0628643	0.0711259	-0.883846	0.376779	0.809605	ME1	4199	P48163
827	ENSG00000065882.16	2198.02	0.157447	0.0741619	2.12302	0.0337524	0.324369	TBC1D1	23216	Q86TI0
828	ENSG00000065883.16	1858.76	-0.103817	0.064361	-1.61303	0.106737	0.536095	CDK13	8621	A0A024RA85
829	ENSG00000065911.12	9696.9	0.0104605	0.042335	0.247089	0.80484	0.962976	MTHFD2	10797	P13995
830	ENSG00000065923.10	2254.28	-0.136272	0.0579895	-2.34995	0.0187761	0.245236	SLC9A7	84679	A0A087WXD1
831	ENSG00000065970.9	248.195	0.0272372	0.158205	0.172164	0.863309	0.975553	FOXJ2	55810	Q9P0K8
832	ENSG00000065978.19	42347.4	-0.0818974	0.0462804	-1.76959	0.0767954	0.472945	YBX1	4904	P67809
833	ENSG00000065989.16	220.885	0.083006	0.156981	0.528765	0.596968	0.908038	PDE4A	5141	P27815
834	ENSG00000066027.12	1237.62	-0.0882295	0.0776042	-1.13692	0.255573	0.721362	PPP2R5A	5525	Q15172
835	ENSG00000066044.15	4471.53	-0.099583	0.0462235	-2.15438	0.0312103	0.313193	ELAVL1	1994	Q15717
836	ENSG00000066084.13	2318.57	-0.0474237	0.0568504	-0.834184	0.404178	0.822996	DIP2B	57609	Q7Z3H2
837	ENSG00000066117.15	2812.3	-0.0881397	0.0648557	-1.35901	0.174142	0.638609	SMARCD1	6602	Q96GM5
838	ENSG00000066135.13	2852.98	-0.0257169	0.0614533	-0.418479	0.675597	0.930313	KDM4A	9682	O75164
839	ENSG00000066136.20	1669.19	-0.0500922	0.0665459	-0.752746	0.451602	0.843142	NFYC	4802	Q13952
840	ENSG00000066185.13	13.366	0.577284	0.84745	0.681201	0.495744	NA	ZMYND12	84217	B4DX70
841	ENSG00000066230.12	982.937	-0.142183	0.0832998	-1.70688	0.0878437	0.493911	SLC9A3	6550	P48764
842	ENSG00000066248.15	926.082	0.110436	0.0831388	1.32834	0.184067	0.650963	NGEF	25791	Q8N5V2
843	ENSG00000066279.18	4397.16	-0.0380425	0.0592416	-0.642158	0.52077	0.874489	ASPM	259266	B3KWI2
844	ENSG00000066322.15	818.065	-0.117347	0.090657	-1.29441	0.195524	0.666133	ELOVL1	64834	Q9BW60
845	ENSG00000066379.15	1200.2	-0.0760932	0.0776407	-0.980069	0.327052	0.771598	ZNRD1	30834	Q2L6J2
846	ENSG00000066382.16	89.0451	0.145488	0.259868	0.559854	0.575579	0.899786	MPPED2	744	Q15777
847	ENSG00000066422.5	1215.16	0.0157963	0.0804142	0.196437	0.844268	0.971212	ZBTB11	27107	O95625
848	ENSG00000066427.24	860.903	0.0317186	0.109998	0.288357	0.773073	0.957491	ATXN3	4287	P54252
849	ENSG00000066455.13	1225.73	-0.0194996	0.0750647	-0.259771	0.795041	0.961251	GOLGA5	9950	Q8TBA6
850	ENSG00000066468.22	1800	0.0540515	0.0654919	0.825316	0.409192	0.824706	FGFR2	2263	P21802
851	ENSG00000066557.6	1823.44	-0.122464	0.0662102	-1.84963	0.0643672	0.438912	LRRC40	55631	A0A140VJN3
852	ENSG00000066583.12	2012.15	-0.144512	0.0619314	-2.33342	0.019626	0.251279	ISOC1	51015	Q96CN7
853	ENSG00000066629.17	1616.44	-0.105864	0.086574	-1.22282	0.221397	0.694314	EML1	2009	O00423
854	ENSG00000066651.20	1477.49	-0.0604173	0.0712942	-0.847436	0.396752	0.818427	TRMT11	60487	Q7Z4G4
855	ENSG00000066654.14	1063.51	-0.145216	0.100124	-1.45037	0.146956	0.605688	THUMPD1	55623	A0A024R388
856	ENSG00000066697.14	504.785	0.0405865	0.103581	0.391832	0.695182	0.935615	MSANTD3	91283	A0A024R171
857	ENSG00000066735.14	4184.36	0.0168611	0.0538551	0.313082	0.754218	0.952112	KIF26A	26153	Q9ULI4
858	ENSG00000066739.12	1466.57	-0.0368414	0.0872019	-0.422484	0.672672	0.930313	ATG2B	55102	Q96BY7
859	ENSG00000066777.9	1067.79	-0.145549	0.0878411	-1.65695	0.0975289	0.51835	ARFGEF1	10565	A0A024R7X0
860	ENSG00000066827.16	596.664	0.11371	0.110722	1.02698	0.30443	0.761714	ZFAT	57623	Q4KMQ4
861	ENSG00000066855.16	1265.75	-0.00818271	0.0716595	-0.114189	0.909088	0.982804	MTFR1	9650	Q15390
862	ENSG00000066923.17	22.4393	0.323557	0.60431	0.535416	0.592362	NA	STAG3	10734	Q9UJ98
863	ENSG00000066926.11	2033.48	-0.122866	0.0627707	-1.95737	0.0503035	0.391716	FECH	2235	P22830
864	ENSG00000066933.16	2990.79	0.0113247	0.0674486	0.167901	0.866661	0.975789	MYO9A	4649	B2RTY4
865	ENSG00000067057.17	12754.5	-0.103565	0.0444875	-2.32796	0.019914	0.251279	PFKP	5214	Q01813
866	ENSG00000067064.11	2046.33	-0.149683	0.0602069	-2.48615	0.0129134	0.199133	IDI1	3422	Q13907
867	ENSG00000067082.15	844.279	0.0752624	0.0917739	0.820085	0.412168	0.825958	KLF6	1316	D3GC14
868	ENSG00000067113.17	477.937	0.0100266	0.113829	0.0880849	0.929809	0.987164	PLPP1	8611	A0A024QZS3
869	ENSG00000067141.17	3081.63	0.339176	0.160814	2.10911	0.0349348	0.330765	NEO1	4756	Q59FP8
870	ENSG00000067167.8	2793.18	-0.018774	0.0614576	-0.305478	0.760002	0.95383	TRAM1	23471	Q15629
871	ENSG00000067177.15	3101.63	-0.0840426	0.0506462	-1.65941	0.097034	0.517965	PHKA1	5255	P46020
872	ENSG00000067182.8	983.834	0.0655506	0.0891534	0.735256	0.462184	0.847718	TNFRSF1A	7132	P19438
873	ENSG00000067191.16	271.522	0.423289	0.159905	2.64712	0.00811805	0.153828	CACNB1	782	Q02641
874	ENSG00000067208.14	1286.28	0.0346411	0.0780433	0.44387	0.657137	0.926166	EVI5	7813	O60447
875	ENSG00000067221.14	546.567	-0.0161188	0.112581	-0.143176	0.886151	0.978282	STOML1	9399	Q53HB6
876	ENSG00000067225.18	42025.4	-0.0871644	0.0413055	-2.11024	0.0348379	0.330656	PKM	5315	P14618
877	ENSG00000067248.10	1499.9	-0.116608	0.0665019	-1.75345	0.0795244	0.479312	DHX29	54505	Q7Z478
878	ENSG00000067334.14	2067.28	-0.0197715	0.0699341	-0.282716	0.777395	0.957491	DNTTIP2	30836	Q5QJE6
879	ENSG00000067365.15	448.728	-0.0510628	0.140659	-0.363024	0.716587	0.942071	METTL22	79091	Q9BUU2
880	ENSG00000067369.13	2053.92	-0.0486536	0.0648482	-0.750269	0.453092	0.844235	TP53BP1	7158	Q12888
881	ENSG00000067445.21	243.538	-0.266815	0.199684	-1.33618	0.181489	0.647783	TRO	7216	Q12816
882	ENSG00000067533.6	1697.65	-0.229355	0.0744051	-3.08252	0.00205258	0.0701415	RRP15	51018	Q9Y3B9
883	ENSG00000067560.12	9019.85	-0.125481	0.039456	-3.18027	0.00147138	0.0566524	RHOA	387	A0A024R324
884	ENSG00000067596.12	2282.7	-0.037169	0.0662387	-0.561137	0.574704	0.899529	DHX8	1659	B7Z8F4
885	ENSG00000067601.8	59.1384	0.0383901	0.311316	0.123315	0.901857	0.981628	PMS2P4	5382	NA
886	ENSG00000067606.17	1267.93	0.0603826	0.0757756	0.79686	0.425532	0.830847	PRKCZ	5590	Q05513
887	ENSG00000067704.10	8955.57	-0.162859	0.0413598	-3.93762	8.22936e-05	0.00845702	IARS2	55699	Q9NSE4
888	ENSG00000067715.14	58.4668	-0.224002	0.350837	-0.63848	0.523161	0.875506	SYT1	6857	A0A024RBE9
889	ENSG00000067798.16	26.9301	0.787319	0.477284	1.64958	0.0990287	NA	NAV3	89795	Q8IVL0
890	ENSG00000067829.19	1503.26	-0.000402054	0.0690428	-0.00582327	0.995354	0.998878	IDH3G	3421	P51553
891	ENSG00000067836.12	437.906	-0.207144	0.124781	-1.66006	0.0969022	0.517965	ROGDI	79641	Q9GZN7
892	ENSG00000067840.12	558.076	0.198558	0.123108	1.61288	0.10677	0.536095	PDZD4	57595	Q17RL8
893	ENSG00000067842.17	163.812	-0.226754	0.192899	-1.17551	0.239792	0.708951	ATP2B3	492	Q16720
894	ENSG00000067900.8	1473.16	0.0492872	0.0786048	0.627026	0.530642	0.879241	ROCK1	6093	Q13464
895	ENSG00000067955.15	2058.44	-0.0258508	0.060808	-0.425121	0.670749	0.929998	CBFB	865	A0A024R6X2
896	ENSG00000067992.15	3359.33	-0.112135	0.0641923	-1.74686	0.0806617	0.482193	PDK3	5165	Q15120
897	ENSG00000068001.14	702.796	-0.129502	0.0982303	-1.31835	0.187388	0.655298	HYAL2	8692	Q12891
898	ENSG00000068024.16	487.039	0.180459	0.148591	1.21447	0.224569	0.696677	HDAC4	9759	P56524
899	ENSG00000068028.17	481.673	0.101226	0.109671	0.922989	0.356013	0.79694	RASSF1	11186	Q9NS23
900	ENSG00000068078.18	2074.59	0.0202192	0.0624002	0.324024	0.74592	0.949656	FGFR3	2261	P22607
901	ENSG00000068079.7	128.647	0.0891562	0.243042	0.366834	0.713743	0.940617	IFI35	3430	P80217
902	ENSG00000068097.15	1437.75	0.0836988	0.0871235	0.960691	0.336707	0.780073	HEATR6	63897	Q6AI08
903	ENSG00000068120.15	2897.34	-0.125245	0.053109	-2.35827	0.0183603	0.243863	COASY	80347	Q13057
904	ENSG00000068137.15	1097.83	0.111503	0.0832623	1.33917	0.180514	0.646925	PLEKHH3	79990	Q7Z736
905	ENSG00000068305.17	1178.05	0.105453	0.0903056	1.16774	0.242911	0.711622	MEF2A	4205	A0A0S2Z417
906	ENSG00000068308.13	2501.91	-0.0149018	0.058168	-0.256185	0.797808	0.962001	OTUD5	55593	Q96G74
907	ENSG00000068323.17	1343.57	0.209038	0.0729621	2.86502	0.00416988	0.106355	TFE3	7030	B4DIA5
908	ENSG00000068354.16	440.824	0.0768224	0.116381	0.660095	0.509193	0.869412	TBC1D25	4943	Q3MII6
909	ENSG00000068366.20	2078.55	-0.27742	0.0587097	-4.72529	2.29787e-06	0.000647033	ACSL4	2182	O60488
910	ENSG00000068383.19	1213.76	-0.059024	0.0724056	-0.815186	0.414966	0.827867	INPP5A	3632	Q14642
911	ENSG00000068394.11	1424.02	-0.0967898	0.0689473	-1.40382	0.160371	0.623204	GPKOW	27238	Q92917
912	ENSG00000068400.13	1146.41	-0.00953105	0.082545	-0.115465	0.908077	0.982581	GRIPAP1	56850	Q4V328
913	ENSG00000068438.15	1527.26	-0.041136	0.0682642	-0.6026	0.546775	0.886361	FTSJ1	24140	B7Z4K4
914	ENSG00000068489.12	1511.93	0.0882452	0.0739763	1.19288	0.232914	0.703173	PRR11	55771	D2SNZ4
915	ENSG00000068615.18	380.918	0.0489172	0.127978	0.382232	0.70229	0.937567	REEP1	65055	E7EUF7
916	ENSG00000068650.18	1327.69	-0.0456261	0.0723566	-0.630573	0.52832	0.878533	ATP11A	23250	P98196
917	ENSG00000068654.16	2252.28	-0.105128	0.0662276	-1.58738	0.112428	0.547323	POLR1A	25885	O95602
918	ENSG00000068697.7	997.771	-0.091355	0.081815	-1.1166	0.264164	0.729533	LAPTM4A	9741	Q15012
919	ENSG00000068724.17	330.406	0.322519	0.138201	2.33369	0.0196122	0.251279	TTC7A	57217	Q9ULT0
920	ENSG00000068745.15	1130.89	0.134116	0.0863364	1.55341	0.120326	0.558762	IP6K2	51447	B2RCP4
921	ENSG00000068781.21	38.1723	0.146506	0.437761	0.334672	0.737873	NA	STON1-GTF2A1L	286749	Q9Y6Q2
922	ENSG00000068784.13	547.421	-0.173961	0.103619	-1.67885	0.0931804	0.508286	SRBD1	55133	Q8N5C6
923	ENSG00000068796.17	1627.93	0.00916595	0.0804211	0.113974	0.909258	0.982912	KIF2A	3796	O00139
924	ENSG00000068831.19	51.6957	0.228263	0.330135	0.691423	0.4893	0.861569	RASGRP2	10235	Q7LDG7
925	ENSG00000068878.15	1424.22	0.017333	0.0741481	0.233762	0.81517	0.965008	PSME4	23198	Q14997
926	ENSG00000068885.15	733.307	0.0835286	0.101469	0.823189	0.4104	0.824843	IFT80	57560	Q9P2H3
927	ENSG00000068903.20	3576.13	-0.0135732	0.0496364	-0.273453	0.784505	0.959605	SIRT2	22933	A0A0A0MRF5
928	ENSG00000068912.14	914.974	-0.109959	0.0804131	-1.36743	0.171491	0.636458	ERLEC1	27248	Q96DZ1
929	ENSG00000068971.14	329.263	0.405162	0.190521	2.1266	0.0334531	0.322328	PPP2R5B	5526	A0A024R593
930	ENSG00000068976.14	4.14615	-0.876339	1.07911	-0.812094	0.416738	NA	PYGM	5837	P11217
931	ENSG00000069011.16	2429.65	-0.0460855	0.0599343	-0.768933	0.441933	0.838654	PITX1	5307	P78337
932	ENSG00000069020.18	881.991	-0.029913	0.142829	-0.209432	0.834111	0.968661	MAST4	375449	J3QT34
933	ENSG00000069188.17	2239.95	0.0959003	0.0628294	1.52636	0.12692	0.571628	SDK2	54549	Q58EX2
934	ENSG00000069248.12	8546.92	-0.0499444	0.0414062	-1.20621	0.227738	0.697572	NUP133	55746	Q8WUM0
935	ENSG00000069275.13	22499.4	-0.0775516	0.0404048	-1.91937	0.054938	0.409372	NUCKS1	64710	Q9H1E3
936	ENSG00000069329.18	3966.73	-0.077702	0.0684715	-1.13481	0.256456	0.72241	VPS35	55737	Q96QK1
937	ENSG00000069345.12	3217.32	-0.106334	0.0507598	-2.09485	0.0361841	0.337494	DNAJA2	10294	A0A024R6S1
938	ENSG00000069399.15	44.6446	0.381894	0.382567	0.998242	0.318162	0.76994	BCL3	602	P20749
939	ENSG00000069424.15	361.63	0.391952	0.135874	2.88468	0.00391812	0.102154	KCNAB2	8514	A0A024R4E3
940	ENSG00000069431.11	5.47741	1.26717	1.07492	1.17884	0.23846	NA	ABCC9	10060	A0A024RAV7
941	ENSG00000069493.15	100.931	0.34741	0.294578	1.17935	0.238259	0.706947	CLEC2D	29121	Q9UHP7
942	ENSG00000069509.6	283.985	-0.066386	0.157661	-0.421069	0.673705	0.930313	FUNDC1	139341	Q8IVP5
943	ENSG00000069535.14	12.0493	0.0836291	0.651205	0.128422	0.897815	NA	MAOB	4129	P27338
944	ENSG00000069667.16	554.559	0.114792	0.115154	0.996855	0.318835	0.76994	RORA	6095	A0A0C4DFP5
945	ENSG00000069696.7	16.6661	0.476214	0.600451	0.793094	0.427723	NA	DRD4	1815	A0A0G2JM26
946	ENSG00000069702.11	1038	-0.129292	0.0875705	-1.47644	0.139827	0.595139	TGFBR3	7049	A0A0A8KWK3
947	ENSG00000069812.11	95.5254	0.53884	0.236902	2.27453	0.0229343	0.265755	HES2	54626	Q9Y543
948	ENSG00000069849.11	2996.38	-0.104658	0.0553247	-1.89171	0.0585299	0.421289	ATP1B3	483	P54709
949	ENSG00000069869.16	844.074	-0.0745797	0.103275	-0.722146	0.470205	0.851478	NEDD4	4734	P46934
950	ENSG00000069943.10	178.481	0.00690637	0.17977	0.0384177	0.969355	0.995575	PIGB	9488	Q92521
951	ENSG00000069956.12	1423.76	-0.08465	0.0724398	-1.16856	0.242582	0.711524	MAPK6	5597	Q16659
952	ENSG00000069966.18	859.269	-0.0385553	0.084333	-0.457179	0.647542	0.922334	GNB5	10681	A0A024R5R9
953	ENSG00000069974.16	198.071	0.147994	0.164267	0.900937	0.367622	0.804698	RAB27A	5873	A2RU94
954	ENSG00000069998.12	3902.86	-0.00319458	0.0590563	-0.0540937	0.95686	0.991874	HDHD5	27440	Q9BXW7
955	ENSG00000070010.19	1312.7	-0.0692779	0.0762206	-0.908912	0.363396	0.802173	UFD1	7353	Q92890
956	ENSG00000070018.9	2502.77	0.0223407	0.0587474	0.380284	0.703735	0.938069	LRP6	4040	O75581
957	ENSG00000070047.13	1639.91	-0.0166588	0.0683416	-0.243757	0.807419	0.963467	PHRF1	57661	A0A024RCA1
958	ENSG00000070061.15	3044.09	-0.0444619	0.052884	-0.840743	0.400492	0.821297	ELP1	8518	B4E3I9
959	ENSG00000070081.17	1466.41	0.0057796	0.0803693	0.071913	0.942671	0.98937	NUCB2	4925	Q2L696
960	ENSG00000070087.14	3194.26	-0.0972211	0.0665288	-1.46134	0.143923	0.600106	PFN2	5217	P35080
961	ENSG00000070159.14	1075.86	0.0189582	0.079212	0.239335	0.810846	0.963611	PTPN3	5774	B7Z9V1
962	ENSG00000070182.21	1095.69	0.0927726	0.0778757	1.19129	0.233539	0.703454	SPTB	6710	P11277
963	ENSG00000070214.16	1949.39	-0.0714854	0.0631967	-1.13116	0.257989	0.723551	SLC44A1	23446	Q8WWI5
964	ENSG00000070269.14	337.315	0.0886012	0.130957	0.676567	0.498681	0.865208	TMEM260	54916	B3KN73
965	ENSG00000070366.14	853.391	0.0955149	0.090173	1.05924	0.28949	0.749805	SMG6	23293	Q86US8
966	ENSG00000070367.16	1602.51	-0.0798922	0.0675386	-1.18291	0.236844	0.706063	EXOC5	10640	O00471
967	ENSG00000070371.16	887.365	-0.0162343	0.0855267	-0.189816	0.849454	0.972055	CLTCL1	8218	P53675
968	ENSG00000070388.11	6.73993	-0.426735	0.862426	-0.494807	0.620736	NA	FGF22	27006	K7ELB9
969	ENSG00000070404.10	164.649	-0.0518485	0.195469	-0.265251	0.790816	0.960233	FSTL3	10272	A0A024R1Y8
970	ENSG00000070413.20	3079.48	0.0517715	0.0534396	0.968785	0.332652	0.776813	DGCR2	9993	P98153
971	ENSG00000070423.18	2278.45	-0.101711	0.0632667	-1.60766	0.10791	0.538482	RNF126	55658	A0A024R206
972	ENSG00000070444.15	538.159	0.056672	0.133051	0.425941	0.670151	0.929998	MNT	4335	Q99583
973	ENSG00000070476.15	1023.37	0.00547392	0.0950531	0.057588	0.954077	0.991276	ZXDC	79364	Q2QGD7
974	ENSG00000070495.14	1250.57	-0.0252239	0.0720469	-0.350104	0.726261	0.945245	JMJD6	23210	Q6NYC1
975	ENSG00000070501.12	1067.65	-0.0746502	0.0866869	-0.861147	0.389157	0.816291	POLB	5423	P06746
976	ENSG00000070526.15	6.74557	-2.41583	1.13612	-2.1264	0.0334703	NA	ST6GALNAC1	55808	Q9NSC7
977	ENSG00000070540.13	264.91	-0.22501	0.142662	-1.57722	0.114744	0.551437	WIPI1	55062	B4DX63
978	ENSG00000070601.10	53.0759	-0.241104	0.334939	-0.719842	0.471622	0.851933	FRMPD1	22844	Q5SYB0
979	ENSG00000070610.14	1660.15	-0.0241725	0.0744629	-0.324624	0.745465	0.949656	GBA2	57704	Q9HCG7
980	ENSG00000070614.15	2143.45	-0.277962	0.0620881	-4.47689	7.57371e-06	0.00152329	NDST1	3340	B7Z1Q0
981	ENSG00000070669.17	13654.4	0.133317	0.072819	1.8308	0.0671297	0.446314	ASNS	440	P08243
982	ENSG00000070718.12	1818.08	-0.0566828	0.0631662	-0.897359	0.369527	0.805241	AP3M2	10947	P53677
983	ENSG00000070731.11	19.3269	0.427011	0.549643	0.776889	0.437224	NA	ST6GALNAC2	10610	A0A024R8M1
984	ENSG00000070756.16	13645.4	0.0885324	0.045966	1.92604	0.0540996	0.406006	PABPC1	26986	A0A024R9C1
985	ENSG00000070759.17	390.66	0.423767	0.12595	3.36456	0.000766646	0.0379581	TESK2	10420	B4DFN2
986	ENSG00000070761.8	1664.18	-0.0488634	0.0664464	-0.735381	0.462107	0.847689	CFAP20	29105	Q9Y6A4
987	ENSG00000070770.9	2458.18	0.0882507	0.0603529	1.46224	0.143674	0.599523	CSNK2A2	1459	P19784
988	ENSG00000070778.13	212.588	0.118496	0.196343	0.603518	0.546164	0.886335	PTPN21	11099	Q16825
989	ENSG00000070785.17	2046.07	-0.180796	0.0620552	-2.91347	0.00357431	0.0968881	EIF2B3	8891	Q9NR50
990	ENSG00000070814.21	10641.5	-0.0487357	0.0444554	-1.09628	0.272955	0.736335	TCOF1	6949	Q13428
991	ENSG00000070831.17	7336.41	-0.0832257	0.0468766	-1.77542	0.0758284	0.471471	CDC42	998	A0A024RAE4
992	ENSG00000070882.13	732.747	0.0252106	0.10352	0.243535	0.807591	0.963467	OSBPL3	26031	Q9H4L5
993	ENSG00000070886.12	1064.68	-0.108717	0.0840269	-1.29384	0.195721	0.666238	EPHA8	2046	P29322
994	ENSG00000070950.10	1422.72	-0.01438	0.0721651	-0.199265	0.842055	0.970699	RAD18	56852	Q9NS91
995	ENSG00000070961.15	3337.13	-0.102194	0.0576069	-1.77399	0.0760646	0.471622	ATP2B1	490	P20020
996	ENSG00000071051.14	1071.64	-0.070232	0.0784542	-0.895198	0.370681	0.805872	NCK2	8440	A0A0S2Z4M6
997	ENSG00000071054.16	2338.82	-0.175261	0.0586294	-2.98931	0.00279612	0.0844777	MAP4K4	9448	O95819
998	ENSG00000071073.13	881.516	0.0141706	0.140223	0.101058	0.919505	0.984232	MGAT4A	11320	Q9UM21
999	ENSG00000071082.11	29109.2	-0.0217381	0.0494898	-0.439245	0.660484	0.926441	RPL31	6160	P62899
1000	ENSG00000071127.17	4389.97	-0.0602203	0.0498793	-1.20732	0.227309	0.697539	WDR1	9948	O75083
1001	ENSG00000071189.21	934.717	-0.00275092	0.115419	-0.0238343	0.980985	0.997717	SNX13	23161	A0A024R9Z9
1002	ENSG00000071205.12	775.451	-0.00294047	0.0875376	-0.0335909	0.973203	0.996259	ARHGAP10	79658	A1A4S6
1003	ENSG00000071242.12	655.912	-0.0233308	0.107478	-0.217075	0.82815	0.967764	RPS6KA2	6196	Q15349
1004	ENSG00000071243.16	587.653	0.0891376	0.100165	0.889905	0.373517	0.807579	ING3	54556	Q9NXR8
1005	ENSG00000071246.11	2154.89	0.168935	0.063653	2.654	0.00795447	0.152162	VASH1	22846	Q7L8A9
1006	ENSG00000071282.12	431.83	0.0464547	0.117065	0.396827	0.691495	0.934752	LMCD1	29995	Q9NZU5
1007	ENSG00000071462.11	1830.11	-0.152513	0.0654646	-2.3297	0.019822	0.251279	BUD23	114049	O43709
1008	ENSG00000071537.14	946.334	-0.0327165	0.119033	-0.274853	0.783429	0.959136	SEL1L	6400	Q9UBV2
1009	ENSG00000071539.14	3565.74	-0.103877	0.0542514	-1.91473	0.0555269	0.410241	TRIP13	9319	Q15645
1010	ENSG00000071553.17	2694.59	-0.0658751	0.0568167	-1.15943	0.246281	0.714747	ATP6AP1	537	Q15904
1011	ENSG00000071564.16	6937.01	0.0198493	0.0518229	0.383023	0.701703	0.937509	TCF3	6929	P15923
1012	ENSG00000071575.11	1050.16	-0.128226	0.0868874	-1.47578	0.140004	0.595139	TRIB2	28951	Q92519
1013	ENSG00000071626.16	7374.28	-0.0613362	0.0477111	-1.28557	0.198592	0.669125	DAZAP1	26528	A0A0S2Z569
1014	ENSG00000071655.18	8907.77	-0.0221896	0.0456241	-0.486357	0.626714	0.916886	MBD3	53615	O95983
1015	ENSG00000071794.16	4743.12	-0.0236045	0.0523194	-0.451161	0.651874	0.924299	HLTF	6596	A0A0C4DGA6
1016	ENSG00000071859.15	2818.68	-0.0113182	0.0652059	-0.173576	0.862199	0.975553	FAM50A	9130	Q14320
1017	ENSG00000071889.16	1674.82	0.0568729	0.0713357	0.797258	0.425301	0.830847	FAM3A	60343	P98173
1018	ENSG00000071894.17	4030.71	0.0727033	0.0539937	1.34651	0.178137	0.643395	CPSF1	29894	Q10570
1019	ENSG00000071967.12	284.928	-0.174036	0.145501	-1.19612	0.231649	0.702195	CYBRD1	79901	Q53TN4
1020	ENSG00000071994.11	3746.56	-0.0679868	0.0537917	-1.26389	0.206269	0.677096	PDCD2	5134	A0A087WYJ3
1021	ENSG00000072041.17	3301.86	-0.0582811	0.0526709	-1.10651	0.268504	0.732636	SLC6A15	55117	Q8IXG2
1022	ENSG00000072042.13	1539.62	-0.0465625	0.0653029	-0.713024	0.475831	0.855475	RDH11	51109	Q8TC12
1023	ENSG00000072062.14	331.46	0.0654862	0.137346	0.476799	0.633506	0.918995	PRKACA	5566	P17612
1024	ENSG00000072071.16	4227.44	0.227641	0.0561667	4.05295	5.05755e-05	0.00598363	ADGRL1	22859	O94910
1025	ENSG00000072110.13	2501.77	-0.0553459	0.0578807	-0.956206	0.338968	0.782606	ACTN1	87	A0A024R694
1026	ENSG00000072121.16	344.299	0.0536247	0.151904	0.353016	0.724076	0.945024	ZFYVE26	23503	Q68DK2
1027	ENSG00000072133.11	380.723	0.279202	0.144281	1.93513	0.0529744	0.401846	RPS6KA6	27330	Q9UK32
1028	ENSG00000072134.15	1048.73	0.105422	0.0839182	1.25625	0.209027	0.680579	EPN2	22905	O95208
1029	ENSG00000072135.13	1074.21	-0.16523	0.0836505	-1.97525	0.0482401	0.386113	PTPN18	26469	Q99952
1030	ENSG00000072163.19	17.7444	0.715962	0.538643	1.3292	0.183783	NA	LIMS2	55679	B3KNZ3
1031	ENSG00000072182.12	8.96031	-0.0802158	0.884412	-0.0906996	0.927731	NA	ASIC4	55515	Q96FT7
1032	ENSG00000072195.15	372.69	0.491358	0.136481	3.60019	0.000317989	0.0210432	SPEG	10290	Q15772
1033	ENSG00000072201.14	41.3035	-0.861858	0.383016	-2.25018	0.0244372	0.276791	LNX1	84708	Q8TBB1
1034	ENSG00000072210.19	2600.9	-0.0387188	0.0729866	-0.530492	0.595771	0.9078	ALDH3A2	224	P51648
1035	ENSG00000072274.13	2139.01	-0.296848	0.0607869	-4.88343	1.04257e-06	0.000349484	TFRC	7037	P02786
1036	ENSG00000072310.17	1185.05	-0.0821972	0.083125	-0.988838	0.322742	0.770785	SREBF1	6720	P36956
1037	ENSG00000072364.13	3068.53	0.148993	0.0692478	2.15159	0.03143	0.314488	AFF4	27125	Q9UHB7
1038	ENSG00000072401.15	755.209	-0.0615515	0.0988734	-0.622529	0.533594	0.880175	UBE2D1	7321	A0A087WW00
1039	ENSG00000072415.9	695.001	-0.0681041	0.105693	-0.644355	0.519345	0.87358	MPP5	64398	Q8N3R9
1040	ENSG00000072422.17	792.868	0.0316935	0.100541	0.315229	0.752588	0.952079	RHOBTB1	9886	A0A024QZL4
1041	ENSG00000072501.18	15126.4	2.92134e-05	0.0513689	0.000568698	0.999546	0.999954	SMC1A	8243	G8JLG1
1042	ENSG00000072506.13	3055.92	0.0351202	0.0616784	0.569409	0.569079	0.897308	HSD17B10	3028	Q99714
1043	ENSG00000072518.20	632.563	0.0515568	0.097496	0.528809	0.596938	0.908038	MARK2	2011	Q7KZI7
1044	ENSG00000072571.20	2550.51	0.0341386	0.0763567	0.447094	0.654807	0.92524	HMMR	3161	O75330
1045	ENSG00000072609.17	1313.13	0.0802685	0.0728564	1.10174	0.270576	0.733944	CHFR	55743	Q96EP1
1046	ENSG00000072682.18	887.006	0.187335	0.091888	2.03873	0.0414768	0.359355	P4HA2	8974	O15460
1047	ENSG00000072694.21	2.09745	-0.890315	1.60545	-0.554559	0.579196	NA	FCGR2B	2213	P31994
1048	ENSG00000072736.19	1594.99	0.0315302	0.0704193	0.44775	0.654334	0.92524	NFATC3	4775	B5B2S0
1049	ENSG00000072756.17	638.876	-0.152036	0.0950268	-1.59993	0.109615	0.541871	TRNT1	51095	Q96Q11
1050	ENSG00000072778.20	5074.01	0.0816458	0.0616997	1.32328	0.185744	0.6532	ACADVL	37	P49748
1051	ENSG00000072786.13	991.198	0.063331	0.0854869	0.740827	0.458798	0.846381	STK10	6793	O94804
1052	ENSG00000072803.17	3297.57	-0.0626941	0.0581825	-1.07754	0.281238	0.74288	FBXW11	23291	Q9UKB1
1053	ENSG00000072818.12	21.672	0.123559	0.486264	0.254098	0.79942	NA	ACAP1	9744	Q15027
1054	ENSG00000072832.15	1114.78	-0.0253673	0.076081	-0.333425	0.738813	0.948912	CRMP1	1400	B3KT07
1055	ENSG00000072840.13	747.011	0.136	0.115115	1.18143	0.237433	0.706577	EVC	2121	P57679
1056	ENSG00000072849.11	741.221	-0.0437173	0.0996819	-0.438567	0.660975	0.926787	DERL2	51009	I3L3R8
1057	ENSG00000072858.10	21.9992	0.169908	0.574601	0.295698	0.767461	NA	SIDT1	54847	Q9NXL6
1058	ENSG00000072864.15	888.547	0.0944892	0.0880489	1.07314	0.283206	0.744309	NDE1	54820	Q9NXR1
1059	ENSG00000072954.7	285.171	0.166253	0.185825	0.894679	0.370959	0.806049	TMEM38A	79041	Q9H6F2
1060	ENSG00000072958.8	3818.41	-0.0316144	0.057858	-0.546413	0.584782	0.903933	AP1M1	8907	Q59EK3
1061	ENSG00000073008.15	2383.12	0.0114235	0.0677749	0.168551	0.86615	0.975789	PVR	5817	P15151
1062	ENSG00000073050.11	3006.23	0.156279	0.0529641	2.95065	0.00317105	0.0907424	XRCC1	7515	B2RCY5
1063	ENSG00000073060.16	3007.75	-0.0317162	0.0782835	-0.405146	0.68537	0.932713	SCARB1	949	Q8WTV0
1064	ENSG00000073111.14	10761.8	-0.0405605	0.047475	-0.854355	0.392908	0.817455	MCM2	4171	P49736
1065	ENSG00000073150.14	96.1816	-0.0410558	0.234978	-0.174722	0.861298	0.975484	PANX2	56666	Q96RD6
1066	ENSG00000073169.14	1481.4	0.0486463	0.0682543	0.712721	0.476018	0.855529	SELENOO	83642	Q9BVL4
1067	ENSG00000073331.18	221.777	0.0893794	0.183477	0.487143	0.626157	0.916878	ALPK1	80216	Q96QP1
1068	ENSG00000073350.13	1283.96	0.248195	0.0894369	2.77509	0.00551868	0.124915	LLGL2	3993	Q6P1M3
1069	ENSG00000073417.15	1031.36	0.167377	0.0834586	2.00551	0.044909	0.372803	PDE8A	5151	O60658
1070	ENSG00000073536.18	4017.71	-0.046566	0.0544333	-0.855469	0.392292	0.817342	NLE1	54475	Q9NVX2
1071	ENSG00000073578.17	8401.98	-0.0537344	0.0464242	-1.15747	0.247082	0.714747	SDHA	6389	P31040
1072	ENSG00000073584.20	3854.27	-0.111637	0.0635973	-1.75537	0.0791964	0.478955	SMARCE1	6605	A0A024R1S7
1073	ENSG00000073605.18	151.216	0.355323	0.187464	1.89542	0.0580373	0.419244	GSDMB	55876	Q8TAX9
1074	ENSG00000073614.13	2772.52	0.000996666	0.0776089	0.0128422	0.989754	0.998698	KDM5A	5927	P29375
1075	ENSG00000073670.14	1192.41	0.091058	0.100007	0.91052	0.362548	0.801683	ADAM11	4185	B4DKD2
1076	ENSG00000073711.11	287.683	0.043213	0.137523	0.314223	0.753351	0.952112	PPP2R3A	5523	Q06190
1077	ENSG00000073712.15	1632.65	0.0451361	0.0702508	0.642499	0.520549	0.874247	FERMT2	10979	Q96AC1
1078	ENSG00000073756.12	8.889	0.415606	0.770156	0.53964	0.589446	NA	PTGS2	5743	P35354
1079	ENSG00000073792.15	2365.52	-0.000269155	0.0650707	-0.00413635	0.9967	0.999435	IGF2BP2	10644	Q9Y6M1
1080	ENSG00000073803.14	568.634	-0.0745416	0.09836	-0.757845	0.448544	0.841782	MAP3K13	9175	O43283
1081	ENSG00000073849.15	793.623	0.0535038	0.128511	0.416338	0.677163	0.930313	ST6GAL1	6480	P15907
1082	ENSG00000073861.3	4.017	-0.127833	1.1589	-0.110306	0.912167	NA	TBX21	30009	Q9UL17
1083	ENSG00000073905.8	5.43198	0.399188	0.944154	0.4228	0.672441	NA	NA	NA	NA
1084	ENSG00000073910.22	210.617	0.122936	0.214272	0.573737	0.566146	0.895087	FRY	10129	Q5TBA9
1085	ENSG00000073921.18	1526.94	0.181386	0.0736474	2.4629	0.0137817	0.20446	PICALM	8301	A0A024R5L7
1086	ENSG00000073969.18	1617.92	-0.0388747	0.0734459	-0.529296	0.5966	0.908038	NSF	4905	P46459
1087	ENSG00000074047.21	328.029	-0.522047	0.151759	-3.43998	0.000581752	0.0319941	GLI2	2736	P10070
1088	ENSG00000074054.18	1313.87	0.0529438	0.0849966	0.622893	0.533355	0.880175	CLASP1	23332	Q7Z460
1089	ENSG00000074071.14	7583.29	-0.201855	0.0475628	-4.24398	2.19594e-05	0.00330733	MRPS34	65993	C9JJ19
1090	ENSG00000074181.9	1176.02	0.293611	0.0869164	3.37809	0.000729922	0.0369661	NOTCH3	4854	Q9UM47
1091	ENSG00000074201.9	5169.94	-0.014	0.0477343	-0.29329	0.769301	0.956227	CLNS1A	1207	P54105
1092	ENSG00000074211.14	1319.22	0.0899691	0.0709108	1.26877	0.204525	0.674831	PPP2R2C	5522	Q9Y2T4
1093	ENSG00000074219.13	934.354	0.0219347	0.094358	0.232462	0.816179	0.965448	TEAD2	8463	A0A024QZE2
1094	ENSG00000074266.21	528.611	-0.0075054	0.105205	-0.0713409	0.943126	0.98937	EED	8726	O75530
1095	ENSG00000074276.10	8.6565	1.06147	1.06477	0.996902	0.318812	NA	CDHR2	54825	Q9BYE9
1096	ENSG00000074317.11	243.092	0.0806542	0.14923	0.540471	0.588873	0.905172	SNCB	6620	Q16143
1097	ENSG00000074319.13	1099.41	-0.0854536	0.0868242	-0.984215	0.32501	0.771598	TSG101	7251	Q99816
1098	ENSG00000074356.17	1995.69	0.0515338	0.0845594	0.60944	0.542233	0.884821	NCBP3	55421	Q53F19
1099	ENSG00000074370.18	148.214	0.376741	0.196904	1.91333	0.0557064	0.410975	ATP2A3	489	A8K9K1
1100	ENSG00000074410.14	614.115	-0.0344344	0.106278	-0.324002	0.745936	0.949656	CA12	771	O43570
1101	ENSG00000074416.14	142.946	-0.339648	0.240518	-1.41215	0.157906	0.619285	MGLL	11343	Q99685
1102	ENSG00000074527.12	339.093	-0.0530904	0.138692	-0.382794	0.701873	0.937567	NTN4	59277	A8K3H6
1103	ENSG00000074582.14	1612.04	-0.0901601	0.0671215	-1.34324	0.179195	0.644601	BCS1L	617	A0A024R467
1104	ENSG00000074590.13	949.063	0.0541128	0.0879993	0.614923	0.538605	0.882468	NUAK1	9891	A0A024RBL3
1105	ENSG00000074603.19	1495.06	0.0577101	0.075997	0.759374	0.447629	0.841357	DPP8	54878	A0A024R5Z6
1106	ENSG00000074621.14	345.376	0.167196	0.16918	0.988273	0.323019	0.770785	SLC24A1	9187	B4DUG1
1107	ENSG00000074657.13	8.43785	0.170824	1.08475	0.157478	0.874868	NA	ZNF532	55205	A0A024R283
1108	ENSG00000074660.16	11.8517	0.0478351	0.641369	0.0745829	0.940547	NA	SCARF1	8578	A8K6Z5
1109	ENSG00000074695.6	5114.85	-0.026432	0.0528646	-0.499994	0.617079	0.915667	LMAN1	3998	A0A024R2A7
1110	ENSG00000074696.13	15140.7	0.0332949	0.0388727	0.85651	0.391716	0.817342	HACD3	51495	Q9P035
1111	ENSG00000074706.13	12.6948	-0.222803	0.853719	-0.26098	0.794108	NA	IPCEF1	26034	Q8WWN9
1112	ENSG00000074755.15	2059.84	0.111184	0.0621232	1.78974	0.0734961	0.465609	ZZEF1	23140	O43149
1113	ENSG00000074800.16	107215	-0.092982	0.0417201	-2.22871	0.0258333	0.285817	ENO1	2023	P06733
1114	ENSG00000074842.8	2072.44	-0.0417755	0.0708335	-0.58977	0.555345	0.890513	MYDGF	56005	Q969H8
1115	ENSG00000074855.11	541.565	0.148558	0.1003	1.48114	0.138568	0.593457	ANO8	57719	Q9HCE9
1116	ENSG00000074935.14	932.576	-0.0440501	0.0904784	-0.486858	0.626359	0.916886	TUBE1	51175	Q9UJT0
1117	ENSG00000074964.17	623.811	0.214258	0.105939	2.02247	0.0431282	0.366672	ARHGEF10L	55160	Q9HCE6
1118	ENSG00000074966.11	2.06508	1.23854	1.59168	0.778134	0.43649	NA	TXK	7294	P42681
1119	ENSG00000075043.18	1490.12	0.065614	0.0690608	0.95009	0.342066	0.785848	KCNQ2	3785	O43526
1120	ENSG00000075089.9	1676.45	-0.0826645	0.0879523	-0.939879	0.34728	0.788967	ACTR6	64431	Q9GZN1
1121	ENSG00000075131.10	1480.64	-0.0368784	0.0695786	-0.530026	0.596094	0.907844	TIPIN	54962	B4DRF3
1122	ENSG00000075142.13	2152.48	-0.140617	0.0666239	-2.11062	0.0348053	0.330656	SRI	6717	P30626
1123	ENSG00000075151.20	3698.41	0.05176	0.0584299	0.885847	0.3757	0.809352	EIF4G3	8672	A0A0A0MSA7
1124	ENSG00000075188.9	1478.52	-0.0884947	0.0770894	-1.14795	0.25099	0.718547	NUP37	79023	Q8NFH4
1125	ENSG00000075213.11	181.545	-0.10626	0.214966	-0.494312	0.621086	0.915667	SEMA3A	10371	Q14563
1126	ENSG00000075218.19	1557.96	0.0157643	0.0725539	0.217277	0.827992	0.967764	GTSE1	51512	Q9NYZ3
1127	ENSG00000075223.14	628.705	-0.1163	0.126376	-0.920269	0.357432	0.79751	SEMA3C	10512	Q99985
1128	ENSG00000075234.17	1169.31	0.117148	0.0795268	1.47307	0.140733	0.595905	TTC38	55020	Q5R3I4
1129	ENSG00000075239.14	5121.16	-0.113597	0.04496	-2.52662	0.0115166	0.186915	ACAT1	38	A0A140VJX1
1130	ENSG00000075240.17	1624.58	0.186236	0.0940258	1.98069	0.0476263	0.383818	GRAMD4	23151	Q6IC98
1131	ENSG00000075275.16	2312.36	0.17296	0.0637624	2.71256	0.00667649	0.138493	CELSR1	9620	Q9NYQ6
1132	ENSG00000075290.8	83.9506	0.0398724	0.251413	0.158593	0.873989	0.976578	WNT8B	7479	Q93098
1133	ENSG00000075292.19	2855.57	0.0371597	0.0844354	0.440096	0.659867	0.926247	ZNF638	27332	Q14966
1134	ENSG00000075303.13	342.18	0.17455	0.127236	1.37186	0.170106	0.636037	SLC25A40	55972	Q8TBP6
1135	ENSG00000075336.12	624.954	-0.066248	0.110261	-0.600828	0.547954	0.88686	TIMM21	29090	A8K1K8
1136	ENSG00000075340.23	1804.36	0.0751782	0.0978964	0.767936	0.442525	0.839096	ADD2	119	P35612
1137	ENSG00000075391.16	1054.41	0.0243823	0.0882037	0.276431	0.782217	0.959136	RASAL2	9462	A8K2P3
1138	ENSG00000075399.14	439.442	-0.0203704	0.112354	-0.181305	0.856128	0.973906	VPS9D1	9605	Q9Y2B5
1139	ENSG00000075407.18	1026.89	0.166733	0.0915412	1.8214	0.0685462	0.452443	ZNF37A	7587	P17032
1140	ENSG00000075413.18	2599.33	0.0950953	0.0555836	1.71085	0.0871084	0.49177	MARK3	4140	A0A0A0MT23
1141	ENSG00000075415.12	18594.8	-0.114925	0.0372408	-3.08599	0.00202874	0.0700065	SLC25A3	5250	A0A024RBE8
1142	ENSG00000075420.13	686.145	0.12513	0.0969952	1.29006	0.197029	0.667572	FNDC3B	64778	Q53EP0
1143	ENSG00000075426.12	450.702	0.0490082	0.115188	0.425462	0.6705	0.929998	FOSL2	2355	P15408
1144	ENSG00000075429.9	10.321	1.55443	0.859618	1.80828	0.0705632	NA	CACNG5	27091	Q9UF02
1145	ENSG00000075461.6	81.1952	0.503869	0.252414	1.9962	0.0459121	0.37736	CACNG4	27092	A0A024R8J8
1146	ENSG00000075539.15	899.561	-0.22182	0.0872297	-2.54294	0.0109923	0.181431	FRYL	285527	B3KXG5
1147	ENSG00000075568.17	525.999	0.133027	0.173134	0.768351	0.442279	0.838846	TMEM131	23505	Q92545
1148	ENSG00000075618.18	7374.25	-0.0319743	0.0492731	-0.64892	0.51639	0.872434	FSCN1	6624	B3KTA3
1149	ENSG00000075624.16	33087.8	-0.199282	0.0380426	-5.23838	1.61991e-07	7.60225e-05	ACTB	60	P60709
1150	ENSG00000075643.6	379.321	-0.0958961	0.128261	-0.747662	0.454664	0.845045	MOCOS	55034	Q96EN8
1151	ENSG00000075651.16	748.843	-0.0729884	0.120311	-0.606664	0.544074	0.885397	PLD1	5337	Q59EA4
1152	ENSG00000075673.11	69.2085	-0.311986	0.275685	-1.13168	0.25777	0.72337	ATP12A	479	B4E0R9
1153	ENSG00000075702.18	2583.68	0.0393149	0.0618326	0.635829	0.524888	0.876851	WDR62	284403	O43379
1154	ENSG00000075711.21	1496.29	0.113947	0.0682814	1.66879	0.0951585	0.513703	DLG1	1739	Q12959
1155	ENSG00000075785.13	1758.81	-0.0871481	0.0632428	-1.37799	0.168206	0.634218	RAB7A	7879	A0A158RFU6
1156	ENSG00000075790.10	719.314	0.0144315	0.0969105	0.148916	0.88162	0.977522	BCAP29	55973	E9PAJ1
1157	ENSG00000075826.17	164.969	0.0594201	0.244686	0.242842	0.808128	0.963467	SEC31B	25956	Q9NQW1
1158	ENSG00000075856.12	3349.4	-0.154755	0.0616501	-2.51022	0.0120657	0.190227	SART3	9733	Q15020
1159	ENSG00000075891.21	46.2675	0.0922842	0.389604	0.236867	0.81276	0.964339	PAX2	5076	Q02962
1160	ENSG00000075914.13	1089	-0.0509907	0.080797	-0.631096	0.527978	0.878533	EXOSC7	23016	A0A024R2P7
1161	ENSG00000075945.13	1190.13	-0.0296289	0.0740819	-0.399948	0.689195	0.933931	KIFAP3	22920	Q92845
1162	ENSG00000075975.16	1934.12	0.00398048	0.0604417	0.0658565	0.947492	0.989597	MKRN2	23609	Q9H000
1163	ENSG00000076003.5	3945.29	-0.105674	0.0474156	-2.22867	0.025836	0.285817	MCM6	4175	Q14566
1164	ENSG00000076043.10	1055.29	-0.111068	0.079791	-1.39199	0.163926	0.628005	REXO2	25996	Q9Y3B8
1165	ENSG00000076053.10	404.549	-0.0125547	0.12711	-0.0987703	0.921321	0.985066	RBM7	10179	J3KPD3
1166	ENSG00000076067.13	694.902	0.14232	0.124616	1.14207	0.253426	0.720295	RBMS2	5939	Q15434
1167	ENSG00000076108.11	2363.91	0.101085	0.080602	1.25413	0.209795	0.681835	BAZ2A	11176	F8VU39
1168	ENSG00000076201.15	286.839	0.111213	0.450275	0.246989	0.804917	0.962976	PTPN23	25930	B4DST5
1169	ENSG00000076242.15	1353.86	-0.144424	0.0756598	-1.90886	0.0562806	0.41353	MLH1	4292	P40692
1170	ENSG00000076248.10	4070.44	-0.157016	0.0538355	-2.91659	0.00353877	0.0964545	UNG	7374	E5KTA6
1171	ENSG00000076258.10	24.4493	-0.631082	0.463505	-1.36154	0.173342	NA	FMO4	2329	P31512
1172	ENSG00000076321.11	416.067	-0.0939069	0.117416	-0.79978	0.423838	0.830847	KLHL20	27252	A0A024R940
1173	ENSG00000076344.16	5.55884	-0.0590473	1.06439	-0.0554753	0.95576	NA	RGS11	8786	O94810
1174	ENSG00000076351.13	956.012	0.0339881	0.104049	0.326654	0.74393	0.949656	SLC46A1	113235	A0A024QZ44
1175	ENSG00000076356.7	1422.6	-0.139797	0.106371	-1.31424	0.188764	0.656892	PLXNA2	5362	O75051
1176	ENSG00000076382.17	4358.75	0.0279935	0.0515776	0.542744	0.587306	0.90471	SPAG5	10615	Q96R06
1177	ENSG00000076513.17	1471.67	-0.0613155	0.0676206	-0.906759	0.364535	0.803174	ANKRD13A	88455	Q3ZTS7
1178	ENSG00000076554.15	1702.39	0.00910998	0.102165	0.089169	0.928948	0.987064	TPD52	7163	P55327
1179	ENSG00000076555.15	654.341	0.39393	0.106578	3.69615	0.000218892	0.0166583	ACACB	32	O00763
1180	ENSG00000076604.15	3181.07	0.161717	0.051409	3.14568	0.001657	0.0610814	TRAF4	9618	A0A024QZ59
1181	ENSG00000076641.4	630.28	0.0198343	0.104955	0.188979	0.850109	0.972055	PAG1	55824	Q9NWQ8
1182	ENSG00000076650.7	678.152	-0.127762	0.104576	-1.22171	0.221817	0.694681	GPATCH1	55094	Q9BRR8
1183	ENSG00000076662.10	105.334	-0.101304	0.253796	-0.399156	0.689778	0.934033	ICAM3	3385	K7ERN2
1184	ENSG00000076685.18	1146.38	0.0337244	0.090657	0.372	0.709893	0.939378	NT5C2	22978	A8K6K2
1185	ENSG00000076706.17	1302.9	0.115955	0.0699473	1.65775	0.0973672	0.518242	MCAM	4162	A0A024R3I5
1186	ENSG00000076716.9	1031.44	0.0628012	0.0758883	0.827548	0.407927	0.824552	GPC4	2239	O75487
1187	ENSG00000076770.14	907.716	0.0153804	0.0853458	0.180213	0.856986	0.974031	MBNL3	55796	Q9NUK0
1188	ENSG00000076826.9	908.477	0.142211	0.087234	1.63023	0.103053	0.528418	CAMSAP3	57662	Q9P1Y5
1189	ENSG00000076864.19	303.778	0.180067	0.142618	1.26258	0.206741	0.678011	RAP1GAP	5909	P47736
1190	ENSG00000076924.12	2041.64	0.0827663	0.0628816	1.31623	0.188098	0.656238	XAB2	56949	Q9HCS7
1191	ENSG00000076928.17	1151.71	0.0350812	0.081963	0.428013	0.668642	0.929652	ARHGEF1	9138	A0A024R0R1
1192	ENSG00000076944.16	992.899	-0.02908	0.082947	-0.350585	0.7259	0.945225	STXBP2	6813	Q15833
1193	ENSG00000076984.17	1671.87	0.144172	0.0669154	2.15454	0.0311975	0.313193	MAP2K7	5609	B4DV95
1194	ENSG00000077009.13	18.1836	0.200547	0.540952	0.37073	0.710839	NA	NMRK2	27231	Q9NPI5
1195	ENSG00000077044.10	2077.95	0.0188953	0.0720929	0.262096	0.793247	0.960507	DGKD	8527	A0A024R495
1196	ENSG00000077063.11	340.488	0.528401	0.134333	3.93351	8.37153e-05	0.00854078	CTTNBP2	83992	Q20BG9
1197	ENSG00000077080.10	3.91361	0.485714	1.18478	0.409962	0.681834	NA	ACTL6B	51412	O94805
1198	ENSG00000077092.19	268.451	-0.047437	0.144323	-0.328685	0.742394	0.949656	RARB	5915	F1D8S6
1199	ENSG00000077097.15	5039.71	-0.167002	0.0450717	-3.70525	0.000211182	0.0163364	TOP2B	7155	Q02880
1200	ENSG00000077147.16	5593.26	-0.0354628	0.0533963	-0.664144	0.506598	0.868216	TM9SF3	56889	A0A024QYS2
1201	ENSG00000077150.20	1007.52	0.338949	0.0828686	4.09019	4.31013e-05	0.00529227	NFKB2	4791	Q00653
1202	ENSG00000077152.11	2800.6	-0.029304	0.0631864	-0.46377	0.642812	0.921414	UBE2T	29089	Q9NPD8
1203	ENSG00000077157.22	878.017	0.446937	0.115917	3.85567	0.000115413	0.0106426	PPP1R12B	4660	O60237
1204	ENSG00000077232.18	2165.09	-0.0592385	0.100833	-0.587491	0.556874	0.890761	DNAJC10	54431	Q8IXB1
1205	ENSG00000077235.18	6721.18	-0.0636977	0.0506119	-1.25855	0.208192	0.679898	GTF3C1	2975	Q12789
1206	ENSG00000077238.14	320.529	-0.0209806	0.157389	-0.133305	0.893953	0.979871	IL4R	3566	P24394
1207	ENSG00000077254.14	2817.54	-0.00099986	0.056457	-0.0177101	0.98587	0.997971	USP33	23032	Q8TEY7
1208	ENSG00000077264.15	53.2767	0.30392	0.31724	0.958014	0.338056	0.781918	PAK3	5063	B2RCU6
1209	ENSG00000077312.9	5771.24	-0.0648007	0.0465336	-1.39255	0.163754	0.62781	SNRPA	6626	P09012
1210	ENSG00000077327.16	5.49339	0.0112311	0.988635	0.0113603	0.990936	NA	SPAG6	9576	O75602
1211	ENSG00000077348.9	1871.18	-0.1824	0.0651588	-2.79932	0.00512105	0.119166	EXOSC5	56915	Q9NQT4
1212	ENSG00000077380.15	2336.24	-0.0908361	0.0590936	-1.53716	0.124255	0.566127	DYNC1I2	1781	A0A140VKE9
1213	ENSG00000077420.16	1.60976	1.12361	1.84447	0.609177	0.542407	NA	APBB1IP	54518	Q7Z5R6
1214	ENSG00000077454.16	500.189	0.168403	0.124923	1.34806	0.17764	0.643395	LRCH4	4034	O75427
1215	ENSG00000077458.13	428.717	0.313647	0.117179	2.67664	0.00743643	0.147139	FAM76B	143684	F5GX09
1216	ENSG00000077463.15	667.257	0.0839327	0.0980468	0.856047	0.391972	0.817342	SIRT6	51548	Q8N6T7
1217	ENSG00000077514.9	1145.45	-0.00594465	0.0781258	-0.0760908	0.939347	0.989299	POLD3	10714	A0A024R5M8
1218	ENSG00000077522.13	117.549	0.217385	0.219416	0.990741	0.321812	0.770785	ACTN2	88	P35609
1219	ENSG00000077549.18	2361.78	-0.0935078	0.0593974	-1.57427	0.115424	0.551992	CAPZB	832	P47756
1220	ENSG00000077585.14	400.804	-0.0831646	0.134083	-0.620247	0.535095	0.88118	GPR137B	7107	O60478
1221	ENSG00000077616.11	60.9697	0.217607	0.344554	0.631561	0.527674	0.878458	NAALAD2	10003	J3KNJ3
1222	ENSG00000077684.16	1502.26	0.0287099	0.0721151	0.398113	0.690547	0.934235	JADE1	79960	Q6IE81
1223	ENSG00000077713.19	3.59556	-1.82719	1.24792	-1.46419	0.143143	NA	SLC25A43	203427	Q8WUT9
1224	ENSG00000077721.16	1268.29	-0.0607209	0.0761575	-0.797307	0.425273	0.830847	UBE2A	7319	A0A0D9SG71
1225	ENSG00000077782.20	2914.22	-0.0427259	0.0644906	-0.662513	0.507642	0.868635	FGFR1	2260	A0A0S2Z3Q6
1226	ENSG00000077935.17	3.25161	0.770797	1.22293	0.630288	0.528506	NA	SMC1B	27127	Q8NDV3
1227	ENSG00000077942.19	624.931	0.0140449	0.0987495	0.142228	0.8869	0.978282	FBLN1	2192	P23142
1228	ENSG00000077943.8	784.955	0.0405674	0.0920655	0.440637	0.659476	0.926247	ITGA8	8516	B4DN28
1229	ENSG00000078018.20	58.5832	0.572029	0.308588	1.85369	0.0637828	0.438169	MAP2	4133	P11137
1230	ENSG00000078043.16	663.042	-0.0456679	0.104784	-0.43583	0.66296	0.927262	PIAS2	9063	A0A024RC49
1231	ENSG00000078053.17	271.749	0.141603	0.160596	0.881737	0.377919	0.809605	AMPH	273	P49418
1232	ENSG00000078061.13	1596.66	-0.0471495	0.0649322	-0.726135	0.467756	0.849933	ARAF	369	P10398
1233	ENSG00000078070.13	928.862	-0.00766391	0.0825374	-0.0928539	0.92602	0.986072	MCCC1	56922	Q68D27
1234	ENSG00000078081.8	173.233	0.256563	0.182475	1.40602	0.159719	0.622606	LAMP3	27074	Q9UQV4
1235	ENSG00000078114.18	1161.75	-0.0206481	0.087019	-0.237283	0.812437	0.964202	NEBL	10529	O76041
1236	ENSG00000078124.12	754.067	0.00623538	0.139926	0.0445619	0.964456	0.994488	ACER3	55331	B7Z2Q2
1237	ENSG00000078140.14	1970.61	0.116956	0.0633916	1.84498	0.0650405	0.439976	UBE2K	3093	P61086
1238	ENSG00000078142.13	977.273	-0.0982589	0.103921	-0.945516	0.344395	0.786128	PIK3C3	5289	A8MYT4
1239	ENSG00000078177.14	737.934	-0.0908807	0.120638	-0.753336	0.451248	0.843142	N4BP2	55728	B2ZZ87
1240	ENSG00000078237.7	348.621	0.045998	0.178959	0.257031	0.797155	0.961964	TIGAR	57103	Q9NQ88
1241	ENSG00000078246.17	799.852	0.0441123	0.0907172	0.486262	0.626782	0.916886	TULP3	7289	O75386
1242	ENSG00000078269.15	828.899	-0.0861802	0.0900209	-0.957336	0.338398	0.782442	SYNJ2	8871	A0A1W2PR85
1243	ENSG00000078295.17	23.2533	0.0330516	0.556311	0.0594121	0.952624	NA	ADCY2	108	Q08462
1244	ENSG00000078304.19	3866.85	-0.0496201	0.0507676	-0.977396	0.328373	0.772071	PPP2R5C	5527	Q13362
1245	ENSG00000078319.9	284.009	0.0761596	0.138159	0.551247	0.581464	0.902385	NA	NA	NA
1246	ENSG00000078369.18	9079.61	-0.0206635	0.0409516	-0.504582	0.613852	0.915667	GNB1	2782	B3KVK2
1247	ENSG00000078399.19	1693.8	0.0103652	0.0727738	0.14243	0.88674	0.978282	HOXA9	3205	P31269
1248	ENSG00000078401.7	3.55164	0.165101	1.20328	0.137209	0.890866	NA	EDN1	1906	P05305
1249	ENSG00000078403.17	1075.4	0.0678806	0.0843397	0.804848	0.420907	0.8305	MLLT10	8028	P55197
1250	ENSG00000078487.17	142.567	-0.0854718	0.207275	-0.412359	0.680077	0.930985	ZCWPW1	55063	Q9H0M4
1251	ENSG00000078549.14	283.362	0.155621	0.13802	1.12752	0.259523	0.724966	ADCYAP1R1	117	A0A090N8F8
1252	ENSG00000078579.9	3.57523	-0.301682	1.15464	-0.261279	0.793878	NA	FGF20	26281	Q9NP95
1253	ENSG00000078596.11	2.22202	3.17413	1.96772	1.6131	0.106723	NA	ITM2A	9452	O43736
1254	ENSG00000078618.21	3796.76	-0.090995	0.0482535	-1.88577	0.0593261	0.424416	NRDC	4898	O43847
1255	ENSG00000078668.14	4315.15	-0.12751	0.0476418	-2.67643	0.0074411	0.147139	VDAC3	7419	Q9Y277
1256	ENSG00000078674.17	5762.24	0.0383358	0.152752	0.250968	0.801839	0.962084	PCM1	5108	B9EIS5
1257	ENSG00000078687.17	957.358	-0.0613429	0.0897324	-0.68362	0.494215	0.863861	TNRC6C	57690	Q9HCJ0
1258	ENSG00000078699.21	742.516	-0.0285973	0.105289	-0.271607	0.785924	0.960192	CBFA2T2	9139	O43439
1259	ENSG00000078747.15	2775.89	0.0613054	0.0769468	0.796724	0.425611	0.830847	ITCH	83737	Q96J02
1260	ENSG00000078795.16	4.31386	-0.357131	1.19947	-0.297741	0.765901	NA	PKD2L2	27039	Q9NZM6
1261	ENSG00000078804.13	101.849	0.28904	0.228888	1.2628	0.206661	0.678011	TP53INP2	58476	Q8IXH6
1262	ENSG00000078808.17	3276.02	-0.0929025	0.0555532	-1.67232	0.0944622	0.512104	SDF4	51150	A0A024R084
1263	ENSG00000078814.16	4.69564	-2.5052	1.12124	-2.23432	0.0254623	NA	MYH7B	57644	A7E2Y1
1264	ENSG00000078900.15	802.383	0.0742482	0.0891668	0.832689	0.40502	0.822996	TP73	7161	O15350
1265	ENSG00000078902.16	451.422	-0.217375	0.133843	-1.62411	0.104353	0.530968	TOLLIP	54472	B3KR28
1266	ENSG00000078967.13	449.509	-0.0491155	0.116725	-0.42078	0.673916	0.930313	UBE2D4	51619	A0A024RA90
1267	ENSG00000079101.16	53.053	-0.0675005	0.40044	-0.168566	0.866138	0.975789	CLUL1	27098	B7Z5R4
1268	ENSG00000079102.16	152.389	0.132069	0.218185	0.605306	0.544976	0.885397	RUNX1T1	862	B2R6I9
1269	ENSG00000079134.12	773.254	-0.00581156	0.10052	-0.0578148	0.953896	0.991276	THOC1	9984	Q96FV9
1270	ENSG00000079150.18	249.857	0.191144	0.143869	1.3286	0.18398	0.650818	FKBP7	51661	Q9Y680
1271	ENSG00000079156.17	846.629	0.143375	0.0957105	1.49801	0.134131	0.587015	OSBPL6	114880	Q9BZF3
1272	ENSG00000079215.14	1912.4	-0.0929592	0.0706547	-1.31568	0.188281	0.656443	SLC1A3	6507	P43003
1273	ENSG00000079246.16	12405.7	-0.133749	0.0467542	-2.86068	0.00422738	0.106893	XRCC5	7520	P13010
1274	ENSG00000079257.8	459.642	-0.25452	0.114766	-2.21774	0.0265728	0.288894	LXN	56925	Q9BS40
1275	ENSG00000079277.21	509.224	0.1358	0.112561	1.20646	0.227639	0.697572	MKNK1	8569	Q9BUB5
1276	ENSG00000079308.19	38.4515	0.573293	0.489109	1.17212	0.24115	NA	TNS1	7145	B7Z6H8
1277	ENSG00000079313.15	1352.34	0.101572	0.0835183	1.21616	0.223923	0.696564	REXO1	57455	Q8N1G1
1278	ENSG00000079332.15	3125.93	-0.00872995	0.0549191	-0.15896	0.8737	0.976578	SAR1A	56681	Q5SQT9
1279	ENSG00000079335.20	416.168	0.107504	0.131707	0.816232	0.414367	0.827679	CDC14A	8556	Q9UNH5
1280	ENSG00000079337.16	587.265	0.350826	0.109574	3.20174	0.00136601	0.0540228	RAPGEF3	10411	Q99777
1281	ENSG00000079387.14	1034.4	0.141394	0.0826163	1.71146	0.0869964	0.49177	SENP1	29843	Q6N001
1282	ENSG00000079393.20	3.73119	-0.0642515	1.14341	-0.056193	0.955188	NA	DUSP13	51207	Q6B8I1
1283	ENSG00000079432.7	1334.02	0.169253	0.103279	1.63879	0.101256	0.526048	CIC	23152	Q96RK0
1284	ENSG00000079459.13	5255.71	-0.047964	0.0496565	-0.965916	0.334086	0.777454	FDFT1	2222	P37268
1285	ENSG00000079462.7	1959.25	-0.0668045	0.0608396	-1.09804	0.272186	0.735483	PAFAH1B3	5050	A0A024R0L6
1286	ENSG00000079482.13	532.174	-0.0736746	0.121045	-0.608657	0.542752	0.885056	OPHN1	4983	O60890
1287	ENSG00000079616.12	5142.1	-0.0754363	0.0548612	-1.37504	0.16912	0.634317	KIF22	3835	A0A024R632
1288	ENSG00000079691.18	1019.54	-0.104314	0.0824207	-1.26563	0.205644	0.676092	CARMIL1	55604	Q5VZK9
1289	ENSG00000079739.17	3156.94	-0.0936723	0.051491	-1.8192	0.0688811	0.453209	PGM1	5236	B7Z6C2
1290	ENSG00000079785.15	2750.79	-0.09162	0.0573994	-1.59618	0.110448	0.543193	DDX1	1653	A3RJH1
1291	ENSG00000079805.16	6029.91	0.0557009	0.046626	1.19463	0.232231	0.702623	DNM2	1785	P50570
1292	ENSG00000079819.19	2779.87	-0.061606	0.055084	-1.1184	0.263396	0.728927	EPB41L2	2037	I6L9B1
1293	ENSG00000079841.18	21.8199	0.135049	0.528765	0.255406	0.79841	NA	RIMS1	22999	Q3ZCW0
1294	ENSG00000079931.15	1610.96	0.0104043	0.0658335	0.15804	0.874426	0.976578	MOXD1	26002	Q6UVY6
1295	ENSG00000079950.14	1839.92	0.0672536	0.0677098	0.993264	0.320582	0.770785	STX7	8417	O15400
1296	ENSG00000079974.17	201.284	0.0135934	0.161183	0.0843348	0.93279	0.987693	RABL2B	11158	Q9UNT1
1297	ENSG00000079999.14	2029.53	-0.0861805	0.0672071	-1.28231	0.199733	0.670001	KEAP1	9817	A0A024R7C0
1298	ENSG00000080031.10	21.1214	1.26281	0.510788	2.47227	0.0134257	NA	PTPRH	5794	NA
1299	ENSG00000080166.16	14.3716	0.458536	0.620791	0.738631	0.460131	NA	DCT	1638	P40126
1300	ENSG00000080189.15	1420.68	0.0261198	0.0881566	0.296289	0.767009	0.956034	SLC35C2	51006	Q9NQQ7
1301	ENSG00000080200.10	1275.33	-0.0428154	0.0785221	-0.545266	0.585571	0.90417	CRYBG3	131544	Q68DQ2
1302	ENSG00000080224.17	84.2137	0.195825	0.253742	0.771746	0.440265	0.837941	EPHA6	285220	A0A0B4J1T8
1303	ENSG00000080298.15	334.183	0.0751244	0.132337	0.567677	0.570255	0.897825	RFX3	5991	P48380
1304	ENSG00000080345.18	5012.33	-0.029899	0.0504181	-0.59302	0.553168	0.889616	RIF1	55183	Q5UIP0
1305	ENSG00000080371.6	1451.23	0.0168017	0.0782596	0.214691	0.830008	0.968123	RAB21	23011	A0A024RBA9
1306	ENSG00000080493.17	305.405	-0.160447	0.145657	-1.10154	0.270661	0.733944	SLC4A4	8671	A0A024RD97
1307	ENSG00000080503.24	2063.66	0.0546078	0.0670513	0.814419	0.415405	0.828028	SMARCA2	6595	B4DSC8
1308	ENSG00000080546.13	1404.41	-0.0658717	0.0733997	-0.897438	0.369485	0.805241	SESN1	27244	Q9Y6P5
1309	ENSG00000080561.13	360.578	0.134643	0.133332	1.00984	0.312573	0.766046	MID2	11043	Q9UJV3
1310	ENSG00000080573.7	8.49128	1.85641	0.870308	2.13305	0.0329206	NA	COL5A3	50509	P25940
1311	ENSG00000080603.17	1025.38	0.0903039	0.0954516	0.94607	0.344113	0.786128	SRCAP	10847	Q6ZRS2
1312	ENSG00000080608.10	1387.61	-0.0815434	0.0793831	-1.02721	0.30432	0.761714	PUM3	9933	Q15397
1313	ENSG00000080644.16	29.364	0.820604	0.476687	1.72147	0.0851649	NA	CHRNA3	1136	P32297
1314	ENSG00000080709.16	4.12215	0.228902	1.07208	0.213512	0.830927	NA	KCNN2	3781	Q9H2S1
1315	ENSG00000080802.18	316.857	-0.0726095	0.165616	-0.43842	0.661082	0.926844	CNOT4	4850	A0A024R776
1316	ENSG00000080815.19	1056.66	-0.0227293	0.0846303	-0.268572	0.788259	0.960192	PSEN1	5663	A0A024R6A3
1317	ENSG00000080819.9	1366.85	-0.0796325	0.0808832	-0.984537	0.324852	0.771598	CPOX	1371	P36551
1318	ENSG00000080822.17	1097.81	0.0547158	0.0767515	0.712895	0.475911	0.855509	CLDND1	56650	Q9NY35
1319	ENSG00000080823.23	269.713	0.402945	0.14955	2.69439	0.00705185	0.143011	MOK	5891	Q9UQ07
1320	ENSG00000080824.18	25572.5	-0.0490996	0.0414635	-1.18416	0.236348	0.705587	HSP90AA1	3320	P07900
1321	ENSG00000080839.12	1091.43	0.166442	0.0756053	2.20146	0.0277033	0.29348	RBL1	5933	P28749
1322	ENSG00000080845.17	413.685	0.264849	0.136463	1.94081	0.0522813	0.399312	DLGAP4	22839	A0A0B4J2C2
1323	ENSG00000080854.15	581.952	0.336002	0.146578	2.29231	0.0218875	0.260058	IGSF9B	22997	Q8N7W7
1324	ENSG00000080947.15	191.266	0.108385	0.247953	0.437118	0.662026	0.926967	CROCCP3	114819	NA
1325	ENSG00000080986.13	1208.55	0.107201	0.0800453	1.33926	0.180487	0.646925	NDC80	10403	A8K031
1326	ENSG00000081014.11	493.89	-0.0491584	0.107647	-0.456664	0.647912	0.922621	AP4E1	23431	B4DM48
1327	ENSG00000081019.13	925.919	-0.0705048	0.0905528	-0.778604	0.436213	0.836823	RSBN1	54665	Q5VWQ0
1328	ENSG00000081026.19	1142.28	0.0770994	0.0774097	0.995991	0.319255	0.76994	MAGI3	260425	Q5TCQ9
1329	ENSG00000081041.9	15.6418	1.27826	0.584704	2.18616	0.028804	NA	CXCL2	2920	A0A024RDD9
1330	ENSG00000081052.13	388.223	0.213041	0.141037	1.51053	0.130907	0.580712	COL4A4	1286	P53420
1331	ENSG00000081059.20	438.921	0.157259	0.126664	1.24154	0.214405	0.687291	TCF7	6932	P36402
1332	ENSG00000081087.15	872.134	-0.082921	0.134666	-0.615755	0.538056	0.882468	OSTM1	28962	Q86WC4
1333	ENSG00000081138.14	248.856	-0.0515287	0.157893	-0.326352	0.744158	0.949656	CDH7	1005	F5H5X9
1334	ENSG00000081148.12	2.51393	1.06205	1.49375	0.711	0.477084	NA	IMPG2	50939	F1T0J3
1335	ENSG00000081154.12	2831.19	0.0107017	0.0537944	0.198937	0.842312	0.970699	PCNP	57092	Q8WW12
1336	ENSG00000081177.18	913.011	-0.0276026	0.0853046	-0.323577	0.746258	0.949656	EXD2	55218	Q9NVH0
1337	ENSG00000081181.8	1263.54	-0.0713662	0.0767964	-0.929291	0.352738	0.793932	ARG2	384	A0A024R6A0
1338	ENSG00000081189.15	567.613	0.131914	0.122847	1.0738	0.282912	0.744243	MEF2C	4208	Q06413
1339	ENSG00000081307.12	615.068	0.0481052	0.104528	0.460215	0.645362	0.922087	UBA5	79876	Q9GZZ9
1340	ENSG00000081320.11	966.244	-0.0133428	0.0794015	-0.168042	0.86655	0.975789	STK17B	9262	O94768
1341	ENSG00000081377.17	1180.66	-0.0728257	0.0854468	-0.852292	0.394052	0.818407	CDC14B	8555	O60729
1342	ENSG00000081386.12	505.606	0.113575	0.121761	0.932769	0.350939	0.792277	ZNF510	22869	Q6NUI8
1343	ENSG00000081479.15	1205.28	-0.0837088	0.0788036	-1.06225	0.288124	0.748675	LRP2	4036	P98164
1344	ENSG00000081665.14	269.91	0.16798	0.155954	1.07712	0.281429	0.743104	ZNF506	440515	Q5JVG8
1345	ENSG00000081692.12	3611.51	0.00298194	0.0646736	0.0461075	0.963225	0.994299	JMJD4	65094	Q9H9V9
1346	ENSG00000081721.12	1039.5	0.104143	0.0780897	1.33363	0.182326	0.648823	DUSP12	11266	Q9UNI6
1347	ENSG00000081760.17	1018.38	0.0388288	0.0849399	0.457133	0.647575	0.922334	AACS	65985	Q86V21
1348	ENSG00000081791.9	1246.74	0.0820158	0.0866372	0.946658	0.343813	0.786128	DELE1	9812	Q14154
1349	ENSG00000081803.16	1483.38	0.00593003	0.0820558	0.0722684	0.942388	0.98937	CADPS2	93664	Q86UW7
1350	ENSG00000081870.11	900.722	0.017079	0.081078	0.21065	0.833161	0.968547	HSPB11	51668	Q9Y547
1351	ENSG00000081913.14	1122.84	0.0186914	0.083022	0.225138	0.821872	0.966678	PHLPP1	23239	O60346
1352	ENSG00000081923.14	169.664	-0.0161869	0.234655	-0.0689819	0.945004	0.98937	ATP8B1	5205	O43520
1353	ENSG00000081985.11	124.707	-0.191516	0.227523	-0.841745	0.399931	0.82115	IL12RB2	3595	B4DGA4
1354	ENSG00000082014.16	994.554	0.276827	0.0788983	3.50866	0.000450376	0.0273312	SMARCD3	6604	Q6STE5
1355	ENSG00000082068.9	1598.68	-0.0455644	0.0854271	-0.533372	0.593776	0.907389	WDR70	55100	Q9NW82
1356	ENSG00000082146.13	1485.42	-0.0833226	0.068304	-1.21988	0.22251	0.695411	STRADB	55437	Q9C0K7
1357	ENSG00000082153.18	4309.6	0.139231	0.0647628	2.14987	0.0315658	0.314488	BZW1	9689	A0A024R3Z6
1358	ENSG00000082175.15	55.1735	0.250536	0.347395	0.721185	0.470796	0.851752	PGR	5241	P06401
1359	ENSG00000082196.20	19.131	1.10742	0.551396	2.0084	0.0446011	NA	C1QTNF3	114899	Q9BXJ4
1360	ENSG00000082212.13	4389.24	-0.125752	0.050796	-2.47563	0.0133003	0.201133	ME2	4200	P23368
1361	ENSG00000082213.18	1166.62	-0.064309	0.0952706	-0.675015	0.499667	0.865503	C5orf22	55322	A0A024RE14
1362	ENSG00000082258.13	836.261	-0.0164225	0.121447	-0.135224	0.892435	0.979824	CCNT2	905	B4DH21
1363	ENSG00000082269.16	988.895	-0.256079	0.0999473	-2.56214	0.010403	0.177434	FAM135A	57579	Q9P2D6
1364	ENSG00000082293.13	197.233	0.503322	0.188664	2.66782	0.0076346	0.149288	COL19A1	1310	Q14993
1365	ENSG00000082397.17	3033.49	-0.129717	0.0749738	-1.73017	0.0836001	0.485939	EPB41L3	23136	Q9Y2J2
1366	ENSG00000082438.17	357.953	-0.175031	0.14474	-1.20928	0.226553	0.697427	COBLL1	22837	A0A0D9SG04
1367	ENSG00000082458.12	2192.31	0.0143672	0.0703238	0.204301	0.838118	0.969956	DLG3	1741	Q92796
1368	ENSG00000082482.13	2.38208	0.0198852	1.42121	0.0139918	0.988837	NA	KCNK2	3776	O95069
1369	ENSG00000082497.12	770.868	-0.00531888	0.100403	-0.0529751	0.957752	0.992649	SERTAD4	56256	Q9NUC0
1370	ENSG00000082512.15	391.084	0.0427393	0.15681	0.272555	0.785195	0.959926	TRAF5	7188	O00463
1371	ENSG00000082515.18	1252.55	-0.116771	0.0853757	-1.36774	0.171395	0.636358	MRPL22	29093	Q9NWU5
1372	ENSG00000082516.9	3216.23	-0.0973032	0.0534623	-1.82004	0.0687536	0.453209	GEMIN5	25929	B7ZLC9
1373	ENSG00000082556.13	9.92249	1.28831	0.850914	1.51404	0.130017	NA	OPRK1	4986	P41145
1374	ENSG00000082641.16	5450.43	0.0314139	0.051409	0.611058	0.541161	0.884228	NFE2L1	4779	J9JIE5
1375	ENSG00000082684.16	125.311	0.297723	0.212439	1.40145	0.161079	0.623548	SEMA5B	54437	Q9P283
1376	ENSG00000082701.15	856.27	-0.0377846	0.109062	-0.346449	0.729005	0.946033	GSK3B	2932	P49841
1377	ENSG00000082781.12	1421.62	-0.263142	0.0912073	-2.88509	0.00391297	0.102154	ITGB5	3693	L7RT22
1378	ENSG00000082805.20	1823.6	-0.0637896	0.0849184	-0.751188	0.45254	0.843994	ERC1	23085	G8JLD3
1379	ENSG00000082898.17	7951.99	0.0841913	0.0456077	1.84599	0.0648938	0.439976	XPO1	7514	B3KWD0
1380	ENSG00000082996.19	824.425	0.168045	0.0944893	1.77845	0.0753294	0.470108	RNF13	11342	O43567
1381	ENSG00000083067.22	7.07986	0.788257	1.01171	0.77913	0.435903	NA	TRPM3	80036	Q6NW43
1382	ENSG00000083093.10	563.226	-0.198823	0.110408	-1.8008	0.0717344	0.462007	PALB2	79728	Q86YC2
1383	ENSG00000083097.14	1432.93	0.0365697	0.0726422	0.503421	0.614668	0.915667	DOP1A	23033	Q5TA12
1384	ENSG00000083099.11	1643.15	-0.102326	0.104051	-0.983419	0.325401	0.771598	LYRM2	57226	Q9NU23
1385	ENSG00000083123.15	689.272	-0.113381	0.0991082	-1.14401	0.252618	0.719795	BCKDHB	594	A0A140VKB3
1386	ENSG00000083168.11	3270.93	0.0725391	0.0520035	1.39489	0.163049	0.626521	KAT6A	7994	A5PLL3
1387	ENSG00000083223.18	755.886	-0.0448711	0.0952526	-0.471075	0.637587	0.919596	TUT7	79670	Q5VYS8
1388	ENSG00000083290.20	285.862	0.0941278	0.151955	0.619444	0.535624	0.881376	ULK2	9706	Q8IYT8
1389	ENSG00000083312.17	9743.91	-0.0437777	0.0457637	-0.956604	0.338767	0.782527	TNPO1	3842	A0A024RAM0
1390	ENSG00000083444.17	3176.51	-0.0656731	0.060783	-1.08045	0.279941	0.742325	PLOD1	5351	A0A024R4H0
1391	ENSG00000083454.22	705.293	-0.0116396	0.0998619	-0.116557	0.907211	0.982502	P2RX5	5026	Q93086
1392	ENSG00000083457.12	656.381	0.10491	0.103412	1.01449	0.31035	0.764552	ITGAE	3682	P38570
1393	ENSG00000083520.15	2704.66	-0.0735046	0.0595326	-1.23469	0.216944	0.690183	DIS3	22894	Q9Y2L1
1394	ENSG00000083535.16	1303.59	0.0949663	0.08012	1.1853	0.235899	0.705141	PIBF1	10464	Q8WXW3
1395	ENSG00000083544.15	948.566	-0.149292	0.0820942	-1.81855	0.0689801	0.453209	TDRD3	81550	Q9H7E2
1396	ENSG00000083635.8	847.331	-0.0925683	0.0862445	-1.07332	0.283126	0.744243	NUFIP1	26747	Q9UHK0
1397	ENSG00000083642.19	1062.39	-0.0037501	0.0908678	-0.0412699	0.967081	0.995069	PDS5B	23047	Q9NTI5
1398	ENSG00000083720.13	2529.61	-0.288024	0.0619419	-4.64991	3.32079e-06	0.000850061	OXCT1	5019	A0A024R040
1399	ENSG00000083750.12	169.569	-0.107446	0.191443	-0.561244	0.574631	0.899514	RRAGB	10325	Q5VZM2
1400	ENSG00000083799.17	771.398	-0.0577217	0.123993	-0.465524	0.641556	0.920835	CYLD	1540	A0A024R6T1
1401	ENSG00000083807.10	411.987	-0.0862591	0.117686	-0.732961	0.463582	0.848044	SLC27A5	10998	Q9Y2P5
1402	ENSG00000083812.12	765.459	-0.14697	0.0939668	-1.56406	0.117802	0.555559	ZNF324	25799	A0A024R4R8
1403	ENSG00000083817.9	191.897	0.00538916	0.17133	0.0314548	0.974907	0.996784	ZNF416	55659	Q9BWM5
1404	ENSG00000083828.16	270.43	0.111977	0.140525	0.796845	0.425541	0.830847	ZNF586	54807	Q9NXT0
1405	ENSG00000083838.16	473.625	0.0716981	0.110391	0.649491	0.516021	0.872434	ZNF446	55663	Q8NDK2
1406	ENSG00000083844.10	831.313	0.0440421	0.0954507	0.461412	0.644503	0.922087	ZNF264	9422	O43296
1407	ENSG00000083845.9	38067.5	-0.088908	0.0433122	-2.05272	0.0400993	0.353181	RPS5	6193	A0A024R4Q8
1408	ENSG00000083857.14	6218.19	0.0684233	0.0493331	1.38697	0.165452	0.631058	FAT1	2195	Q14517
1409	ENSG00000083896.12	1519.77	-0.00591647	0.0774677	-0.0763734	0.939122	0.989299	YTHDC1	91746	Q96MU7
1410	ENSG00000083937.9	1380.13	-0.0841588	0.0673124	-1.25027	0.2112	0.68392	CHMP2B	25978	B2RE76
1411	ENSG00000084070.12	1454.68	-0.025268	0.0668895	-0.377758	0.70561	0.938511	SMAP2	64744	Q8WU79
1412	ENSG00000084072.17	2695.94	-0.0117399	0.0667455	-0.175891	0.86038	0.975292	PPIE	10450	Q9UNP9
1413	ENSG00000084073.9	1651.44	-0.084896	0.0665414	-1.27584	0.202013	0.672728	ZMPSTE24	10269	O75844
1414	ENSG00000084090.13	5742.94	-0.114804	0.0468679	-2.44952	0.0143049	0.207647	STARD7	56910	Q9NQZ5
1415	ENSG00000084092.7	1685.52	0.110619	0.0637966	1.73393	0.0829304	0.485076	NOA1	84273	Q8NC60
1416	ENSG00000084093.17	878.993	0.000784069	0.089207	0.00878932	0.992987	0.998698	REST	5978	Q13127
1417	ENSG00000084110.11	3.474	0.424551	1.27764	0.332294	0.739668	NA	HAL	3034	P42357
1418	ENSG00000084112.15	909.31	0.0286081	0.0902183	0.317099	0.751169	0.951395	SSH1	54434	Q8WYL5
1419	ENSG00000084207.18	384.462	-0.444877	0.129019	-3.44816	0.000564412	0.0316588	GSTP1	2950	P09211
1420	ENSG00000084234.17	8314.62	-0.101153	0.043125	-2.34558	0.0189974	0.246293	APLP2	334	A0A140VJE9
1421	ENSG00000084444.14	1568.21	-0.0566582	0.0655501	-0.864349	0.387396	0.815757	FAM234B	57613	A2RU67
1422	ENSG00000084463.8	2925.46	-0.0826594	0.0530841	-1.55714	0.119437	0.556618	WBP11	51729	A0A024RAW9
1423	ENSG00000084623.11	13968.4	-0.150321	0.0418448	-3.59235	0.00032771	0.0213646	EIF3I	8668	Q13347
1424	ENSG00000084628.10	274.006	0.0670917	0.160443	0.418165	0.675826	0.930313	NKAIN1	79570	Q4KMZ8
1425	ENSG00000084636.18	8.21748	0.218782	0.836055	0.261684	0.793565	NA	COL16A1	1307	Q07092
1426	ENSG00000084652.16	5850.36	0.0612691	0.0476505	1.2858	0.198512	0.669125	TXLNA	200081	P40222
1427	ENSG00000084676.15	753.161	0.00562011	0.107526	0.0522676	0.958315	0.992721	NCOA1	8648	Q15788
1428	ENSG00000084693.16	2588.76	-0.0307955	0.0536472	-0.574037	0.565943	0.895069	AGBL5	60509	Q8NDL9
1429	ENSG00000084710.14	991.656	0.0827295	0.0804282	1.02861	0.303661	0.761393	EFR3B	22979	B3KT90
1430	ENSG00000084731.15	611.308	0.179811	0.11407	1.57632	0.114952	0.551604	KIF3C	3797	A2RU78
1431	ENSG00000084733.11	2586.9	-0.0899702	0.0575244	-1.56403	0.117809	0.555559	RAB10	10890	P61026
1432	ENSG00000084754.12	4103.25	-0.0240064	0.0507701	-0.472844	0.636324	0.919174	HADHA	3030	E9KL44
1433	ENSG00000084764.12	402.761	0.136032	0.119121	1.14196	0.25347	0.720295	MAPRE3	22924	Q9UPY8
1434	ENSG00000084774.14	6085.42	-0.0251919	0.0509349	-0.494589	0.62089	0.915667	CAD	790	F8VPD4
1435	ENSG00000085063.16	2135.63	-0.0590096	0.0736719	-0.800977	0.423145	0.83063	CD59	966	P13987
1436	ENSG00000085117.12	42.6897	0.265064	0.392464	0.675385	0.499431	0.865503	CD82	3732	P27701
1437	ENSG00000085185.15	296.5	0.128079	0.144273	0.887759	0.37467	0.808551	BCORL1	63035	Q5H9F3
1438	ENSG00000085224.22	3055.47	0.0625443	0.0903483	0.692257	0.488776	0.861428	ATRX	546	A4LAA3
1439	ENSG00000085231.14	1384.08	-0.00232336	0.0953698	-0.0243616	0.980564	0.997646	AK6	102157402	Q9Y3D8
1440	ENSG00000085274.15	680.047	0.0268288	0.0900078	0.298072	0.765648	0.955465	MYNN	55892	Q9NPC7
1441	ENSG00000085276.19	668.5	-0.201521	0.124507	-1.61855	0.105545	0.533665	MECOM	2122	Q03112
1442	ENSG00000085365.18	2483.79	-0.00698728	0.0604902	-0.115511	0.90804	0.982581	SCAMP1	9522	A0A087WXB0
1443	ENSG00000085377.14	1582.19	-0.0768655	0.0851803	-0.902386	0.366852	0.804628	PREP	5550	B2RAH7
1444	ENSG00000085382.12	877.658	-0.0672302	0.107427	-0.625819	0.531433	0.879931	HACE1	57531	Q8IYU2
1445	ENSG00000085415.16	2014.26	-0.08115	0.0680616	-1.1923	0.233143	0.703368	SEH1L	81929	Q96EE3
1446	ENSG00000085433.15	743.314	-0.0611194	0.0883062	-0.69213	0.488856	0.861428	WDR47	22911	O94967
1447	ENSG00000085449.15	1625.85	-0.0872354	0.0767851	-1.1361	0.255915	0.721617	WDFY1	57590	A0A024R488
1448	ENSG00000085465.13	93.8859	0.0770097	0.246649	0.312224	0.75487	0.952112	OVGP1	5016	Q12889
1449	ENSG00000085491.17	994.125	-0.116769	0.0814263	-1.43405	0.151558	0.611751	SLC25A24	29957	Q6NUK1
1450	ENSG00000085511.20	1447.84	-0.00778091	0.34335	-0.0226617	0.98192	0.997717	MAP3K4	4216	Q9Y6R4
1451	ENSG00000085514.16	13.4041	-0.0518037	0.602683	-0.085955	0.931502	NA	PILRA	29992	Q9UKJ1
1452	ENSG00000085552.17	41.5157	0.126396	0.360227	0.350879	0.725679	0.945225	IGSF9	57549	Q9P2J2
1453	ENSG00000085563.15	809.796	0.020996	0.0892633	0.235214	0.814043	0.964436	ABCB1	5243	A4D1D2
1454	ENSG00000085644.14	310.514	0.0998426	0.130464	0.765286	0.444102	0.839939	ZNF213	7760	A0A0S2Z4L6
1455	ENSG00000085662.14	5867.26	-0.0825976	0.0510663	-1.61746	0.10578	0.53379	AKR1B1	231	A0A024R7A8
1456	ENSG00000085719.13	4529.03	-0.0972838	0.0470903	-2.0659	0.0388382	0.34806	CPNE3	8895	A0A024R994
1457	ENSG00000085721.12	1683.17	-0.141677	0.0664315	-2.13268	0.0329513	0.320831	RRN3	54700	B7ZB55
1458	ENSG00000085733.16	3829.16	-0.0451785	0.0565122	-0.799446	0.424032	0.830847	CTTN	2017	Q14247
1459	ENSG00000085741.13	524.924	0.161747	0.119989	1.34802	0.177653	0.643395	WNT11	7481	O96014
1460	ENSG00000085760.15	1757.45	-0.0217438	0.0691067	-0.314641	0.753035	0.952112	MTIF2	4528	P46199
1461	ENSG00000085788.14	2212.72	-0.0618361	0.0774573	-0.798326	0.424681	0.830847	DDHD2	23259	O94830
1462	ENSG00000085831.15	1454.13	0.100798	0.083399	1.20862	0.22681	0.697427	TTC39A	22996	A0A140VJY6
1463	ENSG00000085832.17	2747.05	-0.003943	0.0569276	-0.0692633	0.94478	0.98937	EPS15	2060	B7Z240
1464	ENSG00000085840.13	1590.11	0.07153	0.0665339	1.07509	0.282334	0.743681	ORC1	4998	Q13415
1465	ENSG00000085871.9	603.168	-0.103797	0.101232	-1.02534	0.305201	0.762678	MGST2	4258	Q99735
1466	ENSG00000085872.15	1561.19	0.190576	0.0770126	2.47461	0.0133382	0.201156	CHERP	10523	Q8IWX8
1467	ENSG00000085978.22	743.293	0.10892	0.0994363	1.09537	0.273353	0.736677	ATG16L1	55054	Q53SV2
1468	ENSG00000085982.13	619.232	0.139739	0.120533	1.15935	0.246315	0.714747	USP40	55230	Q9NVE5
1469	ENSG00000085998.14	4114.22	-0.0904959	0.0576736	-1.56911	0.116623	0.55471	POMGNT1	55624	B7Z7Q4
1470	ENSG00000085999.13	1126.84	0.0156782	0.0761299	0.20594	0.836838	0.969914	RAD54L	8438	A8K996
1471	ENSG00000086015.22	2421.42	-0.0375297	0.0627208	-0.598362	0.549598	0.887158	MAST2	23139	Q6P0Q8
1472	ENSG00000086061.16	3140.39	-0.0474951	0.0524335	-0.905816	0.365033	0.803644	DNAJA1	3301	B7Z5C0
1473	ENSG00000086062.12	952.62	0.0159615	0.0882778	0.18081	0.856517	0.973906	B4GALT1	2683	P15291
1474	ENSG00000086065.14	2290.96	-0.0178611	0.0771451	-0.231526	0.816906	0.966002	CHMP5	51510	Q9NZZ3
1475	ENSG00000086102.19	1073.39	0.0186954	0.0800065	0.233674	0.815238	0.965008	NFX1	4799	Q12986
1476	ENSG00000086159.13	14.1117	0.601534	0.608528	0.988507	0.322904	NA	AQP6	363	Q13520
1477	ENSG00000086189.10	1327.38	-0.167978	0.0695982	-2.41353	0.0157987	0.220665	DIMT1	27292	A0A0C4DGB1
1478	ENSG00000086200.16	2314.03	-0.0610469	0.0601818	-1.01437	0.310404	0.764552	IPO11	51194	Q9UI26
1479	ENSG00000086232.13	2999.81	0.0958263	0.0798503	1.20008	0.23011	0.70023	EIF2AK1	27102	Q9BQI3
1480	ENSG00000086289.12	452.03	-0.1726	0.126585	-1.36352	0.17272	0.637525	EPDR1	54749	Q96J80
1481	ENSG00000086300.15	764.237	-0.0600579	0.0946755	-0.634355	0.525849	0.877599	SNX10	29887	A0A024RA70
1482	ENSG00000086475.15	4645.84	-0.0250761	0.0464868	-0.539425	0.589594	0.905492	SEPHS1	22929	P49903
1483	ENSG00000086504.17	3593.91	-0.192214	0.0594611	-3.23261	0.00122666	0.0500333	MRPL28	10573	Q13084
1484	ENSG00000086506.3	362.717	-0.05729	0.120984	-0.473535	0.635831	0.919174	HBQ1	3049	A0A1K0GUV5
1485	ENSG00000086544.3	1463.87	-0.028856	0.0741608	-0.3891	0.697202	0.936097	ITPKC	80271	A0A024R0N8
1486	ENSG00000086589.12	1914.07	-0.0678987	0.0613712	-1.10636	0.26857	0.732636	RBM22	55696	Q9NW64
1487	ENSG00000086598.11	7310.59	-0.0449934	0.0426598	-1.0547	0.291562	0.752056	TMED2	10959	Q15363
1488	ENSG00000086619.14	1090.45	0.0366251	0.0801201	0.457127	0.64758	0.922334	ERO1B	56605	Q86YB8
1489	ENSG00000086666.19	1609.85	-0.066152	0.0660947	-1.00087	0.316891	0.769031	ZFAND6	54469	Q6FIF0
1490	ENSG00000086712.13	2692.52	-0.0728952	0.0572917	-1.27235	0.203248	0.673534	TXLNG	55787	Q9NUQ3
1491	ENSG00000086717.18	62.7731	0.305437	0.298218	1.02421	0.305738	0.762924	PPEF1	5475	A0A024RBZ9
1492	ENSG00000086730.17	1.76904	0.153367	1.67027	0.0918218	0.92684	NA	LAT2	7462	Q9GZY6
1493	ENSG00000086758.16	25640.1	0.0552891	0.0395373	1.3984	0.161992	0.624792	HUWE1	10075	A0A024R9W5
1494	ENSG00000086827.9	680.125	-0.179054	0.0941963	-1.90087	0.0573197	0.416196	ZW10	9183	O43264
1495	ENSG00000086848.15	1011.2	-0.0176772	0.0765534	-0.230914	0.817382	0.966015	ALG9	79796	Q9H6U8
1496	ENSG00000086967.10	14.3224	-0.903516	0.81574	-1.1076	0.268034	NA	MYBPC2	4606	A0A140VJQ0
1497	ENSG00000086991.13	2.49317	-0.48351	1.41865	-0.340825	0.733235	NA	NOX4	50507	Q9NPH5
1498	ENSG00000087008.16	265.97	0.0557572	0.142919	0.390131	0.69644	0.93568	ACOX3	8310	O15254
1499	ENSG00000087053.18	1102.77	-0.0896068	0.0794215	-1.12824	0.259217	0.724542	MTMR2	8898	A0A024R3B7
1500	ENSG00000087074.8	780.054	0.393234	0.0887851	4.42906	9.46469e-06	0.00177671	PPP1R15A	23645	O75807
1501	ENSG00000087076.9	22.0746	0.224216	0.486175	0.461184	0.644667	NA	HSD17B14	51171	A0A140VJH8
1502	ENSG00000087077.14	3674.08	-0.00880031	0.0573246	-0.153517	0.87799	0.977075	TRIP6	7205	Q15654
1503	ENSG00000087085.15	82.2972	0.115884	0.259946	0.445799	0.655742	0.925812	ACHE	43	P22303
1504	ENSG00000087086.15	10241.2	-0.121767	0.0417468	-2.91681	0.00353634	0.0964545	FTL	2512	P02792
1505	ENSG00000087087.20	3033.39	0.0112222	0.0633037	0.177275	0.859292	0.97525	SRRT	51593	Q9BXP5
1506	ENSG00000087088.20	636.031	-0.0754069	0.106629	-0.707186	0.479451	0.85693	BAX	581	Q07812
1507	ENSG00000087095.13	458.855	-0.0174355	0.110687	-0.157521	0.874834	0.976578	NLK	51701	A0A024QZ12
1508	ENSG00000087111.21	4233.47	-0.00981386	0.0494674	-0.19839	0.84274	0.970699	PIGS	94005	Q8NBL9
1509	ENSG00000087116.16	935.982	0.0771784	0.0821445	0.939544	0.347452	0.789032	ADAMTS2	9509	O95450
1510	ENSG00000087152.15	1996.1	-0.0506862	0.0808497	-0.626919	0.530712	0.879254	ATXN7L3	56970	Q14CW9
1511	ENSG00000087157.19	1515.21	0.0278212	0.0898859	0.309517	0.756928	0.952412	PGS1	9489	A0A024R8V5
1512	ENSG00000087191.13	2374.8	-0.125678	0.058233	-2.1582	0.0309121	0.311311	PSMC5	5705	P62195
1513	ENSG00000087206.17	1510.63	0.0814124	0.0804822	1.01156	0.311749	0.765455	UIMC1	51720	A0A024R7R0
1514	ENSG00000087245.13	137.055	0.00479302	0.259423	0.0184757	0.985259	0.997971	MMP2	4313	P08253
1515	ENSG00000087253.13	431.331	0.0379401	0.144544	0.262482	0.79295	0.960507	LPCAT2	54947	Q7L5N7
1516	ENSG00000087258.15	190.28	0.583212	0.195553	2.98238	0.00286017	0.08586	GNAO1	2775	B3KP89
1517	ENSG00000087263.17	1836.17	-0.288758	0.0768433	-3.75775	0.000171448	0.0141159	OGFOD1	55239	Q8N543
1518	ENSG00000087266.17	1456.89	0.149247	0.0921968	1.61879	0.105492	0.533665	SH3BP2	6452	P78314
1519	ENSG00000087269.16	3641.87	-0.111344	0.0527848	-2.1094	0.0349102	0.330754	NOP14	8602	A8KA74
1520	ENSG00000087274.17	3413.31	-0.11958	0.0582439	-2.0531	0.0400632	0.353181	ADD1	118	P35611
1521	ENSG00000087299.12	638.108	-0.142384	0.138691	-1.02663	0.304597	0.761922	L2HGDH	79944	Q9H9P8
1522	ENSG00000087301.9	1338.93	0.0703448	0.0718668	0.978823	0.327667	0.771829	TXNDC16	57544	B7ZME4
1523	ENSG00000087302.9	3499.3	-0.0665302	0.0542535	-1.22628	0.220092	0.693849	RTRAF	51637	Q549M8
1524	ENSG00000087303.18	1286.48	0.045117	0.08328	0.541751	0.58799	0.904838	NID2	22795	Q14112
1525	ENSG00000087338.5	806.994	-0.0153185	0.0879885	-0.174097	0.861789	0.975489	GMCL1	64395	Q53SE7
1526	ENSG00000087365.16	7634.79	-0.030418	0.0502281	-0.605597	0.544782	0.885397	SF3B2	10992	Q13435
1527	ENSG00000087448.11	1059.2	-0.147153	0.0963015	-1.52805	0.126501	0.570754	KLHL42	57542	B2RNT7
1528	ENSG00000087460.25	19546.5	-0.0138767	0.0416881	-0.332869	0.739233	0.948912	GNAS	2778	A0A0S2Z3H8
1529	ENSG00000087470.18	4387.54	-0.0832945	0.0631615	-1.31875	0.187251	0.655147	DNM1L	10059	B4DYR6
1530	ENSG00000087494.16	61.2477	-0.303693	0.295058	-1.02927	0.303355	0.761172	PTHLH	5744	P12272
1531	ENSG00000087495.17	81.256	-0.0343324	0.259779	-0.13216	0.894858	0.980062	PHACTR3	116154	Q96KR7
1532	ENSG00000087502.18	1551.25	-0.177876	0.0670874	-2.65141	0.00801561	0.152709	ERGIC2	51290	A0A024RB08
1533	ENSG00000087510.7	240.828	0.00112768	0.148048	0.00761699	0.993923	0.998873	TFAP2C	7022	Q92754
1534	ENSG00000087586.17	3407.7	0.0598112	0.0516375	1.15829	0.246745	0.714747	AURKA	6790	O14965
1535	ENSG00000087589.16	4.89152	-0.661967	1.04101	-0.635892	0.524847	NA	CASS4	57091	B4DII4
1536	ENSG00000087842.11	200.514	-0.085619	0.190785	-0.448772	0.653596	0.925101	PIR	8544	A0A024RBX6
1537	ENSG00000087884.14	354.246	0.0293527	0.124792	0.235213	0.814044	0.964436	AAMDC	28971	K4DI89
1538	ENSG00000087903.13	189.779	0.180974	0.225769	0.801587	0.422792	0.830524	RFX2	5990	P48378
1539	ENSG00000087995.15	1897.7	0.0677028	0.065042	1.04091	0.297918	0.756837	METTL2A	339175	B3KM33
1540	ENSG00000088002.11	46.5284	-0.0830926	0.343592	-0.241835	0.808908	0.963467	SULT2B1	6820	O00204
1541	ENSG00000088035.18	891.728	-0.119359	0.101658	-1.17413	0.240342	0.709202	ALG6	29929	Q9Y672
1542	ENSG00000088038.19	701.57	0.0639338	0.101692	0.628698	0.529547	0.878874	CNOT3	4849	A0A024R4R3
1543	ENSG00000088053.11	4.46293	-0.481892	1.25424	-0.384211	0.700822	NA	GP6	51206	Q9HCN6
1544	ENSG00000088179.9	712.299	-0.056651	0.142683	-0.39704	0.691338	0.934752	PTPN4	5775	A0A024RAE8
1545	ENSG00000088205.13	3035.77	-0.0822709	0.0544929	-1.50975	0.131106	0.581007	DDX18	8886	A0A024RAH8
1546	ENSG00000088247.17	7831.82	-0.00217057	0.056653	-0.0383134	0.969438	0.995575	KHSRP	8570	Q92945
1547	ENSG00000088256.9	3599.23	0.0274577	0.0543202	0.505479	0.613223	0.915667	GNA11	2767	P29992
1548	ENSG00000088280.19	518.526	0.0804457	0.107782	0.746377	0.455439	0.845705	ASAP3	55616	Q8TDY4
1549	ENSG00000088298.13	914.2	0.0684975	0.0862026	0.79461	0.42684	0.831515	EDEM2	55741	Q9BV94
1550	ENSG00000088305.18	1488.77	-0.00404344	0.0690954	-0.0585197	0.953335	0.991273	DNMT3B	1789	Q9UBC3
1551	ENSG00000088325.16	6011.99	0.0516608	0.0465079	1.1108	0.266656	0.731651	TPX2	22974	Q643R0
1552	ENSG00000088340.16	48.2036	0.509604	0.368266	1.3838	0.166421	0.63246	FER1L4	80307	NA
1553	ENSG00000088356.6	958.116	-0.0118599	0.0917347	-0.129284	0.897133	0.980482	PDRG1	81572	Q9NUG6
1554	ENSG00000088367.23	637.685	0.380846	0.110003	3.46213	0.000535927	0.0309234	EPB41L1	2036	A0A0C4DH22
1555	ENSG00000088386.17	27.7802	-0.338718	0.462093	-0.733007	0.463554	NA	SLC15A1	6564	B2CQT6
1556	ENSG00000088387.19	1110.51	-0.242895	0.0790034	-3.07448	0.00210868	0.0713655	DOCK9	23348	B3KXE2
1557	ENSG00000088448.14	1759.07	0.0230304	0.092236	0.24969	0.802827	0.962449	ANKRD10	55608	Q9NXR5
1558	ENSG00000088451.11	638.443	-0.112933	0.0947907	-1.19139	0.233499	0.703454	TGDS	23483	O95455
1559	ENSG00000088538.13	539.469	0.166983	0.11149	1.49774	0.134201	0.587141	DOCK3	1795	Q8IZD9
1560	ENSG00000088543.15	17.5976	0.126494	0.552656	0.228884	0.818959	NA	C3orf18	51161	Q9UK00
1561	ENSG00000088682.14	1772.44	-0.0957312	0.0660221	-1.44999	0.147062	0.605938	COQ9	57017	A0A024R6U3
1562	ENSG00000088726.16	3.45121	0.515774	1.2501	0.412585	0.679911	NA	TMEM40	55287	B4DXI0
1563	ENSG00000088727.12	101.095	0.126986	0.226765	0.559988	0.575488	0.899786	KIF9	64147	A8K932
1564	ENSG00000088756.12	275.103	-0.234294	0.139863	-1.67517	0.0939	0.510629	ARHGAP28	79822	B4DXL2
1565	ENSG00000088766.12	999.586	-0.126559	0.0832986	-1.51934	0.128676	0.575005	CRLS1	54675	Q9UJA2
1566	ENSG00000088808.18	560.296	0.191129	0.122284	1.56299	0.118055	0.555559	PPP1R13B	23368	Q96KQ4
1567	ENSG00000088812.18	1919.13	-0.00232363	0.0655118	-0.0354688	0.971706	0.996259	ATRN	8455	B4DZ36
1568	ENSG00000088826.18	560.503	0.258994	0.131306	1.97245	0.0485586	0.387189	SMOX	54498	Q9NWM0
1569	ENSG00000088827.12	4.51225	0.269392	1.07674	0.250192	0.802439	NA	SIGLEC1	6614	Q9BZZ2
1570	ENSG00000088832.17	4523.21	-0.0995539	0.0493036	-2.0192	0.0434665	0.367533	FKBP1A	2280	P62942
1571	ENSG00000088833.17	1288.5	0.00234943	0.0813708	0.0288732	0.976966	0.997213	NSFL1C	55968	Q53FE8
1572	ENSG00000088836.14	120.528	0.0750793	0.216273	0.34715	0.728479	0.946033	SLC4A11	83959	Q8NBS3
1573	ENSG00000088854.12	304.238	-0.0321533	0.137654	-0.23358	0.815311	0.965008	C20orf194	25943	Q0IIP3
1574	ENSG00000088876.13	779.695	0.28142	0.111024	2.53475	0.0112527	0.184002	ZNF343	79175	Q6P1L6
1575	ENSG00000088881.20	674.844	0.274666	0.0996853	2.75533	0.00586327	0.130203	EBF4	57593	E9PEI2
1576	ENSG00000088882.8	3.69148	0.889901	1.17333	0.75844	0.448188	NA	CPXM1	56265	Q96SM3
1577	ENSG00000088888.18	4628.42	0.0933383	0.046077	2.0257	0.0427951	0.366333	MAVS	57506	Q7Z434
1578	ENSG00000088899.15	903.639	0.146163	0.0841094	1.73777	0.0822513	0.484963	LZTS3	9762	O60299
1579	ENSG00000088930.8	6111.55	-0.0859372	0.0425088	-2.02164	0.0432141	0.366693	XRN2	22803	B4DZC3
1580	ENSG00000088970.16	795.117	0.0469251	0.134065	0.350017	0.726326	0.945245	KIZ	55857	Q2M2Z5
1581	ENSG00000088986.11	4092.55	-0.178371	0.0590582	-3.02025	0.00252562	0.0800411	DYNLL1	8655	P63167
1582	ENSG00000088992.18	568.24	-0.11883	0.103252	-1.15087	0.249784	0.717743	TESC	54997	Q96BS2
1583	ENSG00000089006.16	3063.06	0.0145305	0.0546433	0.265916	0.790304	0.960193	SNX5	27131	Q6P5V6
1584	ENSG00000089009.15	69913.7	-0.0607353	0.0351786	-1.72648	0.084261	0.485944	RPL6	6128	A0A024RBK3
1585	ENSG00000089022.14	1797.69	0.00526293	0.0704588	0.0746952	0.940457	0.98936	MAPKAPK5	8550	Q8IW41
1586	ENSG00000089041.17	18.5033	0.216487	0.548323	0.394817	0.692978	NA	P2RX7	5027	Q99572
1587	ENSG00000089048.14	820.859	0.0518941	0.0856211	0.606091	0.544455	0.885397	ESF1	51575	Q9H501
1588	ENSG00000089050.16	1065.89	-0.0734673	0.0806318	-0.911146	0.362218	0.801206	RBBP9	10741	O75884
1589	ENSG00000089053.13	6943.91	-0.213972	0.0496212	-4.31212	1.617e-05	0.0026172	ANAPC5	51433	Q9UJX4
1590	ENSG00000089057.15	1702.65	-0.040371	0.0848881	-0.47558	0.634374	0.918995	SLC23A2	9962	A0A140VK48
1591	ENSG00000089060.11	294.869	0.139822	0.140484	0.99529	0.319595	0.76994	SLC8B1	80024	Q6J4K2
1592	ENSG00000089063.15	3075.53	-0.102142	0.0532531	-1.91804	0.0551056	0.409372	TMEM230	29058	Q96A57
1593	ENSG00000089091.16	111.764	-0.0419237	0.228847	-0.183195	0.854645	0.97375	DZANK1	55184	A1L3Z8
1594	ENSG00000089094.19	2684.5	-0.177664	0.0580589	-3.06007	0.00221288	0.073479	KDM2B	84678	Q8NHM5
1595	ENSG00000089101.18	15.347	-0.155319	0.581245	-0.267218	0.789301	NA	CFAP61	26074	Q8NHU2
1596	ENSG00000089123.16	357.762	0.248054	0.158442	1.56558	0.117447	0.555559	TASP1	55617	Q9H6P5
1597	ENSG00000089154.11	12240.2	-0.043628	0.0515364	-0.846547	0.397248	0.818865	GCN1	10985	Q92616
1598	ENSG00000089157.16	133273	-0.006819	0.0425359	-0.160312	0.872636	0.976578	RPLP0	6175	A0A024RBS2
1599	ENSG00000089159.16	753.051	0.158435	0.0908995	1.74296	0.0813398	0.482385	PXN	5829	A0A140VJQ8
1600	ENSG00000089163.4	60.2274	0.116711	0.336772	0.346556	0.728925	0.946033	SIRT4	23409	Q9Y6E7
1601	ENSG00000089177.18	518.998	0.182082	0.122824	1.48246	0.138217	0.593082	KIF16B	55614	A0A1B0GTU3
1602	ENSG00000089195.15	536.991	-0.151005	0.104883	-1.43974	0.149941	0.610926	TRMT6	51605	Q9UJA5
1603	ENSG00000089199.10	53.8051	0.442222	0.307999	1.43579	0.151063	0.611427	CHGB	1114	P05060
1604	ENSG00000089220.5	13916.2	-0.126516	0.0406644	-3.11121	0.00186319	0.0660753	PEBP1	5037	D9IAI1
1605	ENSG00000089234.16	855.226	-0.027733	0.0815078	-0.34025	0.733668	0.947182	BRAP	8315	Q59H81
1606	ENSG00000089248.7	2898.39	0.0579041	0.0537731	1.07682	0.281559	0.743188	ERP29	10961	P30040
1607	ENSG00000089250.19	46.6122	0.325904	0.373485	0.872602	0.38288	0.813302	NOS1	4842	A0PJJ7
1608	ENSG00000089280.18	1482.76	-0.220154	0.0768883	-2.8633	0.00419251	0.106546	FUS	2521	P35637
1609	ENSG00000089289.16	1976.36	0.03907	0.0616624	0.633612	0.526334	0.877785	IGBP1	3476	P78318
1610	ENSG00000089327.15	2149.18	0.00923495	0.0586809	0.157376	0.874949	0.976578	FXYD5	53827	Q96DB9
1611	ENSG00000089335.21	1503.3	0.0421928	0.0771378	0.54698	0.584393	0.903933	ZNF302	55900	Q9NR11
1612	ENSG00000089351.14	7642.91	0.0675185	0.0488383	1.38249	0.166821	0.632477	GRAMD1A	57655	Q96CP6
1613	ENSG00000089486.17	1346.76	0.122724	0.0718437	1.70821	0.0875974	0.493511	CDIP1	29965	Q9H305
1614	ENSG00000089505.17	29.9451	0.210426	0.430963	0.48827	0.625359	NA	CMTM1	113540	Q8IZ96
1615	ENSG00000089558.9	18.9271	0.153736	0.508283	0.302462	0.7623	NA	KCNH4	23415	Q9UQ05
1616	ENSG00000089597.18	8198.57	0.0578406	0.0458472	1.26159	0.207095	0.678382	GANAB	23193	B4DZ53
1617	ENSG00000089639.11	176.904	0.215337	0.186392	1.15529	0.247971	0.716245	GMIP	51291	B4DLZ1
1618	ENSG00000089682.16	279.87	0.173766	0.145874	1.1912	0.233574	0.703454	RBM41	55285	Q96IZ5
1619	ENSG00000089685.15	8293.16	-0.0155122	0.0480946	-0.322535	0.747047	0.949672	BIRC5	332	O15392
1620	ENSG00000089692.9	3.71928	2.27295	1.30331	1.74399	0.0811611	NA	LAG3	3902	P18627
1621	ENSG00000089693.10	3272.95	-0.0810442	0.0518395	-1.56337	0.117966	0.555559	MLF2	8079	A8K1F4
1622	ENSG00000089723.10	443.402	0.0606592	0.117117	0.517938	0.604501	0.912656	OTUB2	78990	Q96DC9
1623	ENSG00000089737.17	5405.66	-0.179162	0.0492865	-3.63511	0.000277867	0.0190833	DDX24	57062	Q9GZR7
1624	ENSG00000089775.11	417.39	0.22995	0.154477	1.48857	0.1366	0.591163	ZBTB25	7597	P24278
1625	ENSG00000089818.18	1195.43	-0.163315	0.0803958	-2.03139	0.0422153	0.363294	NECAP1	25977	Q8NC96
1626	ENSG00000089820.15	92.3705	0.441091	0.283817	1.55414	0.120152	0.558545	ARHGAP4	393	P98171
1627	ENSG00000089847.12	53.7534	0.271987	0.313608	0.867281	0.385788	0.815116	ANKRD24	170961	Q8TF21
1628	ENSG00000089876.12	1555.01	-0.078871	0.0663605	-1.18852	0.234627	0.704222	DHX32	55760	Q7L7V1
1629	ENSG00000089902.10	1036.47	0.022741	0.0847171	0.268434	0.788365	0.960192	RCOR1	23186	Q9UKL0
1630	ENSG00000089916.18	1214.75	0.0977133	0.0729279	1.33986	0.18029	0.646783	GPATCH2L	55668	A0A024R6E4
1631	ENSG00000090006.17	2318.04	0.269621	0.0654823	4.11746	3.83073e-05	0.00499378	LTBP4	8425	B3KXY6
1632	ENSG00000090013.11	1904.08	-0.0137021	0.066894	-0.204834	0.837702	0.969914	BLVRB	645	P30043
1633	ENSG00000090020.11	130.939	-0.115378	0.227052	-0.508158	0.611343	0.915302	SLC9A1	6548	B2RAH2
1634	ENSG00000090054.15	1304.59	-0.0233522	0.0778341	-0.300025	0.764158	0.955237	SPTLC1	10558	O15269
1635	ENSG00000090060.18	5281.06	-0.085992	0.0538811	-1.59596	0.110498	0.543193	PAPOLA	10914	P51003
1636	ENSG00000090061.17	287.642	0.192619	0.154169	1.2494	0.211519	0.68392	CCNK	8812	A0A024R6K1
1637	ENSG00000090097.21	433.694	0.0698243	0.120882	0.577622	0.563519	0.893967	PCBP4	57060	A0A024R320
1638	ENSG00000090238.12	163.446	0.183186	0.185088	0.989721	0.32231	0.770785	YPEL3	83719	A0A024R624
1639	ENSG00000090263.16	1348.65	-0.103789	0.0810062	-1.28125	0.200106	0.670465	MRPS33	51650	A4D1T3
1640	ENSG00000090266.13	2101.81	-0.193298	0.0783895	-2.46586	0.0136684	0.204257	NDUFB2	4708	A4D1T5
1641	ENSG00000090273.14	6468.83	-0.0723302	0.053038	-1.36374	0.172648	0.637525	NUDC	10726	Q9Y266
1642	ENSG00000090316.16	1443.05	-0.0963452	0.0756948	-1.27281	0.203085	0.673534	MAEA	10296	B3KRN7
1643	ENSG00000090339.9	2.65553	0.342544	1.69685	0.201871	0.840017	NA	ICAM1	3383	P05362
1644	ENSG00000090372.15	3980.76	-0.0155475	0.0538952	-0.288476	0.772983	0.957491	STRN4	29888	Q59GV6
1645	ENSG00000090376.11	11.4194	0.4555	0.766241	0.594461	0.552204	NA	IRAK3	11213	Q9Y616
1646	ENSG00000090432.7	739.868	0.000810589	0.0966215	0.00838933	0.993306	0.998698	MUL1	79594	A0A024RAA0
1647	ENSG00000090447.12	1163.09	-0.141511	0.076082	-1.85998	0.0628884	0.435517	TFAP4	7023	Q01664
1648	ENSG00000090470.15	1036.54	-0.0584114	0.0760308	-0.768261	0.442332	0.838846	PDCD7	10081	Q6IEG3
1649	ENSG00000090487.11	1487.28	-0.177295	0.0680048	-2.60709	0.00913145	0.163848	SPG21	51324	A0A024R5Y1
1650	ENSG00000090520.11	1111.65	-0.0437578	0.0804489	-0.54392	0.586497	0.90471	DNAJB11	51726	Q9UBS4
1651	ENSG00000090530.10	168.281	0.116192	0.257538	0.451165	0.65187	0.924299	P3H2	55214	Q8IVL5
1652	ENSG00000090534.20	18.5996	0.261033	0.524782	0.497413	0.618898	NA	THPO	7066	P40225
1653	ENSG00000090539.15	374.182	0.139675	0.131758	1.06009	0.289104	0.749805	CHRD	8646	E7ESX1
1654	ENSG00000090554.13	37.1302	0.00943647	0.37925	0.024882	0.980149	NA	FLT3LG	2323	B7ZLY4
1655	ENSG00000090565.16	1344.16	0.0728543	0.0845024	0.862157	0.388601	0.815913	RAB11FIP3	9727	O75154
1656	ENSG00000090581.10	451.897	0.124715	0.113626	1.0976	0.272381	0.735508	GNPTG	84572	Q9UJJ9
1657	ENSG00000090612.21	575.667	0.0572684	0.124312	0.460681	0.645027	0.922087	ZNF268	10795	Q14587
1658	ENSG00000090615.15	3309.04	-0.124354	0.0749205	-1.65981	0.0969519	0.517965	GOLGA3	2802	Q08378
1659	ENSG00000090621.14	6462.26	-0.0287131	0.0460971	-0.622883	0.533361	0.880175	PABPC4	8761	Q13310
1660	ENSG00000090661.12	882.616	0.143141	0.0873868	1.63802	0.101418	0.526427	CERS4	79603	Q53HF9
1661	ENSG00000090674.16	163.927	-0.12559	0.200113	-0.627597	0.530268	0.879035	MCOLN1	57192	Q9GZU1
1662	ENSG00000090686.16	2001.43	-0.0106308	0.0703154	-0.151187	0.879828	0.977518	USP48	84196	Q86UV5
1663	ENSG00000090776.6	2165.4	-0.116909	0.0607679	-1.92385	0.0543728	0.406972	EFNB1	1947	P98172
1664	ENSG00000090857.13	915.168	0.066258	0.0878977	0.753808	0.450965	0.842923	PDPR	55066	Q8NCN5
1665	ENSG00000090861.15	9372.06	-0.0203055	0.0470752	-0.431341	0.66622	0.928178	AARS1	16	P49588
1666	ENSG00000090863.11	3201.87	-0.0616819	0.050467	-1.22222	0.221624	0.694314	GLG1	2734	Q92896
1667	ENSG00000090889.12	2906.81	0.0165693	0.0549922	0.301303	0.763184	0.955022	KIF4A	24137	O95239
1668	ENSG00000090905.19	1027.64	-0.00841993	0.121905	-0.0690693	0.944934	0.98937	TNRC6A	27327	Q8NDV7
1669	ENSG00000090924.15	1095.99	-0.00768762	0.0836089	-0.0919473	0.92674	0.986211	PLEKHG2	64857	Q9H7P9
1670	ENSG00000090932.11	879.122	0.0193665	0.0885561	0.218692	0.82689	0.967612	DLL3	10683	Q9NYJ7
1671	ENSG00000090971.5	1056.77	-0.141877	0.0834532	-1.70008	0.0891164	0.498547	NAT14	57106	Q8WUY8
1672	ENSG00000090975.12	231.552	0.452193	0.179412	2.52042	0.0117216	0.187281	PITPNM2	57605	Q9BZ72
1673	ENSG00000090989.18	742.756	0.0427884	0.0915233	0.467514	0.640132	0.920668	EXOC1	55763	A0A024RDA9
1674	ENSG00000091009.8	2295.51	-0.0747329	0.0604441	-1.2364	0.216311	0.689481	RBM27	54439	Q9P2N5
1675	ENSG00000091039.17	3534.49	-0.0845362	0.0751786	-1.12447	0.260813	0.727084	OSBPL8	114882	Q5HYM3
1676	ENSG00000091073.19	169.011	-0.131144	0.192381	-0.681688	0.495436	0.864128	DTX2	113878	Q86UW9
1677	ENSG00000091127.14	2212.23	-0.137294	0.0655936	-2.0931	0.0363403	0.338159	PUS7	54517	B3KY42
1678	ENSG00000091128.13	1.67021	-1.22598	1.80301	-0.679961	0.496529	NA	LAMB4	22798	A4D0S4
1679	ENSG00000091129.21	1987.17	0.0860503	0.0687233	1.25213	0.210524	0.683256	NRCAM	4897	Q14CA1
1680	ENSG00000091136.14	6314.95	-0.134537	0.0521725	-2.5787	0.0099172	0.172376	LAMB1	3912	P07942
1681	ENSG00000091137.14	25.072	-0.595059	0.491322	-1.21114	0.225842	NA	SLC26A4	5172	O43511
1682	ENSG00000091140.14	4390.81	-0.12162	0.0693624	-1.75339	0.0795344	0.479312	DLD	1738	A0A024R713
1683	ENSG00000091157.13	575.954	0.0528151	0.105462	0.500799	0.616513	0.915667	WDR7	23335	Q9Y4E6
1684	ENSG00000091164.13	1188.83	-0.0801507	0.0763486	-1.0498	0.293811	0.753498	TXNL1	9352	O43396
1685	ENSG00000091181.19	6.32045	-0.941831	1.14371	-0.823485	0.410232	NA	IL5RA	3568	A0A024R2C8
1686	ENSG00000091262.15	43.2011	0.351779	0.375647	0.936462	0.349036	0.790552	ABCC6	368	O95255
1687	ENSG00000091317.8	1800.02	-0.170883	0.066314	-2.57688	0.00996973	0.173075	CMTM6	54918	Q9NX76
1688	ENSG00000091409.15	1232.48	-0.00233189	0.0838878	-0.0277977	0.977823	0.997376	ITGA6	3655	P23229
1689	ENSG00000091428.18	364.066	0.243448	0.153933	1.58152	0.113759	0.549358	RAPGEF4	11069	Q8WZA2
1690	ENSG00000091436.17	1298.61	0.000884776	0.0857662	0.0103161	0.991769	0.998698	MAP3K20	51776	Q9NYL2
1691	ENSG00000091483.6	2035.63	-0.129092	0.0611648	-2.11057	0.0348097	0.330656	FH	2271	A0A0S2Z4C3
1692	ENSG00000091490.11	978.734	0.0469473	0.0839747	0.559065	0.576117	0.899845	SEL1L3	23231	Q68CR1
1693	ENSG00000091513.16	33.6998	0.103209	0.524474	0.196786	0.843995	NA	TF	7018	A0PJA6
1694	ENSG00000091527.15	4700.58	-0.0440988	0.0509166	-0.866098	0.386436	0.815116	CDV3	55573	Q9UKY7
1695	ENSG00000091536.19	12.7377	1.59977	0.69956	2.28683	0.0222058	NA	MYO15A	51168	Q9UKN7
1696	ENSG00000091542.9	9552.72	-0.0657618	0.0414534	-1.5864	0.112648	0.547636	ALKBH5	54890	Q6P6C2
1697	ENSG00000091592.16	22.845	0.460747	0.488863	0.942486	0.345944	NA	NLRP1	22861	Q9C000
1698	ENSG00000091622.16	189.76	0.47288	0.167492	2.8233	0.00475323	0.114787	PITPNM3	83394	A1A5C9
1699	ENSG00000091640.8	1717.15	-0.0824985	0.0669901	-1.2315	0.218135	0.691996	SPAG7	9552	O75391
1700	ENSG00000091651.9	1484.11	-0.102248	0.0698804	-1.46318	0.143417	0.599523	ORC6	23594	A0A024R6R3
1701	ENSG00000091656.19	539.644	0.0470731	0.138663	0.339479	0.734249	0.947363	ZFHX4	79776	Q86UP3
1702	ENSG00000091732.17	956.033	-0.0786026	0.0899282	-0.87406	0.382086	0.81248	ZC3HC1	51530	Q86WB0
1703	ENSG00000091844.8	88.0003	0.104528	0.251835	0.415063	0.678096	0.930527	RGS17	26575	Q9UGC6
1704	ENSG00000091879.13	5.90596	-0.369539	0.911519	-0.405411	0.685176	NA	ANGPT2	285	O15123
1705	ENSG00000091947.10	1859.58	0.0876582	0.0599388	1.46246	0.143615	0.599523	TMEM101	84336	B4DFS4
1706	ENSG00000091986.15	86.2133	0.0811078	0.359968	0.22532	0.821731	0.966673	CCDC80	151887	Q76M96
1707	ENSG00000092010.15	2324.05	-0.0367604	0.0581504	-0.63216	0.527282	0.878221	PSME1	5720	Q06323
1708	ENSG00000092020.10	548.231	0.162483	0.123752	1.31297	0.189192	0.656892	PPP2R3C	55012	Q969Q6
1709	ENSG00000092036.18	2045.94	0.0254357	0.0701841	0.362414	0.717043	0.942071	HAUS4	54930	Q9H6D7
1710	ENSG00000092067.5	1152.48	0.198591	0.0745894	2.66245	0.00775738	0.150503	CEBPE	1053	Q15744
1711	ENSG00000092068.20	110.898	0.185535	0.239592	0.774379	0.438707	0.837614	SLC7A8	23428	Q9UHI5
1712	ENSG00000092094.11	817.688	-0.108871	0.0934377	-1.16517	0.24395	0.712595	OSGEP	55644	Q9NPF4
1713	ENSG00000092096.16	225.564	0.203197	0.165877	1.22499	0.220579	0.693849	SLC22A17	51310	Q8WUG5
1714	ENSG00000092098.17	1270.6	0.0525797	0.0912569	0.576173	0.564498	0.894355	RNF31	55072	Q96EP0
1715	ENSG00000092108.21	1617.65	-0.00314961	0.0669782	-0.0470244	0.962494	0.994054	SCFD1	23256	Q8WVM8
1716	ENSG00000092140.16	1529	0.0458826	0.0747538	0.613783	0.539359	0.882975	G2E3	55632	B4DL73
1717	ENSG00000092148.13	7605.63	-0.0351803	0.0528541	-0.665612	0.505659	0.867829	HECTD1	25831	Q9ULT8
1718	ENSG00000092199.17	32217.5	-0.129021	0.0506153	-2.54904	0.0108019	0.179573	HNRNPC	3183	P07910
1719	ENSG00000092200.12	2.87758	0.519736	1.28008	0.406019	0.684729	NA	RPGRIP1	57096	Q96KN7
1720	ENSG00000092201.10	11532.6	-0.0356756	0.0426465	-0.836541	0.402851	0.822229	SUPT16H	11198	Q9Y5B9
1721	ENSG00000092203.15	1623.64	0.0706413	0.0994784	0.710117	0.477632	0.85553	TOX4	9878	O94842
1722	ENSG00000092208.17	755.731	0.0117595	0.0969647	0.121276	0.903473	0.981628	GEMIN2	8487	O14893
1723	ENSG00000092295.12	33.5675	0.246576	0.406679	0.606316	0.544305	NA	TGM1	7051	P22735
1724	ENSG00000092330.18	862.338	-0.0257909	0.0880263	-0.292991	0.769529	0.956227	TINF2	26277	Q9BSI4
1725	ENSG00000092421.16	884.747	0.131784	0.112757	1.16875	0.242505	0.711444	SEMA6A	57556	A0A0A0MQU6
1726	ENSG00000092439.16	1711.75	0.152727	0.0714576	2.13731	0.0325724	0.319133	TRPM7	54822	H0YLN8
1727	ENSG00000092445.12	2984.78	-0.0208674	0.0762686	-0.273605	0.784388	0.959545	TYRO3	7301	H0YNK6
1728	ENSG00000092470.12	1928.94	0.0824218	0.0645234	1.27739	0.201463	0.671842	WDR76	79968	A0A0C4DFX7
1729	ENSG00000092529.25	10.6851	-0.924286	0.840943	-1.09911	0.271722	NA	CAPN3	825	P20807
1730	ENSG00000092531.10	1466.35	-0.0650906	0.0710323	-0.916351	0.359483	0.799499	SNAP23	8773	A8K287
1731	ENSG00000092607.15	15.4493	0.652248	0.594262	1.09758	0.272389	NA	TBX15	6913	Q96SF7
1732	ENSG00000092621.12	14075.3	-0.0211264	0.0534797	-0.395036	0.692816	0.935025	PHGDH	26227	O43175
1733	ENSG00000092758.18	95.1394	-0.0374967	0.242851	-0.154402	0.877293	0.977075	COL9A3	1299	Q14050
1734	ENSG00000092820.18	6158.99	-0.0643799	0.0501174	-1.28458	0.198938	0.669125	EZR	7430	P15311
1735	ENSG00000092841.18	7687.55	-0.18931	0.052538	-3.6033	0.000314204	0.0210432	MYL6	4637	P60660
1736	ENSG00000092847.12	2612.9	0.0654526	0.0650464	1.00624	0.314298	0.767563	AGO1	26523	B2RAD8
1737	ENSG00000092850.12	20.9129	0.509333	0.494717	1.02955	0.303224	NA	TEKT2	27285	Q9UIF3
1738	ENSG00000092853.14	2545.16	-0.0740155	0.0661313	-1.11922	0.263046	0.72877	CLSPN	63967	Q9HAW4
1739	ENSG00000092871.16	693.849	0.215476	0.115672	1.86281	0.062489	0.434032	RFFL	117584	Q8WZ73
1740	ENSG00000092929.11	22.4799	1.84398	0.578008	3.19023	0.0014216	NA	UNC13D	201294	Q70J99
1741	ENSG00000092931.11	568.782	0.10373	0.104721	0.990537	0.321912	0.770785	MFSD11	79157	A0A024R8U7
1742	ENSG00000092964.18	5842.22	0.0654198	0.0475995	1.37438	0.169324	0.634489	DPYSL2	1808	A0A1C7CYX9
1743	ENSG00000092969.12	234.054	0.328162	0.175704	1.8677	0.0618034	0.43305	TGFB2	7042	P61812
1744	ENSG00000092978.11	734.785	0.0108701	0.0894586	0.12151	0.903287	0.981628	GPATCH2	55105	Q9NW75
1745	ENSG00000093000.19	2826.15	0.149888	0.0923355	1.6233	0.104525	0.531267	NUP50	10762	A0A024R4X7
1746	ENSG00000093009.10	2510.23	-0.0783282	0.0593145	-1.32056	0.186649	0.654015	CDC45	8318	O75419
1747	ENSG00000093010.14	2977.13	0.00404902	0.0593036	0.0682762	0.945566	0.989423	COMT	1312	A0A140VJG8
1748	ENSG00000093100.13	112.303	0.975787	0.322585	3.0249	0.00248718	0.0795843	NA	NA	NA
1749	ENSG00000093144.19	1423.97	-0.0374821	0.0726529	-0.515907	0.60592	0.912813	ECHDC1	55862	Q9NTX5
1750	ENSG00000093167.18	690.988	-0.00403005	0.0943615	-0.0427086	0.965934	0.994721	LRRFIP2	9209	Q9Y608
1751	ENSG00000093183.14	1532.53	0.00314314	0.0703256	0.0446941	0.964351	0.994488	SEC22C	9117	A0A024R2Q1
1752	ENSG00000093217.11	219.396	-0.285048	0.171602	-1.6611	0.0966927	0.517965	XYLB	9942	O75191
1753	ENSG00000094631.21	2004.41	0.226599	0.0832663	2.72137	0.0065011	0.137518	HDAC6	10013	B4DZH6
1754	ENSG00000094804.12	2467.3	-0.0129977	0.0589142	-0.220621	0.825387	0.967446	CDC6	990	A0A024R1S2
1755	ENSG00000094841.14	382.708	-0.0581546	0.126822	-0.458552	0.646556	0.922334	UPRT	139596	A0A0A0MRR5
1756	ENSG00000094880.11	3256.4	-0.0429206	0.0515105	-0.83324	0.404709	0.822996	CDC23	8697	Q9UJX2
1757	ENSG00000094914.14	3357.49	-0.0522699	0.0570189	-0.916712	0.359293	0.799499	AAAS	8086	Q9NRG9
1758	ENSG00000094916.16	7358.06	0.0556928	0.0486303	1.14523	0.252115	0.719231	CBX5	23468	P45973
1759	ENSG00000094975.14	976.775	-0.00287625	0.11372	-0.0252924	0.979822	0.997497	SUCO	51430	B4DYM4
1760	ENSG00000095002.15	2331.86	-0.115182	0.0567463	-2.02976	0.0423806	0.364494	MSH2	4436	P43246
1761	ENSG00000095015.6	1403.29	-0.00915316	0.0707771	-0.129324	0.897101	0.980482	MAP3K1	4214	Q13233
1762	ENSG00000095059.16	2931.81	0.0311173	0.0671451	0.463435	0.643053	0.921414	DHPS	1725	P49366
1763	ENSG00000095066.11	408.32	0.155971	0.122745	1.2707	0.203837	0.674142	HOOK2	29911	Q96ED9
1764	ENSG00000095139.14	3886.86	-0.075252	0.0495254	-1.51946	0.128646	0.575005	ARCN1	372	P48444
1765	ENSG00000095203.14	355.1	-0.0935264	0.126609	-0.738701	0.460089	0.846854	EPB41L4B	54566	Q9H329
1766	ENSG00000095209.12	1699.98	-0.0185066	0.0735854	-0.251498	0.801429	0.962034	TMEM38B	55151	Q9NVV0
1767	ENSG00000095303.17	4.22306	-0.902699	1.13826	-0.793054	0.427747	NA	PTGS1	5742	P23219
1768	ENSG00000095319.14	5655.59	-0.0887814	0.0471458	-1.88312	0.0596836	0.425592	NUP188	23511	Q5SRE5
1769	ENSG00000095321.17	860.671	0.102816	0.084979	1.20989	0.22632	0.697354	CRAT	1384	P43155
1770	ENSG00000095370.20	149.365	0.860317	0.199513	4.31208	1.61728e-05	0.0026172	SH2D3C	10044	B4DG32
1771	ENSG00000095380.11	2154.02	-0.00967594	0.0602032	-0.160721	0.872313	0.976578	NANS	54187	Q9NR45
1772	ENSG00000095383.20	63.9335	0.214109	0.289146	0.74049	0.459003	0.846381	TBC1D2	55357	Q9BYX2
1773	ENSG00000095397.15	237.485	0.11326	0.211617	0.535211	0.592504	0.907118	WHRN	25861	A0A0C4DFN4
1774	ENSG00000095485.18	1692.47	-0.0988458	0.0903989	-1.09344	0.2742	0.737575	CWF19L1	55280	Q69YN2
1775	ENSG00000095539.15	87.204	-0.108705	0.289388	-0.375638	0.707186	0.938613	SEMA4G	57715	Q9NTN9
1776	ENSG00000095564.14	2577.93	0.0384071	0.0719358	0.533908	0.593405	0.907389	BTAF1	9044	O14981
1777	ENSG00000095574.11	418.343	0.0556476	0.116938	0.475875	0.634164	0.918995	IKZF5	64376	Q9H5V7
1778	ENSG00000095585.16	5.86921	0.423296	0.906426	0.466995	0.640504	NA	BLNK	29760	Q8WV28
1779	ENSG00000095587.9	181.254	0.183356	0.178334	1.02816	0.303874	0.761393	TLL2	7093	Q9Y6L7
1780	ENSG00000095596.12	121.485	-0.0920537	0.224101	-0.410768	0.681242	0.931367	CYP26A1	1592	O43174
1781	ENSG00000095637.22	557.145	0.0422052	0.119176	0.354143	0.723231	0.944961	SORBS1	10580	Q9BX66
1782	ENSG00000095713.14	159.515	0.108382	0.190386	0.569273	0.569171	0.897353	CRTAC1	55118	Q9NQ79
1783	ENSG00000095739.11	693.29	-0.085115	0.0941625	-0.903916	0.36604	0.8041	BAMBI	25805	Q13145
1784	ENSG00000095752.7	92.0875	0.354158	0.234362	1.51116	0.130748	0.580695	IL11	3589	A8K3F7
1785	ENSG00000095777.17	202.945	-0.0922718	0.209278	-0.440906	0.659281	0.926247	MYO3A	53904	Q8NEV4
1786	ENSG00000095787.23	3193.25	-0.129939	0.0895913	-1.45036	0.146959	0.605688	WAC	51322	Q9BTA9
1787	ENSG00000095794.19	841.595	0.133273	0.0866659	1.53777	0.124104	0.566103	CREM	1390	Q03060
1788	ENSG00000095906.17	2096.74	-0.020571	0.0810656	-0.253757	0.799683	0.962034	NUBP2	10101	B7Z6P0
1789	ENSG00000095951.17	656.273	0.198574	0.128154	1.5495	0.121261	0.561178	HIVEP1	3096	P15822
1790	ENSG00000096060.14	1783.46	0.013119	0.0639151	0.205256	0.837372	0.969914	FKBP5	2289	Q13451
1791	ENSG00000096063.16	9812.41	-0.0758502	0.0460135	-1.64843	0.0992638	0.521481	SRPK1	6732	Q96SB4
1792	ENSG00000096070.19	393.972	0.432019	0.159648	2.70608	0.00680824	0.139524	BRPF3	27154	Q9ULD4
1793	ENSG00000096080.11	2284.06	0.00250244	0.0597024	0.0419153	0.966566	0.994976	MRPS18A	55168	Q9NVS2
1794	ENSG00000096092.6	293.246	-0.113249	0.139553	-0.811511	0.417072	0.828678	TMEM14A	28978	Q9Y6G1
1795	ENSG00000096093.16	737.524	0.116951	0.0981812	1.19117	0.233585	0.703454	EFHC1	114327	B2CKC5
1796	ENSG00000096384.20	41578	-0.103792	0.0349724	-2.96781	0.0029993	0.0883412	HSP90AB1	3326	A0A024RD80
1797	ENSG00000096401.8	4628.13	-0.0700918	0.0470955	-1.48829	0.136674	0.591163	CDC5L	988	Q99459
1798	ENSG00000096433.11	7983.89	0.133542	0.0444448	3.00466	0.0026588	0.0820905	ITPR3	3710	A6H8K3
1799	ENSG00000096654.15	532.289	0.135417	0.101489	1.3343	0.182106	0.648751	ZNF184	7738	A0A024RCM2
1800	ENSG00000096696.14	8775.98	-0.0197963	0.046434	-0.426332	0.669866	0.929808	DSP	1832	B4DKX6
1801	ENSG00000096717.12	1107.38	0.0254361	0.0894447	0.284377	0.776121	0.957491	SIRT1	23411	A8K128
1802	ENSG00000096746.17	1773.96	-0.00233923	0.0678506	-0.0344762	0.972497	0.996259	HNRNPH3	3189	A0A024QZK8
1803	ENSG00000096872.16	741.754	-0.0457541	0.088536	-0.516785	0.605306	0.912813	IFT74	80173	Q96LB3
1804	ENSG00000096968.13	187.15	0.182421	0.170603	1.06927	0.284949	0.74541	JAK2	3717	O60674
1805	ENSG00000097007.19	3413.63	0.0078722	0.0726956	0.10829	0.913766	0.98337	ABL1	25	A0A024R8E2
1806	ENSG00000097021.19	3552.84	-0.0840858	0.0516241	-1.62881	0.103353	0.528418	ACOT7	11332	O00154
1807	ENSG00000097033.14	1862	-0.068837	0.0704655	-0.97689	0.328624	0.772116	SH3GLB1	51100	A0A087WW40
1808	ENSG00000097046.13	2422.88	-0.0471234	0.0567235	-0.830755	0.406112	0.823246	CDC7	8317	O00311
1809	ENSG00000097096.9	589.076	0.0297341	0.107356	0.276968	0.781804	0.959136	SYDE2	84144	Q5VT97
1810	ENSG00000099139.14	548.391	0.0467846	0.105364	0.44403	0.657021	0.926166	PCSK5	5125	Q92824
1811	ENSG00000099194.6	10487.4	-0.0866706	0.0414662	-2.09015	0.0366041	0.339152	SCD	6319	O00767
1812	ENSG00000099203.7	1183.62	-0.144279	0.0780068	-1.84957	0.0643762	0.438912	TMED1	11018	Q13445
1813	ENSG00000099204.20	2949.26	-0.0183057	0.0876271	-0.208904	0.834523	0.968694	ABLIM1	3983	O14639
1814	ENSG00000099219.14	1477.1	-0.00807215	0.0656721	-0.122916	0.902174	0.981628	ERMP1	79956	Q6ZMD3
1815	ENSG00000099246.16	1674.84	-0.125562	0.0770294	-1.63006	0.103089	0.528418	RAB18	22931	Q9NP72
1816	ENSG00000099250.18	1353.37	0.0411697	0.0741962	0.554876	0.57898	0.90161	NRP1	8829	O14786
1817	ENSG00000099251.14	34.7113	-0.0951659	0.377138	-0.252337	0.800781	NA	HSD17B7P2	158160	NA
1818	ENSG00000099256.19	7.6442	0.51606	0.822964	0.627076	0.53061	NA	PRTFDC1	56952	Q9NRG1
1819	ENSG00000099260.11	8.4111	0.210013	0.790681	0.26561	0.790539	NA	PALMD	54873	A0A0S2Z5E7
1820	ENSG00000099282.10	698.992	0.00326561	0.0943715	0.0346038	0.972396	0.996259	TSPAN15	23555	O95858
1821	ENSG00000099284.14	1670.4	-0.0939158	0.0626762	-1.49843	0.134022	0.586722	MACROH2A2	55506	A0A024QZP6
1822	ENSG00000099290.17	874.639	-0.0748898	0.0849968	-0.881089	0.37827	0.809855	WASHC2A	387680	Q641Q2
1823	ENSG00000099308.10	480.1	0.440578	0.112286	3.92372	8.71931e-05	0.00870632	MAST3	23031	O60307
1824	ENSG00000099326.9	384.976	0.264482	0.118519	2.23156	0.0256439	0.285207	MZF1	7593	P28698
1825	ENSG00000099330.9	300.168	0.433456	0.14853	2.9183	0.00351942	0.0964545	OCEL1	79629	Q9H607
1826	ENSG00000099331.13	1996.9	0.0527004	0.0876515	0.601249	0.547674	0.88686	MYO9B	4650	Q4LE74
1827	ENSG00000099337.5	31.3308	0.659673	0.404088	1.6325	0.102575	NA	KCNK6	9424	B2RDS2
1828	ENSG00000099338.23	29.8353	0.295003	0.437136	0.674854	0.499769	NA	CATSPERG	57828	B8ZZI7
1829	ENSG00000099341.11	13958.2	-0.0958616	0.0440216	-2.1776	0.0294355	0.303607	PSMD8	5714	P48556
1830	ENSG00000099364.16	2780.28	-0.0501741	0.0651355	-0.770302	0.441121	0.837996	FBXL19	54620	Q6PCT2
1831	ENSG00000099365.11	8.20335	-0.555557	0.910611	-0.610093	0.5418	NA	STX1B	112755	P61266
1832	ENSG00000099377.14	51.5772	0.269815	0.324935	0.830367	0.406331	0.823246	HSD3B7	80270	Q9H2F3
1833	ENSG00000099381.18	696.723	0.228695	0.09988	2.2897	0.0220387	0.260961	SETD1A	9739	O15047
1834	ENSG00000099385.11	1762.37	-0.137878	0.0666401	-2.06899	0.0385471	0.346555	BCL7C	9274	Q8WUZ0
1835	ENSG00000099617.4	211.414	0.348301	0.166988	2.08578	0.0369986	0.339152	EFNA2	1943	O43921
1836	ENSG00000099622.14	4792.84	0.122026	0.0477846	2.55366	0.0106596	0.179089	CIRBP	1153	Q14011
1837	ENSG00000099624.8	1429.99	-0.0307144	0.0821072	-0.374076	0.708348	0.939035	ATP5F1D	513	P30049
1838	ENSG00000099625.13	539.516	0.496928	0.113766	4.36798	1.25404e-05	0.00220695	CBARP	255057	Q8N350
1839	ENSG00000099769.5	2.30285	0.895298	1.42381	0.628805	0.529476	NA	IGFALS	3483	P35858
1840	ENSG00000099783.12	4581.69	-0.137627	0.0471248	-2.92049	0.00349482	0.0964545	HNRNPM	4670	Q59ES8
1841	ENSG00000099785.10	407.927	0.124447	0.120349	1.03405	0.301112	0.759254	MARCHF2	51257	Q9P0N8
1842	ENSG00000099795.7	2906.14	-0.104006	0.0539932	-1.92629	0.0540685	0.406006	NDUFB7	4713	P17568
1843	ENSG00000099797.15	3140.12	-0.00604551	0.0590989	-0.102295	0.918523	0.984232	TECR	9524	B3KSQ1
1844	ENSG00000099800.8	4094.99	-0.188115	0.0575054	-3.27125	0.00107072	0.0462415	TIMM13	26517	Q9Y5L4
1845	ENSG00000099804.9	2554.57	-0.0780499	0.0567337	-1.37572	0.168907	0.634317	CDC34	997	A0A024R1Z1
1846	ENSG00000099810.21	2381.15	-0.0277498	0.0616158	-0.450368	0.652445	0.924587	MTAP	4507	Q13126
1847	ENSG00000099812.9	5.67245	-0.324638	0.997029	-0.325605	0.744723	NA	MISP	126353	Q8IVT2
1848	ENSG00000099814.16	4530.11	0.037166	0.0492658	0.754399	0.45061	0.842923	CEP170B	283638	Q9Y4F5
1849	ENSG00000099817.12	5782.99	-0.0848482	0.0516528	-1.64266	0.100452	0.524597	POLR2E	5434	B4DJ89
1850	ENSG00000099821.14	3748.25	-0.0277757	0.0569519	-0.487704	0.625759	0.916569	POLRMT	5442	O00411
1851	ENSG00000099822.3	691.339	0.0802241	0.0915133	0.876639	0.380683	0.811331	HCN2	610	Q9UL51
1852	ENSG00000099840.13	37.9255	0.331097	0.388925	0.851314	0.394595	NA	IZUMO4	113177	Q1ZYL8
1853	ENSG00000099849.15	622.587	-0.057608	0.11418	-0.504538	0.613884	0.915667	RASSF7	8045	Q02833
1854	ENSG00000099860.9	367.166	0.380673	0.130532	2.91631	0.00354194	0.0964545	GADD45B	4616	O75293
1855	ENSG00000099864.18	2049.26	0.0553864	0.0630576	0.878345	0.379757	0.810685	PALM	5064	A0A024R207
1856	ENSG00000099866.15	18.6846	0.691159	0.52719	1.31103	0.189849	NA	MADCAM1	8174	Q13477
1857	ENSG00000099869.8	6.53242	0.127993	0.858391	0.149108	0.881468	NA	IGF2-AS	51214	NA
1858	ENSG00000099875.14	3339.61	0.025366	0.0634848	0.39956	0.68948	0.933931	MKNK2	2872	Q9HBH9
1859	ENSG00000099889.14	860.122	0.10791	0.100833	1.07018	0.284537	0.744785	ARVCF	421	O00192
1860	ENSG00000099899.15	3884.68	-0.0188159	0.0589989	-0.31892	0.749787	0.950826	TRMT2A	27037	Q8IZ69
1861	ENSG00000099901.17	11457.4	-0.0963803	0.0387449	-2.48756	0.0128623	0.198764	RANBP1	5902	F6WQW2
1862	ENSG00000099904.15	1346.74	0.160946	0.0848134	1.89765	0.0577423	0.417757	ZDHHC8	29801	Q9ULC8
1863	ENSG00000099910.17	1174.78	0.0249561	0.0722543	0.345392	0.7298	0.946293	KLHL22	84861	Q53GT1
1864	ENSG00000099917.17	1096.82	0.0878223	0.0869925	1.00954	0.312717	0.766046	MED15	51586	Q6PKB8
1865	ENSG00000099940.12	782.754	-0.0462489	0.114005	-0.405673	0.684983	0.932713	SNAP29	9342	O95721
1866	ENSG00000099942.13	5193.74	0.035215	0.0452905	0.777536	0.436843	0.83709	CRKL	1399	P46109
1867	ENSG00000099949.21	2504	0.166336	0.0589743	2.82048	0.00479526	0.115013	LZTR1	8216	Q8N653
1868	ENSG00000099953.10	102.598	0.245622	0.231229	1.06224	0.288126	0.748675	MMP11	4320	B3KQS8
1869	ENSG00000099954.18	1621.56	0.101672	0.0765236	1.32863	0.183969	0.650818	CECR2	27443	B7WPH3
1870	ENSG00000099956.19	2647.16	-0.0337735	0.0645053	-0.523578	0.600572	0.909874	SMARCB1	6598	Q12824
1871	ENSG00000099957.16	5.32771	0.915268	1.09306	0.837346	0.402398	NA	P2RX6	9127	O15547
1872	ENSG00000099958.14	380.432	0.049904	0.132803	0.375775	0.707084	0.938613	DERL3	91319	Q96Q80
1873	ENSG00000099968.18	2385.5	0.0682006	0.0813264	0.838603	0.401692	0.821506	BCL2L13	23786	A0A087WX97
1874	ENSG00000099974.8	121.168	-0.253594	0.212993	-1.19062	0.233803	0.703625	DDTL	100037417	A0A0F7RPW6
1875	ENSG00000099977.14	2788.89	-0.182648	0.0565474	-3.22999	0.00123792	0.0502269	DDT	1652	P30046
1876	ENSG00000099984.11	2.64208	-2.83796	1.70019	-1.6692	0.0950771	NA	GSTT2	2953	P0CG29
1877	ENSG00000099991.18	3362.19	0.0884937	0.056784	1.55842	0.119133	0.556618	CABIN1	23523	A0A024R1E5
1878	ENSG00000099992.15	373.574	0.0148799	0.145246	0.102446	0.918403	0.984232	TBC1D10A	83874	A7E244
1879	ENSG00000099994.11	18.5391	0.25874	0.513986	0.503398	0.614685	NA	SUSD2	56241	A0A140VJW3
1880	ENSG00000099995.19	3476.83	0.184203	0.0828163	2.22424	0.0261322	0.286303	SF3A1	10291	A0A024R1K8
1881	ENSG00000099999.15	890.683	0.0821057	0.0948339	0.865784	0.386608	0.815116	RNF215	200312	Q9Y6U7
1882	ENSG00000100003.18	258.619	0.310923	0.14677	2.11844	0.0341374	0.326731	SEC14L2	23541	O76054
1883	ENSG00000100014.20	3207.19	0.106575	0.0627955	1.69717	0.0896638	0.499608	SPECC1L	23384	B2RMV2
1884	ENSG00000100023.19	1273.74	0.011026	0.0862657	0.127815	0.898295	0.98075	PPIL2	23759	A0A024R1C1
1885	ENSG00000100027.16	300.603	0.146517	0.160749	0.911466	0.36205	0.801085	YPEL1	29799	O60688
1886	ENSG00000100028.12	4027.91	0.00886	0.0589165	0.150382	0.880463	0.977522	SNRPD3	6634	P62318
1887	ENSG00000100029.18	5218.36	-0.00360502	0.0449829	-0.080142	0.936124	0.988724	PES1	23481	O00541
1888	ENSG00000100030.14	5176.13	-0.0299541	0.046209	-0.648232	0.516835	0.872693	MAPK1	5594	P28482
1889	ENSG00000100031.19	112.022	0.266904	0.282483	0.944847	0.344737	0.786128	GGT1	2678	A0A140VJJ9
1890	ENSG00000100033.16	191.948	0.0595106	0.172506	0.344976	0.730112	0.946424	PRODH	5625	O43272
1891	ENSG00000100034.14	4218.17	0.138044	0.0657439	2.09973	0.035753	0.335402	PPM1F	9647	P49593
1892	ENSG00000100036.13	177.342	0.159272	0.180263	0.883556	0.376936	0.809605	SLC35E4	339665	Q6ICL7
1893	ENSG00000100038.19	1289.43	0.170649	0.0908291	1.87879	0.0602731	0.426762	TOP3B	8940	A0A024R1C2
1894	ENSG00000100056.12	1221.92	0.034267	0.078877	0.434436	0.663972	0.927418	ESS2	8220	Q96DF8
1895	ENSG00000100058.12	326.153	0.358645	0.136845	2.62081	0.00877204	0.159993	CRYBB2P1	1416	NA
1896	ENSG00000100060.18	24.0437	0.278309	0.47982	0.580029	0.561895	NA	MFNG	4242	O00587
1897	ENSG00000100065.15	1235.11	0.135542	0.0742026	1.82665	0.0677518	0.448673	CARD10	29775	Q9BWT7
1898	ENSG00000100068.13	263.983	0.0948289	0.148909	0.636826	0.524238	0.876574	LRP5L	91355	A4QPB2
1899	ENSG00000100075.10	12560.8	0.0286925	0.0416522	0.688859	0.490912	0.86199	SLC25A1	6576	D9HTE9
1900	ENSG00000100077.15	933.163	0.171962	0.0804657	2.13709	0.0325907	0.319133	GRK3	157	A0A024R1D8
1901	ENSG00000100078.4	8.54068	-0.105958	0.785881	-0.134827	0.892748	NA	PLA2G3	50487	Q9NZ20
1902	ENSG00000100083.19	2644.25	0.120186	0.0545097	2.20486	0.0274642	0.292413	GGA1	26088	Q9UJY5
1903	ENSG00000100084.14	1751.81	-0.156579	0.0645547	-2.42553	0.0152861	0.215682	HIRA	7290	P54198
1904	ENSG00000100092.23	407.904	0.080107	0.134794	0.594294	0.552315	0.889199	SH3BP1	23616	Q9Y3L3
1905	ENSG00000100095.19	14.9781	0.561157	0.626523	0.895669	0.370429	NA	SEZ6L	23544	Q9BYH1
1906	ENSG00000100097.12	181.342	0.570041	0.174218	3.27199	0.00106794	0.0462415	LGALS1	3956	P09382
1907	ENSG00000100099.20	1605.25	0.0833066	0.0787824	1.05743	0.290317	0.750114	HPS4	89781	A8K2E6
1908	ENSG00000100100.13	58.9669	-0.195447	0.290729	-0.672267	0.501414	0.866618	PIK3IP1	113791	Q96FE7
1909	ENSG00000100104.13	959.496	-0.0710117	0.0794068	-0.894277	0.371174	0.806049	SRRD	402055	Q9UH36
1910	ENSG00000100105.18	490.629	-0.00114658	0.10587	-0.0108301	0.991359	0.998698	PATZ1	23598	A0A024R1M5
1911	ENSG00000100106.22	1372.15	0.0343048	0.0802299	0.427582	0.668956	0.929703	TRIOBP	11078	Q9H2D6
1912	ENSG00000100109.17	963.395	-0.0207746	0.082673	-0.251286	0.801593	0.962034	TFIP11	24144	A0A024R1I7
1913	ENSG00000100116.16	1231.81	-0.00369939	0.0801265	-0.0461694	0.963175	0.994299	GCAT	23464	O75600
1914	ENSG00000100124.15	1818.63	0.0769531	0.0655819	1.17339	0.24064	0.709202	ANKRD54	129138	Q6NXT1
1915	ENSG00000100129.18	15038.4	0.104458	0.0537239	1.94436	0.0518521	0.398465	EIF3L	51386	Q9Y262
1916	ENSG00000100138.15	4926.12	-0.0557851	0.0486546	-1.14655	0.251566	0.719143	SNU13	4809	P55769
1917	ENSG00000100139.13	3865.2	0.0818173	0.0555363	1.47322	0.140691	0.595905	MICALL1	85377	Q8N3F8
1918	ENSG00000100142.15	1920.72	-0.108252	0.0651135	-1.66251	0.0964101	0.517424	POLR2F	5435	B0QYL9
1919	ENSG00000100147.13	364.96	0.103401	0.135231	0.764622	0.444496	0.840034	CCDC134	79879	B0QY51
1920	ENSG00000100150.20	450.791	-0.00235242	0.138133	-0.0170302	0.986413	0.997971	DEPDC5	9681	O75140
1921	ENSG00000100151.16	878.695	0.031207	0.0828184	0.376813	0.706313	0.938573	PICK1	9463	A0A024R1J5
1922	ENSG00000100154.14	1477.68	0.244133	0.0874901	2.79041	0.00526418	0.121492	TTC28	23331	Q96AY4
1923	ENSG00000100162.15	1567.17	0.000706726	0.0699546	0.0101026	0.991939	0.998698	CENPM	79019	Q9NSP4
1924	ENSG00000100167.20	647.707	0.187563	0.0990837	1.89297	0.0583618	0.420681	SEPTIN3	55964	Q9UH03
1925	ENSG00000100181.22	371.629	-0.236919	0.163177	-1.45191	0.146526	0.605145	TPTEP1	387590	NA
1926	ENSG00000100196.11	417.855	0.173516	0.121372	1.42962	0.152825	0.613427	KDELR3	11015	A0A024R1R0
1927	ENSG00000100197.22	2.12372	-3.13459	1.86253	-1.68298	0.0923799	NA	CYP2D6	1565	C1ID52
1928	ENSG00000100201.21	15615.5	-0.0593969	0.0417289	-1.4234	0.15462	0.615117	DDX17	10521	A0A1W2PQ51
1929	ENSG00000100206.10	30.1056	-0.418633	0.431362	-0.970493	0.331801	NA	DMC1	11144	Q14565
1930	ENSG00000100207.18	2821.07	0.0120669	0.0637517	0.189279	0.849874	0.972055	TCF20	6942	Q9UGU0
1931	ENSG00000100209.10	362.695	-0.0264062	0.137278	-0.192357	0.847463	0.972025	HSCB	150274	B0QYH2
1932	ENSG00000100211.10	860.544	0.0301393	0.0840067	0.358773	0.719765	0.943887	CBY1	25776	A0A087WUW0
1933	ENSG00000100216.6	3554.19	-0.15819	0.0543675	-2.90964	0.00361848	0.0975948	TOMM22	56993	Q549C5
1934	ENSG00000100218.12	24.2107	1.09761	0.477804	2.2972	0.0216074	NA	RSPH14	27156	Q9UHP6
1935	ENSG00000100219.16	3531.8	0.107972	0.0546923	1.97417	0.0483626	0.386654	XBP1	7494	P17861
1936	ENSG00000100220.12	4754.05	-0.061407	0.0579343	-1.05994	0.289171	0.749805	RTCB	51493	Q9Y3I0
1937	ENSG00000100221.10	2799.54	0.0884651	0.0535092	1.65327	0.0982759	0.519241	JOSD1	9929	A0A024R1P5
1938	ENSG00000100225.18	2800.33	-0.0503794	0.0588977	-0.855371	0.392346	0.817342	FBXO7	25793	Q9Y3I1
1939	ENSG00000100226.16	3258.04	0.0791422	0.0562981	1.40577	0.159793	0.622606	GTPBP1	9567	O00178
1940	ENSG00000100227.18	3799.55	0.151543	0.0516503	2.93402	0.00334603	0.0934699	POLDIP3	84271	B4E0L0
1941	ENSG00000100228.12	559.596	0.154252	0.100941	1.52815	0.126475	0.570754	RAB36	9609	O95755
1942	ENSG00000100234.11	2082.97	0.115657	0.060163	1.92239	0.054557	0.40801	TIMP3	7078	P35625
1943	ENSG00000100239.16	2433.6	-0.0136337	0.0554666	-0.2458	0.805837	0.963149	PPP6R2	9701	O75170
1944	ENSG00000100241.21	14629.6	0.0754895	0.0453024	1.66635	0.0956446	0.514551	SBF1	6305	A0A024R4Z9
1945	ENSG00000100242.15	2315.78	0.0326719	0.0783875	0.416799	0.676825	0.930313	SUN2	25777	B4E2A6
1946	ENSG00000100243.21	2671.19	0.0124771	0.0560453	0.222626	0.823827	0.966958	CYB5R3	1727	P00387
1947	ENSG00000100246.13	773.384	0.038552	0.0997409	0.386522	0.69911	0.936872	DNAL4	10126	O96015
1948	ENSG00000100258.18	2074.42	0.101295	0.0647629	1.56409	0.117797	0.555559	LMF2	91289	Q9BU23
1949	ENSG00000100263.14	1251.97	0.297499	0.0771781	3.85471	0.000115869	0.0106426	RHBDD3	25807	A0A024R1J2
1950	ENSG00000100266.19	1933.83	0.106538	0.062763	1.69747	0.0896087	0.499608	PACSIN2	11252	Q9UNF0
1951	ENSG00000100271.17	347.969	0.108252	0.136599	0.792481	0.42808	0.831924	TTLL1	25809	A0A024R4U6
1952	ENSG00000100276.10	98.5119	0.467877	0.235501	1.98673	0.0469526	0.382107	RASL10A	10633	A0A024R1C8
1953	ENSG00000100280.16	6225.06	-0.0116595	0.049458	-0.235745	0.813631	0.964436	AP1B1	162	Q10567
1954	ENSG00000100281.14	1197.63	-0.0237171	0.0804097	-0.294953	0.76803	0.956227	HMGXB4	10042	Q7Z641
1955	ENSG00000100284.21	438.271	0.0786992	0.117909	0.667457	0.50448	0.867161	TOM1	10043	B3KUF5
1956	ENSG00000100285.10	4.30537	1.17035	1.08402	1.07964	0.280303	NA	NEFH	4744	P12036
1957	ENSG00000100288.19	386.98	0.120151	0.13617	0.882363	0.37758	0.809605	CHKB	1120	A0A024R4X4
1958	ENSG00000100290.3	42.0417	0.263123	0.359004	0.732925	0.463604	0.848044	BIK	638	A0A024R4X6
1959	ENSG00000100292.17	131.2	0.259963	0.198254	1.31126	0.189769	0.657544	HMOX1	3162	P09601
1960	ENSG00000100294.13	1276.89	-0.026654	0.082122	-0.324566	0.74551	0.949656	MCAT	27349	Q8IVS2
1961	ENSG00000100296.13	2585.05	0.0650116	0.0692447	0.938868	0.347799	0.789199	THOC5	8563	A0A024R1D6
1962	ENSG00000100297.16	5301.25	0.147907	0.0466876	3.16801	0.00153487	0.0576252	MCM5	4174	B1AHB0
1963	ENSG00000100298.15	10.1861	-0.0684087	0.748864	-0.09135	0.927214	NA	APOBEC3H	164668	B7TQM4
1964	ENSG00000100299.18	260.293	0.0821932	0.161168	0.509985	0.610062	0.914412	ARSA	410	A0A0C4DFZ2
1965	ENSG00000100300.18	542.673	-0.162332	0.109191	-1.48669	0.137098	0.591193	TSPO	706	O76068
1966	ENSG00000100302.7	105.795	0.353936	0.235883	1.50047	0.133492	0.586412	RASD2	23551	Q96D21
1967	ENSG00000100304.13	5897.47	0.0258676	0.0521036	0.496463	0.619567	0.915667	TTLL12	23170	A0A024R4U3
1968	ENSG00000100307.13	204.845	-0.133712	0.185981	-0.718954	0.47217	0.852689	CBX7	23492	B0QYP2
1969	ENSG00000100311.17	111.285	0.287369	0.242324	1.18589	0.235666	0.705141	PDGFB	5155	P01127
1970	ENSG00000100312.11	2.08896	-0.296287	1.53286	-0.193291	0.846731	NA	ACR	49	P10323
1971	ENSG00000100314.4	102.146	0.147069	0.227281	0.647082	0.517579	0.872878	CABP7	164633	Q86V35
1972	ENSG00000100316.16	80881	0.0108294	0.042369	0.255598	0.798262	0.962034	RPL3	6122	P39023
1973	ENSG00000100319.13	1112.35	0.0422469	0.0770413	0.548367	0.58344	0.903261	ZMAT5	55954	A0A024R1I1
1974	ENSG00000100320.23	3751.36	0.0499864	0.0581342	0.859845	0.389874	0.816627	RBFOX2	23543	O43251
1975	ENSG00000100321.15	1361.71	-0.0107555	0.0740103	-0.145324	0.884455	0.978027	SYNGR1	9145	O43759
1976	ENSG00000100324.14	1753.56	0.130127	0.0623495	2.08706	0.0368827	0.339152	TAB1	10454	A8K6K3
1977	ENSG00000100325.15	1291.87	0.110215	0.0959552	1.14861	0.250717	0.718469	ASCC2	84164	Q9H1I8
1978	ENSG00000100330.15	1522.96	0.0539724	0.0752799	0.716957	0.473401	0.853394	MTMR3	8897	Q13615
1979	ENSG00000100335.15	3395.41	0.0572619	0.0501469	1.14188	0.253502	0.720295	MIEF1	54471	B0QY95
1980	ENSG00000100344.11	218.079	0.0362856	0.172868	0.209904	0.833743	0.968661	PNPLA3	80339	Q9NST1
1981	ENSG00000100345.21	12854.7	0.00727982	0.0462545	0.157386	0.87494	0.976578	MYH9	4627	A0A024R1N1
1982	ENSG00000100346.18	10.7102	0.0254106	0.694561	0.0365852	0.970816	NA	CACNA1I	8911	Q9P0X4
1983	ENSG00000100347.15	2115.95	-0.0518824	0.0631831	-0.821143	0.411565	0.825886	SAMM50	25813	Q9Y512
1984	ENSG00000100348.10	1264.19	-0.0615347	0.0872708	-0.7051	0.480748	0.857285	TXN2	25828	Q99757
1985	ENSG00000100350.14	1628.11	0.00854719	0.0842386	0.101464	0.919182	0.984232	FOXRED2	80020	Q8IWF2
1986	ENSG00000100353.18	13610.7	-0.0091364	0.038592	-0.236743	0.812856	0.964372	EIF3D	8664	O15371
1987	ENSG00000100354.21	1671.22	0.029289	0.116643	0.251099	0.801738	0.962044	TNRC6B	23112	A0A024R1N5
1988	ENSG00000100359.21	2192.51	0.134773	0.0811871	1.66003	0.096909	0.517965	SGSM3	27352	B4DVE3
1989	ENSG00000100360.15	761.248	-0.00987705	0.0913234	-0.108155	0.913873	0.98337	IFT27	11020	Q9BW83
1990	ENSG00000100364.18	3230.48	0.161904	0.0861806	1.87866	0.0602904	0.426762	KIAA0930	23313	Q6ICG6
1991	ENSG00000100372.15	936.498	-0.16513	0.0874056	-1.88924	0.0588598	0.423016	SLC25A17	10478	B4DU97
1992	ENSG00000100376.12	585.55	0.272492	0.111164	2.45125	0.0142359	0.207647	FAM118A	55007	A0A024R4V3
1993	ENSG00000100379.17	561.789	0.0306949	0.103138	0.297611	0.766	0.955565	KCTD17	79734	Q8N5Z5
1994	ENSG00000100380.14	10212.9	-0.056225	0.0514702	-1.09238	0.274666	0.738183	ST13	6767	B4E0U6
1995	ENSG00000100387.9	1837.94	-0.0912635	0.0666446	-1.3694	0.170873	0.636195	RBX1	9978	P62877
1996	ENSG00000100393.14	1213.48	0.294335	0.127374	2.31079	0.0208446	0.253944	EP300	2033	Q09472
1997	ENSG00000100395.15	1686.34	0.034719	0.0698505	0.497047	0.619156	0.915667	L3MBTL2	83746	A0A0S2Z5X6
1998	ENSG00000100399.16	1.52634	0.925816	1.97879	0.46787	0.639877	NA	CHADL	150356	Q6NUI6
1999	ENSG00000100401.19	8612.2	0.0174893	0.0437181	0.400047	0.689122	0.933931	RANGAP1	5905	A0A024R1U0
[truncated: 19,632 more rows]

## Sheet: UPF3A_OE_HeLa
ID	geneID	baseMean	log2FoldChange	lfcSE	stat	pvalue	padj	symbol	entrez	uniprot
1	ENSG00000000003.15	857.908	-0.177527	0.103243	-1.71951	0.0855207	0.482725	TSPAN6	7105	A0A024RCI0
2	ENSG00000000419.12	1312.8	-0.0115309	0.0943979	-0.122152	0.902779	0.985391	DPM1	8813	O60762
3	ENSG00000000457.14	325.264	0.0403844	0.133913	0.301571	0.762979	0.956337	SCYL3	57147	Q8IZE3
4	ENSG00000000460.17	966.388	0.137976	0.0903237	1.52757	0.126619	0.569273	C1orf112	55732	A0A024R922
5	ENSG00000000971.16	79.397	-1.08441	0.265192	-4.08914	4.32971e-05	0.00407211	CFH	3075	A0A024R962
6	ENSG00000001036.14	4220.54	0.0452753	0.0627668	0.721327	0.470709	0.859645	FUCA2	2519	Q9BTY2
7	ENSG00000001084.13	1358.8	-0.0141002	0.0901679	-0.156377	0.875736	0.980961	GCLC	2729	E1CEI4
8	ENSG00000001167.14	650.268	0.0104724	0.105805	0.0989782	0.921156	0.989496	NFYA	4800	P23511
9	ENSG00000001460.18	87.4019	0.129876	0.244868	0.530391	0.595841	0.910625	STPG1	90529	Q5TH74
10	ENSG00000001461.17	863.643	0.0152403	0.0955835	0.159445	0.873319	0.980961	NIPAL3	57185	Q6P499
11	ENSG00000001497.16	2865.51	-0.0317395	0.0680899	-0.46614	0.641115	0.927457	LAS1L	81887	Q9Y4W2
12	ENSG00000001617.12	2524.75	-0.11391	0.0744165	-1.53071	0.125842	0.568558	SEMA3F	6405	C9JPG5
13	ENSG00000001629.10	2021.95	-0.0465939	0.101797	-0.457713	0.647159	0.928486	ANKIB1	54467	Q9P2G1
14	ENSG00000001630.17	4798.01	-0.252318	0.0599108	-4.21156	2.53611e-05	0.00263132	CYP51A1	1595	A0A0C4DFL7
15	ENSG00000001631.15	919.994	-0.166485	0.144483	-1.15228	0.249207	0.724617	KRIT1	889	O00522
16	ENSG00000002016.18	309.611	0.194598	0.160985	1.2088	0.226741	0.703915	RAD52	5893	P43351
17	ENSG00000002330.13	433.352	-0.109818	0.144952	-0.757616	0.448681	0.850492	BAD	572	A0A024R562
18	ENSG00000002549.12	1324.08	-0.0105119	0.0802319	-0.131019	0.89576	0.984573	LAP3	51056	P28838
19	ENSG00000002586.20	1520.55	-0.105079	0.0841999	-1.24797	0.212043	0.687959	CD99	4267	P14209
20	ENSG00000002746.15	117.746	0.384262	0.228415	1.6823	0.0925111	0.501825	HECW1	23072	Q76N89
21	ENSG00000002822.15	676.291	0.0512825	0.144925	0.353856	0.723447	0.946935	MAD1L1	8379	Q9Y6D9
22	ENSG00000002834.18	5636.4	0.1592	0.060277	2.64114	0.00826278	0.151076	LASP1	3927	B4DIC4
23	ENSG00000002919.14	479.67	0.099374	0.126741	0.784073	0.432997	0.841147	SNX11	29916	Q9Y5W9
24	ENSG00000003056.8	4887.68	0.154608	0.0635265	2.43375	0.0149432	0.203435	M6PR	4074	F5GX30
25	ENSG00000003096.14	2903.44	-0.563806	0.0686539	-8.21229	2.1701e-16	3.1522e-13	KLHL13	90293	A0A0C4DG99
26	ENSG00000003137.8	336.043	-0.124531	0.140126	-0.888706	0.374161	0.80783	CYP26B1	56603	Q9NR63
27	ENSG00000003147.19	1.81071	-0.272363	1.71045	-0.159234	0.873484	NA	ICA1	3382	A0A024RA29
28	ENSG00000003249.14	153.048	-0.409661	0.185148	-2.21261	0.0269243	0.277588	DBNDD1	79007	Q9H9R9
29	ENSG00000003393.15	674.589	-0.0298356	0.10884	-0.274124	0.783989	0.96242	ALS2	57679	Q96Q42
30	ENSG00000003400.15	214.885	0.0969348	0.176726	0.548505	0.583345	0.90827	CASP10	843	Q92851
31	ENSG00000003402.20	693.945	0.327145	0.0958202	3.41415	0.000639806	0.0291435	CFLAR	8837	A0A024R3Z7
32	ENSG00000003436.16	778.629	-0.013813	0.0984772	-0.140266	0.88845	0.983992	TFPI	7035	P10646
33	ENSG00000003509.16	1273.36	0.0137895	0.0931744	0.147996	0.882346	0.982196	NDUFAF7	55471	Q7L592
34	ENSG00000003756.17	2188.02	0.0110105	0.0732164	0.150384	0.880462	0.982036	RBM5	10181	A0A024R2U6
35	ENSG00000003989.17	1873.95	0.104733	0.0864775	1.2111	0.225858	0.702414	SLC7A2	6542	P52569
36	ENSG00000004059.11	1788.28	0.0333	0.0833581	0.399482	0.689538	0.939453	ARF5	381	A4D0Z3
37	ENSG00000004139.14	71.3789	0.448615	0.261634	1.71467	0.0864061	0.484559	SARM1	23098	Q05B42
38	ENSG00000004142.12	3599.57	0.210898	0.0849075	2.48386	0.0129967	0.192503	POLDIP2	26073	B4DEM9
39	ENSG00000004399.12	2256.17	-0.165708	0.0735735	-2.25228	0.0243045	0.265663	PLXND1	23129	Q9Y4D7
40	ENSG00000004455.17	10865.4	-0.0249505	0.0703686	-0.354568	0.722913	0.946935	AK2	204	P54819
41	ENSG00000004478.8	10108.3	0.0545088	0.0627755	0.868313	0.385223	0.814509	FKBP4	2288	Q02790
42	ENSG00000004487.16	4134.66	0.000603315	0.0619774	0.00973443	0.992233	0.999857	KDM1A	23028	O60341
43	ENSG00000004534.15	1652.06	0.170653	0.0846403	2.01621	0.0437775	0.354368	RBM6	10180	A8K6Q4
44	ENSG00000004660.15	987.605	-0.0162123	0.0903648	-0.179409	0.857616	0.979437	CAMKK1	84254	Q8N5S9
45	ENSG00000004700.16	2639.04	-0.231427	0.120679	-1.9177	0.0551488	0.397442	RECQL	5965	A0A024RAV2
46	ENSG00000004766.17	1271.16	0.0664075	0.137699	0.482265	0.629617	0.922033	VPS50	55610	Q96JG6
47	ENSG00000004777.18	30.8878	0.713158	0.581882	1.22561	0.220347	0.696341	ARHGAP33	115703	O14559
48	ENSG00000004779.10	2390	0.145215	0.0689052	2.10746	0.0350781	0.319327	NDUFAB1	4706	O14561
49	ENSG00000004799.8	2344.61	0.11776	0.0861585	1.36678	0.171694	0.63784	PDK4	5166	A4D1H4
50	ENSG00000004838.14	7.62704	-0.420961	0.774457	-0.543555	0.586747	NA	ZMYND10	51364	O75800
51	ENSG00000004846.16	1.66497	-1.2351	2.11994	-0.582612	0.560155	NA	ABCB5	340273	Q2M3G0
52	ENSG00000004864.13	3289.79	0.0855122	0.0693153	1.23367	0.217326	0.693289	SLC25A13	10165	Q9UJS0
53	ENSG00000004866.20	1027.9	0.0771576	0.0873434	0.883382	0.37703	0.810943	ST7	7982	Q9NRC1
54	ENSG00000004897.12	4534.04	0.0262416	0.0625237	0.419706	0.6747	0.934618	CDC27	996	P30260
55	ENSG00000004961.15	2194.5	0.109021	0.0788154	1.38324	0.16659	0.629668	HCCS	3052	A0A024RBY9
56	ENSG00000004975.12	1321.99	-0.0543748	0.090219	-0.602698	0.546709	0.895659	DVL2	1856	O14641
57	ENSG00000005007.12	2919.47	0.212652	0.0658962	3.22708	0.0012506	0.0454493	UPF1	5976	A0A024R7L8
58	ENSG00000005020.13	725.181	-0.14902	0.108452	-1.37406	0.169424	0.634406	SKAP2	8935	B7Z5R3
59	ENSG00000005022.6	13418.3	0.0131835	0.0690105	0.191036	0.848498	0.977461	SLC25A5	292	P05141
60	ENSG00000005059.16	465.845	0.242033	0.120691	2.00539	0.0449218	0.359402	MCUB	55013	Q9NWR8
61	ENSG00000005073.6	479.506	0.144289	0.112624	1.28116	0.200138	0.673351	HOXA11	3207	P31270
62	ENSG00000005075.15	1398.97	0.0619832	0.103679	0.59784	0.549947	0.895659	POLR2J	5439	P52435
63	ENSG00000005100.13	1177.34	0.0986249	0.101942	0.967459	0.333315	0.785829	DHX33	56919	B4DIS6
64	ENSG00000005102.14	2026.17	-0.267411	0.0968378	-2.76143	0.00575496	0.122732	MEOX1	4222	P50221
65	ENSG00000005156.12	2076.89	0.0554614	0.100737	0.550558	0.581937	0.907882	LIG3	3980	P49916
66	ENSG00000005175.10	1486.18	-0.0246869	0.111391	-0.221624	0.824607	0.971442	RPAP3	79657	Q9H6T3
67	ENSG00000005187.12	5.63395	0.40595	0.916062	0.443147	0.657659	NA	ACSM3	6296	Q53FZ2
68	ENSG00000005189.19	177.479	-0.339607	0.217535	-1.56116	0.118485	0.555728	REXO5	81691	Q96IC2
69	ENSG00000005194.15	1679.48	0.148758	0.0872419	1.70512	0.0881716	0.488984	CIAPIN1	57019	Q6FI81
70	ENSG00000005206.17	738.38	0.114356	0.0969989	1.17894	0.238423	0.715747	SPPL2B	56928	Q8TCT7
71	ENSG00000005238.19	407.818	-0.343626	0.138165	-2.48707	0.01288	0.192434	FAM214B	80256	Q7L5A3
72	ENSG00000005302.19	896.776	0.017623	0.103761	0.169841	0.865135	0.980927	MSL3	10943	Q8N5Y2
73	ENSG00000005339.15	713.699	-0.00234532	0.159767	-0.0146797	0.988288	0.999857	CREBBP	1387	Q92793
74	ENSG00000005421.9	11.0246	-0.361602	0.862863	-0.419072	0.675164	NA	PON1	5444	P27169
75	ENSG00000005436.14	920.497	-0.0804859	0.107238	-0.750532	0.452934	0.852639	GCFC2	6936	A4UHR0
76	ENSG00000005448.17	138.1	-0.511085	0.200312	-2.55145	0.0107275	0.171654	WDR54	84058	Q9H977
77	ENSG00000005483.21	600.65	-0.103204	0.113254	-0.911262	0.362157	0.801641	KMT2E	55904	Q8IZD2
78	ENSG00000005486.17	1788.61	0.225715	0.0802629	2.8122	0.00492043	0.112635	RHBDD2	57414	Q6NTF9
79	ENSG00000005700.15	2635.72	-0.18288	0.101998	-1.79299	0.0729748	0.448098	IBTK	25998	B7ZLE0
80	ENSG00000005801.18	592.846	-0.00373747	0.148603	-0.0251506	0.979935	0.99921	ZNF195	7748	O14628
81	ENSG00000005810.18	2539.73	-0.0932559	0.101124	-0.922191	0.356429	0.798024	MYCBP2	23077	O75592
82	ENSG00000005812.11	1482.72	0.0801799	0.0845369	0.948461	0.342895	0.789779	FBXL3	26224	Q9UKT7
83	ENSG00000005882.12	914.947	-0.094161	0.0994508	-0.946811	0.343735	0.790301	PDK2	5164	Q15119
84	ENSG00000005884.18	2665.95	0.244959	0.0874094	2.80244	0.00507183	0.115111	ITGA3	3675	A0A140VJM0
85	ENSG00000005889.15	4180.64	0.0738588	0.0971789	0.76003	0.447237	0.849938	ZFX	7543	A0A024RC04
86	ENSG00000005893.16	3228.31	-0.0125806	0.0619511	-0.203073	0.839078	0.975198	LAMP2	3920	P13473
87	ENSG00000005961.19	40.3962	-0.0307091	0.359575	-0.0854041	0.93194	0.990773	ITGA2B	3674	P08514
88	ENSG00000005981.13	3.53937	-1.64092	1.28355	-1.27842	0.201102	NA	ASB4	51666	Q9Y574
89	ENSG00000006007.12	4508.88	-0.0985461	0.0765436	-1.28745	0.197937	0.670198	GDE1	51573	A0A024QYU1
90	ENSG00000006015.17	839.224	0.0401447	0.104528	0.384056	0.700937	0.942893	REX1BD	55049	Q96EN9
91	ENSG00000006016.11	769.375	-0.152657	0.122716	-1.24399	0.213505	0.689395	CRLF1	9244	O75462
92	ENSG00000006025.12	110.529	0.00789191	0.291553	0.0270685	0.978405	0.998493	OSBPL7	114881	Q8WXP9
93	ENSG00000006047.13	9.89501	-0.600791	0.798743	-0.752171	0.451948	NA	YBX2	51087	Q9Y2T7
94	ENSG00000006062.17	524.094	0.0598173	0.11058	0.540941	0.588549	0.90967	MAP3K14	9020	Q68D39
95	ENSG00000006116.3	2.09157	0.406152	1.58093	0.256906	0.797251	NA	CACNG3	10368	O60359
96	ENSG00000006118.14	1111.36	-0.224013	0.0864803	-2.59033	0.00958841	0.162673	TMEM132A	54972	Q24JP5
97	ENSG00000006125.18	5510.87	-0.160135	0.0625777	-2.55899	0.0104977	0.17113	AP2B1	163	A0A140VJE8
98	ENSG00000006194.10	1374.53	0.207423	0.0885783	2.34169	0.0191965	0.236493	ZNF263	10127	O14978
99	ENSG00000006282.21	1129.47	-0.12419	0.0894905	-1.38775	0.165214	0.627862	SPATA20	64847	Q8TB22
100	ENSG00000006283.18	198.235	-0.411004	0.167836	-2.44884	0.0143317	0.199742	CACNA1G	8913	O43497
101	ENSG00000006327.13	2330.31	0.396354	0.0867278	4.57009	4.87514e-06	0.000762245	TNFRSF12A	51330	Q9NP84
102	ENSG00000006432.15	482.706	0.0443264	0.119663	0.370427	0.711064	0.945213	MAP3K9	4293	P80192
103	ENSG00000006451.8	936.825	-0.0542757	0.108182	-0.501708	0.615873	0.916515	RALA	5898	P11233
104	ENSG00000006453.14	1862.88	0.0843709	0.0814653	1.03567	0.300358	0.76299	BAIAP2L1	55971	Q9UHR4
105	ENSG00000006459.11	282.468	-0.300052	0.161429	-1.85872	0.0630666	0.420161	KDM7A	80853	Q6ZMT4
106	ENSG00000006530.18	458.672	0.165292	0.12554	1.31665	0.187957	0.659089	AGK	55750	A4D1U5
107	ENSG00000006534.16	1671.14	-0.0573158	0.0798071	-0.71818	0.472646	0.860824	ALDH3B1	221	A0A024R5D8
108	ENSG00000006576.16	1715.5	-0.2276	0.0876791	-2.59583	0.00943628	0.162124	PHTF2	57157	Q8N3S3
109	ENSG00000006606.8	33.0967	0.936073	0.42296	2.21315	0.0268875	0.277427	CCL26	10344	Q9Y258
110	ENSG00000006607.14	2169.35	0.0230595	0.0777103	0.296737	0.766668	0.9574	FARP2	9855	O94887
111	ENSG00000006611.16	480.428	-0.100303	0.120717	-0.830888	0.406037	0.827301	USH1C	10083	A0A0S2Z4V1
112	ENSG00000006625.18	2380.38	-0.0665816	0.0759098	-0.877115	0.380424	0.813426	GGCT	79017	O75223
113	ENSG00000006634.8	1180.63	-0.0946053	0.104956	-0.901381	0.367386	0.80374	DBF4	10926	B4DXK0
114	ENSG00000006638.12	397.458	-0.184234	0.123549	-1.49117	0.135916	0.583523	TBXA2R	6915	P21731
115	ENSG00000006652.14	2004.45	-0.191264	0.0737593	-2.59309	0.00951191	0.162124	IFRD1	3475	A4D0U1
116	ENSG00000006695.12	888.201	0.0978824	0.0906213	1.08013	0.280086	0.748174	COX10	1352	Q12887
117	ENSG00000006704.10	1706.09	0.195831	0.126654	1.54619	0.122058	0.561312	GTF2IRD1	9569	Q9UHL9
118	ENSG00000006712.15	1444.92	0.171275	0.0830138	2.06321	0.039093	0.3383	PAF1	54623	Q8N7H5
119	ENSG00000006715.16	1634.39	0.0419088	0.0834617	0.502133	0.615574	0.916515	VPS41	27072	P49754
120	ENSG00000006744.19	4789.46	0.193922	0.0907927	2.13588	0.0326893	0.30797	ELAC2	60528	Q9BQ52
121	ENSG00000006747.15	5.65917	0.895872	0.959715	0.933477	0.350574	NA	SCIN	85477	Q9Y6U3
122	ENSG00000006757.12	578.066	-0.0167203	0.112104	-0.149149	0.881436	0.982037	PNPLA4	8228	A0A024RBU8
123	ENSG00000006788.14	6.90912	0.74662	0.8972	0.832167	0.405315	NA	MYH13	8735	Q9UKX3
124	ENSG00000006831.10	3493.61	0.0153173	0.0607108	0.2523	0.800809	0.966121	ADIPOR2	79602	Q86V24
125	ENSG00000006837.12	30.674	-0.157284	0.434884	-0.361669	0.7176	0.946819	CDKL3	51265	Q8IVW4
126	ENSG00000007038.11	3160.27	-0.00260518	0.0746135	-0.0349157	0.972147	0.997203	PRSS21	10942	Q9Y6M0
127	ENSG00000007047.15	203.802	-0.479659	0.233739	-2.05211	0.0401588	0.342911	MARK4	57787	Q96L34
128	ENSG00000007080.11	1036.95	-0.00112801	0.108873	-0.0103607	0.991733	0.999857	CCDC124	115098	A0A024R7M8
129	ENSG00000007168.13	4463.21	0.0854835	0.0702548	1.21676	0.223694	0.698437	PAFAH1B1	5048	P43034
130	ENSG00000007202.15	12292.4	-0.00741862	0.059698	-0.124269	0.901102	0.984878	KIAA0100	9703	Q14667
131	ENSG00000007237.18	121.856	0.227298	0.283984	0.80039	0.423485	0.836286	GAS7	8522	O60861
132	ENSG00000007255.10	160.714	-0.42922	0.192894	-2.22516	0.0260703	0.272864	TRAPPC6A	79090	B7TZ90
133	ENSG00000007264.15	2834.77	-0.0425704	0.100807	-0.422297	0.672808	0.934268	MATK	4145	P42679
134	ENSG00000007314.12	38.035	-0.423678	0.505715	-0.83778	0.402154	0.825818	SCN4A	6329	P35499
135	ENSG00000007341.19	798.792	0.0415573	0.101378	0.409925	0.681861	0.936586	ST7L	54879	Q8TDW4
136	ENSG00000007372.23	449.713	-0.217319	0.154238	-1.40898	0.15884	0.61801	PAX6	5080	P26367
137	ENSG00000007376.8	1643.98	0.173968	0.0921426	1.88803	0.0590226	0.408039	RPUSD1	113000	H3BUN6
138	ENSG00000007384.15	278.552	0.0467322	0.156814	0.29801	0.765695	0.957228	RHBDF1	64285	Q96CC6
139	ENSG00000007392.16	1226.78	0.10085	0.0837971	1.2035	0.228783	0.705513	LUC7L	55692	Q1W6G4
140	ENSG00000007516.13	26.4874	-0.546099	0.476816	-1.1453	0.252084	0.726401	BAIAP3	8938	O94812
141	ENSG00000007520.4	1662.16	0.0778543	0.0886185	0.878533	0.379655	0.812977	TSR3	115939	Q9UJK0
142	ENSG00000007541.16	1749.38	-0.0725882	0.0856712	-0.847288	0.396835	0.822781	PIGQ	9091	B2RAU6
143	ENSG00000007545.16	476.424	-0.190732	0.153934	-1.23906	0.215325	0.691179	CRAMP1	57585	A7MD53
144	ENSG00000007866.21	284.68	0.056389	0.136215	0.41397	0.678896	0.936105	TEAD3	7005	Q99594
145	ENSG00000007923.16	2154.99	0.187635	0.0704181	2.66458	0.00770838	0.145835	DNAJC11	55735	Q9NVH1
146	ENSG00000007944.15	282.073	-0.0551616	0.137605	-0.400869	0.688517	0.93907	MYLIP	29116	Q8WY64
147	ENSG00000007968.7	1315.66	0.101684	0.0810491	1.2546	0.209624	0.68569	E2F2	1870	Q14209
148	ENSG00000008018.9	5868.34	-0.00013463	0.0636922	-0.00211376	0.998313	0.999964	PSMB1	5689	A0A140VK45
149	ENSG00000008083.14	2093.33	0.0520406	0.0718093	0.724706	0.468632	0.859225	JARID2	3720	Q92833
150	ENSG00000008086.13	606.583	-0.192723	0.104588	-1.84268	0.0653757	0.427542	CDKL5	6792	O76039
151	ENSG00000008118.10	2.52451	1.81158	1.50881	1.20067	0.229881	NA	CAMK1G	57172	Q96NX5
152	ENSG00000008128.23	229.693	-0.333625	0.151862	-2.1969	0.0280277	0.285363	CDK11A	728642	Q9UQ88
153	ENSG00000008130.15	2093.72	0.0116014	0.0790219	0.146813	0.88328	0.982399	NADK	65220	A0A024R058
154	ENSG00000008256.16	1467.57	-0.164808	0.0842146	-1.95701	0.0503468	0.380267	CYTH3	9265	O43739
155	ENSG00000008277.14	114.207	-0.406768	0.2603	-1.56269	0.118126	0.555276	ADAM22	53616	Q9P0K1
156	ENSG00000008282.8	1425.65	-0.173946	0.091608	-1.89881	0.0575889	0.403822	SYPL1	6856	A4D0R1
157	ENSG00000008283.16	1891.12	0.0635668	0.0836808	0.759634	0.447473	0.8501	CYB561	1534	B3KTA1
158	ENSG00000008294.21	4511.19	0.0161314	0.0929223	0.173601	0.862179	0.980391	SPAG9	9043	O60271
159	ENSG00000008300.17	253.834	-0.011811	0.147653	-0.0799917	0.936244	0.991536	CELSR3	1951	Q9NYQ7
160	ENSG00000008323.15	16.807	1.5155	0.811227	1.86816	0.0617394	NA	PLEKHG6	55200	Q3KR16
161	ENSG00000008324.11	379.252	-0.0485261	0.131783	-0.368226	0.712705	0.945213	SS18L2	51188	A0A024R2Q8
162	ENSG00000008382.15	203.754	-0.201922	0.181179	-1.11449	0.26507	0.735968	MPND	84954	Q8N594
163	ENSG00000008394.13	3231.68	-0.0496193	0.0662003	-0.749533	0.453536	0.852639	MGST1	4257	A0A024RAX2
164	ENSG00000008405.12	647.329	-0.309748	0.126672	-2.44529	0.0144737	0.201078	CRY1	1407	A2I2P0
165	ENSG00000008441.16	34.0255	-0.0382234	0.404932	-0.0943946	0.924796	0.989895	NFIX	4784	B4DHW2
166	ENSG00000008513.16	618.392	0.243723	0.145921	1.67024	0.0948724	0.507059	ST3GAL1	6482	A0A024R9L6
167	ENSG00000008516.17	2.01739	0.516051	1.61316	0.319901	0.749043	NA	MMP25	64386	Q9NPA2
168	ENSG00000008517.16	8.63694	-0.333134	0.763139	-0.43653	0.662452	NA	IL32	9235	P24001
169	ENSG00000008710.20	1654.42	0.00693371	0.127481	0.05439	0.956624	0.996964	PKD1	5310	P98161
170	ENSG00000008735.14	41.4372	-0.0942545	0.343125	-0.274694	0.783551	0.96242	MAPK8IP2	23542	Q13387
171	ENSG00000008838.20	1778.77	0.107108	0.102217	1.04784	0.294711	0.759464	MED24	9862	O75448
172	ENSG00000008853.16	1460.33	0.16622	0.0781068	2.12811	0.0333284	0.31121	RHOBTB2	23221	Q9BYZ6
173	ENSG00000008869.12	1161.63	0.0383807	0.0944072	0.406544	0.684343	0.93712	HEATR5B	54497	Q9P2D3
174	ENSG00000008952.17	2620.01	0.0437289	0.113837	0.384134	0.700879	0.942893	SEC62	7095	Q99442
175	ENSG00000008988.9	22826.1	-0.0386012	0.0672551	-0.573952	0.566	0.901614	RPS20	6224	P60866
176	ENSG00000009307.16	35528	0.102263	0.0546044	1.8728	0.0610958	0.415776	CSDE1	7812	A0A024R0E2
177	ENSG00000009335.18	4650.04	0.0855459	0.0760606	1.12471	0.260713	0.733182	UBE3C	9690	Q15386
178	ENSG00000009413.16	1545.88	-0.287373	0.389229	-0.738313	0.460324	0.855777	REV3L	5980	O60673
179	ENSG00000009694.13	9.13463	-1.33295	0.731812	-1.82144	0.0685401	NA	TENM1	10178	Q9UKZ4
180	ENSG00000009724.17	2.0198	0.166033	1.75568	0.0945695	0.924657	NA	MASP2	10747	O00187
181	ENSG00000009780.15	157.571	-0.208872	0.246435	-0.847572	0.396677	0.822688	FAM76A	199870	Q8TAV0
182	ENSG00000009830.11	465.468	0.232814	0.202798	1.148	0.250967	0.72602	POMT2	29954	Q9UKY4
183	ENSG00000009844.16	1932.75	-0.127513	0.0753049	-1.69329	0.0904006	0.494066	VTA1	51534	A0A087WY55
184	ENSG00000009950.16	69.338	0.136826	0.300586	0.455198	0.648967	0.928595	MLXIPL	51085	Q9NP71
185	ENSG00000009954.11	7800.5	0.0434997	0.0537937	0.80864	0.418722	0.833682	BAZ1B	9031	Q9UIG0
186	ENSG00000010017.13	2686.48	-0.105375	0.0702796	-1.49937	0.133779	0.580163	RANBP9	10048	A0A024QZW3
187	ENSG00000010072.16	673.504	0.143361	0.101275	1.41556	0.156904	0.617014	SPRTN	83932	Q9H040
188	ENSG00000010165.20	1524.47	0.193721	0.0926738	2.09035	0.036586	0.32581	EEF1AKNMT	51603	Q8N6R0
189	ENSG00000010219.13	79.9715	-0.348776	0.24872	-1.40228	0.160831	0.620926	DYRK4	8798	D3JEN2
190	ENSG00000010244.18	6099.98	0.262046	0.0622598	4.20892	2.56598e-05	0.00264135	ZNF207	7756	O43670
191	ENSG00000010256.11	8723.95	-0.0379939	0.0717956	-0.529195	0.59667	0.910625	UQCRC1	7384	P31930
192	ENSG00000010270.13	887.958	-0.207225	0.0983497	-2.10702	0.0351158	0.319327	STARD3NL	83930	A0A024RA89
193	ENSG00000010278.14	2934.86	-0.302723	0.0722696	-4.1888	2.80436e-05	0.00284197	CD9	928	A6NNI4
194	ENSG00000010292.13	8512.79	0.0658922	0.0534776	1.23215	0.217895	0.69353	NCAPD2	9918	B3KMS0
195	ENSG00000010295.19	3.98182	0.23219	1.05805	0.219452	0.826298	NA	IFFO1	25900	Q0D2I5
196	ENSG00000010310.9	9.29071	-1.60334	1.08548	-1.47708	0.139655	NA	GIPR	2696	P48546
197	ENSG00000010318.21	47.5745	0.020452	0.400666	0.0510449	0.95929	0.996964	PHF7	51533	Q9BWX1
198	ENSG00000010319.7	51.4522	-0.00911784	0.403817	-0.0225791	0.981986	0.999342	SEMA3G	56920	Q9NS98
199	ENSG00000010322.16	1393.51	-0.0904652	0.0808522	-1.11889	0.263185	0.734492	NISCH	11188	Q9Y2I1
200	ENSG00000010327.10	17.0014	-0.912218	0.57832	-1.57736	0.114713	NA	STAB1	23166	Q9NY15
201	ENSG00000010404.18	125.51	-0.0846299	0.211363	-0.400401	0.688861	0.939441	IDS	3423	P22304
202	ENSG00000010539.11	929.255	0.174806	0.0902183	1.93759	0.0526735	0.389293	ZNF200	7752	P98182
203	ENSG00000010626.15	188.805	-0.0581128	0.165848	-0.350398	0.72604	0.94744	LRRC23	10233	A8K8K2
204	ENSG00000010704.18	856.986	-0.0189268	0.118819	-0.159291	0.873439	0.980961	HFE	3077	Q30201
205	ENSG00000010803.16	652.927	0.205765	0.1397	1.4729	0.140778	0.592717	SCMH1	22955	Q96GD3
206	ENSG00000010810.17	7369.5	-0.0996285	0.0592034	-1.68282	0.0924105	0.501695	FYN	2534	P06241
207	ENSG00000010818.10	608.951	-0.1633	0.205861	-0.793254	0.42763	0.838808	HIVEP2	3097	P31629
208	ENSG00000011007.12	1666.8	0.190313	0.0757888	2.51109	0.0120359	0.183814	ELOA	6924	Q14241
209	ENSG00000011009.11	1124.94	0.0473176	0.0931655	0.507888	0.611532	0.914918	LYPLA2	11313	A0A140VJC9
210	ENSG00000011021.23	119.354	0.0449658	0.249359	0.180325	0.856897	0.979149	CLCN6	1185	P51797
211	ENSG00000011028.14	1715.3	-0.369653	0.0823455	-4.48905	7.1542e-06	0.00100566	MRC2	9902	Q9UBG0
212	ENSG00000011052.21	502.366	0.13392	0.14522	0.922191	0.356429	0.798024	NME1-NME2	654364	P22392
213	ENSG00000011105.14	338.738	-0.446947	0.179797	-2.48585	0.0129244	0.192503	TSPAN9	10867	O75954
214	ENSG00000011114.15	724.926	0.0473417	0.103128	0.459059	0.646192	0.927951	BTBD7	55727	Q9P203
215	ENSG00000011132.12	399.098	0.0507925	0.133316	0.380993	0.703208	0.943897	APBA3	9546	O96018
216	ENSG00000011143.17	484.616	0.159626	0.119422	1.33666	0.181335	0.649406	MKS1	54903	Q9NXB0
217	ENSG00000011198.10	863.974	0.171801	0.0913668	1.88035	0.0600605	0.411515	ABHD5	51099	A0A0S2Z5D6
218	ENSG00000011243.18	1090.65	0.237947	0.0832908	2.85682	0.00427913	0.103787	AKAP8L	26993	Q9ULX6
219	ENSG00000011258.16	591.673	-0.0653423	0.120423	-0.542606	0.587401	0.909462	MBTD1	54799	Q05BQ5
220	ENSG00000011260.14	2593.81	0.0193521	0.0668258	0.28959	0.77213	0.959704	UTP18	51096	Q9Y5J1
221	ENSG00000011275.18	2298.27	-0.0117457	0.0791664	-0.148367	0.882053	0.982037	RNF216	54476	A8K8N1
222	ENSG00000011295.16	1125.21	-0.00845547	0.0948183	-0.0891755	0.928942	0.990589	TTC19	54902	Q6DKK2
223	ENSG00000011304.20	10164.1	0.147232	0.0749725	1.96381	0.0495519	0.376623	PTBP1	5725	P26599
224	ENSG00000011332.19	73.171	-0.0985944	0.261517	-0.377009	0.706167	0.943897	DPF1	8193	Q92782
225	ENSG00000011347.10	1173.45	0.00202929	0.0904526	0.0224348	0.982101	0.999342	SYT7	9066	O43581
226	ENSG00000011376.12	2878.71	0.0904242	0.0745272	1.21331	0.225013	0.701048	LARS2	23395	Q15031
227	ENSG00000011405.13	2550.11	-0.275494	0.135408	-2.03455	0.0418959	0.34806	PIK3C2A	5286	L7RRS0
228	ENSG00000011422.12	920.604	0.0164769	0.0980843	0.167987	0.866593	0.980927	PLAUR	5329	Q03405
229	ENSG00000011426.11	7672.91	-0.142413	0.0880489	-1.61743	0.105784	0.530559	ANLN	54443	Q9NQW6
230	ENSG00000011451.20	563.58	-0.109792	0.115336	-0.951937	0.341129	0.789749	WIZ	58525	O95785
231	ENSG00000011454.17	1505.57	-0.0856973	0.11454	-0.748184	0.454349	0.853016	GPR21	2844	B4DSD1
232	ENSG00000011465.17	288.654	0.41741	0.146855	2.84234	0.00447843	0.106063	DCN	1634	P07585
233	ENSG00000011478.12	756.678	0.0297786	0.120242	0.247655	0.804401	0.966358	QPCTL	54814	Q9NXS2
234	ENSG00000011485.15	3220.02	0.121574	0.0757599	1.60473	0.108553	0.535313	PPP5C	5536	A0A024R0Q7
235	ENSG00000011523.14	670.058	-0.315038	0.100596	-3.1317	0.00173795	0.0566156	CEP68	23177	Q76N32
236	ENSG00000011566.15	1071.02	-0.0485257	0.113667	-0.42691	0.669445	0.934268	MAP4K3	8491	B3KMM5
237	ENSG00000011638.10	368.645	-0.104786	0.134325	-0.780093	0.435336	0.843258	TMEM159	57146	Q96B96
238	ENSG00000011677.13	171.457	-0.269747	0.204194	-1.32103	0.186491	0.655998	GABRA3	2556	P34903
239	ENSG00000012048.23	3219.76	-0.0139341	0.104509	-0.133329	0.893933	0.984573	BRCA1	672	P38398
240	ENSG00000012061.15	1642.04	0.138674	0.0974197	1.42347	0.1546	0.613752	ERCC1	2067	P07992
241	ENSG00000012124.17	3.87493	0.0842674	1.27943	0.0658631	0.947487	NA	CD22	933	P20273
242	ENSG00000012171.20	4552.36	0.256064	0.0600123	4.26686	1.98246e-05	0.00215973	SEMA3B	7869	Q13214
243	ENSG00000012174.12	816.499	-0.204109	0.103016	-1.98134	0.0475535	0.367199	MBTPS2	51360	O43462
244	ENSG00000012211.13	380.783	-0.0943981	0.147068	-0.641866	0.52096	0.886048	PRICKLE3	4007	B7Z5U0
245	ENSG00000012232.9	1302.66	-0.0403354	0.144534	-0.279073	0.780189	0.961574	EXTL3	2137	O43909
246	ENSG00000012660.14	3793.24	-0.0810701	0.0651308	-1.24473	0.213232	0.689395	ELOVL5	60481	Q9NYP7
247	ENSG00000012822.16	586.108	0.151152	0.129786	1.16463	0.244168	0.720928	CALCOCO1	57658	Q9P1Z2
248	ENSG00000012963.15	1119.53	-0.0476424	0.0870989	-0.546992	0.584384	0.90827	UBR7	55148	Q8N806
249	ENSG00000012983.11	1115.15	-0.0425943	0.1015	-0.419647	0.674744	0.934618	MAP4K5	11183	B3KWC4
250	ENSG00000013275.8	2721.96	0.169621	0.0800152	2.11986	0.0340178	0.3154	PSMC4	5704	A8K2M0
251	ENSG00000013288.9	623.794	-0.13175	0.0986039	-1.33615	0.1815	0.649406	MAN2B2	23324	B7Z754
252	ENSG00000013306.16	7847.57	-0.0122545	0.0770173	-0.159114	0.873579	0.980961	SLC25A39	51629	Q9BZJ4
253	ENSG00000013364.19	1225.31	0.306828	0.0851723	3.60244	0.000315245	0.0175734	MVP	9961	Q14764
254	ENSG00000013374.16	1894.51	0.147856	0.070269	2.10414	0.0353664	0.31974	NUB1	51667	H3BM74
255	ENSG00000013375.16	2094.62	-0.177734	0.0923474	-1.92462	0.0542769	0.393441	PGM3	5238	O95394
256	ENSG00000013392.8	204.268	-0.15336	0.161601	-0.949005	0.342618	0.789779	RWDD2A	112611	B4DZK9
257	ENSG00000013441.16	1022.29	-0.0446024	0.108875	-0.409667	0.68205	0.936586	CLK1	1195	P49759
258	ENSG00000013503.10	1254.41	0.0847479	0.0825197	1.027	0.304419	0.766043	POLR3B	55703	Q9NW08
259	ENSG00000013523.10	292.04	0.0848931	0.162165	0.523498	0.600628	0.911117	ANGEL1	23357	A0A024R6B2
260	ENSG00000013561.18	1517.57	-0.022898	0.081153	-0.282158	0.777822	0.960792	RNF14	9604	Q9UBS8
261	ENSG00000013563.14	831.994	0.0127989	0.0953544	0.134225	0.893225	0.984573	DNASE1L1	1774	P49184
262	ENSG00000013573.17	1708.15	0.177861	0.088558	2.00841	0.0446	0.358464	DDX11	1663	Q96FC9
263	ENSG00000013583.10	269.566	-0.0361577	0.144179	-0.250783	0.801982	0.966341	HEBP1	50865	A0A024RAS8
264	ENSG00000013588.8	2602.49	0.252276	0.0888996	2.83776	0.00454314	0.107207	GPRC5A	9052	Q8NFJ5
265	ENSG00000013619.14	260.79	0.138186	0.146135	0.945605	0.34435	0.79074	MAMLD1	10046	Q13495
266	ENSG00000013810.19	2136.77	0.118611	0.0689499	1.72025	0.0853874	0.482725	TACC3	10460	Q9Y6A5
267	ENSG00000014123.10	670.106	-0.145699	0.140494	-1.03704	0.299716	0.762887	UFL1	23376	O94874
268	ENSG00000014138.9	1402.21	-0.097934	0.100532	-0.974157	0.329979	0.784044	POLA2	23649	Q14181
269	ENSG00000014164.7	410.458	0.0109339	0.120154	0.0909989	0.927493	0.990547	ZC3H3	23144	Q8IXZ2
270	ENSG00000014216.15	1633.89	-0.0622617	0.0882991	-0.705123	0.480734	0.865652	CAPN1	823	B2RDI5
271	ENSG00000014641.20	7341.17	-0.131068	0.0566435	-2.3139	0.020673	0.24303	MDH1	4190	P40925
272	ENSG00000014824.14	2117.83	-0.0871446	0.100237	-0.869382	0.384638	0.814197	SLC30A9	10463	A0A0S2Z514
273	ENSG00000014914.21	87.4763	-0.24137	0.232792	-1.03685	0.299806	0.762887	MTMR11	10903	A4FU01
274	ENSG00000014919.12	2455.29	-0.0882878	0.0714236	-1.23612	0.216416	0.692611	COX15	1355	Q7KZN9
275	ENSG00000015133.19	561.897	0.331695	0.108676	3.05213	0.00227221	0.0682864	CCDC88C	440193	B4DZB8
276	ENSG00000015153.14	601.213	-0.000249693	0.106471	-0.00234518	0.998129	0.999964	YAF2	10138	Q8IY57
277	ENSG00000015171.19	1317.72	0.00459312	0.0883146	0.0520086	0.958522	0.996964	ZMYND11	10771	Q15326
278	ENSG00000015285.11	1.97365	0.188698	1.61589	0.116776	0.907037	NA	WAS	7454	A0A024QYX8
279	ENSG00000015413.9	2.03028	-0.421314	1.58726	-0.265434	0.790675	NA	DPEP1	1800	A0A140VJI3
280	ENSG00000015475.18	1120.32	-0.0310342	0.0870142	-0.356656	0.721349	0.946935	BID	637	A8ASI8
281	ENSG00000015479.19	13366.1	-0.0162487	0.0844833	-0.19233	0.847484	0.977256	MATR3	9782	A0A0R4J2E8
282	ENSG00000015520.14	4.50969	-0.184503	1.00566	-0.183463	0.854434	NA	NPC1L1	29881	A0A0C4DFX6
283	ENSG00000015532.10	1019.35	0.0169036	0.0896726	0.188504	0.850482	0.978039	XYLT2	64132	B4DT06
284	ENSG00000015568.13	1286.49	0.0729481	0.166884	0.437118	0.662026	0.932483	RGPD5	84220	Q99666
285	ENSG00000015676.18	1858.93	0.0564808	0.103224	0.547165	0.584265	0.90827	NUDCD3	23386	Q8IVD9
286	ENSG00000016391.11	408.194	0.0838552	0.184919	0.45347	0.650211	0.929086	CHDH	55349	Q8NE62
287	ENSG00000016864.18	830.604	0.00799364	0.0906199	0.0882107	0.929709	0.990715	GLT8D1	55830	A0A024R313
288	ENSG00000017260.19	3068.43	-0.00216953	0.0643847	-0.0336964	0.973119	0.997203	ATP2C1	27032	P98194
289	ENSG00000017483.15	1788.27	0.216582	0.0810979	2.67063	0.00757101	0.14449	SLC38A5	92745	A0A024QYY0
290	ENSG00000017797.13	2267.68	-0.00445054	0.068485	-0.0649856	0.948185	0.994672	RALBP1	10928	Q15311
291	ENSG00000018189.13	370.537	0.170655	0.129967	1.31307	0.189159	0.660477	RUFY3	22902	Q7L099
292	ENSG00000018236.15	2.36339	-3.51078	1.62768	-2.15692	0.0310118	NA	CNTN1	1272	Q12860
293	ENSG00000018280.17	13.2895	-0.863805	0.608675	-1.41916	0.155853	NA	SLC11A1	6556	A0A024R474
294	ENSG00000018408.14	3424.74	-0.161956	0.075433	-2.14702	0.0317914	0.30403	WWTR1	25937	Q9GZV5
295	ENSG00000018510.16	3152.88	-0.0154161	0.0918216	-0.167891	0.866669	0.980927	AGPS	8540	O00116
296	ENSG00000018610.14	1107.69	0.0883843	0.0841984	1.04971	0.29385	0.758992	CXorf56	63932	Q9H5V9
297	ENSG00000018699.13	1285.28	0.0722571	0.0817583	0.88379	0.37681	0.810603	TTC27	55622	B4DRC7
298	ENSG00000019144.19	853.142	0.166286	0.130947	1.26987	0.204129	0.677077	PHLDB1	23187	A0A024R3H6
299	ENSG00000019186.10	25.0455	-0.291161	0.511738	-0.568964	0.56938	NA	CYP24A1	1591	Q07973
300	ENSG00000019485.13	478.611	0.152369	0.124066	1.22814	0.219396	0.694769	PRDM11	56981	A0A087WWZ6
301	ENSG00000019549.13	658.877	-0.0463105	0.099683	-0.464578	0.642234	0.927951	SNAI2	6591	O43623
302	ENSG00000019995.6	1566.31	-0.0860421	0.0856961	-1.00404	0.31536	0.771753	ZRANB1	54764	Q9UGI0
303	ENSG00000020129.16	675.666	0.211331	0.113115	1.86829	0.061722	0.4168	NCDN	23154	Q9UBB6
304	ENSG00000020181.18	171.486	-0.468477	0.175361	-2.6715	0.00755136	0.144364	ADGRA2	25960	Q6YN44
305	ENSG00000020256.20	435.658	-0.0175141	0.114661	-0.152747	0.878598	0.982036	ZFP64	55734	Q9NTW7
306	ENSG00000020426.11	634.506	0.0218338	0.0991276	0.220259	0.825669	0.971503	MNAT1	4331	A0A024R669
307	ENSG00000020577.14	304.917	0.16497	0.172941	0.953906	0.340131	0.78955	SAMD4A	23034	Q9UPU9
308	ENSG00000020633.18	80.889	0.0663324	0.254568	0.260569	0.794425	0.963802	RUNX3	864	A0A024RAH4
309	ENSG00000020922.12	2615.89	-0.0527463	0.0832954	-0.633244	0.526574	0.888493	MRE11	4361	F8W7U8
310	ENSG00000021355.13	1780.06	0.160442	0.0763625	2.10106	0.0356355	0.321506	SERPINB1	1992	P30740
311	ENSG00000021574.12	1325.5	0.0875132	0.106535	0.821453	0.411388	0.829916	SPAST	6683	E5KRP5
312	ENSG00000021645.19	116.015	-0.315912	0.205886	-1.5344	0.124931	0.567092	NRXN3	9369	Q9HDB5
313	ENSG00000021762.20	2126.64	-0.0440903	0.0938503	-0.469794	0.638502	0.925544	OSBPL5	114879	A8KAD5
314	ENSG00000021776.11	3677.32	0.0588632	0.0875002	0.672721	0.501125	0.876415	AQR	9716	A0A024R9L1
315	ENSG00000021826.17	79585.6	0.00822369	0.0543165	0.151403	0.879658	0.982036	CPS1	1373	P31327
316	ENSG00000022267.19	78.5387	0.066164	0.27397	0.241501	0.809167	0.967184	FHL1	2273	Q13642
317	ENSG00000022277.12	2115.95	0.18961	0.0765137	2.47812	0.0132075	0.193437	RTF2	51507	A0A0A0MQR2
318	ENSG00000022567.9	851.167	-0.12377	0.099929	-1.23858	0.215501	0.691179	SLC45A4	57210	Q5BKX6
319	ENSG00000022840.16	2881.37	0.194391	0.0789143	2.46332	0.0137657	0.196873	RNF10	9921	Q8N5U6
320	ENSG00000022976.15	244.2	0.163514	0.17203	0.950496	0.34186	0.789779	ZNF839	55778	A8K0R7
321	ENSG00000023041.11	1458.95	0.0860263	0.0823593	1.04452	0.296243	0.760513	ZDHHC6	64429	Q9H6R6
322	ENSG00000023171.18	2575.57	-0.00814191	0.0651485	-0.124975	0.900544	0.984878	GRAMD1B	57476	Q3KR37
323	ENSG00000023191.17	2954.12	0.0514571	0.0727901	0.706924	0.479613	0.865315	RNH1	6050	A0A140VJT8
324	ENSG00000023228.14	5982.6	-0.0461176	0.0562391	-0.820027	0.412201	0.830606	NDUFS1	4719	P28331
325	ENSG00000023287.13	3287.83	0.0236732	0.105747	0.223866	0.822862	0.970718	RB1CC1	9821	Q8TDY2
326	ENSG00000023318.8	992.165	0.104564	0.0840973	1.24337	0.213732	0.689395	ERP44	23071	Q9BS26
327	ENSG00000023330.15	2735.86	0.0117662	0.0798304	0.147391	0.882824	0.982329	ALAS1	211	P13196
328	ENSG00000023445.15	147.679	-0.181534	0.254727	-0.712659	0.476057	0.862344	BIRC3	330	Q13489
329	ENSG00000023516.9	731.447	-0.0172661	0.168668	-0.102367	0.918466	0.988524	AKAP11	11215	Q9UKA4
330	ENSG00000023572.9	995.473	0.185249	0.091322	2.02853	0.0425066	0.350261	GLRX2	51022	Q9NS18
331	ENSG00000023608.5	237.481	-0.233325	0.156928	-1.48683	0.137059	0.585738	SNAPC1	6617	B2RC42
332	ENSG00000023697.13	1223.33	0.0638643	0.0877827	0.727527	0.466903	0.857591	DERA	51071	E9PPM8
333	ENSG00000023734.11	6288.92	-0.0347365	0.0654441	-0.530782	0.59557	0.910625	STRAP	11171	Q9Y3F4
334	ENSG00000023839.12	3656.36	0.180032	0.0725822	2.48039	0.013124	0.193437	ABCC2	1244	Q92887
335	ENSG00000023892.11	8.78804	-0.0433195	0.704329	-0.0615046	0.950957	NA	DEF6	50619	Q9H4E7
336	ENSG00000023902.14	18.6838	-0.622706	0.572009	-1.08863	0.276318	NA	PLEKHO1	51177	Q53GL0
337	ENSG00000023909.10	1467.22	0.0449774	0.0740249	0.607598	0.543454	0.894445	GCLM	2730	P48507
338	ENSG00000024048.10	2600.03	0.0379352	0.0773674	0.490325	0.623904	0.920679	UBR2	23304	Q8IWV8
339	ENSG00000024422.12	549.32	-0.0941232	0.130314	-0.722279	0.470123	0.859626	EHD2	30846	A0A024R0S6
340	ENSG00000024526.17	6175.68	-0.0216395	0.13052	-0.165794	0.868319	0.980961	DEPDC1	55635	Q5TB30
341	ENSG00000024862.17	172.121	-0.161877	0.167309	-0.967534	0.333277	0.785829	CCDC28A	25901	Q8IWP9
342	ENSG00000025156.13	681.609	-0.0794515	0.100501	-0.790554	0.429204	0.839069	HSF2	3298	Q03933
343	ENSG00000025293.17	3329.02	0.0444773	0.0664709	0.669124	0.503416	0.877003	PHF20	51230	Q9BVI0
344	ENSG00000025423.11	132.722	-0.022882	0.216867	-0.105512	0.91597	0.988463	HSD17B6	8630	A0A024RB43
345	ENSG00000025434.19	795.64	0.103366	0.0944334	1.09459	0.273697	0.744649	NR1H3	10062	Q13133
346	ENSG00000025708.14	773.557	0.320728	0.111457	2.87759	0.00400721	0.0988419	TYMP	1890	B2RBL3
347	ENSG00000025770.19	2235.03	0.0116062	0.0860423	0.13489	0.892699	0.984573	NCAPH2	29781	Q6IBW4
348	ENSG00000025772.8	1320.44	0.0426077	0.0947798	0.449544	0.653039	0.92912	TOMM34	10953	Q15785
349	ENSG00000025796.14	1392.21	0.0591603	0.144456	0.409539	0.682144	0.936586	SEC63	11231	A0A0S2Z5M1
350	ENSG00000025800.14	5816.21	0.137162	0.0673859	2.03546	0.0418042	0.34806	KPNA6	23633	O60684
351	ENSG00000026025.16	25703.8	-0.0972979	0.0627432	-1.55073	0.120966	0.559452	VIM	7431	P08670
352	ENSG00000026036.22	142.107	0.169478	0.214089	0.791628	0.428578	0.838808	RTEL1-TNFRSF6B	100533107	NA
353	ENSG00000026103.22	453.574	0.0224818	0.150972	0.148914	0.881622	0.982037	FAS	355	P25445
354	ENSG00000026297.15	211.174	0.0122859	0.158826	0.0773545	0.938342	0.992437	RNASET2	8635	O00584
355	ENSG00000026508.19	3875.74	0.233911	0.0780912	2.99536	0.00274125	0.077714	CD44	960	P16070
356	ENSG00000026559.14	29.5966	-0.512408	0.402258	-1.27383	0.202724	0.675557	KCNG1	3755	Q86Y85
357	ENSG00000026652.15	2.45465	-0.438022	1.53501	-0.285354	0.775373	NA	AGPAT4	56895	Q9NRZ5
358	ENSG00000026950.17	814.269	0.0690357	0.110664	0.623832	0.532738	0.890258	BTN3A1	11119	O00481
359	ENSG00000027001.10	816.333	0.105934	0.135115	0.784028	0.433024	0.841147	MIPEP	4285	Q99797
360	ENSG00000027075.15	7.01308	0.638318	0.86803	0.735364	0.462118	NA	PRKCH	5583	P24723
361	ENSG00000027697.14	1090.74	0.151276	0.0891291	1.69727	0.089645	0.492526	IFNGR1	3459	A0A0S2Z3Y2
362	ENSG00000027847.14	595.585	0.0528511	0.11479	0.460417	0.645217	0.927951	B4GALT7	11285	Q9UBV7
363	ENSG00000027869.11	37.1967	0.000339	0.362129	0.00093613	0.999253	0.999993	SH2D2A	9047	Q5UBZ2
364	ENSG00000028116.17	831.101	-0.0473504	0.125201	-0.378196	0.705285	0.943897	VRK2	7444	Q86Y07
365	ENSG00000028203.18	1525.47	0.051136	0.0807129	0.633554	0.526372	0.888493	VEZT	55591	Q9HBM0
366	ENSG00000028277.21	3.94658	0.259076	1.37424	0.188523	0.850466	NA	POU2F2	5452	P09086
367	ENSG00000028310.18	2756.62	0.112316	0.0726445	1.5461	0.12208	0.561312	BRD9	65980	B4DXI2
368	ENSG00000028528.15	2232.29	0.0525671	0.0842273	0.624109	0.532556	0.890258	SNX1	6642	Q13596
369	ENSG00000028839.10	459.108	-0.171076	0.128917	-1.32703	0.1845	0.65259	TBPL1	9519	P62380
370	ENSG00000029153.14	315.227	-0.065737	0.144577	-0.454684	0.649337	0.928595	ARNTL2	56938	Q8WYA1
371	ENSG00000029363.17	6496.68	0.138594	0.100468	1.37949	0.167745	0.631689	BCLAF1	9774	Q9NYF8
372	ENSG00000029364.12	2750.88	0.182346	0.0688396	2.64885	0.00807666	0.149484	SLC39A9	55334	Q9NUM3
373	ENSG00000029534.20	145.254	0.214673	0.197184	1.08869	0.27629	0.7454	ANK1	286	P16157
374	ENSG00000029639.11	475.946	-0.0890908	0.118346	-0.7528	0.45157	0.852458	TFB1M	51106	E5KTM5
375	ENSG00000029725.17	4929.06	0.0416012	0.0665016	0.625567	0.531599	0.890258	RABEP1	9135	Q15276
376	ENSG00000029993.15	1927.12	-0.175216	0.0708119	-2.47438	0.0133467	0.194084	HMGB3	3149	O15347
377	ENSG00000030066.13	8011.44	-0.018941	0.0555361	-0.341057	0.733061	0.94852	NUP160	23279	Q12769
378	ENSG00000030110.13	1185.03	0.139967	0.0976778	1.43295	0.151873	0.61104	BAK1	578	A0A0S2Z391
379	ENSG00000030419.16	6.3962	0.319959	1.00831	0.31732	0.751001	NA	IKZF2	22807	Q9UKS7
380	ENSG00000030582.18	5409.39	-0.0492116	0.0773607	-0.636132	0.524691	0.888048	GRN	2896	P28799
381	ENSG00000031003.10	1568.04	0.298714	0.103377	2.88955	0.00385799	0.0960676	FAM13B	51306	Q9NYF5
382	ENSG00000031691.7	586.33	-0.296079	0.154803	-1.91262	0.0557965	0.399083	CENPQ	55166	Q7L2Z9
383	ENSG00000031698.13	6941.81	-0.0157806	0.0662306	-0.238268	0.811673	0.967368	SARS1	6301	Q5T5C7
384	ENSG00000031823.14	1744.6	0.116184	0.103755	1.11979	0.262801	0.734492	RANBP3	8498	B7Z7F3
385	ENSG00000032219.19	340.475	-0.334262	0.153116	-2.18307	0.0290306	0.291264	ARID4A	5926	A0A024R657
386	ENSG00000032389.12	857.881	0.0813356	0.107167	0.758959	0.447877	0.850166	EIPR1	7260	A8MUM1
387	ENSG00000032444.16	1768.58	-0.0237673	0.120253	-0.197644	0.843324	0.976251	PNPLA6	10908	Q8IY17
388	ENSG00000032742.17	349.527	-0.129981	0.139446	-0.932121	0.351274	0.795665	IFT88	8100	B3KX42
389	ENSG00000033011.12	1112.48	0.269335	0.0849686	3.16982	0.00152535	0.0516604	ALG1	56052	Q9BT22
390	ENSG00000033030.15	786.738	0.0693976	0.0965827	0.71853	0.47243	0.860824	ZCCHC8	55596	Q6NZY4
391	ENSG00000033050.9	3422.89	0.142522	0.0679885	2.09626	0.0360589	0.323318	ABCF2	10061	A0A090N7X1
392	ENSG00000033100.16	1773.02	0.198517	0.0718699	2.76218	0.00574171	0.122649	CHPF2	54480	B3KPG6
393	ENSG00000033122.20	5.97833	1.2216	0.911649	1.33999	0.180248	NA	LRRC7	57554	A0A075B6E9
394	ENSG00000033170.17	435.999	0.219851	0.134284	1.63721	0.101587	0.52339	FUT8	2530	Q546E0
395	ENSG00000033178.13	2355.02	0.0135585	0.12734	0.106475	0.915205	0.988463	UBA6	55236	A0A024RDB0
396	ENSG00000033327.13	215.9	-0.676166	0.155873	-4.33793	1.43828e-05	0.00172784	GAB2	9846	Q9UQC2
397	ENSG00000033627.16	690.409	0.0179858	0.111345	0.161532	0.871675	0.980961	ATP6V0A1	535	Q53ET5
398	ENSG00000033800.13	911.106	0.0643217	0.0964722	0.666738	0.504939	0.877003	PIAS1	8554	O75925
399	ENSG00000033867.16	1891.03	-0.0960365	0.131596	-0.72978	0.465525	0.857242	SLC4A7	9497	Q9Y6M7
400	ENSG00000034152.19	692.839	-0.00684791	0.102577	-0.0667589	0.946774	0.994348	MAP2K3	5606	P46734
401	ENSG00000034510.6	35604.3	-0.101529	0.07492	-1.35517	0.175363	0.642704	TMSB10	9168	P63313
402	ENSG00000034533.11	206.748	-0.0526727	0.175677	-0.299827	0.764309	0.956337	ASTE1	28990	D6RG30
403	ENSG00000034677.13	2739.66	-0.126909	0.0890275	-1.4255	0.154013	0.612654	RNF19A	25897	Q9NV58
404	ENSG00000034693.15	758.825	0.180782	0.145218	1.2449	0.213168	0.689395	PEX3	8504	P56589
405	ENSG00000034713.8	859.173	-0.0955674	0.0876646	-1.09015	0.275648	0.745287	GABARAPL2	11345	P60520
406	ENSG00000035115.22	89.0847	-0.0984113	0.258951	-0.380038	0.703917	0.943897	SH3YL1	26751	Q96HL8
407	ENSG00000035141.8	2408.24	0.185783	0.0652834	2.84579	0.00443007	0.105877	FAM136A	84908	E7EQY1
408	ENSG00000035403.17	5991.3	-0.187543	0.0628204	-2.98538	0.00283227	0.079116	VCL	7414	A0A024QZN4
409	ENSG00000035499.13	715.612	-0.00752442	0.106949	-0.070355	0.943911	0.993777	DEPDC1B	55789	Q8WUY9
410	ENSG00000035664.11	155.5	-0.100704	0.209527	-0.480626	0.630782	0.922705	DAPK2	23604	A0A024R603
411	ENSG00000035681.9	1141.29	0.00970482	0.0848427	0.114386	0.908932	0.987572	NSMAF	8439	Q92636
412	ENSG00000035687.10	1762.87	-0.0419655	0.0867967	-0.483492	0.628747	0.922016	ADSS2	159	A0A024R5Q7
413	ENSG00000035862.12	4289.91	0.0889743	0.0662076	1.34387	0.178991	0.646751	TIMP2	7077	A0A140VK57
414	ENSG00000035928.16	3891.17	-0.00945044	0.0904914	-0.104435	0.916824	0.988463	RFC1	5981	P35251
415	ENSG00000036054.13	1492.28	-0.0337126	0.11983	-0.281337	0.778452	0.960792	TBC1D23	55773	Q9NUY8
416	ENSG00000036257.13	3069.8	-0.0243447	0.067054	-0.363062	0.716559	0.946315	CUL3	8452	B7Z600
417	ENSG00000036530.9	3.26238	-0.713004	1.27866	-0.557618	0.577105	NA	CYP46A1	10858	Q9Y6A2
418	ENSG00000036549.13	7142.75	0.033846	0.0921471	0.367304	0.713393	0.945213	ZZZ3	26009	Q8IYH5
419	ENSG00000036672.16	161.049	-0.0674983	0.182449	-0.369957	0.711414	0.945213	USP2	9099	O75604
420	ENSG00000037042.9	136.965	-0.273794	0.191088	-1.43282	0.15191	0.61104	TUBG2	27175	A0A1B4Z394
421	ENSG00000037241.7	1145.09	0.0292386	0.0828008	0.35312	0.723998	0.947146	RPL26L1	51121	Q9UNX3
422	ENSG00000037474.15	10083.3	0.170019	0.0528916	3.21448	0.00130681	0.0470631	NSUN2	54888	Q08J23
423	ENSG00000037637.11	629.7	-0.104913	0.146292	-0.717148	0.473283	0.860824	FBXO42	54455	A0A024QZB0
424	ENSG00000037749.12	1320.35	0.00970785	0.11289	0.0859942	0.931471	0.990773	MFAP3	4238	P55082
425	ENSG00000037757.14	2106.27	-0.0229383	0.0824351	-0.278259	0.780813	0.962018	MRI1	84245	Q9BV20
426	ENSG00000037897.17	293.922	0.15634	0.133628	1.16997	0.242014	0.71971	METTL1	4234	Q9UBP6
427	ENSG00000037965.6	8.66385	0.669991	0.771569	0.868349	0.385203	NA	HOXC8	3224	P31273
428	ENSG00000038002.9	220.829	-0.117456	0.152297	-0.771226	0.440573	0.84619	AGA	175	P20933
429	ENSG00000038210.14	915.899	-0.0342905	0.0962374	-0.356312	0.721607	0.946935	PI4K2B	55300	Q8TCG2
430	ENSG00000038219.13	2586.42	-0.0461524	0.2407	-0.191742	0.847944	0.977461	BOD1L1	259282	Q8NFC6
431	ENSG00000038274.17	2403.33	0.00868566	0.0696047	0.124785	0.900693	0.984878	MAT2B	27430	A0A140VJP2
432	ENSG00000038295.8	400.444	0.189981	0.122202	1.55464	0.120032	0.557909	TLL1	7092	O43897
433	ENSG00000038358.15	1602.95	0.216728	0.084765	2.5568	0.0105639	0.17113	EDC4	23644	Q6P2E9
434	ENSG00000038382.20	4507.51	-0.0907483	0.0891732	-1.01766	0.308838	0.767282	TRIO	7204	O75962
435	ENSG00000038532.16	1023.48	0.0609804	0.101137	0.602949	0.546542	0.895659	CLEC16A	23274	Q2KHT3
436	ENSG00000039068.19	14.1024	0.78392	0.757496	1.03488	0.300724	NA	CDH1	999	B3GN61
437	ENSG00000039123.16	4481.75	-0.0237213	0.0943967	-0.251294	0.801587	0.966341	MTREX	23517	P42285
438	ENSG00000039139.9	43.1901	-0.0722663	0.327587	-0.220602	0.825402	0.971449	DNAH5	1767	Q8TE73
439	ENSG00000039319.17	2004.46	-0.120586	0.154856	-0.778701	0.436156	0.84397	ZFYVE16	9765	Q7Z3T8
440	ENSG00000039523.20	175.555	0.252023	0.1829	1.37793	0.168224	0.632135	RIPOR1	79567	Q6ZS17
441	ENSG00000039560.14	1998.52	-0.0203441	0.0819639	-0.248208	0.803973	0.966341	RAI14	26064	Q9P0K7
442	ENSG00000039650.12	823.094	0.0466321	0.119863	0.389045	0.697243	0.942417	PNKP	11284	Q96T60
443	ENSG00000040199.18	563.966	0.425304	0.131801	3.22686	0.00125157	0.0454493	PHLPP2	23035	Q6ZVD8
444	ENSG00000040275.17	2834.19	-0.19848	0.126968	-1.56322	0.118001	0.555276	SPDL1	54908	Q96EA4
445	ENSG00000040341.18	1402.69	-0.190197	0.0961828	-1.97745	0.0479906	0.3697	STAU2	27067	A0A0A0MTC5
446	ENSG00000040487.13	208.337	-0.0305651	0.159551	-0.19157	0.848079	0.977461	SLC66A1	54896	A0A024RA97
447	ENSG00000040531.15	390.277	0.135096	0.133518	1.01181	0.311628	0.768893	CTNS	1497	A0A0S2Z3I9
448	ENSG00000040608.14	286.406	-0.218319	0.146643	-1.48878	0.136544	0.584827	RTN4R	65078	Q9BZR6
449	ENSG00000040633.13	2266.85	0.209345	0.0813622	2.573	0.0100821	0.167476	PHF23	79142	Q9BUL5
450	ENSG00000040731.10	5682.53	0.333296	0.0710001	4.6943	2.67516e-06	0.000466299	CDH10	1008	X5DNG6
451	ENSG00000040933.15	811.764	0.0641029	0.101339	0.63256	0.527021	0.8886	INPP4A	3631	Q96PE3
452	ENSG00000041353.10	1306.81	-0.0156349	0.132071	-0.118382	0.905765	0.986457	RAB27B	5874	O00194
453	ENSG00000041357.16	5565.41	0.0480356	0.0555784	0.864285	0.387431	0.816664	PSMA4	5685	P25789
454	ENSG00000041515.16	20.2008	0.831789	0.594493	1.39916	0.161766	NA	MYO16	23026	F8W883
455	ENSG00000041802.11	2788.85	0.0461873	0.0697107	0.662557	0.507614	0.879446	LSG1	55341	Q9H089
456	ENSG00000041880.14	429.635	0.0749196	0.118916	0.630022	0.52868	0.889394	PARP3	10039	Q9Y6F1
457	ENSG00000041982.16	28.9892	0.607237	0.482966	1.25731	0.208643	0.685151	TNC	3371	B4E1W8
458	ENSG00000041988.15	381.669	0.0591302	0.150207	0.393658	0.693833	0.940758	THAP3	90326	Q8WTV1
459	ENSG00000042088.14	657.952	0.108638	0.107511	1.01048	0.312265	0.769192	TDP1	55775	A0A024R6L5
460	ENSG00000042286.15	475.56	0.086195	0.112784	0.764248	0.444719	0.848485	AIFM2	84883	Q9BRQ8
461	ENSG00000042317.17	70.0814	0.257878	0.282908	0.911524	0.362019	0.801605	SPATA7	55812	Q9P0W8
462	ENSG00000042429.12	1971.83	0.214929	0.0686873	3.1291	0.00175345	0.0568314	MED17	9440	Q9NVC6
463	ENSG00000042445.14	2322.28	0.0703756	0.0718854	0.978997	0.327581	0.782044	RETSAT	54884	Q6NUM9
464	ENSG00000042493.16	4611.46	-0.0458367	0.100032	-0.458223	0.646792	0.928167	CAPG	822	B2R9S4
465	ENSG00000042753.11	3881.43	0.0786342	0.0812652	0.967625	0.333232	0.785829	AP2S1	1175	M0QYZ2
466	ENSG00000042832.12	3.06871	0.415941	1.55632	0.267259	0.78927	NA	TG	7038	P01266
467	ENSG00000043093.15	1981.48	-0.133305	0.111959	-1.19067	0.233784	0.711969	DCUN1D1	54165	C9JVE2
468	ENSG00000043143.20	2067.86	0.401669	0.073711	5.44924	5.05855e-08	1.24774e-05	JADE2	23338	A0A0C4DFT8
469	ENSG00000043355.12	223.809	0.0745764	0.149949	0.497344	0.618947	0.918712	ZIC2	7546	A0A024RDY6
470	ENSG00000043514.17	1188.72	-0.120774	0.0886324	-1.36263	0.172998	0.639593	TRIT1	54802	Q53F11
471	ENSG00000043591.6	35.3085	-0.224519	0.369021	-0.608418	0.542911	0.894073	ADRB1	153	P08588
472	ENSG00000044090.9	1034.97	-0.0919864	0.08136	-1.13061	0.25822	0.731823	CUL7	9820	Q14999
473	ENSG00000044115.21	16750.5	-0.0122276	0.0535134	-0.228497	0.81926	0.969919	CTNNA1	1495	G3XAM7
474	ENSG00000044446.12	905.611	-0.0548432	0.0873596	-0.627786	0.530144	0.889864	PHKA2	5256	P46019
475	ENSG00000044459.15	645.728	-0.1775	0.118493	-1.49798	0.134138	0.580589	CNTLN	54875	Q9NXG0
476	ENSG00000044524.11	212.376	-0.591296	0.159432	-3.70877	0.00020827	0.0131532	EPHA3	2042	A0A140VJJ0
477	ENSG00000044574.8	9844.12	0.208221	0.0759813	2.74042	0.00613604	0.128086	HSPA5	3309	P11021
478	ENSG00000046604.13	4185.59	-0.149814	0.077325	-1.93747	0.0526885	0.389293	DSG2	1829	Q14126
479	ENSG00000046647.13	192.36	0.257322	0.172043	1.49569	0.134735	0.581126	GEMIN8	54960	A0A024RBX2
480	ENSG00000046651.15	1176.12	-0.0752509	0.0949762	-0.792314	0.428178	0.838808	OFD1	8481	O75665
481	ENSG00000046653.15	1391.53	-0.194136	0.0760315	-2.55336	0.0106689	0.171424	GPM6B	2824	Q13491
482	ENSG00000047056.16	432	0.239259	0.115215	2.07663	0.0378358	0.332858	WDR37	22884	Q9Y2I8
483	ENSG00000047188.16	2109.83	-0.19218	0.0812881	-2.36419	0.0180697	0.229748	YTHDC2	64848	Q9H6S0
484	ENSG00000047230.15	1540.57	-0.0577251	0.0884821	-0.652393	0.514148	0.881934	CTPS2	56474	A0A024RC00
485	ENSG00000047249.18	1842.36	0.122881	0.0804447	1.52752	0.126633	0.569273	ATP6V1H	51606	A0A024R7U9
486	ENSG00000047315.16	6013.38	0.0671837	0.0600363	1.11905	0.263119	0.734492	POLR2B	5431	B4DH29
487	ENSG00000047346.12	396.488	-0.0230817	0.197454	-0.116897	0.906942	0.987133	FAM214A	56204	Q32MH5
488	ENSG00000047365.12	346.469	-0.320838	0.226585	-1.41598	0.156783	0.617014	ARAP2	116984	A7E2A5
489	ENSG00000047410.14	9022.9	-0.168402	0.347474	-0.484647	0.627927	0.921842	TPR	7175	P12270
490	ENSG00000047457.14	4.64307	0.300541	1.26441	0.237693	0.812119	NA	CP	1356	A5PL27
491	ENSG00000047578.13	377.391	0.259609	0.149781	1.73326	0.0830488	0.476392	KIAA0556	23247	O60303
492	ENSG00000047579.19	262.337	-0.043439	0.148501	-0.292515	0.769893	0.958902	DTNBP1	84062	Q96EV8
493	ENSG00000047597.7	178.863	0.0707428	0.178126	0.39715	0.691257	0.939453	XK	7504	P51811
494	ENSG00000047621.12	1019.25	0.114787	0.093921	1.22217	0.221645	0.696341	C12orf4	57102	Q9NQ89
495	ENSG00000047634.15	966.013	-0.2231	0.113938	-1.95809	0.0502197	0.380151	SCML1	6322	A0A024RBY0
496	ENSG00000047849.21	5092.88	-0.0800165	0.058837	-1.35997	0.173839	0.640711	MAP4	4134	P27816
497	ENSG00000047932.14	2316.12	-0.0335971	0.0946623	-0.354915	0.722653	0.946935	GOPC	57120	Q9HD26
498	ENSG00000047936.10	4.60834	0.745437	1.15421	0.645841	0.518382	NA	ROS1	6098	P08922
499	ENSG00000048028.11	1484.35	-0.142357	0.0796379	-1.78755	0.0738483	0.450919	USP28	57646	B4E3L3
500	ENSG00000048052.21	3.51905	-1.23122	1.27386	-0.966532	0.333778	NA	HDAC9	9734	Q9UKV0
501	ENSG00000048140.18	1032.22	0.0680285	0.0939625	0.723996	0.469068	0.859249	TSPAN17	26262	Q96FV3
502	ENSG00000048162.20	2047.66	0.109792	0.0778831	1.4097	0.158628	0.61801	NOP16	51491	Q9Y3C1
503	ENSG00000048342.16	487.555	0.0456465	0.111738	0.408514	0.682896	0.936586	CC2D2A	57545	Q9P2K1
504	ENSG00000048392.12	776.105	-0.0724211	0.111038	-0.652219	0.51426	0.881934	RRM2B	50484	Q7LG56
505	ENSG00000048405.10	566.74	-0.0122692	0.153169	-0.0801026	0.936156	0.991536	ZNF800	168850	Q2TB10
506	ENSG00000048471.14	329.442	0.0507103	0.147162	0.344587	0.730405	0.947704	SNX29	92017	Q8TEQ0
507	ENSG00000048544.6	2239.86	0.0557016	0.0661449	0.842114	0.399724	0.824389	MRPS10	55173	A0A024RD03
508	ENSG00000048649.13	1925.09	-0.144837	0.097773	-1.48136	0.13851	0.587783	RSF1	51773	Q05DG0
509	ENSG00000048707.15	1975.97	-0.0339954	0.0798697	-0.425635	0.670374	0.934268	VPS13D	55187	Q5THJ4
510	ENSG00000048828.17	6365.32	-0.0124459	0.0640121	-0.194431	0.845839	0.97699	FAM120A	23196	Q9NZB2
511	ENSG00000048991.16	566.716	0.130309	0.112204	1.16136	0.245496	0.721854	R3HDM1	23518	Q15032
512	ENSG00000049089.15	14.6071	-0.879894	0.675388	-1.3028	0.192644	NA	COL9A2	1298	Q14055
513	ENSG00000049130.16	7281.38	-0.109754	0.113378	-0.968036	0.333026	0.785829	KITLG	4254	A0A024RBC0
514	ENSG00000049167.14	458.786	-0.1746	0.110765	-1.57631	0.114955	0.550656	ERCC8	1161	Q13216
515	ENSG00000049192.15	336.974	-0.0008573	0.151713	-0.0056508	0.995491	0.999857	ADAMTS6	11174	Q5IR90
516	ENSG00000049239.12	360.124	-0.207821	0.144729	-1.43593	0.151023	0.609373	H6PD	9563	R4GMU1
517	ENSG00000049245.13	1672.99	0.112836	0.083557	1.35041	0.176885	0.644813	VAMP3	9341	Q15836
518	ENSG00000049246.14	74.6832	-0.297842	0.306449	-0.971913	0.331094	0.784776	PER3	8863	A0A087WV69
519	ENSG00000049249.8	10.2438	-0.485612	0.778166	-0.624047	0.532597	NA	TNFRSF9	3604	Q07011
520	ENSG00000049283.18	10.1695	-0.594648	0.788783	-0.753881	0.450921	NA	EPN3	55040	Q9H201
521	ENSG00000049323.16	12.3982	0.824285	0.7945	1.03749	0.299508	NA	LTBP1	4052	Q14766
522	ENSG00000049449.9	16947.5	0.175652	0.0523916	3.35268	0.000800328	0.033893	RCN1	5954	Q15293
523	ENSG00000049541.11	2411.36	-0.0243973	0.0830179	-0.29388	0.76885	0.958456	RFC2	5982	P35250
524	ENSG00000049618.23	1190.06	0.0058768	0.0957268	0.0613914	0.951048	0.99544	ARID1B	57492	Q8NFD5
525	ENSG00000049656.14	15991.4	0.088682	0.0712414	1.24481	0.213201	0.689395	CLPTM1L	81037	Q96KA5
526	ENSG00000049759.18	709.919	0.0547289	0.121075	0.452023	0.651252	0.929097	NEDD4L	23327	A0A024R2A4
527	ENSG00000049769.14	110.195	-0.262211	0.2308	-1.13609	0.255917	0.730478	PPP1R3F	89801	Q0D2I0
528	ENSG00000049860.14	5212.51	-0.0922707	0.0559433	-1.64936	0.0990736	0.518491	HEXB	3074	A0A024RAJ6
529	ENSG00000049883.15	762.043	-0.170022	0.108699	-1.56415	0.117783	0.555275	PTCD2	79810	B3KPU6
530	ENSG00000050130.18	1141.59	0.0141945	0.105767	0.134206	0.89324	0.984573	JKAMP	51528	Q9P055
531	ENSG00000050165.18	5.66152	-0.544442	1.05223	-0.517416	0.604866	NA	DKK3	27122	Q9UBP4
532	ENSG00000050327.15	845.181	-0.0245831	0.126876	-0.193756	0.846367	0.977208	ARHGEF5	7984	Q12774
533	ENSG00000050393.11	3635.02	0.183003	0.0647418	2.82666	0.00470369	0.109607	MCUR1	63933	Q96AQ8
534	ENSG00000050405.13	6220.36	0.120991	0.0584423	2.07027	0.0384271	0.336178	LIMA1	51474	Q9UHB6
535	ENSG00000050426.16	1581.67	-0.139767	0.0907928	-1.53941	0.123705	0.564673	LETMD1	25875	Q6P1Q0
536	ENSG00000050438.17	59.0313	0.630203	0.293415	2.14782	0.031728	0.304007	SLC4A8	9498	Q2Y0W8
537	ENSG00000050555.18	413.051	-0.298582	0.165761	-1.80127	0.0716597	0.444617	LAMC3	10319	Q8N2D6
538	ENSG00000050748.17	1419.06	-0.150943	0.0906111	-1.66584	0.0957459	0.509022	MAPK9	5601	P45984
539	ENSG00000050820.17	1067.38	0.194823	0.0923785	2.10896	0.0349479	0.319269	BCAR1	9564	P56945
540	ENSG00000051009.10	717.952	0.0342375	0.103664	0.330274	0.741193	0.950708	FAM160A2	84067	Q8N612
541	ENSG00000051108.15	1869.43	0.0641774	0.0863978	0.742812	0.457595	0.854958	HERPUD1	9709	Q15011
542	ENSG00000051128.19	681.046	-0.133302	0.105349	-1.26534	0.205749	0.679747	HOMER3	9454	Q9NSC5
543	ENSG00000051180.17	745.535	-0.12476	0.0990117	-1.26005	0.20765	0.68378	RAD51	5888	Q06609
544	ENSG00000051341.14	1803.27	0.171419	0.104657	1.63791	0.10144	0.52339	POLQ	10721	O75417
545	ENSG00000051382.9	541.613	-0.206142	0.115145	-1.79029	0.0734077	0.4497	PIK3CB	5291	B4DER4
546	ENSG00000051523.11	3523.39	0.0235217	0.0853342	0.275642	0.782823	0.96242	CYBA	1535	B4DT46
547	ENSG00000051596.9	1575.17	0.0803617	0.0890975	0.901953	0.367082	0.80374	THOC3	84321	Q96J01
548	ENSG00000051620.11	536.103	0.140392	0.113346	1.23861	0.215488	0.691179	HEBP2	23593	Q5THN1
549	ENSG00000051825.15	2142.2	0.0265376	0.0844766	0.314142	0.753413	0.955362	MPHOSPH9	10198	Q99550
550	ENSG00000052126.14	598.373	-0.163972	0.110054	-1.48992	0.136245	0.583976	PLEKHA5	54477	A0A024RAY7
551	ENSG00000052344.16	82.647	-0.633703	0.266537	-2.37754	0.0174284	0.224475	PRSS8	5652	Q16651
552	ENSG00000052723.11	1757.8	-0.06931	0.101101	-0.685554	0.492994	0.872488	SIKE1	80143	Q9BRV8
553	ENSG00000052749.14	1941.31	0.110865	0.0899332	1.23275	0.217671	0.69353	RRP12	23223	B3KMR5
554	ENSG00000052795.13	328.199	-0.274756	0.149832	-1.83376	0.06669	0.431603	FNIP2	57600	Q9P278
555	ENSG00000052802.13	871.209	-0.399092	0.103783	-3.84545	0.000120333	0.00883775	MSMO1	6307	Q15800
556	ENSG00000052841.15	1921.82	0.0109967	0.0972566	0.113069	0.909976	0.987735	TTC17	55761	Q6MZP1
557	ENSG00000053254.15	759.583	-0.135936	0.10272	-1.32336	0.185716	0.655294	FOXN3	1112	A0A024R6I1
558	ENSG00000053371.12	984.288	0.00976046	0.0947045	0.103062	0.917914	0.988524	AKR7A2	8574	B4DZX4
559	ENSG00000053372.5	2584.02	0.183118	0.0684455	2.67538	0.00746447	0.143716	MRTO4	51154	A0A024RAE1
560	ENSG00000053501.13	377.007	0.00370426	0.1249	0.0296577	0.97634	0.998016	USE1	55850	Q9NZ43
561	ENSG00000053524.12	5.05566	-1.69258	1.11407	-1.51928	0.128691	NA	MCF2L2	23101	Q86YR7
562	ENSG00000053747.16	1334.68	0.0956429	0.103779	0.921602	0.356736	0.798024	LAMA3	3909	A0A0A6YYF2
563	ENSG00000053770.12	991.285	0.0867707	0.107927	0.803979	0.421409	0.835519	AP5M1	55745	A0A024R654
564	ENSG00000053900.10	645.735	-0.17764	0.127327	-1.39514	0.162972	0.623197	ANAPC4	29945	B3KN47
565	ENSG00000053918.18	15.2401	0.224726	0.599046	0.375139	0.707557	NA	KCNQ1	3784	P51787
566	ENSG00000054116.12	2045.5	0.195019	0.0830536	2.34811	0.018869	0.234342	TRAPPC3	27095	A0A087WWM0
567	ENSG00000054118.15	5972.23	0.0526975	0.0564189	0.934041	0.350283	0.795423	THRAP3	9967	Q9Y2W1
568	ENSG00000054148.18	1931.9	-0.147402	0.0922002	-1.59872	0.109884	0.537689	PHPT1	29085	Q9NRX4
569	ENSG00000054179.12	12.6556	-1.00113	0.661782	-1.51277	0.130337	NA	ENTPD2	954	Q9Y5L3
570	ENSG00000054267.22	1318.32	-0.0849835	0.148586	-0.571947	0.567358	0.901614	ARID4B	51742	A0A024R3R1
571	ENSG00000054277.14	746.587	-0.115112	0.0932098	-1.23498	0.216838	0.692941	OPN3	23596	Q9H1Y3
572	ENSG00000054282.16	333.221	-0.122037	0.146273	-0.834313	0.404105	0.826222	SDCCAG8	10806	Q86SQ7
573	ENSG00000054392.13	55.1789	0.173225	0.305475	0.567069	0.570668	0.903162	HHAT	55733	Q5VTY9
574	ENSG00000054523.17	1686.02	-0.0694061	0.0853557	-0.81314	0.416138	0.832937	KIF1B	23095	O60333
575	ENSG00000054598.9	1029.43	0.149854	0.0815153	1.83835	0.0660101	0.429329	FOXC1	2296	Q12948
576	ENSG00000054611.14	701.96	0.148806	0.105207	1.41441	0.157242	0.617014	TBC1D22A	25771	Q8WUA7
577	ENSG00000054654.17	5145.09	-0.028724	0.134724	-0.213207	0.831166	0.972936	SYNE2	23224	Q8WXH0
578	ENSG00000054690.14	226.927	0.100634	0.239182	0.42074	0.673945	0.934502	PLEKHH1	57475	Q9ULM0
579	ENSG00000054793.14	1768.11	-0.134778	0.0739319	-1.823	0.0683028	0.43621	ATP9A	10079	B4DR18
580	ENSG00000054938.15	10.2745	0.558989	0.715576	0.781173	0.434701	NA	CHRDL2	25884	Q6WN34
581	ENSG00000054965.10	1208.04	-0.00754282	0.092038	-0.0819534	0.934684	0.991478	FAM168A	23201	Q92567
582	ENSG00000054967.13	504.122	0.0809051	0.119416	0.677504	0.498086	0.875133	RELT	84957	A0A024R5N3
583	ENSG00000055044.11	3188.64	0.0107655	0.112642	0.0955719	0.923861	0.989895	NOP58	51602	Q9Y2X3
584	ENSG00000055070.17	2529.95	0.0724748	0.0811713	0.892863	0.371931	0.807081	SZRD1	26099	Q7Z422
585	ENSG00000055130.17	3945.39	0.0673559	0.0615957	1.09352	0.274167	0.744746	CUL1	8454	A0A090N7U0
586	ENSG00000055147.19	503.943	0.0319552	0.129867	0.246061	0.805635	0.9666	FAM114A2	10827	A0A140VKG4
587	ENSG00000055208.19	891.828	-0.0554925	0.104543	-0.530811	0.59555	0.910625	TAB2	23118	Q9NYJ8
588	ENSG00000055211.14	757.324	-0.0327005	0.0942783	-0.34685	0.728704	0.94744	GINM1	116254	Q9NU53
589	ENSG00000055332.18	3089.95	0.0551777	0.0917089	0.601661	0.5474	0.895659	EIF2AK2	5610	P19525
590	ENSG00000055483.19	1521.04	0.100022	0.0847628	1.18002	0.237991	0.715726	USP36	57602	A0A024R8V6
591	ENSG00000055609.18	1632.41	-0.0125846	0.128051	-0.0982782	0.921711	0.989496	KMT2C	58508	Q8NEZ4
592	ENSG00000055917.15	1771.09	0.0445583	0.0731574	0.609075	0.542475	0.894073	PUM2	23369	Q8TB72
593	ENSG00000055950.16	1760.08	-0.0126185	0.0807026	-0.156359	0.87575	0.980961	MRPL43	84545	Q8N983
594	ENSG00000055955.17	4.38486	-1.79077	1.35136	-1.32516	0.185118	NA	ITIH4	3700	B7ZKJ8
595	ENSG00000056050.7	369.743	-0.112069	0.135008	-0.830089	0.406488	0.827479	HPF1	54969	Q9NWY4
596	ENSG00000056097.16	5881.02	0.112841	0.072377	1.55907	0.11898	0.556103	ZFR	51663	Q05D65
597	ENSG00000056277.16	203.901	-0.0805029	0.171371	-0.469758	0.638528	0.925544	ZNF280C	55609	Q8ND82
598	ENSG00000056291.17	3.19625	1.72409	1.34373	1.28307	0.199469	NA	NPFFR2	10886	A0PJM9
599	ENSG00000056558.11	31.1186	0.148211	0.394854	0.375357	0.707395	0.944146	TRAF1	7185	Q13077
600	ENSG00000056586.16	2433.74	0.0973202	0.0874798	1.11249	0.265928	0.736387	RC3H2	54542	A0A024R899
601	ENSG00000056736.10	242.417	0.158344	0.151251	1.0469	0.295147	0.75974	IL17RB	55540	Q9NRM6
602	ENSG00000056972.20	770.168	0.0912834	0.143347	0.6368	0.524255	0.888048	TRAF3IP2	10758	O43734
603	ENSG00000057019.16	1481.85	-0.00368289	0.088056	-0.0418244	0.966639	0.997203	DCBLD2	131566	Q96PD2
604	ENSG00000057252.13	4155.4	-0.0159074	0.077044	-0.206472	0.836422	0.974642	SOAT1	6646	P35610
605	ENSG00000057294.14	657.512	-0.230061	0.111151	-2.06981	0.0384703	0.336178	PKP2	5318	Q99959
606	ENSG00000057468.7	26.4277	-0.566601	0.498898	-1.1357	0.25608	0.730478	MSH4	4438	O15457
607	ENSG00000057608.17	8409.6	0.016658	0.0589892	0.28239	0.777645	0.960792	GDI2	2665	P50395
608	ENSG00000057657.17	131.172	-0.1031	0.233259	-0.441997	0.658491	0.931277	PRDM1	639	O75626
609	ENSG00000057663.16	1827.47	-0.0168375	0.0918487	-0.183318	0.854549	0.978876	ATG5	9474	A9UGY9
610	ENSG00000057704.13	42.4092	-0.0925867	0.327412	-0.282783	0.777343	0.960792	TMCC3	57458	G3V207
611	ENSG00000057757.10	1123.74	0.138686	0.0810092	1.71198	0.0869013	0.486535	PITHD1	57095	Q9GZP4
612	ENSG00000057935.13	1035.86	-0.0917388	0.083224	-1.10231	0.270326	0.741044	MTA3	57504	D6W5A2
613	ENSG00000058056.9	1283.32	0.0364925	0.0834832	0.437123	0.662022	0.932483	USP13	8975	A0A0A6YZ17
614	ENSG00000058063.16	1448.81	-0.0181175	0.121101	-0.149607	0.881075	0.982037	ATP11B	23200	B4DKX1
615	ENSG00000058085.15	15.8491	-2.81727	1.1141	-2.52874	0.0114472	NA	LAMC2	3918	Q13753
616	ENSG00000058091.17	323.962	0.615781	0.165569	3.71918	0.000199874	0.0128717	CDK14	5218	O94921
617	ENSG00000058262.10	7230.21	0.182336	0.0643928	2.83161	0.00463136	0.108895	SEC61A1	29927	B3KME8
618	ENSG00000058272.19	3478.99	-0.167095	0.106881	-1.56337	0.117965	0.555276	PPP1R12A	4659	B2RAH5
619	ENSG00000058453.17	241.439	0.146704	0.189662	0.773503	0.439225	0.845529	CROCC	9696	Q5TZA2
620	ENSG00000058600.16	2084.02	0.0436945	0.100076	0.436612	0.662393	0.932529	POLR3E	55718	Q9NVU0
621	ENSG00000058668.14	1819.6	0.146587	0.0798578	1.8356	0.0664166	0.431136	ATP2B4	493	P23634
622	ENSG00000058673.16	3268.33	0.105592	0.0855207	1.23469	0.216945	0.692951	ZC3H11A	9877	O75152
623	ENSG00000058729.11	1013.83	0.0398322	0.181826	0.219068	0.826597	0.971947	RIOK2	55781	Q9BVS4
624	ENSG00000058799.15	778.887	0.154092	0.0992669	1.5523	0.12059	0.558835	YIPF1	54432	Q9Y548
625	ENSG00000058804.12	6250.27	0.0142106	0.0593493	0.239441	0.810764	0.967288	NDC1	55706	Q9BTX1
626	ENSG00000059122.16	1500.78	0.333574	0.105493	3.16204	0.00156669	0.0529234	FLYWCH1	84256	Q4VC44
627	ENSG00000059145.18	631.528	0.0717701	0.176021	0.407736	0.683468	0.936586	UNKL	64718	Q9H9P5
628	ENSG00000059378.13	807.646	0.0979798	0.0937144	1.04551	0.295785	0.760134	PARP12	64761	A4D1T0
629	ENSG00000059573.9	4768.43	-0.0360465	0.0610326	-0.590611	0.554781	0.897945	ALDH18A1	5832	P54886
630	ENSG00000059588.10	1890.42	0.214952	0.102784	2.09131	0.0365005	0.32527	TARBP1	6894	Q13395
631	ENSG00000059691.12	1041.06	0.112882	0.0977664	1.15461	0.248251	0.7236	GATB	5188	O75879
632	ENSG00000059728.11	297.37	0.357378	0.149185	2.39554	0.016596	0.217177	MXD1	4084	B7ZLI7
633	ENSG00000059758.8	1161.69	0.00365043	0.101124	0.0360985	0.971204	0.997203	CDK17	5128	Q00537
634	ENSG00000059769.20	372.194	0.227887	0.12313	1.85079	0.0641994	0.423093	DNAJC25	548645	Q9H1X3
635	ENSG00000059804.16	6436.89	-0.528747	0.0941054	-5.61867	1.92433e-08	5.35249e-06	SLC2A3	6515	P11169
636	ENSG00000059915.17	4.00054	0.0420398	1.04559	0.0402068	0.967928	NA	PSD	5662	A5PKW4
637	ENSG00000060069.16	677.827	0.187176	0.0997302	1.87682	0.0605425	0.413086	CTDP1	9150	A0A0A0MR03
638	ENSG00000060138.13	7904.92	0.0113036	0.0650642	0.17373	0.862078	0.980391	YBX3	8531	A0A024RAV4
639	ENSG00000060140.9	13.396	0.708435	0.773197	0.916241	0.35954	NA	STYK1	55359	Q6J9G0
640	ENSG00000060237.17	6494.16	-0.021349	0.0814143	-0.262227	0.793147	0.963802	WNK1	65125	Q9H4A3
641	ENSG00000060339.14	3538.28	0.134667	0.112447	1.1976	0.231073	0.707705	CCAR1	55749	Q8IX12
642	ENSG00000060491.16	2414.55	-0.0174032	0.081768	-0.212836	0.831455	0.972936	OGFR	11054	Q9NZT2
643	ENSG00000060558.4	5.91205	0.339534	0.883298	0.384394	0.700687	NA	GNA15	2769	P30679
644	ENSG00000060642.10	238.423	-0.128173	0.174505	-0.734493	0.462648	0.857242	PIGV	55650	Q9NUD9
645	ENSG00000060656.20	684.845	-0.128792	0.114255	-1.12723	0.259645	0.732966	PTPRU	10076	Q92729
646	ENSG00000060688.13	3684.3	0.0930596	0.0812041	1.146	0.251797	0.726332	SNRNP40	9410	A0MNP2
647	ENSG00000060718.22	2.62152	1.82064	1.57703	1.15448	0.248305	NA	COL11A1	1301	P12107
648	ENSG00000060749.15	2092.62	-0.040085	0.147454	-0.271847	0.78574	0.96242	QSER1	79832	B3KWV1
649	ENSG00000060762.19	456.465	-0.163657	0.115531	-1.41657	0.156608	0.617014	MPC1	51660	Q5TI65
650	ENSG00000060971.18	389.645	0.0627811	0.126298	0.497087	0.619128	0.918712	ACAA1	30	A0A140VJX0
651	ENSG00000061273.18	1583.22	0.118689	0.108663	1.09227	0.274714	0.744746	HDAC7	51564	Q8WUI4
652	ENSG00000061455.11	83.4836	-0.723484	0.446991	-1.61857	0.105541	0.530055	PRDM6	93166	Q9NQX0
653	ENSG00000061656.10	19.1868	0.423439	0.510858	0.828879	0.407173	NA	SPAG4	6676	Q9NPE6
654	ENSG00000061676.15	4610.04	-0.0950797	0.104624	-0.908771	0.363471	0.802332	NCKAP1	10787	Q9Y2A7
655	ENSG00000061794.13	3404.54	0.0318119	0.0692885	0.459123	0.646146	0.927951	MRPS35	60488	P82673
656	ENSG00000061936.9	1259.42	0.316987	0.101742	3.11561	0.00183564	0.0582442	SFSWAP	6433	Q12872
657	ENSG00000061938.19	607.628	-0.22346	0.119449	-1.87076	0.0613786	0.416184	TNK2	10188	Q07912
658	ENSG00000061987.16	1872.58	-0.0687099	0.114874	-0.598131	0.549752	0.895659	MON2	23041	Q7Z3U7
659	ENSG00000062194.16	2429.55	-0.0859534	0.0969953	-0.88616	0.375531	0.809185	GPBP1	65056	Q86WP2
660	ENSG00000062282.15	471.301	0.096878	0.127545	0.759561	0.447517	0.8501	DGAT2	84649	Q96PD7
661	ENSG00000062370.16	169.51	0.00260217	0.195893	0.0132836	0.989402	0.999857	ZNF112	7771	Q9UJU3
662	ENSG00000062485.19	4784.66	0.0351902	0.062105	0.566623	0.57097	0.903162	CS	1431	A0A024RB75
663	ENSG00000062524.16	18.481	0.370741	0.559093	0.663112	0.507259	NA	LTK	4058	P29376
664	ENSG00000062582.14	3814.86	0.0592893	0.0795819	0.74501	0.456266	0.85416	MRPS24	64951	Q96EL2
665	ENSG00000062598.18	835.833	0.108464	0.0880331	1.23209	0.217917	0.69353	ELMO2	63916	Q96JJ3
666	ENSG00000062650.19	3495.77	-0.0162925	0.0811569	-0.200753	0.840892	0.975301	WAPL	23063	A8K273
667	ENSG00000062716.13	3009	0.170854	0.0734828	2.32509	0.0200671	0.2399	VMP1	81671	Q96GC9
668	ENSG00000062725.10	1124.9	-0.0828987	0.147473	-0.562129	0.574028	0.903514	APPBP2	10513	Q92624
669	ENSG00000062822.14	3626.44	-0.0389132	0.0635574	-0.612252	0.540371	0.893602	POLD1	5424	A0A024R4F4
670	ENSG00000063046.17	46497.5	-0.152667	0.0537819	-2.83864	0.00453067	0.107106	EIF4B	1975	B4DRM3
671	ENSG00000063127.16	19.5053	0.106218	0.580775	0.18289	0.854884	NA	SLC6A16	28968	Q9GZN6
672	ENSG00000063169.10	42.7407	-0.0586869	0.329413	-0.178156	0.858601	0.979791	BICRA	29998	Q9NZM4
673	ENSG00000063176.16	248.227	0.238998	0.143845	1.6615	0.0966139	0.511559	SPHK2	56848	B3KV83
674	ENSG00000063177.13	19645.3	-0.0371408	0.0742074	-0.500499	0.616724	0.917062	RPL18	6141	A0A024QZD1
675	ENSG00000063180.9	291.499	-0.355734	0.206214	-1.72507	0.0845151	0.480795	CA11	770	O75493
676	ENSG00000063241.8	2621.01	0.0267528	0.094997	0.281617	0.778237	0.960792	ISOC2	79763	Q96AB3
677	ENSG00000063244.12	5091.23	0.125009	0.0601613	2.0779	0.0377188	0.332276	U2AF2	11338	P26368
678	ENSG00000063245.14	1789.75	0.0194286	0.0885399	0.219433	0.826313	0.971823	EPN1	29924	Q9Y6I3
679	ENSG00000063322.15	885.268	0.206751	0.10189	2.02916	0.0424424	0.350117	MED29	55588	Q9NX70
680	ENSG00000063438.17	105.826	0.242022	0.217499	1.11275	0.265817	0.73633	NA	NA	NA
681	ENSG00000063587.14	115.814	-0.45925	0.20855	-2.20211	0.0276577	0.28314	ZNF275	10838	A6NFS0
682	ENSG00000063601.17	1428.62	0.00192771	0.0827418	0.0232979	0.981413	0.999342	MTMR1	8776	F8WA39
683	ENSG00000063660.9	2302.62	0.175423	0.083837	2.09243	0.0364002	0.324894	GPC1	2817	P35052
684	ENSG00000063761.16	167.369	0.183032	0.20911	0.875292	0.381415	0.813543	ADCK1	57143	Q86TW2
685	ENSG00000063854.13	1233.98	-0.0758456	0.101286	-0.748823	0.453964	0.852795	HAGH	3029	Q16775
686	ENSG00000063978.16	2426.83	0.0900097	0.0657106	1.36979	0.170753	0.636332	RNF4	6047	P78317
687	ENSG00000064012.22	844.106	0.0533014	0.0969221	0.549941	0.58236	0.907882	CASP8	841	A0A024R3Z8
688	ENSG00000064042.18	9331.44	-0.125474	0.0661348	-1.89725	0.0577948	0.403822	LIMCH1	22998	Q9UPQ0
689	ENSG00000064102.15	2751.03	-0.132222	0.0666875	-1.98271	0.0473993	0.367046	INTS13	55726	Q9NVM9
690	ENSG00000064115.11	3579.11	0.0536323	0.0776722	0.690495	0.489883	0.870969	TM7SF3	51768	Q9NS93
691	ENSG00000064195.7	202.959	-0.0113024	0.162455	-0.0695727	0.944534	0.993954	DLX3	1747	O60479
692	ENSG00000064199.6	123.909	-0.0702594	0.210418	-0.333903	0.738452	0.949615	SPA17	53340	A0A172Q397
693	ENSG00000064205.10	2125.45	-0.11809	0.101748	-1.16062	0.245798	0.722256	CCN5	8839	O76076
694	ENSG00000064309.14	1181.43	-0.0702773	0.0885707	-0.793459	0.42751	0.838808	CDON	50937	Q4KMG0
695	ENSG00000064313.12	1812.82	-0.089582	0.103415	-0.866237	0.38636	0.815461	TAF2	6873	B3KMD8
696	ENSG00000064393.16	8.77636	-0.270815	0.950136	-0.285028	0.775623	NA	HIPK2	28996	Q9H2X6
697	ENSG00000064419.13	3906.59	0.135342	0.0590893	2.29047	0.0219943	0.252121	TNPO3	23534	B3KMX1
698	ENSG00000064489.23	55.0161	-0.286601	0.425355	-0.673793	0.500443	0.87614	NA	NA	NA
699	ENSG00000064490.14	1315.79	0.110898	0.0764408	1.45077	0.146843	0.602984	RFXANK	8625	O14593
700	ENSG00000064545.15	1121.32	0.0547891	0.0920946	0.594922	0.551896	0.896239	TMEM161A	54929	Q9NX61
701	ENSG00000064547.14	62.9806	0.409449	0.334615	1.22364	0.221087	0.696341	LPAR2	9170	A0A024R7M9
702	ENSG00000064601.18	3345.81	0.191496	0.0720854	2.65652	0.00789522	0.148083	CTSA	5476	P10619
703	ENSG00000064607.17	3449.96	0.0184197	0.0691564	0.266349	0.78997	0.963196	SUGP2	10147	Q8IX01
704	ENSG00000064651.14	806.164	-0.155594	0.1498	-1.03868	0.298954	0.761986	SLC12A2	6558	P55011
705	ENSG00000064652.11	505.38	-0.157268	0.118091	-1.33175	0.182941	0.651081	SNX24	28966	Q9Y343
706	ENSG00000064666.15	3679.99	0.0539529	0.0736555	0.732503	0.463862	0.857242	CNN2	1265	B4DDF4
707	ENSG00000064687.13	1260.46	0.0208804	0.0960834	0.217315	0.827963	0.971986	ABCA7	10347	B3KUJ3
708	ENSG00000064703.12	2821.94	0.0707136	0.0655741	1.07838	0.280865	0.748869	DDX20	11218	Q9H4N4
709	ENSG00000064726.10	4049.75	-0.0711498	0.0746688	-0.952872	0.340655	0.789622	BTBD1	53339	Q9H0C5
710	ENSG00000064932.16	2649	0.183523	0.0975428	1.88146	0.0599096	0.411403	SBNO2	22904	Q9Y2G9
711	ENSG00000064933.17	659.696	-0.255654	0.140673	-1.81737	0.0691601	0.438524	PMS1	5378	P54277
712	ENSG00000064961.19	6703.43	-0.12541	0.0804686	-1.5585	0.119115	0.556539	HMG20B	10362	Q9P0W2
713	ENSG00000064995.18	1485.01	0.118595	0.0841614	1.40914	0.158795	0.61801	TAF11	6882	Q15544
714	ENSG00000064999.15	1045.33	0.130436	0.0894057	1.45892	0.144586	0.598833	ANKS1A	23294	Q05CP0
715	ENSG00000065000.18	5399.8	0.00385974	0.0764824	0.0504657	0.959751	0.99699	AP3D1	8943	O14617
716	ENSG00000065029.15	789.681	0.201017	0.104925	1.91583	0.0553871	0.397844	ZNF76	7629	A0A024RCW5
717	ENSG00000065054.14	349	-0.28104	0.147468	-1.90577	0.0566802	0.402051	SLC9A3R2	9351	Q15599
718	ENSG00000065057.9	900.985	0.034809	0.102765	0.338725	0.734817	0.948767	NTHL1	4913	P78549
719	ENSG00000065060.17	2388.41	0.0324314	0.0748661	0.433192	0.664875	0.932987	UHRF1BP1	54887	Q6BDS2
720	ENSG00000065135.12	6599.57	-0.0523392	0.0747612	-0.700085	0.483874	0.866961	GNAI3	2773	P08754
721	ENSG00000065150.21	14240.6	-0.0527353	0.0515351	-1.02329	0.306172	0.76649	IPO5	3843	B3KWG6
722	ENSG00000065154.12	1468.16	-0.211445	0.074897	-2.82315	0.0047554	0.110031	OAT	4942	A0A140VJQ4
723	ENSG00000065183.16	6651.89	0.0161432	0.0571374	0.282534	0.777534	0.960792	WDR3	10885	Q5TDG3
724	ENSG00000065243.20	6374.9	-0.0666554	0.106833	-0.623919	0.532681	0.890258	PKN2	5586	Q16513
725	ENSG00000065268.10	1298.07	0.189922	0.0929313	2.04368	0.0409848	0.346226	WDR18	57418	Q9BV38
726	ENSG00000065308.5	1720.37	0.164106	0.0771373	2.12745	0.0333828	0.311279	TRAM2	9697	A0A024RD84
727	ENSG00000065325.13	1696.45	0.0807811	0.111021	0.727617	0.466848	0.857591	GLP2R	9340	B2RAN4
728	ENSG00000065328.16	2253.78	-0.112358	0.0794419	-1.41434	0.157262	0.617014	MCM10	55388	Q7L590
729	ENSG00000065357.20	179.827	-0.0246056	0.176697	-0.139253	0.88925	0.984168	DGKA	1606	A0A024RB23
730	ENSG00000065361.15	231.694	-0.478562	0.186756	-2.5625	0.0103923	0.170676	ERBB3	2065	P21860
731	ENSG00000065413.20	293.308	-0.545433	0.238634	-2.28565	0.0222749	0.253031	ANKRD44	91526	Q8N8A2
732	ENSG00000065427.14	5603.5	0.102005	0.0691018	1.47616	0.139901	0.591139	KARS1	3735	Q15046
733	ENSG00000065457.10	381.904	-0.0873823	0.144814	-0.603411	0.546235	0.895659	ADAT1	23536	Q9BUB4
734	ENSG00000065485.20	596.059	0.156278	0.115586	1.35204	0.176361	0.643834	PDIA5	10954	Q14554
735	ENSG00000065491.8	484.599	-0.0861463	0.122162	-0.705178	0.480699	0.865652	TBC1D22B	55633	Q9NU19
736	ENSG00000065518.8	5517.37	0.0732041	0.0823585	0.888846	0.374086	0.80783	NDUFB4	4710	O95168
737	ENSG00000065526.12	927.76	-0.269094	0.127855	-2.10468	0.0353195	0.319673	SPEN	23013	Q96T58
738	ENSG00000065534.18	405.019	0.374079	0.199825	1.87203	0.0612019	0.416065	MYLK	4638	Q05B97
739	ENSG00000065548.18	2294.9	-0.0736724	0.129938	-0.56698	0.570728	0.903162	ZC3H15	55854	Q8WU90
740	ENSG00000065559.15	1368.25	-0.0421704	0.112939	-0.373391	0.708858	0.944297	MAP2K4	6416	P45985
741	ENSG00000065600.12	411.135	0.0871562	0.155853	0.559219	0.576013	0.904473	PACC1	55248	Q9H813
742	ENSG00000065613.15	4093.13	-0.185514	0.130653	-1.4199	0.155636	0.615623	SLK	9748	Q9H2G2
743	ENSG00000065615.14	540.027	-0.125538	0.163402	-0.76828	0.442321	0.847291	CYB5R4	51167	Q7L1T6
744	ENSG00000065618.21	38.5446	-0.0669711	0.418099	-0.16018	0.872739	0.980961	COL17A1	1308	Q9UMD9
745	ENSG00000065621.15	7.62612	-0.0372327	1.01746	-0.0365937	0.970809	NA	GSTO2	119391	Q9H4Y5
746	ENSG00000065665.21	98.0405	-0.286234	0.250816	-1.14121	0.253783	0.728366	SEC61A2	55176	B3KQ68
747	ENSG00000065717.15	1782.74	0.294204	0.0717198	4.10213	4.09366e-05	0.00390631	TLE2	7089	Q04725
748	ENSG00000065802.12	1127.7	0.0767255	0.0815034	0.941377	0.346511	0.791434	ASB1	51665	Q9Y576
749	ENSG00000065809.13	2313.67	-0.048194	0.0832819	-0.578685	0.562802	0.900582	FAM107B	83641	Q9H098
750	ENSG00000065833.9	1043.14	-0.345511	0.0844035	-4.09356	4.24795e-05	0.00402416	ME1	4199	P48163
751	ENSG00000065882.16	805.23	-0.112341	0.105112	-1.06878	0.28517	0.751173	TBC1D1	23216	Q86TI0
752	ENSG00000065883.16	1868.33	-0.15152	0.0855384	-1.77137	0.0764987	0.460012	CDK13	8621	A0A024RA85
753	ENSG00000065911.12	5971.72	-0.0738065	0.0681872	-1.08241	0.27907	0.746381	MTHFD2	10797	P13995
754	ENSG00000065923.10	359.646	-0.246694	0.149849	-1.64628	0.0997065	0.519434	SLC9A7	84679	A0A087WXD1
755	ENSG00000065970.9	332.977	-0.170687	0.138869	-1.22912	0.219026	0.694379	FOXJ2	55810	Q9P0K8
756	ENSG00000065978.19	36068.2	0.0201965	0.057081	0.353821	0.723473	0.946935	YBX1	4904	P67809
757	ENSG00000065989.16	270.533	0.0286814	0.139707	0.205297	0.83734	0.974759	PDE4A	5141	P27815
758	ENSG00000066027.12	1663.15	-0.00241473	0.0763443	-0.0316294	0.974768	0.997673	PPP2R5A	5525	Q15172
759	ENSG00000066044.15	2847.3	0.129152	0.0708283	1.82345	0.0682359	0.43621	ELAVL1	1994	Q15717
760	ENSG00000066084.13	4617.54	-0.0270642	0.0639216	-0.423396	0.672006	0.934268	DIP2B	57609	Q7Z3H2
761	ENSG00000066117.15	1532.93	-0.00423399	0.0776497	-0.0545268	0.956515	0.996964	SMARCD1	6602	Q96GM5
762	ENSG00000066135.13	2016.67	0.124273	0.0891406	1.39413	0.163279	0.623773	KDM4A	9682	O75164
763	ENSG00000066136.20	1272.42	0.149012	0.0863103	1.72647	0.0842629	0.479916	NFYC	4802	Q13952
764	ENSG00000066185.13	1.82903	0.349773	1.62709	0.214969	0.829792	NA	ZMYND12	84217	B4DX70
765	ENSG00000066230.12	363.775	0.294258	0.127178	2.31375	0.0206817	0.24303	SLC9A3	6550	P48764
766	ENSG00000066248.15	105.984	-0.379664	0.219715	-1.72798	0.0839919	0.479069	NGEF	25791	Q8N5V2
767	ENSG00000066279.18	6548.47	-0.133016	0.301439	-0.44127	0.659018	0.931277	ASPM	259266	B3KWI2
768	ENSG00000066322.15	1634.01	0.0901202	0.0968224	0.930779	0.351968	0.796063	ELOVL1	64834	Q9BW60
769	ENSG00000066379.15	719.874	-0.00318464	0.109225	-0.0291568	0.97674	0.998016	ZNRD1	30834	Q2L6J2
770	ENSG00000066422.5	1549.58	-0.0696428	0.104426	-0.66691	0.504829	0.877003	ZBTB11	27107	O95625
771	ENSG00000066427.24	322.116	-0.219669	0.155278	-1.41468	0.157162	0.617014	ATXN3	4287	P54252
772	ENSG00000066455.13	931.021	-0.0311691	0.0897716	-0.347205	0.728437	0.94744	GOLGA5	9950	Q8TBA6
773	ENSG00000066468.22	48.0393	-0.693905	0.385799	-1.79862	0.0720793	0.445739	FGFR2	2263	P21802
774	ENSG00000066557.6	2223.37	-0.282481	0.137305	-2.05732	0.0396553	0.340167	LRRC40	55631	A0A140VJN3
775	ENSG00000066583.12	988.815	-0.0107645	0.0834539	-0.128988	0.897367	0.984878	ISOC1	51015	Q96CN7
776	ENSG00000066629.17	766.921	0.0790384	0.136324	0.579784	0.56206	0.900321	EML1	2009	O00423
777	ENSG00000066651.20	562.016	-0.202194	0.112717	-1.79382	0.0728413	0.447761	TRMT11	60487	Q7Z4G4
778	ENSG00000066654.14	1230.54	-0.0446906	0.0964619	-0.463298	0.643151	0.927951	THUMPD1	55623	A0A024R388
779	ENSG00000066697.14	834.437	-0.0406366	0.0959652	-0.423452	0.671966	0.934268	MSANTD3	91283	A0A024R171
780	ENSG00000066735.14	2977.83	-0.0874964	0.0746608	-1.17192	0.24123	0.718264	KIF26A	26153	Q9ULI4
781	ENSG00000066739.12	652.669	0.0759925	0.144094	0.527381	0.597929	0.910625	ATG2B	55102	Q96BY7
782	ENSG00000066777.9	1265.68	-0.0324704	0.0996513	-0.32584	0.744545	0.951932	ARFGEF1	10565	A0A024R7X0
783	ENSG00000066827.16	648.734	0.01774	0.105379	0.168345	0.866312	0.980927	ZFAT	57623	Q4KMQ4
784	ENSG00000066855.16	2171.04	-0.0992965	0.0741252	-1.33958	0.180382	0.647602	MTFR1	9650	Q15390
785	ENSG00000066923.17	10.4822	-0.756645	0.703096	-1.07616	0.281855	NA	STAG3	10734	Q9UJ98
786	ENSG00000066926.11	1244.55	-0.102917	0.0847168	-1.21484	0.224429	0.699702	FECH	2235	P22830
787	ENSG00000066933.16	1371.77	-0.323688	0.104659	-3.09278	0.00198289	0.061867	MYO9A	4649	B2RTY4
788	ENSG00000067057.17	6126.49	-0.324106	0.0784135	-4.1333	3.57597e-05	0.00343916	PFKP	5214	Q01813
789	ENSG00000067064.11	2137.93	-0.364552	0.0825816	-4.41444	1.01272e-05	0.00129797	IDI1	3422	Q13907
790	ENSG00000067066.17	775.814	-0.0261918	0.0975264	-0.268561	0.788268	0.962457	SP100	6672	P23497
791	ENSG00000067082.15	540.68	-0.0308778	0.127869	-0.24148	0.809183	0.967184	KLF6	1316	D3GC14
792	ENSG00000067113.17	430.186	0.190017	0.117843	1.61246	0.106862	0.532532	PLPP1	8611	A0A024QZS3
793	ENSG00000067141.17	257.439	0.126072	0.187173	0.673559	0.500592	0.87614	NEO1	4756	Q59FP8
794	ENSG00000067167.8	7070.33	-0.146874	0.0730913	-2.00946	0.0444883	0.358275	TRAM1	23471	Q15629
795	ENSG00000067177.15	494.904	0.000496288	0.111024	0.00447009	0.996433	0.999857	PHKA1	5255	P46020
796	ENSG00000067182.8	2199.03	0.204526	0.0834795	2.45002	0.0142849	0.199614	TNFRSF1A	7132	P19438
797	ENSG00000067191.16	4.83713	-0.574216	1.29564	-0.443192	0.657627	NA	CACNB1	782	Q02641
798	ENSG00000067208.14	1972	-0.20058	0.117794	-1.7028	0.0886054	0.489393	EVI5	7813	O60447
799	ENSG00000067221.14	120.191	0.000755815	0.209427	0.00360897	0.99712	0.999857	STOML1	9399	Q53HB6
800	ENSG00000067225.18	52141	0.0204927	0.071502	0.286603	0.774416	0.960474	PKM	5315	P14618
801	ENSG00000067248.10	1986.99	-0.0517149	0.0980099	-0.52765	0.597743	0.910625	DHX29	54505	Q7Z478
802	ENSG00000067334.14	4406.91	-0.168742	0.104446	-1.61559	0.106182	0.531636	DNTTIP2	30836	Q5QJE6
803	ENSG00000067365.15	259.137	-0.0136041	0.175924	-0.0773294	0.938361	0.992437	METTL22	79091	Q9BUU2
804	ENSG00000067369.13	3487.93	0.0199657	0.0705925	0.28283	0.777307	0.960792	TP53BP1	7158	Q12888
805	ENSG00000067533.6	1140.41	0.00164236	0.146318	0.0112246	0.991044	0.999857	RRP15	51018	Q9Y3B9
806	ENSG00000067560.12	12951.6	-0.0190297	0.0622967	-0.30547	0.760008	0.956337	RHOA	387	A0A024R324
807	ENSG00000067596.12	3508.5	0.102763	0.0908437	1.13121	0.257968	0.731823	DHX8	1659	B7Z8F4
808	ENSG00000067601.8	47.1818	0.340137	0.324055	1.04963	0.29389	0.758992	PMS2P4	5382	NA
809	ENSG00000067606.17	362.463	0.103061	0.142532	0.723069	0.469638	0.859523	PRKCZ	5590	Q05513
810	ENSG00000067704.10	7807.03	-0.118314	0.0579854	-2.04042	0.0413086	0.347857	IARS2	55699	Q9NSE4
811	ENSG00000067715.14	1.88331	2.16147	1.80134	1.19992	0.23017	NA	SYT1	6857	A0A024RBE9
812	ENSG00000067798.16	3.03537	1.63679	1.53113	1.06901	0.285067	NA	NAV3	89795	Q8IVL0
813	ENSG00000067829.19	1904.15	-0.0207316	0.0858641	-0.241447	0.809209	0.967184	IDH3G	3421	P51553
814	ENSG00000067836.12	328.06	-0.0533439	0.138818	-0.384272	0.700777	0.942893	ROGDI	79641	Q9GZN7
815	ENSG00000067900.8	1543.33	-0.149448	0.147057	-1.01626	0.309506	0.767687	ROCK1	6093	Q13464
816	ENSG00000067955.15	1164.59	0.05759	0.0898983	0.640613	0.521774	0.886527	CBFB	865	A0A024R6X2
817	ENSG00000067992.15	2075.73	-0.155742	0.0780726	-1.99484	0.0460603	0.362941	PDK3	5165	Q15120
818	ENSG00000068001.14	2280.49	0.0964642	0.0746501	1.29222	0.196282	0.66868	HYAL2	8692	Q12891
819	ENSG00000068024.16	2409.28	0.223703	0.152047	1.47127	0.141217	0.59324	HDAC4	9759	P56524
820	ENSG00000068028.17	1014.13	0.0713385	0.0941158	0.757986	0.448459	0.850492	RASSF1	11186	Q9NS23
821	ENSG00000068078.18	574.765	-0.0713748	0.134291	-0.531493	0.595077	0.910625	FGFR3	2261	P22607
822	ENSG00000068079.7	422.829	0.130674	0.124917	1.04608	0.295522	0.759906	IFI35	3430	P80217
823	ENSG00000068097.15	655.162	-0.0322837	0.147805	-0.218421	0.827101	0.971948	HEATR6	63897	Q6AI08
824	ENSG00000068120.15	2926.82	0.0948073	0.0860079	1.10231	0.270327	0.741044	COASY	80347	Q13057
825	ENSG00000068137.15	1214.32	-0.0750532	0.0861776	-0.870913	0.383802	0.814197	PLEKHH3	79990	Q7Z736
826	ENSG00000068305.17	881.367	-0.00942764	0.152462	-0.061836	0.950693	0.995154	MEF2A	4205	A0A0S2Z417
827	ENSG00000068308.13	1363.69	0.00154504	0.0757942	0.0203846	0.983737	0.999428	OTUD5	55593	Q96G74
828	ENSG00000068323.17	1025.16	0.0457891	0.102143	0.448284	0.653948	0.929752	TFE3	7030	B4DIA5
829	ENSG00000068354.16	226.234	-0.0519203	0.198339	-0.261775	0.793495	0.963802	TBC1D25	4943	Q3MII6
830	ENSG00000068366.20	3983.08	-0.268802	0.0934643	-2.87599	0.00402769	0.0988562	ACSL4	2182	O60488
831	ENSG00000068383.19	866.334	-0.0313628	0.116331	-0.269599	0.787469	0.96242	INPP5A	3632	Q14642
832	ENSG00000068394.11	1076.6	-0.075539	0.0883522	-0.854976	0.392564	0.819253	GPKOW	27238	Q92917
833	ENSG00000068400.13	1409.15	0.0670483	0.0842545	0.795783	0.426158	0.838148	GRIPAP1	56850	Q4V328
834	ENSG00000068438.15	2187.9	0.0371261	0.0713991	0.51998	0.603078	0.911555	FTSJ1	24140	B7Z4K4
835	ENSG00000068489.12	1321.39	0.0289175	0.0813976	0.355263	0.722393	0.946935	PRR11	55771	D2SNZ4
836	ENSG00000068615.18	514.629	-0.0271331	0.1083	-0.250536	0.802173	0.966341	REEP1	65055	E7EUF7
837	ENSG00000068650.18	1488.61	0.109195	0.118433	0.922001	0.356528	0.798024	ATP11A	23250	P98196
838	ENSG00000068654.16	2687.84	0.0995741	0.0910763	1.0933	0.27426	0.744746	POLR1A	25885	O95602
839	ENSG00000068697.7	2382.07	-0.0856758	0.0666158	-1.28612	0.198402	0.670729	LAPTM4A	9741	Q15012
840	ENSG00000068724.17	1107.63	0.106853	0.0855437	1.2491	0.211628	0.687959	TTC7A	57217	Q9ULT0
841	ENSG00000068745.15	1522.24	0.0472612	0.0791639	0.597004	0.550504	0.89578	IP6K2	51447	B2RCP4
842	ENSG00000068784.13	813.648	-0.24739	0.10843	-2.28158	0.0225144	0.254391	SRBD1	55133	Q8N5C6
843	ENSG00000068796.17	1204.56	-0.136229	0.135097	-1.00838	0.313274	0.76993	KIF2A	3796	O00139
844	ENSG00000068878.15	1898.8	0.0756018	0.0840074	0.899942	0.368151	0.803784	PSME4	23198	Q14997
845	ENSG00000068885.15	723.896	-0.288406	0.31465	-0.916594	0.359355	0.799362	IFT80	57560	Q9P2H3
846	ENSG00000068903.20	938.525	-0.0242002	0.0965276	-0.250707	0.80204	0.966341	SIRT2	22933	A0A0A0MRF5
847	ENSG00000068912.14	1954.16	0.00290612	0.0740872	0.0392256	0.968711	0.997203	ERLEC1	27248	Q96DZ1
848	ENSG00000068971.14	186.926	-0.67497	0.179246	-3.76562	0.000166139	0.0114312	PPP2R5B	5526	A0A024R593
849	ENSG00000068976.14	4.32281	-0.387971	1.31119	-0.295893	0.767312	NA	PYGM	5837	P11217
850	ENSG00000068985.5	3183.06	-0.0457137	0.0772489	-0.591772	0.554003	0.897569	PAGE1	8712	O75459
851	ENSG00000069011.16	2877	0.236706	0.0758103	3.12234	0.00179421	0.0575365	PITX1	5307	P78337
852	ENSG00000069020.18	198.487	-0.189742	0.201583	-0.94126	0.346571	0.791434	MAST4	375449	J3QT34
853	ENSG00000069188.17	3.45602	-1.04094	1.37535	-0.756855	0.449137	NA	SDK2	54549	Q58EX2
854	ENSG00000069248.12	3476.75	0.126705	0.0709752	1.7852	0.0742281	0.452604	NUP133	55746	Q8WUM0
855	ENSG00000069275.13	13856.3	-0.0332833	0.0754215	-0.441298	0.658997	0.931277	NUCKS1	64710	Q9H1E3
856	ENSG00000069329.18	4763.45	-0.123276	0.0592275	-2.08141	0.0373967	0.330776	VPS35	55737	Q96QK1
857	ENSG00000069345.12	2948.74	0.0861574	0.0703696	1.22436	0.220818	0.696341	DNAJA2	10294	A0A024R6S1
858	ENSG00000069399.15	99.3836	0.727393	0.252164	2.8846	0.00391909	0.0970346	BCL3	602	P20749
859	ENSG00000069424.15	430.491	-0.232601	0.134902	-1.72422	0.0846686	0.481249	KCNAB2	8514	A0A024R4E3
860	ENSG00000069431.11	7.99217	-0.775725	0.841207	-0.922157	0.356447	NA	ABCC9	10060	A0A024RAV7
861	ENSG00000069482.7	640.597	-0.0682613	0.101924	-0.669726	0.503033	0.87699	GAL	51083	P22466
862	ENSG00000069493.15	8.01096	0.326924	0.754091	0.433535	0.664626	NA	CLEC2D	29121	Q9UHP7
863	ENSG00000069509.6	519.589	0.0530259	0.107681	0.492437	0.62241	0.919825	FUNDC1	139341	Q8IVP5
864	ENSG00000069535.14	106.439	0.125365	0.214185	0.585315	0.558336	0.899592	MAOB	4129	P27338
865	ENSG00000069696.7	2.01233	-1.0828	1.61751	-0.669421	0.503227	NA	DRD4	1815	A0A0G2JM26
866	ENSG00000069702.11	2612.71	-0.138129	0.118546	-1.16519	0.243943	0.720928	TGFBR3	7049	A0A0A8KWK3
867	ENSG00000069812.11	262.384	-0.0556105	0.206846	-0.26885	0.788045	0.96242	HES2	54626	Q9Y543
868	ENSG00000069849.11	7921.15	-0.0382893	0.0650569	-0.588551	0.556163	0.898728	ATP1B3	483	P54709
869	ENSG00000069869.16	1500.86	-0.0331823	0.133843	-0.247919	0.804197	0.966341	NEDD4	4734	P46934
870	ENSG00000069943.10	659.119	0.00197042	0.102836	0.0191609	0.984713	0.999428	PIGB	9488	Q92521
871	ENSG00000069956.12	2454.06	0.0271432	0.0905657	0.299707	0.7644	0.95636	MAPK6	5597	Q16659
872	ENSG00000069966.18	1068.46	0.0134695	0.0834254	0.161456	0.871734	0.980961	GNB5	10681	A0A024R5R9
873	ENSG00000069974.16	357.679	0.162281	0.144032	1.1267	0.25987	0.732966	RAB27A	5873	A2RU94
874	ENSG00000069998.12	1748.29	-0.0745723	0.0774645	-0.962664	0.335716	0.788135	HDHD5	27440	Q9BXW7
875	ENSG00000070010.19	2048.95	0.0620483	0.0774973	0.800652	0.423333	0.83624	UFD1	7353	Q92890
876	ENSG00000070018.9	2959.4	-0.165309	0.0885384	-1.86709	0.0618888	0.417047	LRP6	4040	O75581
877	ENSG00000070047.13	1442.16	0.0210158	0.0868589	0.241953	0.808817	0.967184	PHRF1	57661	A0A024RCA1
878	ENSG00000070061.15	3649.33	-0.00851498	0.0636008	-0.133882	0.893496	0.984573	ELP1	8518	B4E3I9
879	ENSG00000070081.17	804.425	-0.230172	0.101698	-2.26329	0.023618	0.261217	NUCB2	4925	Q2L696
880	ENSG00000070087.14	60.4584	-0.944409	0.281845	-3.35081	0.000805762	0.0339798	PFN2	5217	P35080
881	ENSG00000070159.14	1115.38	0.0142771	0.100221	0.142455	0.88672	0.983476	PTPN3	5774	B7Z9V1
882	ENSG00000070182.21	72.9376	-0.288596	0.278996	-1.03441	0.300944	0.76299	SPTB	6710	P11277
883	ENSG00000070190.13	3.91777	0.28158	1.06903	0.263399	0.792243	NA	DAPP1	27071	J3KNB3
884	ENSG00000070214.16	3110.05	0.0315745	0.0683154	0.462187	0.643947	0.927951	SLC44A1	23446	Q8WWI5
885	ENSG00000070269.14	377.313	0.0647928	0.141096	0.459209	0.646084	0.927951	TMEM260	54916	B3KN73
886	ENSG00000070366.14	407.734	0.096139	0.148905	0.645641	0.518512	0.884132	SMG6	23293	Q86US8
887	ENSG00000070367.16	2115.74	-0.0770981	0.125059	-0.616492	0.53757	0.891953	EXOC5	10640	O00471
888	ENSG00000070371.16	2654.9	-0.268	0.0733841	-3.65201	0.000260194	0.0156033	CLTCL1	8218	P53675
889	ENSG00000070388.11	6.12444	-0.610166	0.91289	-0.668389	0.503885	NA	FGF22	27006	K7ELB9
890	ENSG00000070404.10	7064.27	0.465979	0.0866019	5.3807	7.41956e-08	1.7941e-05	FSTL3	10272	A0A024R1Y8
891	ENSG00000070413.20	1423.8	0.104175	0.092748	1.1232	0.261352	0.733344	DGCR2	9993	P98153
892	ENSG00000070423.18	1395.15	0.0845814	0.0881234	0.959807	0.337152	0.788362	RNF126	55658	A0A024R206
893	ENSG00000070444.15	285.094	0.102306	0.188283	0.543363	0.58688	0.909462	MNT	4335	Q99583
894	ENSG00000070476.15	583.655	-0.0231285	0.108684	-0.212804	0.83148	0.972936	ZXDC	79364	Q2QGD7
895	ENSG00000070495.14	1950.35	0.117575	0.0818894	1.43578	0.151066	0.609373	JMJD6	23210	Q6NYC1
896	ENSG00000070501.12	439.372	0.0538171	0.115411	0.466309	0.640994	0.927457	POLB	5423	P06746
897	ENSG00000070526.15	2.73336	-0.612758	1.4489	-0.422913	0.672359	NA	ST6GALNAC1	55808	Q9NSC7
898	ENSG00000070540.13	436.978	-0.178719	0.130357	-1.37099	0.170378	0.635777	WIPI1	55062	B4DX63
899	ENSG00000070610.14	907.029	0.180985	0.0896517	2.01876	0.043512	0.352916	GBA2	57704	Q9HCG7
900	ENSG00000070614.15	1878.86	0.018501	0.119114	0.155321	0.876568	0.981144	NDST1	3340	B7Z1Q0
901	ENSG00000070669.17	736.515	-0.0768321	0.120101	-0.639728	0.522349	0.886828	ASNS	440	P08243
902	ENSG00000070718.12	437.526	-0.130867	0.127054	-1.03001	0.303005	0.76441	AP3M2	10947	P53677
903	ENSG00000070729.14	55.3471	-0.780882	0.349857	-2.232	0.0256147	0.270065	CNGB1	1258	Q14028
904	ENSG00000070731.11	21.0302	0.0850109	0.466033	0.182414	0.855258	NA	ST6GALNAC2	10610	A0A024R8M1
905	ENSG00000070756.16	13163.4	-0.0241493	0.0607789	-0.39733	0.691124	0.939453	PABPC1	26986	A0A024R9C1
906	ENSG00000070759.17	207.735	-0.180267	0.177459	-1.01582	0.309713	0.767687	TESK2	10420	B4DFN2
907	ENSG00000070761.8	800.597	0.0747085	0.106368	0.702358	0.482456	0.866391	CFAP20	29105	Q9Y6A4
908	ENSG00000070770.9	1532.91	-0.0674549	0.083878	-0.804203	0.42128	0.835519	CSNK2A2	1459	P19784
909	ENSG00000070778.13	255.76	-0.0806426	0.185716	-0.434226	0.664124	0.932703	PTPN21	11099	Q16825
910	ENSG00000070785.17	1322.97	-0.0495599	0.0918894	-0.539343	0.58965	0.909772	EIF2B3	8891	Q9NR50
911	ENSG00000070814.21	6129.77	0.0625262	0.0585029	1.06877	0.285174	0.751173	TCOF1	6949	Q13428
912	ENSG00000070831.17	5847.9	0.0290189	0.0587913	0.493593	0.621594	0.919541	CDC42	998	A0A024RAE4
913	ENSG00000070882.13	1277.92	0.188604	0.0928875	2.03046	0.0423099	0.350074	OSBPL3	26031	Q9H4L5
914	ENSG00000070915.9	4779.75	0.0919588	0.060511	1.5197	0.128586	0.571187	SLC12A3	6559	P55017
915	ENSG00000070950.10	805.353	0.0443435	0.11035	0.401845	0.687798	0.938683	RAD18	56852	Q9NS91
916	ENSG00000070961.15	6943.01	-0.0432272	0.124821	-0.346312	0.729108	0.94744	ATP2B1	490	P20020
917	ENSG00000071051.14	57.8212	-0.0253415	0.293146	-0.0864467	0.931111	0.990773	NCK2	8440	A0A0S2Z4M6
918	ENSG00000071054.16	2840.24	0.0217433	0.0685091	0.317378	0.750957	0.954615	MAP4K4	9448	O95819
919	ENSG00000071073.13	379.962	-0.134021	0.226151	-0.592619	0.553436	0.897335	MGAT4A	11320	Q9UM21
920	ENSG00000071082.11	22424	-0.0990032	0.0596052	-1.66098	0.0967169	0.511847	RPL31	6160	P62899
921	ENSG00000071127.17	5009.43	0.0855708	0.0696896	1.22789	0.21949	0.694769	WDR1	9948	O75083
922	ENSG00000071189.21	1743.32	0.0490477	0.112687	0.435256	0.663377	0.932703	SNX13	23161	A0A024R9Z9
923	ENSG00000071205.12	674.412	0.0782999	0.108559	0.721266	0.470746	0.859645	ARHGAP10	79658	A1A4S6
924	ENSG00000071243.16	410.101	0.115607	0.137228	0.842447	0.399538	0.824389	ING3	54556	Q9NXR8
925	ENSG00000071462.11	2367.16	-0.076857	0.0753926	-1.01942	0.308001	0.76649	BUD23	114049	O43709
926	ENSG00000071537.14	1262.36	0.128534	0.106428	1.20771	0.227159	0.704211	SEL1L	6400	Q9UBV2
927	ENSG00000071539.14	8362.01	0.104388	0.0599017	1.74266	0.0813925	0.472758	TRIP13	9319	Q15645
928	ENSG00000071553.17	3000.87	-0.0562636	0.0763656	-0.736766	0.461265	0.856346	ATP6AP1	537	Q15904
929	ENSG00000071564.16	3490.43	0.179236	0.0700609	2.55829	0.0105188	0.17113	TCF3	6929	P15923
930	ENSG00000071626.16	5191.52	0.10063	0.0637013	1.57972	0.114171	0.54914	DAZAP1	26528	A0A0S2Z569
931	ENSG00000071655.18	2731.76	0.198076	0.0895514	2.21187	0.0269754	0.277828	MBD3	53615	O95983
932	ENSG00000071794.16	6962.09	-0.199047	0.097661	-2.03814	0.041536	0.34806	HLTF	6596	A0A0C4DGA6
933	ENSG00000071859.15	2317.3	0.013697	0.090032	0.152135	0.879081	0.982036	FAM50A	9130	Q14320
934	ENSG00000071889.16	880.877	0.00407646	0.120353	0.0338707	0.97298	0.997203	FAM3A	60343	P98173
935	ENSG00000071894.17	1914.7	0.076119	0.0964279	0.789387	0.429886	0.839637	CPSF1	29894	Q10570
936	ENSG00000071967.12	1582.7	-0.133982	0.0915859	-1.46291	0.143492	0.596841	CYBRD1	79901	Q53TN4
937	ENSG00000071994.11	2583.49	-0.0436176	0.076626	-0.569227	0.569202	0.902687	PDCD2	5134	A0A087WYJ3
938	ENSG00000072042.13	2040.14	-0.0194488	0.0739845	-0.262877	0.792645	0.963761	RDH11	51109	Q8TC12
939	ENSG00000072062.14	254.576	-0.112349	0.149833	-0.74983	0.453357	0.852639	PRKACA	5566	P17612
940	ENSG00000072071.16	1911.35	0.0302303	0.0988613	0.305785	0.759768	0.956337	ADGRL1	22859	O94910
941	ENSG00000072110.13	3011.06	0.0904696	0.0680819	1.32883	0.183902	0.651961	ACTN1	87	A0A024R694
942	ENSG00000072121.16	862.575	-0.0623811	0.0992662	-0.628423	0.529727	0.889864	ZFYVE26	23503	Q68DK2
943	ENSG00000072134.15	987.676	0.0699207	0.103151	0.677848	0.497868	0.875099	EPN2	22905	O95208
944	ENSG00000072135.13	285.831	-0.524497	0.141159	-3.71564	0.000202692	0.0129812	PTPN18	26469	Q99952
945	ENSG00000072163.19	23.2096	-0.878949	0.448604	-1.9593	0.0500776	NA	LIMS2	55679	B3KNZ3
946	ENSG00000072195.15	279.693	0.170212	0.178476	0.953697	0.340237	0.78955	SPEG	10290	Q15772
947	ENSG00000072201.14	3.67797	-0.310471	1.10997	-0.279712	0.779698	NA	LNX1	84708	Q8TBB1
948	ENSG00000072210.19	4976.51	-0.124538	0.0643337	-1.93581	0.0528906	0.389387	ALDH3A2	224	P51648
949	ENSG00000072274.13	33837.8	-0.0641468	0.061045	-1.05081	0.293345	0.758785	TFRC	7037	P02786
950	ENSG00000072310.17	3375.74	-0.032183	0.0773728	-0.415947	0.677448	0.935687	SREBF1	6720	P36956
951	ENSG00000072364.13	3679.62	0.0101756	0.0849319	0.119809	0.904634	0.986457	AFF4	27125	Q9UHB7
952	ENSG00000072401.15	368.63	-0.178188	0.138365	-1.28781	0.197811	0.670125	UBE2D1	7321	A0A087WW00
953	ENSG00000072415.9	1765.51	0.121042	0.102046	1.18615	0.235563	0.71244	MPP5	64398	Q8N3R9
954	ENSG00000072422.17	1405.59	0.170654	0.086025	1.98377	0.0472816	0.367046	RHOBTB1	9886	A0A024QZL4
955	ENSG00000072501.18	5922.99	0.0140013	0.0646704	0.216503	0.828596	0.972215	SMC1A	8243	G8JLG1
956	ENSG00000072506.13	3724.91	0.0634716	0.0789738	0.803705	0.421568	0.835519	HSD17B10	3028	Q99714
957	ENSG00000072518.20	464.396	0.23178	0.120154	1.92903	0.0537274	0.392893	MARK2	2011	Q7KZI7
958	ENSG00000072571.20	1627.99	-0.115541	0.102795	-1.12399	0.261016	0.733182	HMMR	3161	O75330
959	ENSG00000072682.18	1108.1	-0.0470267	0.108306	-0.434202	0.664142	0.932703	P4HA2	8974	O15460
960	ENSG00000072736.19	1202.09	-0.0339504	0.0981912	-0.345758	0.729525	0.94744	NFATC3	4775	B5B2S0
961	ENSG00000072756.17	703.109	0.0725943	0.0997067	0.728078	0.466566	0.857591	TRNT1	51095	Q96Q11
962	ENSG00000072778.20	8984.11	0.0866424	0.0569496	1.52139	0.128162	0.570857	ACADVL	37	P49748
963	ENSG00000072786.13	941.675	0.0270285	0.0991898	0.272493	0.785243	0.96242	STK10	6793	O94804
964	ENSG00000072803.17	2640.5	0.0578768	0.0646503	0.895229	0.370665	0.806029	FBXW11	23291	Q9UKB1
965	ENSG00000072818.12	22.0475	-0.412493	0.560075	-0.736497	0.461428	NA	ACAP1	9744	Q15027
966	ENSG00000072840.13	464.111	-0.138743	0.130322	-1.06461	0.287051	0.75347	EVC	2121	P57679
967	ENSG00000072849.11	1458.69	0.204814	0.0896367	2.28494	0.0223165	0.253031	DERL2	51009	I3L3R8
968	ENSG00000072864.15	591.922	0.109049	0.114217	0.954752	0.339703	0.78955	NDE1	54820	Q9NXR1
969	ENSG00000072954.7	127.873	0.000859281	0.263167	0.00326516	0.997395	0.999932	TMEM38A	79041	Q9H6F2
970	ENSG00000072958.8	1172.35	0.0899037	0.0945881	0.950476	0.341871	0.789779	AP1M1	8907	Q59EK3
971	ENSG00000073008.15	3350.02	0.351946	0.077069	4.56664	4.95608e-06	0.000762245	PVR	5817	P15151
972	ENSG00000073050.11	741.428	0.117059	0.118292	0.989573	0.322383	0.778235	XRCC1	7515	B2RCY5
973	ENSG00000073060.16	4601.34	0.101639	0.070378	1.44419	0.148686	0.605913	SCARB1	949	Q8WTV0
974	ENSG00000073111.14	9020.12	0.0606836	0.0657415	0.923065	0.355973	0.798024	MCM2	4171	P49736
975	ENSG00000073150.14	79.8367	-0.500064	0.245817	-2.0343	0.0419216	0.34806	PANX2	56666	Q96RD6
976	ENSG00000073169.14	1285.33	0.0820489	0.0906588	0.90503	0.365449	0.802508	SELENOO	83642	Q9BVL4
977	ENSG00000073282.13	6.32337	-0.380083	0.891379	-0.426398	0.669818	NA	TP63	8626	Q9H3D4
978	ENSG00000073331.18	210.765	0.346928	0.177941	1.94968	0.0512143	0.383902	ALPK1	80216	Q96QP1
979	ENSG00000073350.13	1162.73	-0.261807	0.105084	-2.4914	0.0127242	0.190625	LLGL2	3993	Q6P1M3
980	ENSG00000073417.15	1578.82	-0.013346	0.0716374	-0.1863	0.85221	0.978391	PDE8A	5151	O60658
981	ENSG00000073464.12	7.56839	-0.257987	0.819431	-0.314836	0.752886	NA	CLCN4	1183	P51793
982	ENSG00000073536.18	1792.03	0.0823731	0.0997937	0.825434	0.409125	0.828966	NLE1	54475	Q9NVX2
983	ENSG00000073578.17	15949	-0.102888	0.0625973	-1.64366	0.100247	0.521049	SDHA	6389	P31040
984	ENSG00000073584.20	2860.52	0.149355	0.0835377	1.78787	0.0737965	0.450919	SMARCE1	6605	A0A024R1S7
985	ENSG00000073605.18	112.832	-0.340575	0.277923	-1.22543	0.220414	0.696341	GSDMB	55876	Q8TAX9
986	ENSG00000073614.13	2892.47	-0.0379575	0.0874665	-0.433966	0.664313	0.932703	KDM5A	5927	P29375
987	ENSG00000073670.14	23.6443	0.0963116	0.485186	0.198505	0.84265	NA	ADAM11	4185	B4DKD2
988	ENSG00000073711.11	340.632	-0.421678	0.163108	-2.58527	0.00973016	0.164194	PPP2R3A	5523	Q06190
989	ENSG00000073712.15	4477.53	0.0225766	0.0675043	0.334446	0.738043	0.949462	FERMT2	10979	Q96AC1
990	ENSG00000073737.16	2.65259	-0.237562	1.46483	-0.162177	0.871167	NA	DHRS9	10170	Q9BPW9
991	ENSG00000073756.12	386.581	0.295224	0.131252	2.24929	0.024494	0.265955	PTGS2	5743	P35354
992	ENSG00000073792.15	519.322	-0.109856	0.123362	-0.890522	0.373185	0.80783	IGF2BP2	10644	Q9Y6M1
993	ENSG00000073803.14	433.237	0.054205	0.128771	0.420941	0.673798	0.934496	MAP3K13	9175	O43283
994	ENSG00000073849.15	593.394	-0.0422977	0.111481	-0.379416	0.704379	0.943897	ST6GAL1	6480	P15907
995	ENSG00000073905.8	5.78542	0.559273	0.919346	0.608338	0.542963	NA	NA	NA	NA
996	ENSG00000073910.22	51.8532	-0.260013	0.354745	-0.732957	0.463585	0.857242	FRY	10129	Q5TBA9
997	ENSG00000073921.18	4225.56	0.0295972	0.0643524	0.459924	0.645571	0.927951	PICALM	8301	A0A024R5L7
998	ENSG00000073969.18	2182.44	0.0589872	0.0723759	0.815012	0.415065	0.832937	NSF	4905	P46459
999	ENSG00000074047.21	139.265	-0.126732	0.33473	-0.37861	0.704977	0.943897	GLI2	2736	P10070
1000	ENSG00000074054.18	1770.89	0.00428316	0.0912285	0.0469498	0.962553	0.997203	CLASP1	23332	Q7Z460
1001	ENSG00000074071.14	5246.62	0.164829	0.0877004	1.87946	0.0601822	0.411702	MRPS34	65993	C9JJ19
1002	ENSG00000074201.9	3600.24	-0.0223308	0.0612043	-0.364857	0.715218	0.945945	CLNS1A	1207	P54105
1003	ENSG00000074219.13	1193.75	0.0359927	0.0845003	0.425948	0.670146	0.934268	TEAD2	8463	A0A024QZE2
1004	ENSG00000074266.21	1126.51	0.0807096	0.0852259	0.947009	0.343634	0.790301	EED	8726	O75530
1005	ENSG00000074276.10	2.67715	-3.07195	1.52855	-2.00972	0.0444612	NA	CDHR2	54825	Q9BYE9
1006	ENSG00000074319.13	800.647	0.0329742	0.0966803	0.341065	0.733055	0.94852	TSG101	7251	Q99816
1007	ENSG00000074356.17	1562.54	0.0340627	0.0966548	0.352416	0.724526	0.947169	NCBP3	55421	Q53F19
1008	ENSG00000074370.18	155.475	-0.493047	0.247216	-1.9944	0.0461085	0.362941	ATP2A3	489	A8K9K1
1009	ENSG00000074416.14	705.237	0.0552953	0.156899	0.352427	0.724518	0.947169	MGLL	11343	Q99685
1010	ENSG00000074527.12	358.318	-0.0280769	0.139863	-0.200745	0.840898	0.975301	NTN4	59277	A8K3H6
1011	ENSG00000074582.14	708.32	-0.000960492	0.142909	-0.00672099	0.994637	0.999857	BCS1L	617	A0A024R467
1012	ENSG00000074590.13	523.456	-0.433403	0.109051	-3.97431	7.05841e-05	0.00584016	NUAK1	9891	A0A024RBL3
1013	ENSG00000074603.19	1760.59	0.110449	0.0817966	1.35028	0.176925	0.644813	DPP8	54878	A0A024R5Z6
1014	ENSG00000074621.14	155.7	-0.394903	0.208373	-1.89518	0.0580692	0.404658	SLC24A1	9187	B4DUG1
1015	ENSG00000074657.13	811.93	0.224058	0.108697	2.06132	0.0392725	0.338437	ZNF532	55205	A0A024R283
1016	ENSG00000074660.16	22.5485	0.0761872	0.485852	0.156812	0.875393	NA	SCARF1	8578	A8K6Z5
1017	ENSG00000074695.6	8286.32	-0.0401594	0.0965505	-0.415942	0.677453	0.935687	LMAN1	3998	A0A024R2A7
1018	ENSG00000074696.13	6023.66	0.208423	0.0575597	3.62099	0.000293478	0.0169015	HACD3	51495	Q9P035
1019	ENSG00000074755.15	1820.45	-0.0199183	0.0904154	-0.220298	0.825639	0.971503	ZZEF1	23140	O43149
1020	ENSG00000074800.16	77713.3	8.11129e-05	0.0729901	0.00111129	0.999113	0.999993	ENO1	2023	P06733
1021	ENSG00000074842.8	2921.74	0.118479	0.0831557	1.42479	0.154218	0.612934	MYDGF	56005	Q969H8
1022	ENSG00000074855.11	207.936	-0.0252341	0.185234	-0.136228	0.891641	0.984482	ANO8	57719	Q9HCE9
1023	ENSG00000074935.14	452.56	-0.0607362	0.142332	-0.426721	0.669583	0.934268	TUBE1	51175	Q9UJT0
1024	ENSG00000074964.17	419.149	-0.169929	0.119766	-1.41884	0.155944	0.615909	ARHGEF10L	55160	Q9HCE6
1025	ENSG00000074966.11	3.20631	-0.594289	1.24456	-0.477511	0.632998	NA	TXK	7294	P42681
1026	ENSG00000075043.18	5.71181	0.362782	0.988532	0.36699	0.713626	NA	KCNQ2	3785	O43526
1027	ENSG00000075089.9	872.417	0.12203	0.0959819	1.27139	0.20359	0.676508	ACTR6	64431	Q9GZN1
1028	ENSG00000075131.10	635.514	-0.0228153	0.125259	-0.182146	0.855468	0.978876	TIPIN	54962	B4DRF3
1029	ENSG00000075142.13	2100.16	0.198018	0.074583	2.655	0.00793083	0.148326	SRI	6717	P30626
1030	ENSG00000075151.20	1841.98	-0.147853	0.115813	-1.27666	0.201724	0.674366	EIF4G3	8672	A0A0A0MSA7
1031	ENSG00000075188.9	1227.59	0.0175751	0.101001	0.17401	0.861857	0.980391	NUP37	79023	Q8NFH4
1032	ENSG00000075218.19	1444.64	0.115033	0.080308	1.4324	0.15203	0.61104	GTSE1	51512	Q9NYZ3
1033	ENSG00000075223.14	1493.77	0.0146954	0.13493	0.108911	0.913273	0.988463	SEMA3C	10512	Q99985
1034	ENSG00000075234.17	1635.7	0.185286	0.087211	2.12457	0.0336225	0.3124	TTC38	55020	Q5R3I4
1035	ENSG00000075239.14	4162.8	-0.236613	0.0581161	-4.07139	4.67337e-05	0.00433298	ACAT1	38	A0A140VJX1
1036	ENSG00000075240.17	403.117	-0.00721516	0.156825	-0.0460078	0.963304	0.997203	GRAMD4	23151	Q6IC98
1037	ENSG00000075275.16	1660.06	0.0514572	0.0940039	0.547394	0.584108	0.90827	CELSR1	9620	Q9NYQ6
1038	ENSG00000075292.19	6326.87	-0.0165836	0.132407	-0.125247	0.900328	0.984878	ZNF638	27332	Q14966
1039	ENSG00000075303.13	430.022	0.10032	0.143346	0.699848	0.484022	0.867035	SLC25A40	55972	Q8TBP6
1040	ENSG00000075336.12	846.121	0.0337236	0.0876882	0.384586	0.700544	0.942893	TIMM21	29090	A8K1K8
1041	ENSG00000075391.16	942.278	0.0127387	0.123994	0.102737	0.918172	0.988524	RASAL2	9462	A8K2P3
1042	ENSG00000075399.14	71.9346	0.168506	0.316371	0.532623	0.594295	0.910625	VPS9D1	9605	Q9Y2B5
1043	ENSG00000075407.18	1185.46	-0.344519	0.148838	-2.31472	0.020628	0.24303	ZNF37A	7587	P17032
1044	ENSG00000075413.18	1500.6	0.00681295	0.0799503	0.0852148	0.932091	0.990773	MARK3	4140	A0A0A0MT23
1045	ENSG00000075415.12	16768.5	0.0101615	0.0630025	0.161287	0.871868	0.980961	SLC25A3	5250	A0A024RBE8
1046	ENSG00000075420.13	2169.38	0.00198901	0.102006	0.0194989	0.984443	0.999428	FNDC3B	64778	Q53EP0
1047	ENSG00000075426.12	3245.27	0.15387	0.0694071	2.21692	0.0266283	0.275857	FOSL2	2355	P15408
1048	ENSG00000075539.15	1580.53	0.127164	0.127845	0.994676	0.319894	0.775157	FRYL	285527	B3KXG5
1049	ENSG00000075568.17	588.822	0.0228904	0.112803	0.202923	0.839195	0.975198	TMEM131	23505	Q92545
1050	ENSG00000075618.18	10319.6	0.0273276	0.0708051	0.385955	0.69953	0.942759	FSCN1	6624	B3KTA3
1051	ENSG00000075624.16	95028.4	0.0252755	0.0605084	0.417719	0.676153	0.935358	ACTB	60	P60709
1052	ENSG00000075643.6	1242.54	-0.0969017	0.0860153	-1.12656	0.259927	0.732966	MOCOS	55034	Q96EN8
1053	ENSG00000075651.16	1000.53	0.024253	0.109358	0.221776	0.824488	0.971442	PLD1	5337	Q59EA4
1054	ENSG00000075702.18	1147.26	-0.149271	0.0870188	-1.71539	0.0862746	0.484495	WDR62	284403	O43379
1055	ENSG00000075711.21	2204.45	-0.00622092	0.0835863	-0.0744251	0.940672	0.993409	DLG1	1739	Q12959
1056	ENSG00000075785.13	2042.59	-0.014588	0.0726926	-0.20068	0.840949	0.975301	RAB7A	7879	A0A158RFU6
1057	ENSG00000075790.10	836.901	-0.220202	0.123093	-1.78891	0.0736297	0.450426	BCAP29	55973	E9PAJ1
1058	ENSG00000075826.17	92.4982	-0.0683812	0.2667	-0.256397	0.797644	0.964867	SEC31B	25956	Q9NQW1
1059	ENSG00000075856.12	2973.16	0.208691	0.0903484	2.30985	0.0208966	0.244095	SART3	9733	Q15020
1060	ENSG00000075914.13	1063.28	-0.00660558	0.0877403	-0.0752856	0.939987	0.993247	EXOSC7	23016	A0A024R2P7
1061	ENSG00000075945.13	805.258	-0.199625	0.0925687	-2.1565	0.0310444	0.300181	KIFAP3	22920	Q92845
1062	ENSG00000075975.16	1136.92	0.0407176	0.0857784	0.474684	0.635012	0.92487	MKRN2	23609	Q9H000
1063	ENSG00000076003.5	4605.8	-0.0120386	0.0621443	-0.19372	0.846395	0.977208	MCM6	4175	Q14566
1064	ENSG00000076043.10	2034.36	0.0683452	0.0750697	0.910422	0.3626	0.802076	REXO2	25996	Q9Y3B8
1065	ENSG00000076053.10	798.105	0.0291907	0.102324	0.285279	0.77543	0.960474	RBM7	10179	J3KPD3
1066	ENSG00000076067.13	747.405	-0.396137	0.457358	-0.866144	0.386411	0.815461	RBMS2	5939	Q15434
1067	ENSG00000076108.11	1268.27	0.215848	0.0945434	2.28305	0.0224272	0.253665	BAZ2A	11176	F8VU39
1068	ENSG00000076201.15	222.179	0.0326565	0.534324	0.0611175	0.951266	0.995509	PTPN23	25930	B4DST5
1069	ENSG00000076242.15	1102.59	-0.00857875	0.0874265	-0.0981252	0.921833	0.989496	MLH1	4292	P40692
1070	ENSG00000076248.10	3142.58	0.0720638	0.0728578	0.989102	0.322613	0.778235	UNG	7374	E5KTA6
1071	ENSG00000076258.10	6.32965	0.665653	1.0192	0.653113	0.513683	NA	FMO4	2329	P31512
1072	ENSG00000076321.11	451.666	0.108037	0.132777	0.813675	0.415831	0.832937	KLHL20	27252	A0A024R940
1073	ENSG00000076351.13	1688.29	0.519091	0.077025	6.73925	1.59202e-11	8.67188e-09	SLC46A1	113235	A0A024QZ44
1074	ENSG00000076356.7	559.94	0.0452893	0.17234	0.262791	0.792712	0.963761	PLXNA2	5362	O75051
1075	ENSG00000076382.17	6096.89	0.134699	0.0662	2.03472	0.0418786	0.34806	SPAG5	10615	Q96R06
1076	ENSG00000076513.17	1328.42	-0.0273714	0.0833304	-0.328469	0.742557	0.951563	ANKRD13A	88455	Q3ZTS7
1077	ENSG00000076554.15	4430.99	-0.176203	0.0679103	-2.59465	0.00946882	0.162124	TPD52	7163	P55327
1078	ENSG00000076555.15	496.746	0.362894	0.128462	2.82491	0.00472941	0.109818	ACACB	32	O00763
1079	ENSG00000076604.15	3412.66	0.330344	0.089819	3.67789	0.000235174	0.0144339	TRAF4	9618	A0A024QZ59
1080	ENSG00000076641.4	114.645	-0.921268	0.2182	-4.22214	2.41999e-05	0.00259315	PAG1	55824	Q9NWQ8
1081	ENSG00000076650.7	455.836	0.0901799	0.121388	0.742908	0.457537	0.854958	GPATCH1	55094	Q9BRR8
1082	ENSG00000076662.10	321.82	0.0519667	0.148498	0.349948	0.726378	0.94744	ICAM3	3385	K7ERN2
1083	ENSG00000076685.18	1857.83	0.0437421	0.0751677	0.581927	0.560616	0.899898	NT5C2	22978	A8K6K2
1084	ENSG00000076706.17	4336.29	0.176299	0.0739181	2.38505	0.0170767	0.221252	MCAM	4162	A0A024R3I5
1085	ENSG00000076770.14	2416.95	-0.343103	0.145302	-2.36131	0.0182105	0.230015	MBNL3	55796	Q9NUK0
1086	ENSG00000076826.9	542.983	-0.089425	0.118415	-0.755183	0.450139	0.851756	CAMSAP3	57662	Q9P1Y5
1087	ENSG00000076864.19	222.725	-0.276498	0.163009	-1.69621	0.0898455	0.493135	RAP1GAP	5909	P47736
1088	ENSG00000076924.12	1406.99	0.100116	0.0799424	1.25235	0.210442	0.686747	XAB2	56949	Q9HCS7
1089	ENSG00000076928.17	1786.49	0.059956	0.0811037	0.739251	0.459755	0.855302	ARHGEF1	9138	A0A024R0R1
1090	ENSG00000076944.16	1165.08	-0.00876758	0.085122	-0.103	0.917963	0.988524	STXBP2	6813	Q15833
1091	ENSG00000076984.17	854.041	0.180348	0.0875986	2.0588	0.0395135	0.339818	MAP2K7	5609	B4DV95
1092	ENSG00000077044.10	6622.32	-0.117365	0.0659205	-1.7804	0.0750109	0.4544	DGKD	8527	A0A024R495
1093	ENSG00000077063.11	1.91773	-0.287888	1.62231	-0.177456	0.85915	NA	CTTNBP2	83992	Q20BG9
1094	ENSG00000077097.15	4110.78	-0.13431	0.113394	-1.18446	0.236231	0.713221	TOP2B	7155	Q02880
1095	ENSG00000077147.16	4932.89	0.0533571	0.0720921	0.740125	0.459224	0.855302	TM9SF3	56889	A0A024QYS2
1096	ENSG00000077150.20	1059.72	-0.11146	0.0909108	-1.22603	0.220186	0.696128	NFKB2	4791	Q00653
1097	ENSG00000077152.11	2050.84	-0.057528	0.0754426	-0.76254	0.445738	0.849259	UBE2T	29089	Q9NPD8
1098	ENSG00000077157.22	537.951	0.495155	0.136051	3.63949	0.00027318	0.0160869	PPP1R12B	4660	O60237
1099	ENSG00000077232.18	3787.48	0.00240719	0.0916048	0.026278	0.979036	0.998773	DNAJC10	54431	Q8IXB1
1100	ENSG00000077235.18	3392.52	-0.00769247	0.0640299	-0.120139	0.904373	0.986456	GTF3C1	2975	Q12789
1101	ENSG00000077238.14	277.816	0.0937965	0.170356	0.55059	0.581915	0.907882	IL4R	3566	P24394
1102	ENSG00000077254.14	9441.56	-0.00694819	0.0627051	-0.110807	0.911769	0.988041	USP33	23032	Q8TEY7
1103	ENSG00000077312.9	2646	-0.0369764	0.0730472	-0.506199	0.612717	0.915307	SNRPA	6626	P09012
1104	ENSG00000077327.16	3.15585	1.21125	1.248	0.970552	0.331772	NA	SPAG6	9576	O75602
1105	ENSG00000077348.9	1183.38	0.00258411	0.093245	0.0277131	0.977891	0.998189	EXOSC5	56915	Q9NQT4
1106	ENSG00000077380.15	2346.46	-0.0016154	0.0701924	-0.0230139	0.981639	0.999342	DYNC1I2	1781	A0A140VKE9
1107	ENSG00000077420.16	17.1825	0.276064	0.530792	0.520097	0.602996	NA	APBB1IP	54518	Q7Z5R6
1108	ENSG00000077454.16	219.662	0.271633	0.178597	1.52093	0.128277	0.57086	LRCH4	4034	O75427
1109	ENSG00000077458.13	572.292	0.0152095	0.15674	0.0970367	0.922697	0.989496	FAM76B	143684	F5GX09
1110	ENSG00000077463.15	396.113	0.117281	0.125139	0.937206	0.348653	0.793928	SIRT6	51548	Q8N6T7
1111	ENSG00000077514.9	1835.44	0.019356	0.0716356	0.270201	0.787005	0.96242	POLD3	10714	A0A024R5M8
1112	ENSG00000077549.18	1575.61	0.0365029	0.0846164	0.431393	0.666183	0.933431	CAPZB	832	P47756
1113	ENSG00000077684.16	1792.17	-0.0254973	0.0792183	-0.321861	0.747558	0.953187	JADE1	79960	Q6IE81
1114	ENSG00000077713.19	784.898	-0.0574408	0.0911522	-0.630163	0.528588	0.889394	SLC25A43	203427	Q8WUT9
1115	ENSG00000077721.16	1966.53	-0.0644841	0.0746285	-0.864068	0.387551	0.816664	UBE2A	7319	A0A0D9SG71
1116	ENSG00000077782.20	360.474	-0.246467	0.160774	-1.533	0.125276	0.568066	FGFR1	2260	A0A0S2Z3Q6
1117	ENSG00000077942.19	3103.68	-0.186601	0.0723963	-2.57749	0.00995201	0.166427	FBLN1	2192	P23142
1118	ENSG00000078043.16	744.191	-0.237605	0.100644	-2.36084	0.0182338	0.230087	PIAS2	9063	A0A024RC49
1119	ENSG00000078061.13	1555.42	-0.0115652	0.0787749	-0.146813	0.88328	0.982399	ARAF	369	P10398
1120	ENSG00000078070.13	940.988	-0.134102	0.0887205	-1.51151	0.130658	0.575364	MCCC1	56922	Q68D27
1121	ENSG00000078098.14	19.1417	1.46687	0.583936	2.51204	0.0120034	NA	FAP	2191	B4DLR2
1122	ENSG00000078114.18	338.244	-0.352053	0.175861	-2.00189	0.0452967	0.360855	NEBL	10529	O76041
1123	ENSG00000078124.12	687.967	-0.0462913	0.143211	-0.323238	0.746515	0.952983	ACER3	55331	B7Z2Q2
1124	ENSG00000078140.14	1587.67	0.116036	0.0938368	1.23658	0.216244	0.692543	UBE2K	3093	P61086
1125	ENSG00000078142.13	1042.5	-0.20905	0.0904537	-2.31112	0.020826	0.243909	PIK3C3	5289	A8MYT4
1126	ENSG00000078177.14	410.198	-0.280393	0.14768	-1.89866	0.0576093	0.403822	N4BP2	55728	B2ZZ87
1127	ENSG00000078237.7	1029.14	0.281396	0.0929051	3.02886	0.00245481	0.0714738	TIGAR	57103	Q9NQ88
1128	ENSG00000078246.17	923.503	-0.0698183	0.0925338	-0.754517	0.450539	0.852113	TULP3	7289	O75386
1129	ENSG00000078269.15	983.291	0.0627718	0.0886289	0.708255	0.478787	0.865006	SYNJ2	8871	A0A1W2PR85
1130	ENSG00000078304.19	2452.44	-0.0386371	0.0721087	-0.535817	0.592085	0.910625	PPP2R5C	5527	Q13362
1131	ENSG00000078319.9	160.528	-0.160825	0.177283	-0.907165	0.364319	0.802332	NA	NA	NA
1132	ENSG00000078369.18	2581.99	-0.0723658	0.0647144	-1.11823	0.263467	0.734551	GNB1	2782	B3KVK2
1133	ENSG00000078399.19	38.3523	0.0968577	0.431481	0.224477	0.822386	0.970668	HOXA9	3205	P31269
1134	ENSG00000078401.7	140.859	-0.156976	0.194911	-0.805373	0.420605	0.834887	EDN1	1906	P05305
1135	ENSG00000078403.17	754.206	-0.181268	0.105463	-1.71878	0.0856541	0.48307	MLLT10	8028	P55197
1136	ENSG00000078487.17	41.7465	0.672975	0.352954	1.90669	0.0565604	0.401598	ZCWPW1	55063	Q9H0M4
1137	ENSG00000078618.21	5522.61	-0.00702039	0.0646659	-0.108564	0.913548	0.988463	NRDC	4898	O43847
1138	ENSG00000078668.14	2413.5	0.0441728	0.0670669	0.658637	0.510129	0.880384	VDAC3	7419	Q9Y277
1139	ENSG00000078674.17	3387.72	-0.188413	0.122887	-1.53322	0.125223	0.568041	PCM1	5108	B9EIS5
1140	ENSG00000078687.17	150.16	0.332678	0.239519	1.38894	0.164851	0.6273	TNRC6C	57690	Q9HCJ0
1141	ENSG00000078699.21	384.493	-0.397316	0.12898	-3.08044	0.00206692	0.0637284	CBFA2T2	9139	O43439
1142	ENSG00000078747.15	2657.01	0.0735994	0.0911193	0.807726	0.419248	0.834092	ITCH	83737	Q96J02
1143	ENSG00000078795.16	2.27316	0.852883	1.43006	0.596398	0.550909	NA	PKD2L2	27039	Q9NZM6
1144	ENSG00000078804.13	40.3089	0.240964	0.386257	0.623843	0.532731	0.890258	TP53INP2	58476	Q8IXH6
1145	ENSG00000078808.17	2899.26	0.105028	0.0688825	1.52474	0.127325	0.569333	SDF4	51150	A0A024R084
1146	ENSG00000078900.15	104.579	0.690833	0.238083	2.90165	0.00371201	0.0931422	TP73	7161	O15350
1147	ENSG00000078902.16	360.492	0.0406038	0.137139	0.296078	0.76717	0.957426	TOLLIP	54472	B3KR28
1148	ENSG00000078967.13	433.524	0.181971	0.137205	1.32627	0.184749	0.652788	UBE2D4	51619	A0A024RA90
1149	ENSG00000079101.16	2.1512	0.540583	1.54385	0.350152	0.726225	NA	CLUL1	27098	B7Z5R4
1150	ENSG00000079134.12	1212.65	0.0610529	0.0930602	0.656059	0.511786	0.88122	THOC1	9984	Q96FV9
1151	ENSG00000079150.18	163.129	-0.163337	0.221319	-0.738015	0.460505	0.855991	FKBP7	51661	Q9Y680
1152	ENSG00000079156.17	154.949	-0.000625717	0.176281	-0.00354955	0.997168	0.999857	OSBPL6	114880	Q9BZF3
1153	ENSG00000079215.14	2200.95	0.109507	0.0843161	1.29877	0.194024	0.667069	SLC1A3	6507	P43003
1154	ENSG00000079246.16	16130.5	0.0490768	0.0530357	0.925355	0.354781	0.797359	XRCC5	7520	P13010
1155	ENSG00000079257.8	710.689	0.190292	0.100183	1.89945	0.0575057	0.403822	LXN	56925	Q9BS40
1156	ENSG00000079277.21	642.259	0.0289701	0.116452	0.248773	0.803536	0.966341	MKNK1	8569	Q9BUB5
1157	ENSG00000079308.19	803.472	-0.125075	0.0970036	-1.28939	0.197263	0.669654	TNS1	7145	B7Z6H8
1158	ENSG00000079313.15	642.759	0.224773	0.117273	1.91667	0.0552804	0.397527	REXO1	57455	Q8N1G1
1159	ENSG00000079332.15	5679.26	0.109214	0.0583392	1.87205	0.0612001	0.416065	SAR1A	56681	Q5SQT9
1160	ENSG00000079335.20	143.103	-0.252952	0.186918	-1.35328	0.175967	0.643503	CDC14A	8556	Q9UNH5
1161	ENSG00000079337.16	30.8602	-0.956187	0.476212	-2.0079	0.0446536	0.358464	RAPGEF3	10411	Q99777
1162	ENSG00000079387.14	1111.39	0.0416565	0.110945	0.375469	0.707312	0.944146	SENP1	29843	Q6N001
1163	ENSG00000079393.20	2.18612	0.363203	1.40802	0.257953	0.796443	NA	DUSP13	51207	Q6B8I1
1164	ENSG00000079432.7	771.466	-0.274282	0.0926261	-2.96117	0.00306469	0.0824377	CIC	23152	Q96RK0
1165	ENSG00000079459.13	2651.19	-0.264956	0.080978	-3.27195	0.00106807	0.0416803	FDFT1	2222	P37268
1166	ENSG00000079462.7	901.336	-0.119487	0.0857207	-1.39391	0.163344	0.623838	PAFAH1B3	5050	A0A024R0L6
1167	ENSG00000079482.13	806.437	0.781601	0.322313	2.42497	0.0153095	0.205747	OPHN1	4983	O60890
1168	ENSG00000079616.12	2788.13	0.0190714	0.0747499	0.255136	0.798618	0.965128	KIF22	3835	A0A024R632
1169	ENSG00000079691.18	2760.12	-0.060156	0.0701753	-0.857225	0.39132	0.818783	CARMIL1	55604	Q5VZK9
1170	ENSG00000079739.17	12399.8	0.0116814	0.0660059	0.176975	0.859528	0.980165	PGM1	5236	B7Z6C2
1171	ENSG00000079785.15	3608.25	0.0189986	0.064677	0.293746	0.768952	0.958456	DDX1	1653	A3RJH1
1172	ENSG00000079805.16	4060.51	0.0537378	0.0650806	0.825711	0.408968	0.828777	DNM2	1785	P50570
1173	ENSG00000079819.19	2697.13	-0.00595618	0.0919226	-0.0647955	0.948337	0.994672	EPB41L2	2037	I6L9B1
1174	ENSG00000079841.18	3.6104	3.36682	1.61127	2.08954	0.0366589	NA	RIMS1	22999	Q3ZCW0
1175	ENSG00000079931.15	2.9448	-0.888353	1.34158	-0.662169	0.507863	NA	MOXD1	26002	Q6UVY6
1176	ENSG00000079950.14	711.221	0.118922	0.115857	1.02646	0.304676	0.766114	STX7	8417	O15400
1177	ENSG00000079974.17	170.852	0.32209	0.221061	1.45702	0.145111	0.59957	RABL2B	11158	Q9UNT1
1178	ENSG00000079999.14	1829.75	0.231014	0.0886538	2.6058	0.00916591	0.1585	KEAP1	9817	A0A024R7C0
1179	ENSG00000080031.10	235.636	-0.396463	0.169243	-2.34257	0.0191514	0.236493	PTPRH	5794	NA
1180	ENSG00000080189.15	1014.69	0.141528	0.102134	1.38572	0.165834	0.628732	SLC35C2	51006	Q9NQQ7
1181	ENSG00000080200.10	1295.73	-0.198606	0.146824	-1.35269	0.176156	0.643625	CRYBG3	131544	Q68DQ2
1182	ENSG00000080298.15	43.7922	0.584228	0.45404	1.28673	0.198187	0.670524	RFX3	5991	P48380
1183	ENSG00000080345.18	5189.55	-0.135779	0.279467	-0.485852	0.627072	0.921842	RIF1	55183	Q5UIP0
1184	ENSG00000080371.6	2040.91	0.0201067	0.0844535	0.23808	0.811819	0.967368	RAB21	23011	A0A024RBA9
1185	ENSG00000080503.24	2808.68	-0.0593208	0.0836614	-0.709058	0.478289	0.864581	SMARCA2	6595	B4DSC8
1186	ENSG00000080546.13	767.119	0.0181224	0.108099	0.167647	0.866861	0.980927	SESN1	27244	Q9Y6P5
1187	ENSG00000080561.13	182.448	-0.573957	0.181679	-3.15919	0.00158209	0.0533059	MID2	11043	Q9UJV3
1188	ENSG00000080573.7	3.36266	0.0716602	1.26081	0.0568364	0.954676	NA	COL5A3	50509	P25940
1189	ENSG00000080603.17	369.371	0.409058	0.177214	2.30828	0.0209838	0.244284	SRCAP	10847	Q6ZRS2
1190	ENSG00000080608.10	2047.51	0.0357576	0.114603	0.312013	0.75503	0.955749	PUM3	9933	Q15397
1191	ENSG00000080802.18	439.51	-0.0550618	0.124297	-0.442988	0.657775	0.931277	CNOT4	4850	A0A024R776
1192	ENSG00000080815.19	1060.77	0.00545179	0.0905129	0.0602322	0.951971	0.995759	PSEN1	5663	A0A024R6A3
1193	ENSG00000080819.9	732.533	-0.104693	0.114287	-0.916048	0.359642	0.799512	CPOX	1371	P36551
1194	ENSG00000080822.17	484.691	0.0654801	0.113598	0.576419	0.564332	0.900906	CLDND1	56650	Q9NY35
1195	ENSG00000080823.23	153.169	0.140091	0.180513	0.77607	0.437708	0.845075	MOK	5891	Q9UQ07
1196	ENSG00000080824.18	23743.5	0.12194	0.0657575	1.85439	0.0636829	0.421532	HSP90AA1	3320	P07900
1197	ENSG00000080839.12	934.714	0.10593	0.107074	0.989316	0.322508	0.778235	RBL1	5933	P28749
1198	ENSG00000080845.17	154.532	-0.048027	0.187999	-0.255464	0.798365	0.965051	DLGAP4	22839	A0A0B4J2C2
1199	ENSG00000080854.15	41.6071	-0.48349	0.384903	-1.25613	0.209067	0.685402	IGSF9B	22997	Q8N7W7
1200	ENSG00000080947.15	23.1902	-0.313533	0.658624	-0.476042	0.634044	NA	CROCCP3	114819	NA
1201	ENSG00000080986.13	1701.37	0.0442196	0.0741988	0.59596	0.551202	0.896054	NDC80	10403	A8K031
1202	ENSG00000081014.11	1137.28	0.0315324	0.113857	0.276948	0.78182	0.962207	AP4E1	23431	B4DM48
1203	ENSG00000081019.13	844.394	-0.0472125	0.0896074	-0.526881	0.598276	0.910625	RSBN1	54665	Q5VWQ0
1204	ENSG00000081026.19	1319.72	-0.19925	0.101392	-1.96514	0.0493984	0.375675	MAGI3	260425	Q5TCQ9
1205	ENSG00000081041.9	18.3607	0.0863399	0.493831	0.174837	0.861208	NA	CXCL2	2920	A0A024RDD9
1206	ENSG00000081052.13	759.664	-0.1827	0.168641	-1.08337	0.278645	0.746381	COL4A4	1286	P53420
1207	ENSG00000081059.20	10.1767	-0.396369	0.76971	-0.51496	0.606581	NA	TCF7	6932	P36402
1208	ENSG00000081087.15	1032.19	-0.0134997	0.110776	-0.121865	0.903006	0.985557	OSTM1	28962	Q86WC4
1209	ENSG00000081148.12	6.44172	-0.0908774	0.843218	-0.107775	0.914175	NA	IMPG2	50939	F1T0J3
1210	ENSG00000081154.12	3165.13	-0.0987864	0.0853391	-1.15758	0.247037	0.723349	PCNP	57092	Q8WW12
1211	ENSG00000081177.18	479.839	0.120607	0.108344	1.11319	0.265626	0.73633	EXD2	55218	Q9NVH0
1212	ENSG00000081181.8	32.8972	0.309978	0.394879	0.784996	0.432456	0.841043	ARG2	384	A0A024R6A0
1213	ENSG00000081189.15	2.11723	0.557703	1.4619	0.381492	0.702838	NA	MEF2C	4208	Q06413
1214	ENSG00000081307.12	1224.31	-0.059857	0.0910463	-0.657434	0.510902	0.880745	UBA5	79876	Q9GZZ9
1215	ENSG00000081320.11	837.016	-0.0454095	0.109519	-0.414625	0.678416	0.935976	STK17B	9262	O94768
1216	ENSG00000081377.17	656.088	-0.250739	0.112627	-2.22627	0.0259958	0.272747	CDC14B	8555	O60729
1217	ENSG00000081386.12	459.698	-0.130284	0.146775	-0.887644	0.374732	0.808392	ZNF510	22869	Q6NUI8
1218	ENSG00000081692.12	1517.55	0.153014	0.0917465	1.6678	0.0953564	0.507778	JMJD4	65094	Q9H9V9
1219	ENSG00000081721.12	695.269	0.116181	0.0937754	1.23893	0.215371	0.691179	DUSP12	11266	Q9UNI6
1220	ENSG00000081760.17	1294.25	0.068774	0.0771128	0.891863	0.372467	0.807097	AACS	65985	Q86V21
1221	ENSG00000081791.9	1631.12	0.094503	0.0777002	1.21625	0.223889	0.698712	DELE1	9812	Q14154
1222	ENSG00000081818.4	2.06243	3.45181	1.80301	1.91447	0.0555605	NA	PCDHB4	56131	Q9Y5E5
1223	ENSG00000081870.11	1554.68	-0.280743	0.0929881	-3.01913	0.00253498	0.0733181	HSPB11	51668	Q9Y547
1224	ENSG00000081913.14	541.568	-0.0702843	0.132829	-0.529133	0.596713	0.910625	PHLPP1	23239	O60346
1225	ENSG00000082014.16	207.799	-0.521526	0.192593	-2.70792	0.00677068	0.13527	SMARCD3	6604	Q6STE5
1226	ENSG00000082068.9	1608.97	-0.0611491	0.0997792	-0.612844	0.539979	0.893602	WDR70	55100	Q9NW82
1227	ENSG00000082074.18	6.42114	0.103442	0.987816	0.104718	0.9166	NA	FYB1	2533	O15117
1228	ENSG00000082146.13	443.516	0.0712205	0.13796	0.516239	0.605687	0.912847	STRADB	55437	Q9C0K7
1229	ENSG00000082153.18	15161.8	0.0800229	0.0733511	1.09096	0.275291	0.74522	BZW1	9689	A0A024R3Z6
1230	ENSG00000082196.20	18.2122	-0.11094	0.591666	-0.187505	0.851265	NA	C1QTNF3	114899	Q9BXJ4
1231	ENSG00000082212.13	2231.2	-0.0504072	0.0706034	-0.713948	0.475259	0.861848	ME2	4200	P23368
1232	ENSG00000082213.18	1390.14	-0.156119	0.102942	-1.51657	0.129375	0.573054	C5orf22	55322	A0A024RE14
1233	ENSG00000082258.13	787.447	-0.185727	0.136001	-1.36563	0.172054	0.638409	CCNT2	905	B4DH21
1234	ENSG00000082269.16	645.787	-0.0881946	0.147359	-0.598501	0.549506	0.895659	FAM135A	57579	Q9P2D6
1235	ENSG00000082438.17	1293.09	-0.142518	0.133582	-1.0669	0.286018	0.752035	COBLL1	22837	A0A0D9SG04
1236	ENSG00000082458.12	936.702	-0.0396462	0.120989	-0.327685	0.74315	0.951563	DLG3	1741	Q92796
1237	ENSG00000082497.12	342.384	0.0575677	0.136629	0.421343	0.673505	0.934474	SERTAD4	56256	Q9NUC0
1238	ENSG00000082512.15	395.737	0.083634	0.133002	0.628819	0.529467	0.889864	TRAF5	7188	O00463
1239	ENSG00000082515.18	1045.84	-0.0298143	0.0954389	-0.312391	0.754743	0.955749	MRPL22	29093	Q9NWU5
1240	ENSG00000082516.9	3525.21	0.0706268	0.0653422	1.08088	0.279753	0.747742	GEMIN5	25929	B7ZLC9
1241	ENSG00000082641.16	3831.85	0.200887	0.0794246	2.52928	0.0114298	0.17725	NFE2L1	4779	J9JIE5
1242	ENSG00000082701.15	2168.99	0.0538123	0.0924595	0.58201	0.56056	0.899898	GSK3B	2932	P49841
1243	ENSG00000082781.12	5187.63	-0.00379755	0.0668727	-0.0567877	0.954714	0.996019	ITGB5	3693	L7RT22
1244	ENSG00000082805.20	1860.48	0.165468	0.110878	1.49235	0.135608	0.583412	ERC1	23085	G8JLD3
1245	ENSG00000082898.17	12078.5	0.00683762	0.0803952	0.0850502	0.932222	0.990773	XPO1	7514	B3KWD0
1246	ENSG00000082996.19	1489.89	-0.0108286	0.0893466	-0.121197	0.903535	0.985805	RNF13	11342	O43567
1247	ENSG00000083093.10	648.123	-0.00329802	0.131689	-0.025044	0.98002	0.99921	PALB2	79728	Q86YC2
1248	ENSG00000083097.14	405.758	-0.0320952	0.200238	-0.160285	0.872656	0.980961	DOP1A	23033	Q5TA12
1249	ENSG00000083099.11	923.574	-0.103843	0.102057	-1.0175	0.308915	0.767327	LYRM2	57226	Q9NU23
1250	ENSG00000083123.15	721.515	-0.0398542	0.104851	-0.380102	0.70387	0.943897	BCKDHB	594	A0A140VKB3
1251	ENSG00000083168.11	1137.34	-0.0309732	0.097312	-0.318288	0.750267	0.954171	KAT6A	7994	A5PLL3
1252	ENSG00000083223.18	1175.55	-0.0306618	0.117769	-0.260355	0.79459	0.963802	TUT7	79670	Q5VYS8
1253	ENSG00000083312.17	10668.1	0.0931405	0.0751558	1.2393	0.215235	0.691172	TNPO1	3842	A0A024RAM0
1254	ENSG00000083444.17	4161.86	-0.0184235	0.077019	-0.239207	0.810945	0.967288	PLOD1	5351	A0A024R4H0
1255	ENSG00000083454.22	1461.84	0.268277	0.0871328	3.07894	0.00207736	0.0638996	P2RX5	5026	Q93086
1256	ENSG00000083457.12	609.226	0.188758	0.0984112	1.91806	0.0551036	0.397442	ITGAE	3682	P38570
1257	ENSG00000083520.15	2805.72	0.026488	0.106077	0.249705	0.802816	0.966341	DIS3	22894	Q9Y2L1
1258	ENSG00000083535.16	732.883	-0.528878	0.122552	-4.31555	1.59209e-05	0.00185833	PIBF1	10464	Q8WXW3
1259	ENSG00000083544.15	877.081	-0.133116	0.118644	-1.12198	0.261869	0.733572	TDRD3	81550	Q9H7E2
1260	ENSG00000083635.8	419.822	0.0686479	0.1265	0.542672	0.587355	0.909462	NUFIP1	26747	Q9UHK0
1261	ENSG00000083642.19	953.249	-0.10627	0.105707	-1.00532	0.314741	0.771015	PDS5B	23047	Q9NTI5
1262	ENSG00000083720.13	9333.96	-0.232991	0.0686042	-3.39617	0.000683369	0.0303867	OXCT1	5019	A0A024R040
1263	ENSG00000083750.12	243.43	-0.0210395	0.14696	-0.143165	0.88616	0.983476	RRAGB	10325	Q5VZM2
1264	ENSG00000083799.17	705.927	-0.0534058	0.114869	-0.464927	0.641984	0.927951	CYLD	1540	A0A024R6T1
1265	ENSG00000083807.10	443.09	-0.216506	0.118546	-1.82635	0.0677974	0.434681	SLC27A5	10998	Q9Y2P5
1266	ENSG00000083812.12	483.038	0.0537886	0.126429	0.425446	0.670512	0.934268	ZNF324	25799	A0A024R4R8
1267	ENSG00000083817.9	194.039	0.133812	0.164509	0.813402	0.415988	0.832937	ZNF416	55659	Q9BWM5
1268	ENSG00000083828.16	367.91	0.0412925	0.122376	0.337422	0.735799	0.948925	ZNF586	54807	Q9NXT0
1269	ENSG00000083838.16	106.73	0.188135	0.231534	0.812559	0.416471	0.832937	ZNF446	55663	Q8NDK2
1270	ENSG00000083844.10	624.508	-0.0952592	0.112806	-0.844454	0.398416	0.823543	ZNF264	9422	O43296
1271	ENSG00000083845.9	21274.4	-0.104794	0.0820985	-1.27644	0.201799	0.674366	RPS5	6193	A0A024R4Q8
1272	ENSG00000083857.14	7770.1	-0.0602261	0.0857072	-0.702696	0.482245	0.866391	FAT1	2195	Q14517
1273	ENSG00000083896.12	1693.96	0.0959786	0.0747747	1.28357	0.199292	0.672347	YTHDC1	91746	Q96MU7
1274	ENSG00000083937.9	1117.23	0.0224262	0.0926223	0.242125	0.808683	0.967184	CHMP2B	25978	B2RE76
1275	ENSG00000084070.12	559.158	-0.168331	0.107095	-1.57179	0.115999	0.552244	SMAP2	64744	Q8WU79
1276	ENSG00000084072.17	1545.88	0.133933	0.0968112	1.38345	0.166528	0.629668	PPIE	10450	Q9UNP9
1277	ENSG00000084073.9	3245.44	0.0346387	0.0696743	0.497152	0.619082	0.918712	ZMPSTE24	10269	O75844
1278	ENSG00000084090.13	8430.68	0.121863	0.0539667	2.25811	0.0239388	0.262543	STARD7	56910	Q9NQZ5
1279	ENSG00000084092.7	1017.62	-0.0714197	0.0930048	-0.767914	0.442538	0.847291	NOA1	84273	Q8NC60
1280	ENSG00000084093.17	1310.36	-0.0690347	0.107422	-0.642648	0.520452	0.885599	REST	5978	Q13127
1281	ENSG00000084110.11	3.7465	0.0860298	1.30083	0.0661343	0.947271	NA	HAL	3034	P42357
1282	ENSG00000084112.15	588.869	0.0390855	0.142746	0.273812	0.784229	0.96242	SSH1	54434	Q8WYL5
1283	ENSG00000084234.17	7973.58	-0.0331457	0.0600191	-0.552252	0.580776	0.907455	APLP2	334	A0A140VJE9
1284	ENSG00000084444.14	196.262	-0.0520705	0.178776	-0.291261	0.770852	0.959402	FAM234B	57613	A2RU67
1285	ENSG00000084463.8	3240.78	-0.0422249	0.0669896	-0.63032	0.528485	0.889394	WBP11	51729	A0A024RAW9
1286	ENSG00000084623.11	8653.4	0.0754056	0.0711825	1.05933	0.289451	0.754684	EIF3I	8668	Q13347
1287	ENSG00000084628.10	2.75225	-1.5762	1.47601	-1.06788	0.285573	NA	NKAIN1	79570	Q4KMZ8
1288	ENSG00000084636.18	96.8661	-0.389005	0.282861	-1.37525	0.169053	0.633609	COL16A1	1307	Q07092
1289	ENSG00000084652.16	5068.36	0.226786	0.0698313	3.24762	0.00116374	0.0440973	TXLNA	200081	P40222
1290	ENSG00000084676.15	397.974	-0.0737477	0.17315	-0.425917	0.670168	0.934268	NCOA1	8648	Q15788
1291	ENSG00000084693.16	1068.7	-0.143138	0.0947579	-1.51056	0.1309	0.575364	AGBL5	60509	Q8NDL9
1292	ENSG00000084710.14	988.769	-0.167555	0.0849895	-1.97148	0.0486692	0.37295	EFR3B	22979	B3KT90
1293	ENSG00000084731.15	114.349	-0.0196177	0.217275	-0.0902899	0.928057	0.990561	KIF3C	3797	A2RU78
1294	ENSG00000084733.11	3252.52	-0.0909583	0.0611562	-1.48731	0.136933	0.58539	RAB10	10890	P61026
1295	ENSG00000084754.12	5887.6	-0.0910436	0.0654421	-1.39121	0.164162	0.626413	HADHA	3030	E9KL44
1296	ENSG00000084764.12	62.4378	0.238763	0.281988	0.846711	0.397156	0.822824	MAPRE3	22924	Q9UPY8
1297	ENSG00000084774.14	3303.48	0.0130918	0.0697668	0.187652	0.85115	0.978115	CAD	790	F8VPD4
1298	ENSG00000085063.16	11541.2	0.264527	0.0743389	3.55839	0.000373137	0.0197491	CD59	966	P13987
1299	ENSG00000085117.12	381.432	0.274559	0.134425	2.04247	0.0411045	0.346683	CD82	3732	P27701
1300	ENSG00000085185.15	109.548	-0.260364	0.252467	-1.03128	0.30241	0.764304	BCORL1	63035	Q5H9F3
1301	ENSG00000085224.22	3367.84	-0.202094	0.323596	-0.624526	0.532282	0.890258	ATRX	546	A4LAA3
1302	ENSG00000085231.14	897.695	-0.0448921	0.116281	-0.386066	0.699448	0.942759	AK6	102157402	Q9Y3D8
1303	ENSG00000085274.15	765.556	0.00579542	0.110437	0.0524771	0.958149	0.996964	MYNN	55892	Q9NPC7
1304	ENSG00000085276.19	740.542	-0.000512171	0.104092	-0.00492039	0.996074	0.999857	MECOM	2122	Q03112
1305	ENSG00000085365.18	2400.49	-0.168238	0.0952602	-1.76609	0.07738	0.461568	SCAMP1	9522	A0A087WXB0
1306	ENSG00000085377.14	1428.64	0.0241983	0.0827986	0.292254	0.770092	0.958902	PREP	5550	B2RAH7
1307	ENSG00000085382.12	289.85	-0.111218	0.152108	-0.731177	0.464671	0.857242	HACE1	57531	Q8IYU2
1308	ENSG00000085415.16	1499.95	-0.00941689	0.0842805	-0.111733	0.911035	0.987989	SEH1L	81929	Q96EE3
1309	ENSG00000085433.15	793.053	-0.26018	0.106904	-2.43376	0.0149429	0.203435	WDR47	22911	O94967
1310	ENSG00000085449.15	2537.03	-0.299713	0.10461	-2.86505	0.00416946	0.101315	WDFY1	57590	A0A024R488
1311	ENSG00000085465.13	57.514	0.121756	0.338959	0.359206	0.719441	0.946935	OVGP1	5016	Q12889
1312	ENSG00000085491.17	2540.81	-0.0762315	0.0830745	-0.917628	0.358814	0.799362	SLC25A24	29957	Q6NUK1
1313	ENSG00000085511.20	600.898	0.133149	0.13423	0.991949	0.321223	0.776894	MAP3K4	4216	Q9Y6R4
1314	ENSG00000085514.16	7.30957	-0.0957292	0.791685	-0.120918	0.903756	NA	PILRA	29992	Q9UKJ1
1315	ENSG00000085552.17	134.502	-0.307074	0.194345	-1.58005	0.114096	0.54914	IGSF9	57549	Q9P2J2
1316	ENSG00000085563.15	2.56868	-2.7229	1.64157	-1.65872	0.0971727	NA	ABCB1	5243	A4D1D2
1317	ENSG00000085644.14	186.717	-0.0687203	0.175157	-0.392336	0.69481	0.941074	ZNF213	7760	A0A0S2Z4L6
1318	ENSG00000085662.14	2893.31	0.108041	0.0926706	1.16586	0.243673	0.720709	AKR1B1	231	A0A024R7A8
1319	ENSG00000085719.13	2984.47	-0.0765057	0.0799305	-0.957153	0.33849	0.78955	CPNE3	8895	A0A024R994
1320	ENSG00000085721.12	1759.81	0.122225	0.0805317	1.51772	0.129085	0.572625	RRN3	54700	B7ZB55
1321	ENSG00000085733.16	5502.4	-0.0299244	0.0559923	-0.534438	0.593039	0.910625	CTTN	2017	Q14247
1322	ENSG00000085741.13	18.7052	-0.0417315	0.491279	-0.0849446	0.932305	NA	WNT11	7481	O96014
1323	ENSG00000085760.15	1993.47	-0.00258151	0.0766895	-0.0336618	0.973147	0.997203	MTIF2	4528	P46199
1324	ENSG00000085788.14	907.374	-0.135396	0.136982	-0.988419	0.322947	0.778309	DDHD2	23259	O94830
1325	ENSG00000085831.15	18.8074	0.0335128	0.535386	0.0625955	0.950089	NA	TTC39A	22996	A0A140VJY6
1326	ENSG00000085832.17	1475.96	-0.113426	0.0833741	-1.36045	0.173688	0.640514	EPS15	2060	B7Z240
1327	ENSG00000085840.13	2702.25	0.103749	0.0661595	1.56816	0.116843	0.554316	ORC1	4998	Q13415
1328	ENSG00000085871.9	575.268	-0.0574903	0.112446	-0.511272	0.609161	0.914415	MGST2	4258	Q99735
1329	ENSG00000085872.15	697.361	-0.119821	0.0959104	-1.2493	0.211556	0.687959	CHERP	10523	Q8IWX8
1330	ENSG00000085978.22	1774.56	0.13118	0.082159	1.59666	0.110343	0.538651	ATG16L1	55054	Q53SV2
1331	ENSG00000085982.13	1140.75	0.0568474	0.0923013	0.615889	0.537968	0.891953	USP40	55230	Q9NVE5
1332	ENSG00000085998.14	2016.75	0.106375	0.0965382	1.10189	0.270508	0.741044	POMGNT1	55624	B7Z7Q4
1333	ENSG00000085999.13	555.269	-0.182638	0.112626	-1.62163	0.104882	0.527897	RAD54L	8438	A8K996
1334	ENSG00000086015.22	1446.11	-0.00724827	0.0789007	-0.0918658	0.926805	0.990547	MAST2	23139	Q6P0Q8
1335	ENSG00000086061.16	12426.4	0.239651	0.0526521	4.5516	5.324e-06	0.000800008	DNAJA1	3301	B7Z5C0
1336	ENSG00000086062.12	4546.35	0.252242	0.0764541	3.29926	0.000969404	0.0385198	B4GALT1	2683	P15291
1337	ENSG00000086065.14	3029.99	-0.0614157	0.0673964	-0.911261	0.362158	0.801641	CHMP5	51510	Q9NZZ3
1338	ENSG00000086102.19	2258.77	-0.0391828	0.0688168	-0.569378	0.569099	0.902687	NFX1	4799	Q12986
1339	ENSG00000086159.13	14.5609	-0.457741	0.632723	-0.723446	0.469406	NA	AQP6	363	Q13520
1340	ENSG00000086189.10	939.779	0.136645	0.094583	1.44471	0.148541	0.605572	DIMT1	27292	A0A0C4DGB1
1341	ENSG00000086200.16	2364.81	-0.00371349	0.0890794	-0.0416874	0.966748	0.997203	IPO11	51194	Q9UI26
1342	ENSG00000086232.13	4295.69	0.029674	0.0834171	0.35573	0.722043	0.946935	EIF2AK1	27102	Q9BQI3
1343	ENSG00000086289.12	737.73	0.105025	0.0949155	1.10652	0.268503	0.738846	EPDR1	54749	Q96J80
1344	ENSG00000086300.15	506.781	-0.388296	0.153393	-2.53138	0.0113615	0.176819	SNX10	29887	A0A024RA70
1345	ENSG00000086475.15	2143.17	-0.00236642	0.0795258	-0.0297567	0.976261	0.998016	SEPHS1	22929	P49903
1346	ENSG00000086504.17	3361.71	0.0139314	0.097247	0.143258	0.886087	0.983476	MRPL28	10573	Q13084
1347	ENSG00000086544.3	233.199	0.129201	0.154763	0.834832	0.403812	0.826048	ITPKC	80271	A0A024R0N8
1348	ENSG00000086589.12	1585.02	0.103093	0.0744576	1.38458	0.16618	0.629154	RBM22	55696	Q9NW64
1349	ENSG00000086598.11	10697.7	-0.0339208	0.0553988	-0.612302	0.540338	0.893602	TMED2	10959	Q15363
1350	ENSG00000086666.19	1832.83	-0.0271726	0.0821869	-0.33062	0.740932	0.950684	ZFAND6	54469	Q6FIF0
1351	ENSG00000086712.13	2886.49	-0.0648674	0.072983	-0.888801	0.37411	0.80783	TXLNG	55787	Q9NUQ3
1352	ENSG00000086717.18	175.333	-0.0291918	0.222446	-0.131231	0.895593	0.984573	PPEF1	5475	A0A024RBZ9
1353	ENSG00000086730.17	5.61812	0.0566279	0.933513	0.060661	0.951629	NA	LAT2	7462	Q9GZY6
1354	ENSG00000086758.16	9800.05	-0.0130262	0.0733561	-0.177575	0.859057	0.979863	HUWE1	10075	A0A024R9W5
1355	ENSG00000086827.9	1060.13	0.160529	0.0830498	1.93293	0.0532448	0.391051	ZW10	9183	O43264
1356	ENSG00000086848.15	2193.94	-0.0690967	0.0791577	-0.872899	0.382718	0.813673	ALG9	79796	Q9H6U8
1357	ENSG00000087008.16	164.74	-0.0802606	0.193051	-0.415749	0.677594	0.935691	ACOX3	8310	O15254
1358	ENSG00000087053.18	3376.15	-0.0245706	0.0644274	-0.381369	0.702929	0.943828	MTMR2	8898	A0A024R3B7
1359	ENSG00000087074.8	349.199	-0.0134765	0.127842	-0.105415	0.916046	0.988463	PPP1R15A	23645	O75807
1360	ENSG00000087076.9	5.68892	-0.678088	0.965236	-0.70251	0.482361	NA	HSD17B14	51171	A0A140VJH8
1361	ENSG00000087077.14	2809.62	0.0474481	0.0725663	0.653858	0.513203	0.881672	TRIP6	7205	Q15654
1362	ENSG00000087086.15	38721.6	-0.15015	0.0712676	-2.10684	0.035131	0.319327	FTL	2512	P02792
1363	ENSG00000087087.20	2786.16	0.163688	0.0696488	2.35019	0.0187637	0.233617	SRRT	51593	Q9BXP5
1364	ENSG00000087088.20	824.368	0.00521309	0.102966	0.0506293	0.959621	0.99699	BAX	581	Q07812
1365	ENSG00000087095.13	578.266	-0.0708505	0.110007	-0.644056	0.519539	0.884961	NLK	51701	A0A024QZ12
1366	ENSG00000087111.21	1885.88	0.0171916	0.0787512	0.218303	0.827193	0.971948	PIGS	94005	Q8NBL9
1367	ENSG00000087152.15	1576.31	0.145958	0.129664	1.12566	0.260309	0.732974	ATXN7L3	56970	Q14CW9
1368	ENSG00000087157.19	1219.9	0.219173	0.0900943	2.4327	0.0149866	0.203448	PGS1	9489	A0A024R8V5
1369	ENSG00000087191.13	2915.88	0.0958041	0.08191	1.16963	0.242151	0.719883	PSMC5	5705	P62195
1370	ENSG00000087206.17	1020.15	-0.0378108	0.0900873	-0.419713	0.674695	0.934618	UIMC1	51720	A0A024R7R0
1371	ENSG00000087253.13	311.193	-0.0409485	0.195924	-0.209001	0.834447	0.974168	LPCAT2	54947	Q7L5N7
1372	ENSG00000087258.15	88.6014	-0.133918	0.25893	-0.517196	0.605019	0.912632	GNAO1	2775	B3KP89
1373	ENSG00000087263.17	1536.42	0.145716	0.0853347	1.70758	0.087714	0.488783	OGFOD1	55239	Q8N543
1374	ENSG00000087266.17	676.193	-0.0801769	0.110845	-0.723322	0.469482	0.859479	SH3BP2	6452	P78314
1375	ENSG00000087269.16	2463.9	0.194358	0.0715727	2.71554	0.00661683	0.13432	NOP14	8602	A8KA74
1376	ENSG00000087274.17	2026.57	-0.0664213	0.106464	-0.623883	0.532705	0.890258	ADD1	118	P35611
1377	ENSG00000087299.12	606.002	0.00466932	0.110502	0.0422557	0.966295	0.997203	L2HGDH	79944	Q9H9P8
1378	ENSG00000087301.9	461.951	-0.290232	0.12247	-2.36982	0.017797	0.227651	TXNDC16	57544	B7ZME4
1379	ENSG00000087302.9	2701.49	-0.00145241	0.07362	-0.0197285	0.98426	0.999428	RTRAF	51637	Q549M8
1380	ENSG00000087338.5	808.717	-0.205873	0.132206	-1.55721	0.11942	0.556709	GMCL1	64395	Q53SE7
1381	ENSG00000087365.16	6417.83	0.0377756	0.063403	0.595801	0.551308	0.896054	SF3B2	10992	Q13435
1382	ENSG00000087448.11	1388.56	0.0613339	0.0972032	0.630987	0.528049	0.888997	KLHL42	57542	B2RNT7
1383	ENSG00000087460.25	27700.8	-0.0703132	0.0635458	-1.1065	0.268512	0.738846	GNAS	2778	A0A0S2Z3H8
1384	ENSG00000087470.18	4495.57	0.0797318	0.0749564	1.06371	0.28746	0.75347	DNM1L	10059	B4DYR6
1385	ENSG00000087502.18	2856.61	-0.0916863	0.129973	-0.705427	0.480544	0.865652	ERGIC2	51290	A0A024RB08
1386	ENSG00000087510.7	374.826	-0.0992893	0.127084	-0.78129	0.434632	0.842613	TFAP2C	7022	Q92754
1387	ENSG00000087586.17	4940.76	0.258591	0.06382	4.05188	5.08073e-05	0.00461252	AURKA	6790	O14965
1388	ENSG00000087589.16	1.73896	-2.04649	1.74979	-1.16956	0.242176	NA	CASS4	57091	B4DII4
1389	ENSG00000087842.11	994.808	-0.186771	0.0833665	-2.24036	0.0250675	0.268393	PIR	8544	A0A024RBX6
1390	ENSG00000087884.14	303.552	-0.2201	0.133631	-1.64707	0.0995439	0.519183	AAMDC	28971	K4DI89
1391	ENSG00000087903.13	134.854	-0.1636	0.247837	-0.660112	0.509182	0.879889	RFX2	5990	P48378
1392	ENSG00000087995.15	1589.32	0.0370777	0.0733937	0.505189	0.613426	0.915377	METTL2A	339175	B3KM33
1393	ENSG00000088002.11	25.0122	0.345408	0.433674	0.796469	0.425759	NA	SULT2B1	6820	O00204
1394	ENSG00000088035.18	1330.52	-0.0111488	0.0961029	-0.116009	0.907646	0.987286	ALG6	29929	Q9Y672
1395	ENSG00000088038.19	389.695	0.189474	0.135262	1.40079	0.161276	0.620926	CNOT3	4849	A0A024R4R3
1396	ENSG00000088053.11	1.94612	0.258187	1.60554	0.16081	0.872243	NA	GP6	51206	Q9HCN6
1397	ENSG00000088179.9	1419.92	0.328757	0.121095	2.71487	0.00663008	0.13438	PTPN4	5775	A0A024RAE8
1398	ENSG00000088205.13	3696.03	-0.0216491	0.0792111	-0.273309	0.784616	0.96242	DDX18	8886	A0A024RAH8
1399	ENSG00000088247.17	4717.5	0.140517	0.0745774	1.88418	0.0595408	0.409888	KHSRP	8570	Q92945
1400	ENSG00000088256.9	2852.64	0.216552	0.0844371	2.56465	0.0103279	0.170045	GNA11	2767	P29992
1401	ENSG00000088280.19	422.173	-0.354036	0.115468	-3.06608	0.00216882	0.0660908	ASAP3	55616	Q8TDY4
1402	ENSG00000088298.13	993.302	0.0604617	0.0909205	0.664995	0.506054	0.877872	EDEM2	55741	Q9BV94
1403	ENSG00000088305.18	1264.02	-0.00255047	0.0810112	-0.0314829	0.974884	0.997673	DNMT3B	1789	Q9UBC3
1404	ENSG00000088325.16	6006.71	0.163384	0.0559978	2.91769	0.00352634	0.0899961	TPX2	22974	Q643R0
1405	ENSG00000088356.6	678.828	0.163478	0.110424	1.48045	0.138752	0.587783	PDRG1	81572	Q9NUG6
1406	ENSG00000088367.23	690.755	0.0562809	0.116255	0.484115	0.628304	0.921865	EPB41L1	2036	A0A0C4DH22
1407	ENSG00000088387.19	1191.53	-0.148742	0.128015	-1.16191	0.245273	0.721519	DOCK9	23348	B3KXE2
1408	ENSG00000088448.14	1447.76	-0.0445194	0.139658	-0.318775	0.749897	0.954118	ANKRD10	55608	Q9NXR5
1409	ENSG00000088451.11	358.094	-0.15553	0.134193	-1.159	0.246456	0.722404	TGDS	23483	O95455
1410	ENSG00000088538.13	11.3045	0.56301	0.650845	0.865044	0.387015	NA	DOCK3	1795	Q8IZD9
1411	ENSG00000088543.15	16.4105	-0.584649	0.62182	-0.940223	0.347103	NA	C3orf18	51161	Q9UK00
1412	ENSG00000088682.14	1719.54	0.112923	0.0870237	1.29761	0.194422	0.667531	COQ9	57017	A0A024R6U3
1413	ENSG00000088726.16	9.14319	0.6888	0.742711	0.927414	0.353711	NA	TMEM40	55287	B4DXI0
1414	ENSG00000088727.12	152.607	0.0300373	0.20568	0.14604	0.88389	0.982576	KIF9	64147	A8K932
1415	ENSG00000088756.12	390.685	-0.227231	0.143312	-1.58557	0.112837	0.544526	ARHGAP28	79822	B4DXL2
1416	ENSG00000088766.12	815.684	0.0718694	0.0980794	0.732768	0.4637	0.857242	CRLS1	54675	Q9UJA2
1417	ENSG00000088808.18	136.347	-0.0135285	0.203743	-0.0663996	0.94706	0.994348	PPP1R13B	23368	Q96KQ4
1418	ENSG00000088812.18	1010.21	-0.0645015	0.0916827	-0.703529	0.481726	0.866391	ATRN	8455	B4DZ36
1419	ENSG00000088826.18	399.063	0.23657	0.189772	1.2466	0.212544	0.688648	SMOX	54498	Q9NWM0
1420	ENSG00000088827.12	5.57789	-0.765092	0.914771	-0.836375	0.402944	NA	SIGLEC1	6614	Q9BZZ2
1421	ENSG00000088832.17	2240.37	-0.0137452	0.0748668	-0.183596	0.854331	0.978876	FKBP1A	2280	P62942
1422	ENSG00000088833.17	882.411	0.0161786	0.129898	0.124549	0.900881	0.984878	NSFL1C	55968	Q53FE8
1423	ENSG00000088836.14	51.6679	-0.0377373	0.35541	-0.10618	0.91544	0.988463	SLC4A11	83959	Q8NBS3
1424	ENSG00000088854.12	73.7769	-0.230286	0.299538	-0.768804	0.44201	0.847148	C20orf194	25943	Q0IIP3
1425	ENSG00000088876.13	442.089	0.210343	0.127428	1.65069	0.0988028	0.518323	ZNF343	79175	Q6P1L6
1426	ENSG00000088881.20	1.99679	-1.57461	1.50629	-1.04536	0.295858	NA	EBF4	57593	E9PEI2
1427	ENSG00000088888.18	2016.97	-0.00544316	0.0711652	-0.0764863	0.939032	0.992643	MAVS	57506	Q7Z434
1428	ENSG00000088899.15	204.292	-0.361131	0.158044	-2.285	0.0223128	0.253031	LZTS3	9762	O60299
1429	ENSG00000088930.8	3960.31	0.0270332	0.0616131	0.438757	0.660837	0.932483	XRN2	22803	B4DZC3
1430	ENSG00000088970.16	456.611	-0.00254859	0.14566	-0.0174968	0.98604	0.999428	KIZ	55857	Q2M2Z5
1431	ENSG00000088986.11	5777.39	0.0530788	0.0607479	0.873754	0.382252	0.813543	DYNLL1	8655	P63167
1432	ENSG00000088992.18	1312.07	0.0798316	0.0823459	0.969467	0.332312	0.785591	TESC	54997	Q96BS2
1433	ENSG00000089006.16	2051.01	0.129362	0.0748046	1.72934	0.0837485	0.479069	SNX5	27131	Q6P5V6
1434	ENSG00000089009.15	45436.8	-0.0657773	0.0568654	-1.15672	0.247387	0.723349	RPL6	6128	A0A024RBK3
1435	ENSG00000089022.14	1196.47	0.0414523	0.0954985	0.434062	0.664243	0.932703	MAPKAPK5	8550	Q8IW41
1436	ENSG00000089041.17	11.9526	0.193908	0.641139	0.302442	0.762315	NA	P2RX7	5027	Q99572
1437	ENSG00000089048.14	619.214	-0.193322	0.194305	-0.994942	0.319765	0.775157	ESF1	51575	Q9H501
1438	ENSG00000089050.16	634.255	0.0267959	0.106922	0.250611	0.802115	0.966341	RBBP9	10741	O75884
1439	ENSG00000089053.13	6688.63	0.0356031	0.0548766	0.648785	0.516478	0.882994	ANAPC5	51433	Q9UJX4
1440	ENSG00000089057.15	464.783	0.0127602	0.137348	0.0929042	0.92598	0.990351	SLC23A2	9962	A0A140VK48
1441	ENSG00000089060.11	471.229	-0.110361	0.125688	-0.878054	0.379915	0.813267	SLC8B1	80024	Q6J4K2
1442	ENSG00000089063.15	898.572	0.123296	0.104067	1.18478	0.236106	0.713009	TMEM230	29058	Q96A57
1443	ENSG00000089091.16	30.417	0.337943	0.405472	0.833456	0.404588	0.826821	DZANK1	55184	A1L3Z8
1444	ENSG00000089094.19	1060.36	-0.00362015	0.0867594	-0.0417263	0.966717	0.997203	KDM2B	84678	Q8NHM5
1445	ENSG00000089123.16	233.233	-0.0986076	0.156323	-0.630793	0.528176	0.888997	TASP1	55617	Q9H6P5
1446	ENSG00000089127.13	1458.87	0.0159534	0.0967976	0.164811	0.869092	0.980961	OAS1	4938	P00973
1447	ENSG00000089154.11	10182.1	0.0452403	0.0659264	0.686225	0.492571	0.872309	GCN1	10985	Q92616
1448	ENSG00000089157.16	77095.2	-0.0929966	0.0803733	-1.15706	0.247248	0.723349	RPLP0	6175	A0A024RBS2
1449	ENSG00000089159.16	1201.24	0.0191859	0.0931729	0.205917	0.836856	0.974716	PXN	5829	A0A140VJQ8
1450	ENSG00000089163.4	43.2385	-0.0238879	0.354631	-0.0673599	0.946295	0.994348	SIRT4	23409	Q9Y6E7
1451	ENSG00000089177.18	275.129	-0.124093	0.148066	-0.83809	0.40198	0.825818	KIF16B	55614	A0A1B0GTU3
1452	ENSG00000089195.15	1023.17	-0.00182297	0.0848279	-0.0214902	0.982855	0.999342	TRMT6	51605	Q9UJA5
1453	ENSG00000089220.5	9959.88	-0.0330869	0.0679877	-0.48666	0.626499	0.921596	PEBP1	5037	D9IAI1
1454	ENSG00000089234.16	951.122	0.125359	0.0855761	1.46489	0.142951	0.59649	BRAP	8315	Q59H81
1455	ENSG00000089248.7	4646.2	0.0421024	0.0747056	0.563577	0.573042	0.903162	ERP29	10961	P30040
1456	ENSG00000089280.18	1440.03	0.287937	0.0803812	3.58215	0.000340778	0.0184855	FUS	2521	P35637
1457	ENSG00000089289.16	1961.18	-0.129235	0.0846302	-1.52706	0.126747	0.569273	IGBP1	3476	P78318
1458	ENSG00000089327.15	1225.1	0.0186864	0.0961113	0.194425	0.845843	0.97699	FXYD5	53827	Q96DB9
1459	ENSG00000089335.21	328.239	0.0516208	0.131145	0.393616	0.693864	0.940758	ZNF302	55900	Q9NR11
1460	ENSG00000089351.14	841.428	-0.0534593	0.0933943	-0.572405	0.567048	0.901614	GRAMD1A	57655	Q96CP6
1461	ENSG00000089356.18	7.45139	0.349647	0.777553	0.449676	0.652944	NA	FXYD3	5349	Q14802
1462	ENSG00000089486.17	716.349	0.0117268	0.126312	0.0928402	0.926031	0.990351	CDIP1	29965	Q9H305
1463	ENSG00000089505.17	19.8545	0.194835	0.489405	0.398107	0.690552	NA	CMTM1	113540	Q8IZ96
1464	ENSG00000089558.9	3.16955	1.65325	1.26912	1.30268	0.192685	NA	KCNH4	23415	Q9UQ05
1465	ENSG00000089597.18	5889.72	-0.00939678	0.0592627	-0.158561	0.874014	0.980961	GANAB	23193	B4DZ53
1466	ENSG00000089639.11	220.331	0.457832	0.162156	2.8234	0.00475172	0.110031	GMIP	51291	B4DLZ1
1467	ENSG00000089682.16	590.925	0.0633254	0.141725	0.446818	0.655007	0.930511	RBM41	55285	Q96IZ5
1468	ENSG00000089685.15	8005.25	0.13183	0.0740309	1.78074	0.0749547	0.4544	BIRC5	332	O15392
1469	ENSG00000089692.9	2.43317	0.91606	1.42988	0.640657	0.521745	NA	LAG3	3902	P18627
1470	ENSG00000089693.10	2615.08	-0.0298689	0.0714278	-0.418169	0.675823	0.935358	MLF2	8079	A8K1F4
1471	ENSG00000089723.10	53.1111	-0.40158	0.318071	-1.26255	0.206751	0.682092	OTUB2	78990	Q96DC9
1472	ENSG00000089737.17	4004.1	0.146343	0.0686051	2.13312	0.0329152	0.308681	DDX24	57062	Q9GZR7
1473	ENSG00000089775.11	584.854	-0.24173	0.102741	-2.35281	0.0186323	0.233316	ZBTB25	7597	P24278
1474	ENSG00000089818.18	1062.28	0.0846079	0.0815918	1.03697	0.299752	0.762887	NECAP1	25977	Q8NC96
1475	ENSG00000089820.15	1257.73	-0.0924704	0.0840499	-1.10018	0.271252	0.741694	ARHGAP4	393	P98171
1476	ENSG00000089847.12	6.92494	0.108076	0.800121	0.135075	0.892553	NA	ANKRD24	170961	Q8TF21
1477	ENSG00000089876.12	1833.54	-0.0352666	0.0772793	-0.456353	0.648136	0.928486	DHX32	55760	Q7L7V1
1478	ENSG00000089902.10	1407.78	0.0771456	0.0742567	1.0389	0.298849	0.761926	RCOR1	23186	Q9UKL0
1479	ENSG00000089916.18	807.643	-0.0327506	0.112288	-0.291667	0.770541	0.959242	GPATCH2L	55668	A0A024R6E4
1480	ENSG00000090006.17	638.729	0.460934	0.141414	3.25948	0.00111619	0.0427915	LTBP4	8425	B3KXY6
1481	ENSG00000090013.11	1772.32	-0.100593	0.094359	-1.06606	0.286395	0.752363	BLVRB	645	P30043
1482	ENSG00000090020.11	54.0137	0.166001	0.361465	0.459245	0.646058	0.927951	SLC9A1	6548	B2RAH2
1483	ENSG00000090054.15	2073.79	0.054718	0.0676256	0.809132	0.418439	0.833627	SPTLC1	10558	O15269
1484	ENSG00000090060.18	4719.62	-0.0367834	0.073446	-0.500823	0.616496	0.916888	PAPOLA	10914	P51003
1485	ENSG00000090061.17	145.695	0.310129	0.20082	1.54431	0.122513	0.561514	CCNK	8812	A0A024R6K1
1486	ENSG00000090097.21	362.158	-0.0945083	0.126755	-0.745597	0.455911	0.85416	PCBP4	57060	A0A024R320
1487	ENSG00000090238.12	89.3516	-0.0989669	0.23948	-0.413258	0.679418	0.936231	YPEL3	83719	A0A024R624
1488	ENSG00000090263.16	1555.63	-0.0355359	0.079848	-0.445044	0.656288	0.930884	MRPS33	51650	A4D1T3
1489	ENSG00000090266.13	3055.93	-0.0243563	0.067438	-0.361167	0.717975	0.946819	NDUFB2	4708	A4D1T5
1490	ENSG00000090273.14	3786.52	0.150171	0.0790612	1.89943	0.057508	0.403822	NUDC	10726	Q9Y266
1491	ENSG00000090316.16	1748.09	0.133445	0.0761435	1.75254	0.0796805	0.467323	MAEA	10296	B3KRN7
1492	ENSG00000090339.9	954.816	0.0888136	0.0971422	0.914264	0.360578	0.800121	ICAM1	3383	P05362
1493	ENSG00000090372.15	1744.08	0.0487855	0.0726639	0.671386	0.501975	0.876729	STRN4	29888	Q59GV6
1494	ENSG00000090432.7	633.203	0.0610572	0.112221	0.54408	0.586387	0.909429	MUL1	79594	A0A024RAA0
1495	ENSG00000090447.12	873.995	0.112897	0.100038	1.12854	0.259092	0.732966	TFAP4	7023	Q01664
1496	ENSG00000090470.15	622.004	0.212994	0.104741	2.03354	0.0419982	0.348377	PDCD7	10081	Q6IEG3
1497	ENSG00000090487.11	2863.06	0.0606138	0.0747371	0.811028	0.41735	0.832937	SPG21	51324	A0A024R5Y1
1498	ENSG00000090520.11	3013.07	0.1122	0.0661001	1.69743	0.0896154	0.492526	DNAJB11	51726	Q9UBS4
1499	ENSG00000090530.10	2914.52	-0.204465	0.0874909	-2.33698	0.0194402	0.237785	P3H2	55214	Q8IVL5
1500	ENSG00000090534.20	9.45039	0.347499	0.717075	0.484606	0.627956	NA	THPO	7066	P40225
1501	ENSG00000090539.15	63.0008	0.0698433	0.286459	0.243816	0.807373	0.966747	CHRD	8646	E7ESX1
1502	ENSG00000090554.13	15.9488	-0.55773	0.554231	-1.00631	0.314265	NA	FLT3LG	2323	B7ZLY4
1503	ENSG00000090565.16	925.004	0.0568386	0.111133	0.511447	0.609038	0.914415	RAB11FIP3	9727	O75154
1504	ENSG00000090581.10	911.502	0.13203	0.0982215	1.34421	0.178881	0.646751	GNPTG	84572	Q9UJJ9
1505	ENSG00000090612.21	217.946	-0.0257473	0.169955	-0.151495	0.879585	0.982036	ZNF268	10795	Q14587
1506	ENSG00000090615.15	4313.49	0.189717	0.0885318	2.14293	0.0321188	0.306041	GOLGA3	2802	Q08378
1507	ENSG00000090621.14	5879.17	0.112482	0.0669142	1.68099	0.0927644	0.502452	PABPC4	8761	Q13310
1508	ENSG00000090661.12	107.19	-0.580596	0.228688	-2.53881	0.0111231	0.175406	CERS4	79603	Q53HF9
1509	ENSG00000090674.16	535.657	0.261814	0.12179	2.14971	0.031578	0.30332	MCOLN1	57192	Q9GZU1
1510	ENSG00000090686.16	1943.22	0.0434712	0.0992167	0.438144	0.661282	0.932483	USP48	84196	Q86UV5
1511	ENSG00000090776.6	222.566	-0.0150477	0.155561	-0.0967318	0.922939	0.989631	EFNB1	1947	P98172
1512	ENSG00000090857.13	572.981	-0.00438505	0.114836	-0.0381853	0.96954	0.997203	PDPR	55066	Q8NCN5
1513	ENSG00000090861.15	5864.02	-0.0485831	0.0656577	-0.739945	0.459333	0.855302	AARS1	16	P49588
1514	ENSG00000090863.11	2653.48	0.0348406	0.068721	0.506987	0.612164	0.915119	GLG1	2734	Q92896
1515	ENSG00000090889.12	2624.73	0.0938026	0.0674643	1.3904	0.164406	0.626978	KIF4A	24137	O95239
1516	ENSG00000090905.19	1012.23	0.17325	0.0935436	1.85207	0.0640154	0.422877	TNRC6A	27327	Q8NDV7
1517	ENSG00000090924.15	243.412	-0.048604	0.172731	-0.281386	0.778415	0.960792	PLEKHG2	64857	Q9H7P9
1518	ENSG00000090932.11	104.111	0.18563	0.230404	0.805673	0.420432	0.834887	DLL3	10683	Q9NYJ7
1519	ENSG00000090971.5	31.6507	-0.176561	0.393214	-0.44902	0.653417	0.929299	NAT14	57106	Q8WUY8
1520	ENSG00000090975.12	195.563	-0.0338129	0.180975	-0.186837	0.851789	0.978115	PITPNM2	57605	Q9BZ72
1521	ENSG00000090989.18	727.008	-0.0691864	0.103559	-0.668089	0.504077	0.877003	EXOC1	55763	A0A024RDA9
1522	ENSG00000091009.8	2382.05	-0.0807852	0.100589	-0.803122	0.421904	0.835817	RBM27	54439	Q9P2N5
1523	ENSG00000091039.17	2933.79	-0.147646	0.131838	-1.1199	0.262755	0.734492	OSBPL8	114882	Q5HYM3
1524	ENSG00000091073.19	231.571	-0.0295697	0.149584	-0.197679	0.843296	0.976251	DTX2	113878	Q86UW9
1525	ENSG00000091127.14	2566.01	0.037688	0.0802136	0.469845	0.638466	0.925544	PUS7	54517	B3KY42
1526	ENSG00000091136.14	4123.55	-0.222921	0.0646803	-3.44651	0.000567879	0.026873	LAMB1	3912	P07942
1527	ENSG00000091137.14	23.7132	0.210224	0.445578	0.471802	0.637068	NA	SLC26A4	5172	O43511
1528	ENSG00000091140.14	3516.82	-0.108289	0.0906142	-1.19505	0.232067	0.708834	DLD	1738	A0A024R713
1529	ENSG00000091157.13	353.28	0.0980236	0.178931	0.54783	0.583808	0.90827	WDR7	23335	Q9Y4E6
1530	ENSG00000091164.13	1021.4	0.0437334	0.0857461	0.510033	0.610028	0.914417	TXNL1	9352	O43396
1531	ENSG00000091262.15	39.5089	-0.490963	0.345277	-1.42194	0.155044	0.614582	ABCC6	368	O95255
1532	ENSG00000091317.8	1109.12	0.161792	0.084738	1.90932	0.0562213	0.400317	CMTM6	54918	Q9NX76
1533	ENSG00000091409.15	2182.99	0.0563427	0.0852977	0.660542	0.508906	0.87985	ITGA6	3655	P23229
1534	ENSG00000091428.18	27.1981	-0.755835	0.553783	-1.36486	0.172298	0.638994	RAPGEF4	11069	Q8WZA2
1535	ENSG00000091436.17	2512.23	0.0199768	0.0776308	0.25733	0.796924	0.964647	MAP3K20	51776	Q9NYL2
1536	ENSG00000091483.6	6641.03	0.0364903	0.0652151	0.559537	0.575795	0.904473	FH	2271	A0A0S2Z4C3
1537	ENSG00000091490.11	1768.19	0.0116886	0.0722783	0.161717	0.871529	0.980961	SEL1L3	23231	Q68CR1
1538	ENSG00000091513.16	14.3741	0.0190247	0.602731	0.0315641	0.97482	NA	TF	7018	A0PJA6
1539	ENSG00000091527.15	6705.75	-0.047128	0.0640558	-0.735733	0.461893	0.856865	CDV3	55573	Q9UKY7
1540	ENSG00000091536.19	5.85933	0.444871	1.35446	0.328449	0.742572	NA	MYO15A	51168	Q9UKN7
1541	ENSG00000091542.9	4106.79	-0.00835049	0.0797311	-0.104733	0.916588	0.988463	ALKBH5	54890	Q6P6C2
1542	ENSG00000091592.16	8.98531	0.402419	0.866978	0.464163	0.642531	NA	NLRP1	22861	Q9C000
1543	ENSG00000091622.16	940.427	0.0962099	0.120679	0.797237	0.425313	0.83762	PITPNM3	83394	A1A5C9
1544	ENSG00000091640.8	1220.97	0.0855355	0.0934499	0.915308	0.36003	0.799638	SPAG7	9552	O75391
1545	ENSG00000091651.9	1092.38	0.0607995	0.0890183	0.682999	0.494607	0.873616	ORC6	23594	A0A024R6R3
1546	ENSG00000091732.17	1024.32	0.1982	0.0842397	2.3528	0.0186324	0.233316	ZC3HC1	51530	Q86WB0
1547	ENSG00000091831.23	68.6779	-0.452424	0.38795	-1.16619	0.243538	0.720709	ESR1	2099	G4XH65
1548	ENSG00000091947.10	685.484	-0.0378403	0.103248	-0.366499	0.713992	0.945556	TMEM101	84336	B4DFS4
1549	ENSG00000091986.15	306.223	-0.20123	0.142544	-1.4117	0.158038	0.617802	CCDC80	151887	Q76M96
1550	ENSG00000092010.15	1976.39	-0.0460747	0.0806175	-0.571522	0.567646	0.901635	PSME1	5720	Q06323
1551	ENSG00000092020.10	360.501	0.138951	0.130388	1.06567	0.286572	0.752432	PPP2R3C	55012	Q969Q6
1552	ENSG00000092036.18	822.436	-0.128911	0.100655	-1.28072	0.200292	0.673351	HAUS4	54930	Q9H6D7
1553	ENSG00000092068.20	59.2777	-0.294509	0.30075	-0.979247	0.327458	0.782044	SLC7A8	23428	Q9UHI5
1554	ENSG00000092094.11	500.737	-0.0150285	0.113881	-0.131967	0.89501	0.984573	OSGEP	55644	Q9NPF4
1555	ENSG00000092098.17	627.148	0.0526786	0.124144	0.424335	0.671322	0.934268	RNF31	55072	Q96EP0
1556	ENSG00000092108.21	1129.46	0.0525023	0.109971	0.477418	0.633064	0.92377	SCFD1	23256	Q8WVM8
1557	ENSG00000092140.16	931.812	0.033885	0.161001	0.210464	0.833305	0.973809	G2E3	55632	B4DL73
1558	ENSG00000092148.13	6252.39	-0.0258605	0.0903358	-0.286271	0.774671	0.960474	HECTD1	25831	Q9ULT8
1559	ENSG00000092199.17	22442	0.0433721	0.0582222	0.744942	0.456307	0.85416	HNRNPC	3183	P07910
1560	ENSG00000092201.10	7795.6	0.0632115	0.0594633	1.06303	0.287767	0.75347	SUPT16H	11198	Q9Y5B9
1561	ENSG00000092203.15	1362.34	0.0481342	0.0839676	0.573247	0.566477	0.901614	TOX4	9878	O94842
1562	ENSG00000092208.17	362.73	-0.153205	0.121994	-1.25584	0.209174	0.685402	GEMIN2	8487	O14893
1563	ENSG00000092295.12	30.5566	1.05308	0.470656	2.23746	0.0252561	0.269364	TGM1	7051	P22735
1564	ENSG00000092330.18	612.998	0.108302	0.112932	0.959001	0.337558	0.788975	TINF2	26277	Q9BSI4
1565	ENSG00000092439.16	5785.89	-0.114308	0.121345	-0.942008	0.346188	0.791434	TRPM7	54822	H0YLN8
1566	ENSG00000092445.12	2586.87	-0.0605432	0.0680547	-0.889625	0.373667	0.80783	TYRO3	7301	H0YNK6
1567	ENSG00000092470.12	2073.87	-0.0102259	0.0670991	-0.152399	0.878872	0.982036	WDR76	79968	A0A0C4DFX7
1568	ENSG00000092529.25	25.0569	0.273431	0.457473	0.597699	0.550041	NA	CAPN3	825	P20807
1569	ENSG00000092531.10	1606.25	0.00742118	0.081939	0.0905696	0.927835	0.990561	SNAP23	8773	A8K287
1570	ENSG00000092621.12	12678.3	-0.0261018	0.0663319	-0.393503	0.693948	0.940758	PHGDH	26227	O43175
1571	ENSG00000092758.18	564.606	-0.165124	0.105261	-1.56871	0.116715	0.554316	COL9A3	1299	Q14050
1572	ENSG00000092820.18	9674.56	0.0505326	0.0589488	0.857229	0.391318	0.818783	EZR	7430	P15311
1573	ENSG00000092841.18	16404.6	-0.00610449	0.0684965	-0.0891212	0.928986	0.990589	MYL6	4637	P60660
1574	ENSG00000092847.12	1684.03	-0.0637095	0.0781233	-0.8155	0.414786	0.832876	AGO1	26523	B2RAD8
1575	ENSG00000092853.14	3531.97	0.00966858	0.0951686	0.101594	0.919079	0.988533	CLSPN	63967	Q9HAW4
1576	ENSG00000092871.16	287.145	-0.0559442	0.199895	-0.279868	0.779578	0.961395	RFFL	117584	Q8WZ73
1577	ENSG00000092929.11	666.832	0.237952	0.110741	2.14873	0.031656	0.303846	UNC13D	201294	Q70J99
1578	ENSG00000092931.11	584.338	0.0149609	0.139663	0.107121	0.914693	0.988463	MFSD11	79157	A0A024R8U7
1579	ENSG00000092964.18	1654.57	-0.0914483	0.0722595	-1.26555	0.205673	0.679747	DPYSL2	1808	A0A1C7CYX9
1580	ENSG00000092969.12	78.4837	-0.0772471	0.281136	-0.274768	0.783494	0.96242	TGFB2	7042	P61812
1581	ENSG00000092978.11	620	-0.0402025	0.133048	-0.302166	0.762526	0.956337	GPATCH2	55105	Q9NW75
1582	ENSG00000093000.19	4405.61	0.189495	0.0856798	2.21166	0.0269901	0.277828	NUP50	10762	A0A024R4X7
1583	ENSG00000093009.10	2377.73	-0.113351	0.0715056	-1.5852	0.112921	0.544729	CDC45	8318	O75419
1584	ENSG00000093010.14	1975.25	0.00609137	0.0918814	0.066296	0.947142	0.994348	COMT	1312	A0A140VJG8
1585	ENSG00000093100.13	141.251	-0.210609	0.228141	-0.923151	0.355929	0.798024	NA	NA	NA
1586	ENSG00000093144.19	1685.29	-0.0649558	0.114927	-0.56519	0.571945	0.903162	ECHDC1	55862	Q9NTX5
1587	ENSG00000093167.18	881.494	0.229227	0.101947	2.24848	0.0245457	0.266098	LRRFIP2	9209	Q9Y608
1588	ENSG00000093183.14	1247.42	-0.0147799	0.0899178	-0.164371	0.869439	0.980961	SEC22C	9117	A0A024R2Q1
1589	ENSG00000093217.11	101.651	0.0579891	0.219499	0.264188	0.791635	0.963761	XYLB	9942	O75191
1590	ENSG00000094631.21	819.262	-0.145715	0.164987	-0.883187	0.377135	0.811036	HDAC6	10013	B4DZH6
1591	ENSG00000094804.12	5288.82	0.0127659	0.0701683	0.181932	0.855636	0.978876	CDC6	990	A0A024R1S2
1592	ENSG00000094841.14	267.161	0.0528491	0.153656	0.343944	0.730888	0.947704	UPRT	139596	A0A0A0MRR5
1593	ENSG00000094880.11	2100.9	0.0541338	0.0734532	0.736983	0.461133	0.856346	CDC23	8697	Q9UJX2
1594	ENSG00000094914.14	1950.57	0.0675871	0.0687005	0.983793	0.325217	0.780234	AAAS	8086	Q9NRG9
1595	ENSG00000094916.16	8239.36	-0.0604358	0.0707622	-0.854069	0.393067	0.819277	CBX5	23468	P45973
1596	ENSG00000094975.14	842.792	-0.109326	0.180079	-0.607099	0.543785	0.894552	SUCO	51430	B4DYM4
1597	ENSG00000095002.15	3558.49	-0.0767079	0.0780013	-0.983418	0.325402	0.780234	MSH2	4436	P43246
1598	ENSG00000095015.6	818.709	-0.240756	0.095273	-2.52701	0.0115039	0.177977	MAP3K1	4214	Q13233
1599	ENSG00000095059.16	1214.65	-0.0378698	0.0793887	-0.477017	0.63335	0.92398	DHPS	1725	P49366
1600	ENSG00000095066.11	569.044	0.0901776	0.123631	0.729411	0.46575	0.857242	HOOK2	29911	Q96ED9
1601	ENSG00000095139.14	3929.18	0.114116	0.0655797	1.74011	0.0818404	0.473617	ARCN1	372	P48444
1602	ENSG00000095203.14	569.61	-0.2523	0.105674	-2.38753	0.0169619	0.22042	EPB41L4B	54566	Q9H329
1603	ENSG00000095209.12	1166.23	-0.121844	0.0829826	-1.46831	0.142019	0.594004	TMEM38B	55151	Q9NVV0
1604	ENSG00000095261.14	2776.52	0.056177	0.0696941	0.806051	0.420214	0.834617	PSMD5	5711	Q16401
1605	ENSG00000095303.17	24.7374	0.219127	0.430411	0.509111	0.610675	NA	PTGS1	5742	P23219
1606	ENSG00000095319.14	4982.82	0.0555223	0.0585932	0.947589	0.343339	0.790301	NUP188	23511	Q5SRE5
1607	ENSG00000095321.17	361.199	-0.298743	0.145924	-2.04725	0.0406339	0.344434	CRAT	1384	P43155
1608	ENSG00000095370.20	5.05149	0.213846	1.07664	0.198624	0.842557	NA	SH2D3C	10044	B4DG32
1609	ENSG00000095380.11	2217.48	0.063445	0.0827648	0.76657	0.443337	0.847494	NANS	54187	Q9NR45
1610	ENSG00000095383.20	290.856	0.0602072	0.143386	0.419895	0.674562	0.934618	TBC1D2	55357	Q9BYX2
1611	ENSG00000095397.15	301.21	-0.208393	0.134922	-1.54454	0.122457	0.561514	WHRN	25861	A0A0C4DFN4
1612	ENSG00000095485.18	1422.58	0.133956	0.0840257	1.59423	0.110885	0.539823	CWF19L1	55280	Q69YN2
1613	ENSG00000095564.14	3084.04	-0.0750667	0.0968472	-0.775105	0.438278	0.845075	BTAF1	9044	O14981
1614	ENSG00000095574.11	222.453	-0.0778792	0.223886	-0.347852	0.727952	0.94744	IKZF5	64376	Q9H5V7
1615	ENSG00000095587.9	7.05195	-1.55161	0.877451	-1.76831	0.0770089	NA	TLL2	7093	Q9Y6L7
1616	ENSG00000095637.22	231.743	-0.419289	0.231174	-1.81374	0.0697184	0.439031	SORBS1	10580	Q9BX66
1617	ENSG00000095739.11	454.767	-0.148821	0.110529	-1.34644	0.17816	0.646428	BAMBI	25805	Q13145
1618	ENSG00000095752.7	5.74005	0.794642	0.968821	0.820215	0.412094	NA	IL11	3589	A8K3F7
1619	ENSG00000095787.23	3148.3	0.0298955	0.0859897	0.347663	0.728093	0.94744	WAC	51322	Q9BTA9
1620	ENSG00000095794.19	464.03	-0.283203	0.130784	-2.16542	0.0303554	0.297506	CREM	1390	Q03060
1621	ENSG00000095906.17	1632.09	-0.0656595	0.0949015	-0.69187	0.489019	0.870912	NUBP2	10101	B7Z6P0
1622	ENSG00000095951.17	949.571	-0.0509997	0.112848	-0.451931	0.651319	0.929097	HIVEP1	3096	P15822
1623	ENSG00000096060.14	1659.43	-0.115415	0.0780102	-1.47949	0.139009	0.588301	FKBP5	2289	Q13451
1624	ENSG00000096063.16	5972.67	-0.0494335	0.0599997	-0.823895	0.409999	0.829323	SRPK1	6732	Q96SB4
1625	ENSG00000096070.19	441.637	0.37844	0.158944	2.38096	0.0172678	0.222625	BRPF3	27154	Q9ULD4
1626	ENSG00000096080.11	2190.16	0.0820168	0.0849372	0.965617	0.334236	0.786467	MRPS18A	55168	Q9NVS2
1627	ENSG00000096092.6	1006.15	-0.179719	0.084094	-2.13712	0.032588	0.30797	TMEM14A	28978	Q9Y6G1
1628	ENSG00000096093.16	303.344	0.230524	0.187985	1.22629	0.220089	0.695991	EFHC1	114327	B2CKC5
1629	ENSG00000096384.20	61517.8	0.123822	0.0568076	2.17967	0.0292821	0.292307	HSP90AB1	3326	A0A024RD80
1630	ENSG00000096401.8	4273.73	-0.0180238	0.0754221	-0.238973	0.811127	0.967329	CDC5L	988	Q99459
1631	ENSG00000096433.11	6434.95	-0.0745107	0.0618627	-1.20445	0.228414	0.705091	ITPR3	3710	A6H8K3
1632	ENSG00000096654.15	355.16	-0.213859	0.141108	-1.51557	0.129627	0.573306	ZNF184	7738	A0A024RCM2
1633	ENSG00000096696.14	21352.1	-0.165851	0.0635307	-2.61056	0.00903929	0.157902	DSP	1832	B4DKX6
1634	ENSG00000096717.12	786.961	-0.107654	0.0891364	-1.20774	0.227146	0.704211	SIRT1	23411	A8K128
1635	ENSG00000096746.17	983.917	-0.0766383	0.105905	-0.723649	0.469281	0.859249	HNRNPH3	3189	A0A024QZK8
1636	ENSG00000096872.16	292.673	-0.258781	0.17189	-1.5055	0.132194	0.577406	IFT74	80173	Q96LB3
1637	ENSG00000096968.13	441.227	0.0295524	0.145591	0.202982	0.839149	0.975198	JAK2	3717	O60674
1638	ENSG00000097007.19	3584.36	-0.0425219	0.0602331	-0.705956	0.480215	0.865584	ABL1	25	A0A024R8E2
1639	ENSG00000097021.19	615.42	-0.0593029	0.109713	-0.540529	0.588833	0.90967	ACOT7	11332	O00154
1640	ENSG00000097033.14	4163.39	-0.00184148	0.0597464	-0.0308217	0.975412	0.997702	SH3GLB1	51100	A0A087WW40
1641	ENSG00000097046.13	1711.23	-0.027648	0.0913029	-0.302816	0.76203	0.956337	CDC7	8317	O00311
1642	ENSG00000097096.9	801.006	-0.170162	0.127339	-1.33629	0.181453	0.649406	SYDE2	84144	Q5VT97
1643	ENSG00000099194.6	23095.7	-0.284688	0.0540487	-5.26725	1.3848e-07	3.23277e-05	SCD	6319	O00767
1644	ENSG00000099203.7	1086.62	0.246364	0.112688	2.18625	0.0287977	0.290264	TMED1	11018	Q13445
1645	ENSG00000099204.20	3469.62	-0.104898	0.0846064	-1.23983	0.215038	0.690806	ABLIM1	3983	O14639
1646	ENSG00000099219.14	3338.17	-0.00888561	0.0630055	-0.141029	0.887847	0.983824	ERMP1	79956	Q6ZMD3
1647	ENSG00000099246.16	1651.42	-0.00789373	0.0889936	-0.0887	0.92932	0.990589	RAB18	22931	Q9NP72
1648	ENSG00000099250.18	451.714	0.195455	0.11389	1.71618	0.0861297	0.484082	NRP1	8829	O14786
1649	ENSG00000099256.19	532.23	-0.288119	0.114842	-2.50883	0.0121133	0.184115	PRTFDC1	56952	Q9NRG1
1650	ENSG00000099260.11	1446.83	-0.16301	0.0752798	-2.16538	0.0303582	0.297506	PALMD	54873	A0A0S2Z5E7
1651	ENSG00000099290.17	1739.5	0.0569256	0.0732997	0.776614	0.437386	0.845075	WASHC2A	387680	Q641Q2
1652	ENSG00000099308.10	350.375	-0.141179	0.152169	-0.927778	0.353523	0.797359	MAST3	23031	O60307
1653	ENSG00000099326.9	518.223	0.0797802	0.111912	0.712881	0.47592	0.862344	MZF1	7593	P28698
1654	ENSG00000099330.9	197.776	-0.0975472	0.16142	-0.604307	0.54564	0.895659	OCEL1	79629	Q9H607
1655	ENSG00000099331.13	1705.85	-0.122826	0.0766386	-1.60266	0.109009	0.536148	MYO9B	4650	Q4LE74
1656	ENSG00000099338.23	6.58444	-0.536903	0.964216	-0.556829	0.577644	NA	CATSPERG	57828	B8ZZI7
1657	ENSG00000099341.11	3624.85	0.090071	0.0845172	1.06571	0.286554	0.752432	PSMD8	5714	P48556
1658	ENSG00000099364.16	983.706	0.0426335	0.109909	0.3879	0.69809	0.942759	FBXL19	54620	Q6PCT2
1659	ENSG00000099365.11	21.0766	-0.715321	0.511656	-1.39805	0.162098	NA	STX1B	112755	P61266
1660	ENSG00000099377.14	173.7	0.43009	0.171706	2.50481	0.0122517	0.185593	HSD3B7	80270	Q9H2F3
1661	ENSG00000099381.18	339.566	0.110671	0.175823	0.629444	0.529058	0.889566	SETD1A	9739	O15047
1662	ENSG00000099385.11	1355.42	-0.10881	0.112132	-0.970375	0.33186	0.785404	BCL7C	9274	Q8WUZ0
1663	ENSG00000099399.6	43.241	1.21311	0.336432	3.60582	0.000311169	0.0174589	MAGEB2	4113	O15479
1664	ENSG00000099617.4	95.0072	0.0287977	0.239285	0.120349	0.904207	0.986373	EFNA2	1943	O43921
1665	ENSG00000099622.14	1539.7	0.0649385	0.076431	0.849635	0.395528	0.821403	CIRBP	1153	Q14011
1666	ENSG00000099624.8	2433.84	0.00589775	0.0820069	0.0719177	0.942667	0.993511	ATP5F1D	513	P30049
1667	ENSG00000099625.13	120.721	-0.107508	0.23069	-0.466027	0.641196	0.927457	CBARP	255057	Q8N350
1668	ENSG00000099783.12	6494.75	0.0865916	0.0591544	1.46382	0.143242	0.596581	HNRNPM	4670	Q59ES8
1669	ENSG00000099785.10	278.778	-0.121748	0.166854	-0.729669	0.465593	0.857242	MARCHF2	51257	Q9P0N8
1670	ENSG00000099795.7	2227.18	0.00229589	0.0961226	0.023885	0.980944	0.999342	NDUFB7	4713	P17568
1671	ENSG00000099797.15	2486.26	-0.115821	0.0771877	-1.50051	0.133483	0.580126	TECR	9524	B3KSQ1
1672	ENSG00000099800.8	2856.46	0.0820013	0.0768823	1.06658	0.28616	0.752131	TIMM13	26517	Q9Y5L4
1673	ENSG00000099804.9	1676.37	0.0875238	0.100197	0.873515	0.382383	0.813543	CDC34	997	A0A024R1Z1
1674	ENSG00000099810.21	4353.56	-0.0143385	0.0728372	-0.196857	0.843939	0.976251	MTAP	4507	Q13126
1675	ENSG00000099812.9	4121.44	0.219281	0.0738613	2.96882	0.00298942	0.0809124	MISP	126353	Q8IVT2
1676	ENSG00000099814.16	947.583	-0.160619	0.092368	-1.7389	0.0820518	0.474072	CEP170B	283638	Q9Y4F5
1677	ENSG00000099817.12	4652.08	0.116842	0.0726038	1.60931	0.107549	0.532569	POLR2E	5434	B4DJ89
1678	ENSG00000099821.14	2650.93	0.0936676	0.0986964	0.949047	0.342597	0.789779	POLRMT	5442	O00411
1679	ENSG00000099822.3	818.736	-0.123243	0.103768	-1.18768	0.23496	0.712108	HCN2	610	Q9UL51
1680	ENSG00000099840.13	9.25763	0.140236	0.76959	0.182221	0.855409	NA	IZUMO4	113177	Q1ZYL8
1681	ENSG00000099849.15	585.492	0.00238486	0.109557	0.0217682	0.982633	0.999342	RASSF7	8045	Q02833
1682	ENSG00000099860.9	485.3	-0.124907	0.124644	-1.00211	0.31629	0.772924	GADD45B	4616	O75293
1683	ENSG00000099864.18	1354.12	-0.210065	0.0982448	-2.13818	0.0325021	0.307854	PALM	5064	A0A024R207
1684	ENSG00000099866.15	4.02382	0.874583	1.08856	0.803432	0.421725	NA	MADCAM1	8174	Q13477
1685	ENSG00000099875.14	4867.61	0.0331236	0.0726268	0.456079	0.648333	0.928486	MKNK2	2872	Q9HBH9
1686	ENSG00000099889.14	241.315	-0.0886521	0.147225	-0.602155	0.547071	0.895659	ARVCF	421	O00192
1687	ENSG00000099899.15	1832.29	0.125163	0.0851521	1.46987	0.141596	0.593412	TRMT2A	27037	Q8IZ69
1688	ENSG00000099901.17	6439.61	0.150006	0.0662658	2.2637	0.0235924	0.261154	RANBP1	5902	F6WQW2
1689	ENSG00000099904.15	547.046	-0.0727508	0.112026	-0.649411	0.516073	0.882834	ZDHHC8	29801	Q9ULC8
1690	ENSG00000099910.17	322.744	-0.0360954	0.135123	-0.26713	0.789369	0.963025	KLHL22	84861	Q53GT1
1691	ENSG00000099917.17	666.167	0.029081	0.112422	0.258677	0.795885	0.964041	MED15	51586	Q6PKB8
1692	ENSG00000099940.12	928.338	0.147469	0.110221	1.33793	0.180919	0.649054	SNAP29	9342	O95721
1693	ENSG00000099942.13	4337.07	0.0593535	0.0583538	1.01713	0.309091	0.767472	CRKL	1399	P46109
1694	ENSG00000099949.21	1534.84	0.164348	0.0881716	1.86395	0.0623284	0.417856	LZTR1	8216	Q8N653
1695	ENSG00000099953.10	11.6109	-1.0365	0.834284	-1.24238	0.214096	NA	MMP11	4320	B3KQS8
1696	ENSG00000099956.19	1330.21	-0.0263821	0.102193	-0.258159	0.796284	0.964374	SMARCB1	6598	Q12824
1697	ENSG00000099957.16	95.8933	0.107756	0.253287	0.425429	0.670524	0.934268	P2RX6	9127	O15547
1698	ENSG00000099958.14	35.0097	-0.559834	0.458762	-1.22031	0.222346	0.696557	DERL3	91319	Q96Q80
1699	ENSG00000099968.18	2328.15	0.0830034	0.0801932	1.03504	0.300649	0.76299	BCL2L13	23786	A0A087WX97
1700	ENSG00000099974.8	53.0779	-0.0645985	0.302643	-0.213448	0.830978	0.972936	DDTL	100037417	A0A0F7RPW6
1701	ENSG00000099977.14	4307.53	0.0160725	0.0886514	0.1813	0.856132	0.978925	DDT	1652	P30046
1702	ENSG00000099984.11	22.2311	-0.813621	0.52477	-1.55043	0.121038	NA	GSTT2	2953	P0CG29
1703	ENSG00000099991.18	1922.42	-0.0744038	0.0746559	-0.996623	0.318948	0.775055	CABIN1	23523	A0A024R1E5
1704	ENSG00000099992.15	288.634	-0.324884	0.146137	-2.22315	0.026206	0.273198	TBC1D10A	83874	A7E244
1705	ENSG00000099994.11	13.6793	0.150142	0.616681	0.243467	0.807643	NA	SUSD2	56241	A0A140VJW3
1706	ENSG00000099995.19	2376.11	0.383049	0.0918677	4.16957	3.05169e-05	0.0030454	SF3A1	10291	A0A024R1K8
1707	ENSG00000099999.15	297.681	-0.191494	0.156012	-1.22743	0.219659	0.695015	RNF215	200312	Q9Y6U7
1708	ENSG00000100003.18	154.951	-0.409354	0.268877	-1.52246	0.127894	0.57005	SEC14L2	23541	O76054
1709	ENSG00000100014.20	2228.04	-0.0098345	0.0749929	-0.131139	0.895665	0.984573	SPECC1L	23384	B2RMV2
1710	ENSG00000100023.19	1194.48	0.260204	0.0967581	2.68922	0.00716184	0.14037	PPIL2	23759	A0A024R1C1
1711	ENSG00000100027.16	3.95049	-1.20597	1.41586	-0.851759	0.394348	NA	YPEL1	29799	O60688
1712	ENSG00000100028.12	4420.24	0.0168249	0.0798978	0.21058	0.833215	0.973809	SNRPD3	6634	P62318
1713	ENSG00000100029.18	5530.5	0.151808	0.0767332	1.97839	0.0478851	0.369312	PES1	23481	O00541
1714	ENSG00000100030.14	5440.03	0.0341789	0.0724239	0.471929	0.636978	0.92515	MAPK1	5594	P28482
1715	ENSG00000100031.19	262.986	-0.717479	0.212344	-3.37884	0.000727911	0.0317504	GGT1	2678	A0A140VJJ9
1716	ENSG00000100033.16	18.2597	-0.198762	0.530669	-0.37455	0.707995	NA	PRODH	5625	O43272
1717	ENSG00000100034.14	1297.84	0.0519918	0.0929254	0.5595	0.57582	0.904473	PPM1F	9647	P49593
1718	ENSG00000100036.13	192.128	-0.125982	0.163226	-0.771823	0.440219	0.84619	SLC35E4	339665	Q6ICL7
1719	ENSG00000100038.19	784.705	-0.0519456	0.120673	-0.430465	0.666857	0.933967	TOP3B	8940	A0A024R1C2
1720	ENSG00000100053.10	4.93299	-0.701731	0.975419	-0.719414	0.471886	NA	CRYBB3	1417	P26998
1721	ENSG00000100056.12	772.634	0.0723574	0.119899	0.603484	0.546187	0.895659	ESS2	8220	Q96DF8
1722	ENSG00000100058.12	481.525	0.111247	0.116647	0.953704	0.340234	0.78955	CRYBB2P1	1416	NA
1723	ENSG00000100060.18	11.0502	-0.314389	0.694258	-0.452842	0.650662	NA	MFNG	4242	O00587
1724	ENSG00000100065.15	1136.89	-0.14786	0.0909438	-1.62584	0.103983	0.527577	CARD10	29775	Q9BWT7
1725	ENSG00000100068.13	188.22	0.0141569	0.170954	0.0828112	0.934002	0.991249	LRP5L	91355	A4QPB2
1726	ENSG00000100075.10	4063.26	-0.133796	0.0822221	-1.62725	0.103684	0.52721	SLC25A1	6576	D9HTE9
1727	ENSG00000100077.15	228.185	0.0312235	0.162807	0.191782	0.847913	0.977461	GRK3	157	A0A024R1D8
1728	ENSG00000100078.4	78.9934	-0.702516	0.253996	-2.76586	0.0056773	0.121871	PLA2G3	50487	Q9NZ20
1729	ENSG00000100083.19	1313.63	-0.0119734	0.100544	-0.119086	0.905207	0.986457	GGA1	26088	Q9UJY5
1730	ENSG00000100084.14	1311.23	0.0792532	0.0809852	0.978614	0.327771	0.78211	HIRA	7290	P54198
1731	ENSG00000100092.23	49.008	-0.0795167	0.490653	-0.162063	0.871256	0.980961	SH3BP1	23616	Q9Y3L3
1732	ENSG00000100097.12	8588.71	-0.131764	0.0821978	-1.60301	0.108933	0.535971	LGALS1	3956	P09382
1733	ENSG00000100099.20	901.489	0.0581149	0.100439	0.578609	0.562853	0.900582	HPS4	89781	A8K2E6
1734	ENSG00000100100.13	34.1909	-0.7663	0.432501	-1.77179	0.0764295	0.459989	PIK3IP1	113791	Q96FE7
1735	ENSG00000100104.13	981.867	0.217573	0.114705	1.8968	0.0578547	0.403852	SRRD	402055	Q9UH36
1736	ENSG00000100105.18	525.154	-0.0683576	0.116425	-0.58714	0.55711	0.899286	PATZ1	23598	A0A024R1M5
1737	ENSG00000100106.22	1247.23	-0.0793908	0.082825	-0.958537	0.337792	0.788986	TRIOBP	11078	Q9H2D6
1738	ENSG00000100109.17	1363.45	0.0842256	0.10959	0.768549	0.442161	0.847193	TFIP11	24144	A0A024R1I7
1739	ENSG00000100116.16	909.417	-0.0510902	0.0906172	-0.563803	0.572888	0.903162	GCAT	23464	O75600
1740	ENSG00000100124.15	1076.74	0.0335961	0.0874181	0.384315	0.700745	0.942893	ANKRD54	129138	Q6NXT1
1741	ENSG00000100129.18	10423.7	-0.102826	0.0595039	-1.72805	0.0839799	0.479069	EIF3L	51386	Q9Y262
1742	ENSG00000100138.15	5396.31	0.0945916	0.0734426	1.28797	0.197758	0.670125	SNU13	4809	P55769
1743	ENSG00000100139.13	1104.17	-0.0582207	0.0874884	-0.665467	0.505752	0.877464	MICALL1	85377	Q8N3F8
1744	ENSG00000100142.15	1877.14	0.0921593	0.0857019	1.07535	0.282219	0.749223	POLR2F	5435	B0QYL9
1745	ENSG00000100147.13	246.745	0.0578531	0.159058	0.363724	0.716064	0.946106	CCDC134	79879	B0QY51
1746	ENSG00000100150.20	523.822	-0.154557	0.148741	-1.0391	0.29876	0.761926	DEPDC5	9681	O75140
1747	ENSG00000100151.16	814.891	0.110603	0.110403	1.00181	0.316436	0.772939	PICK1	9463	A0A024R1J5
1748	ENSG00000100154.14	786.002	-0.169865	0.141919	-1.19692	0.231338	0.708229	TTC28	23331	Q96AY4
1749	ENSG00000100162.15	1018.88	0.0186332	0.0947912	0.196571	0.844164	0.976269	CENPM	79019	Q9NSP4
1750	ENSG00000100196.11	816.77	-0.170563	0.101827	-1.67502	0.0939294	0.504391	KDELR3	11015	A0A024R1R0
1751	ENSG00000100197.22	11.1542	0.109818	0.656753	0.167214	0.867201	NA	CYP2D6	1565	C1ID52
1752	ENSG00000100201.21	17715.3	0.087806	0.0536759	1.63586	0.101869	0.52339	DDX17	10521	A0A1W2PQ51
1753	ENSG00000100206.10	15.4004	-0.206846	0.650889	-0.31779	0.750644	NA	DMC1	11144	Q14565
1754	ENSG00000100207.18	3643.06	-0.0941692	0.0710494	-1.3254	0.185037	0.653251	TCF20	6942	Q9UGU0
1755	ENSG00000100209.10	308.884	-0.146103	0.138709	-1.05331	0.292199	0.757904	HSCB	150274	B0QYH2
1756	ENSG00000100211.10	316.808	-0.221491	0.13214	-1.67618	0.093702	0.504143	CBY1	25776	A0A087WUW0
1757	ENSG00000100216.6	4208.71	0.0768551	0.0779298	0.98621	0.32403	0.77932	TOMM22	56993	Q549C5
1758	ENSG00000100219.16	5638.06	0.132485	0.0661074	2.00409	0.0450608	0.35943	XBP1	7494	P17861
1759	ENSG00000100220.12	3975.46	0.0406003	0.0771291	0.526394	0.598615	0.910625	RTCB	51493	Q9Y3I0
1760	ENSG00000100221.10	3421.14	0.0345409	0.0678824	0.508834	0.610868	0.914824	JOSD1	9929	A0A024R1P5
1761	ENSG00000100225.18	3749.21	0.0471796	0.0717366	0.657679	0.510745	0.880745	FBXO7	25793	Q9Y3I1
1762	ENSG00000100226.16	1327.65	-0.21243	0.0834517	-2.54554	0.0109109	0.173526	GTPBP1	9567	O00178
1763	ENSG00000100227.18	3270.72	0.113069	0.0689599	1.63964	0.10108	0.52292	POLDIP3	84271	B4E0L0
1764	ENSG00000100234.11	1768.49	-0.00205003	0.0711208	-0.0288246	0.977004	0.998016	TIMP3	7078	P35625
1765	ENSG00000100239.16	1917.84	-0.029391	0.0716374	-0.410275	0.681604	0.936586	PPP6R2	9701	O75170
1766	ENSG00000100241.21	5937.95	-0.0805299	0.0877546	-0.917671	0.358791	0.799362	SBF1	6305	A0A024R4Z9
1767	ENSG00000100242.15	1195.26	0.114329	0.114234	1.00083	0.316908	0.773578	SUN2	25777	B4E2A6
1768	ENSG00000100243.21	1754.9	-0.0138336	0.0787135	-0.175746	0.860493	0.980325	CYB5R3	1727	P00387
1769	ENSG00000100246.13	185.084	-0.131767	0.1727	-0.762983	0.445474	0.849145	DNAL4	10126	O96015
1770	ENSG00000100258.18	1215.74	-0.0945642	0.086107	-1.09822	0.27211	0.743194	LMF2	91289	Q9BU23
1771	ENSG00000100263.14	778.674	0.259199	0.0933478	2.77671	0.00549128	0.120247	RHBDD3	25807	A0A024R1J2
1772	ENSG00000100266.19	2743.66	0.00457635	0.0728382	0.062829	0.949903	0.994831	PACSIN2	11252	Q9UNF0
1773	ENSG00000100271.17	69.0502	-0.249713	0.265306	-0.941226	0.346589	0.791434	TTLL1	25809	A0A024R4U6
1774	ENSG00000100280.16	4800.87	-0.0290735	0.0695848	-0.417814	0.676083	0.935358	AP1B1	162	Q10567
1775	ENSG00000100281.14	1117.56	-0.0591942	0.105412	-0.561553	0.574421	0.903689	HMGXB4	10042	Q7Z641
1776	ENSG00000100284.21	590.753	0.110491	0.116219	0.950716	0.341749	0.789779	TOM1	10043	B3KUF5
1777	ENSG00000100285.10	891.069	-0.148697	0.0951774	-1.56232	0.118213	0.555299	NEFH	4744	P12036
1778	ENSG00000100288.19	337.12	0.134413	0.160528	0.837318	0.402414	0.826048	CHKB	1120	A0A024R4X4
1779	ENSG00000100290.3	8.83823	0.122814	0.809986	0.151625	0.879483	NA	BIK	638	A0A024R4X6
1780	ENSG00000100292.17	585.667	-0.11201	0.121887	-0.918961	0.358116	0.798956	HMOX1	3162	P09601
1781	ENSG00000100294.13	1001.6	0.0839293	0.107435	0.781207	0.434681	0.842613	MCAT	27349	Q8IVS2
1782	ENSG00000100296.13	2162.31	0.0109831	0.086141	0.127502	0.898543	0.984878	THOC5	8563	A0A024R1D6
1783	ENSG00000100297.16	7814.73	-0.0150737	0.0682378	-0.2209	0.825171	0.971449	MCM5	4174	B1AHB0
1784	ENSG00000100298.15	3.74191	-0.511477	1.11301	-0.459542	0.645845	NA	APOBEC3H	164668	B7TQM4
1785	ENSG00000100299.18	328.572	0.185697	0.1348	1.37757	0.168335	0.632369	ARSA	410	A0A0C4DFZ2
1786	ENSG00000100300.18	3803.19	-0.0694325	0.0821815	-0.844867	0.398185	0.823543	TSPO	706	O76068
1787	ENSG00000100302.7	3.08698	-0.989115	1.21111	-0.816699	0.414101	NA	RASD2	23551	Q96D21
1788	ENSG00000100304.13	4219.38	0.0691916	0.0724076	0.955584	0.339282	0.78955	TTLL12	23170	A0A024R4U3
1789	ENSG00000100307.13	239.464	-0.291856	0.161881	-1.8029	0.0714039	0.444084	CBX7	23492	B0QYP2
1790	ENSG00000100311.17	407.668	-0.1116	0.11484	-0.971788	0.331156	0.784776	PDGFB	5155	P01127
1791	ENSG00000100316.16	49186.3	-0.139159	0.0747927	-1.8606	0.0628013	0.419735	RPL3	6122	P39023
1792	ENSG00000100319.13	324.016	0.00621457	0.147797	0.042048	0.96646	0.997203	ZMAT5	55954	A0A024R1I1
1793	ENSG00000100320.23	3716.49	-0.0109527	0.0627564	-0.174528	0.861451	0.980391	RBFOX2	23543	O43251
1794	ENSG00000100324.14	809.257	-0.00413366	0.110181	-0.037517	0.970073	0.997203	TAB1	10454	A8K6K3
1795	ENSG00000100325.15	1213.77	0.0820583	0.0820207	1.00046	0.317089	0.773578	ASCC2	84164	Q9H1I8
1796	ENSG00000100330.15	1362.79	-0.0396319	0.101434	-0.390714	0.696009	0.941917	MTMR3	8897	Q13615
1797	ENSG00000100335.15	3655.1	0.125508	0.0697118	1.80039	0.0717993	0.44485	MIEF1	54471	B0QY95
1798	ENSG00000100342.20	8.7423	0.740129	0.727847	1.01687	0.309213	NA	APOL1	8542	O14791
1799	ENSG00000100344.11	331.231	-0.116625	0.144317	-0.808118	0.419023	0.8339	PNPLA3	80339	Q9NST1
1800	ENSG00000100345.21	14090.9	-0.0839952	0.0679821	-1.23555	0.216626	0.692941	MYH9	4627	A0A024R1N1
1801	ENSG00000100347.15	2400.94	0.0424657	0.0710648	0.597563	0.550132	0.89578	SAMM50	25813	Q9Y512
1802	ENSG00000100348.10	1159.91	0.116949	0.0922615	1.26758	0.204949	0.678474	TXN2	25828	Q99757
1803	ENSG00000100350.14	1162.92	-0.0629586	0.102207	-0.61599	0.537901	0.891953	FOXRED2	80020	Q8IWF2
1804	ENSG00000100351.17	2.67503	-1.07668	1.65913	-0.64894	0.516377	NA	GRAP2	9402	O75791
1805	ENSG00000100353.18	9064.47	-0.0772289	0.0650572	-1.18709	0.235191	0.712221	EIF3D	8664	O15371
1806	ENSG00000100354.21	1991.95	-0.294525	0.0909069	-3.23985	0.00119593	0.0447979	TNRC6B	23112	A0A024R1N5
1807	ENSG00000100359.21	1985.79	0.0836644	0.0859313	0.97362	0.330245	0.784348	SGSM3	27352	B4DVE3
1808	ENSG00000100360.15	272.174	-0.153298	0.145745	-1.05183	0.29288	0.75831	IFT27	11020	Q9BW83
1809	ENSG00000100364.18	3035.63	0.124297	0.093541	1.3288	0.183915	0.651961	KIAA0930	23313	Q6ICG6
1810	ENSG00000100372.15	1063.19	0.0900754	0.102663	0.877392	0.380274	0.813411	SLC25A17	10478	B4DU97
1811	ENSG00000100376.12	533.546	0.0350006	0.115132	0.304003	0.761126	0.956337	FAM118A	55007	A0A024R4V3
1812	ENSG00000100380.14	10657.3	-0.058942	0.0599117	-0.983813	0.325207	0.780234	ST13	6767	B4E0U6
1813	ENSG00000100385.14	9.22554	-0.744129	0.882725	-0.842991	0.399234	NA	IL2RB	3560	P14784
1814	ENSG00000100387.9	1694.63	0.00122622	0.0785439	0.0156119	0.987544	0.999857	RBX1	9978	P62877
1815	ENSG00000100393.14	809.91	-0.0251263	0.112663	-0.223022	0.823518	0.971034	EP300	2033	Q09472
1816	ENSG00000100395.15	2390.17	0.176618	0.0814866	2.16744	0.030201	0.297079	L3MBTL2	83746	A0A0S2Z5X6
1817	ENSG00000100401.19	6318.91	0.208204	0.0694001	3.00005	0.00269934	0.0768811	RANGAP1	5905	A0A024R1U0
1818	ENSG00000100403.12	3511.5	0.071003	0.068151	1.04185	0.297482	0.760513	ZC3H7B	23264	Q9UGR2
1819	ENSG00000100410.8	2124.93	0.124296	0.0836451	1.48599	0.137281	0.586069	PHF5A	84844	A0A024R1U2
1820	ENSG00000100412.16	3816.15	0.00213998	0.0610491	0.0350535	0.972037	0.997203	ACO2	50	Q99798
1821	ENSG00000100413.17	1994.38	0.194277	0.0889504	2.18411	0.0289542	0.291264	POLR3H	171568	A0A024R1P3
1822	ENSG00000100416.15	2070.35	0.241475	0.0696121	3.46886	0.000522666	0.0251206	TRMU	55687	Q2PPL5
1823	ENSG00000100417.12	436.751	-0.0258721	0.127051	-0.203636	0.838638	0.975141	PMM1	5372	A0A024R1U5
1824	ENSG00000100418.8	2979.22	0.218373	0.101101	2.15994	0.0307776	0.299617	DESI1	27351	Q6ICB0
1825	ENSG00000100422.14	2213.72	0.0147251	0.0740583	0.198831	0.842395	0.975951	CERK	64781	A0A024R4U8
1826	ENSG00000100425.18	945.076	0.252036	0.0891302	2.82773	0.00468793	0.109607	BRD1	23774	A0A024R4V5
1827	ENSG00000100426.7	1424.52	-0.0921502	0.0815931	-1.12939	0.258735	0.732605	ZBED4	9889	O75132
1828	ENSG00000100429.18	210.575	0.147937	0.22776	0.649528	0.515997	0.88282	HDAC10	83933	Q969S8
1829	ENSG00000100439.10	164.465	-0.196691	0.284612	-0.691083	0.489514	0.870912	ABHD4	63874	Q8TB40
1830	ENSG00000100441.10	1359.45	-0.0915758	0.0785815	-1.16536	0.243873	0.720928	KHNYN	23351	O15037
1831	ENSG00000100442.11	1218.92	-0.00155437	0.0893784	-0.0173909	0.986125	0.999428	FKBP3	2287	Q00688
1832	ENSG00000100445.17	290.35	0.229811	0.150183	1.5302	0.125966	0.568558	SDR39U1	56948	F6RWC2
1833	ENSG00000100461.18	1848.71	0.0749051	0.0831591	0.900745	0.367724	0.803784	RBM23	55147	A0A0S2Z5D9
1834	ENSG00000100462.16	2935.3	0.0771294	0.077156	0.999656	0.317477	0.774033	PRMT5	10419	O14744
1835	ENSG00000100478.15	158.621	0.0367132	0.192944	0.190279	0.84909	0.977461	AP4S1	11154	Q9Y587
1836	ENSG00000100479.13	462.111	-0.252463	0.124422	-2.02909	0.042449	0.350117	POLE2	5427	P56282
1837	ENSG00000100483.14	156.154	0.202364	0.180581	1.12063	0.262447	0.734492	VCPKMT	79609	Q9H867
1838	ENSG00000100485.12	494.714	-0.00185757	0.156456	-0.0118728	0.990527	0.999857	SOS2	6655	Q07890
1839	ENSG00000100490.9	165.581	-0.231967	0.251798	-0.921241	0.356924	0.798024	CDKL1	8814	J3KMW1
1840	ENSG00000100503.24	1516.72	-0.0781434	0.117263	-0.666392	0.50516	0.877137	NIN	51199	Q8N4C6
1841	ENSG00000100504.17	2602.28	-0.127986	0.0698919	-1.8312	0.0670703	0.432993	PYGL	5836	P06737
1842	ENSG00000100505.13	4.34288	-0.830581	1.04634	-0.793794	0.427316	NA	TRIM9	114088	Q9C026
1843	ENSG00000100519.12	2436.72	0.00831482	0.0784015	0.106054	0.915539	0.988463	PSMC6	5706	A0A087X2I1
1844	ENSG00000100522.10	3591.25	-0.0100679	0.0633782	-0.158855	0.873783	0.980961	GNPNAT1	64841	A0A024R649
1845	ENSG00000100523.15	657.036	0.140224	0.120698	1.16178	0.245327	0.721519	DDHD1	80821	Q8NEL9
1846	ENSG00000100526.20	652.366	-0.132324	0.112595	-1.17522	0.239908	0.716435	CDKN3	1033	Q16667
1847	ENSG00000100528.12	1889.74	0.000822223	0.0708234	0.0116095	0.990737	0.999857	CNIH1	10175	B2R4P1
1848	ENSG00000100532.12	136.896	-0.229876	0.235588	-0.975753	0.329187	0.783218	CGRRF1	10668	Q99675
1849	ENSG00000100554.12	1142.92	0.00274238	0.084659	0.0323933	0.974158	0.997556	ATP6V1D	51382	A0A024R683
1850	ENSG00000100558.9	184.204	-0.0649656	0.170359	-0.381346	0.702946	0.943828	PLEK2	26499	Q9NYT0
1851	ENSG00000100564.9	449.795	0.0856265	0.122666	0.698046	0.485149	0.86782	PIGH	5283	Q14442
1852	ENSG00000100567.13	2139.34	-0.0776395	0.0862753	-0.899905	0.368171	0.803784	PSMA3	5684	A0A140VK43
1853	ENSG00000100568.11	1611.97	0.180295	0.0907342	1.98707	0.0469146	0.365939	VTI1B	10490	Q9UEU0
1854	ENSG00000100575.14	375.011	-0.154883	0.124144	-1.2476	0.212176	0.688079	TIMM9	26520	A0A024R648
1855	ENSG00000100577.19	593.678	0.00454208	0.122856	0.0369706	0.970508	0.997203	GSTZ1	2954	O43708
1856	ENSG00000100578.17	695.126	-0.179279	0.112196	-1.59791	0.110063	0.537689	KIAA0586	9786	Q9BVV6
1857	ENSG00000100580.8	1102.91	-0.0393446	0.0819709	-0.479983	0.63124	0.922777	TMED8	283578	Q6PL24
1858	ENSG00000100583.4	17.3895	-0.14659	0.502083	-0.291965	0.770314	NA	SAMD15	161394	Q9P1V8
1859	ENSG00000100591.8	3975.21	0.142854	0.0666971	2.14183	0.0322074	0.306662	AHSA1	10598	G3V438
1860	ENSG00000100592.15	227.282	-0.00703199	0.281944	-0.0249411	0.980102	0.99921	DAAM1	23002	Q9Y4D1
1861	ENSG00000100596.6	1350.64	0.156078	0.119047	1.31106	0.189837	0.661092	SPTLC2	9517	A0A024R6H1
1862	ENSG00000100600.15	1046	0.0344335	0.0847086	0.406493	0.68438	0.93712	LGMN	5641	Q53XC6
1863	ENSG00000100601.10	443.649	0.0895936	0.142881	0.627052	0.530625	0.889864	ALKBH1	8846	Q13686
1864	ENSG00000100603.13	1881.39	-0.0141745	0.0813651	-0.174208	0.861702	0.980391	SNW1	22938	G3V3A4
1865	ENSG00000100605.17	1338.46	0.278358	0.0967862	2.876	0.00402743	0.0988562	ITPK1	3705	A0A024R6H3
1866	ENSG00000100612.14	774.254	-0.29806	0.109709	-2.71683	0.00659109	0.134259	DHRS7	51635	Q9Y394
1867	ENSG00000100614.18	1028.62	-0.0506534	0.0902249	-0.561413	0.574516	0.903699	PPM1A	5494	A0A024R6A5
1868	ENSG00000100625.9	777.178	0.00586647	0.125818	0.0466268	0.962811	0.997203	SIX4	51804	Q9UIU6
1869	ENSG00000100629.17	437.655	-0.216923	0.150372	-1.44257	0.149141	0.606591	CEP128	145508	Q6ZU80
1870	ENSG00000100632.11	4190.47	0.0875727	0.0594946	1.47194	0.141036	0.592849	ERH	2079	A0A024R6D4
1871	ENSG00000100644.17	4594.93	0.0836491	0.0862373	0.969987	0.332053	0.785404	HIF1A	3091	Q16665
1872	ENSG00000100647.8	248.855	0.156872	0.183835	0.85333	0.393476	0.819355	SUSD6	9766	Q92537
1873	ENSG00000100650.16	2100.87	-0.0968515	0.0803876	-1.20481	0.228278	0.705021	SRSF5	6430	A0A024R6D8
1874	ENSG00000100664.11	8624.44	0.175532	0.0787397	2.22928	0.0257956	0.2713	EIF5	1983	A0A024R6Q1
1875	ENSG00000100697.14	1519	-0.0295331	0.110326	-0.267688	0.788939	0.962917	DICER1	23405	Q9UPY3
1876	ENSG00000100711.13	520.949	-0.00763716	0.108121	-0.0706354	0.943688	0.993777	ZFYVE21	79038	Q9BQ24
1877	ENSG00000100714.17	5202.64	-0.0521533	0.0645147	-0.808394	0.418864	0.83371	MTHFD1	4522	P11586
1878	ENSG00000100722.20	2213.18	0.0409795	0.0675069	0.607041	0.543824	0.894552	ZC3H14	79882	Q6PJT7
1879	ENSG00000100726.15	1582.41	0.0452011	0.0769598	0.587334	0.556979	0.899286	TELO2	9894	B4DXS2
1880	ENSG00000100731.16	1919.49	0.136322	0.136902	0.995764	0.319365	0.775157	PCNX1	22990	Q96RV3
1881	ENSG00000100739.11	11.0329	0.806861	0.657276	1.22758	0.219603	NA	BDKRB1	623	P46663
1882	ENSG00000100744.15	460.118	-0.107668	0.130547	-0.824744	0.409517	0.829102	GSKIP	51527	A0A024R6P6
1883	ENSG00000100749.8	894.377	-0.0338051	0.0955154	-0.353923	0.723397	0.946935	VRK1	7443	Q99986
1884	ENSG00000100764.14	2976.44	0.0724056	0.074586	0.970767	0.331664	0.785404	PSMC1	5700	P62191
1885	ENSG00000100767.16	654.973	-0.137759	0.126674	-1.08751	0.276812	0.745463	PAPLN	89932	B3KXI1
1886	ENSG00000100784.12	262.125	-0.265303	0.158922	-1.66939	0.0950408	0.50719	RPS6KA5	9252	O75582
1887	ENSG00000100796.17	1813.21	0.0875458	0.0846504	1.0342	0.301041	0.76299	PPP4R3A	55671	A0A024R6M2
1888	ENSG00000100802.15	246.022	0.0540327	0.157414	0.343252	0.731409	0.947912	C14orf93	60686	Q9H972
1889	ENSG00000100804.19	4471.19	0.136735	0.0754709	1.81175	0.0700246	0.440323	PSMB5	5693	A0A140VJS7
1890	ENSG00000100811.14	4266.15	0.0805276	0.0709587	1.13485	0.256438	0.73085	YY1	7528	P25490
1891	ENSG00000100813.14	4118.33	0.0913333	0.071456	1.27818	0.201187	0.673527	ACIN1	22985	Q9UKV3
1892	ENSG00000100814.18	1019.68	-0.0441732	0.0858147	-0.514751	0.606727	0.91348	CCNB1IP1	57820	Q9NPC3
1893	ENSG00000100815.12	1178.5	0.0573469	0.341643	0.167856	0.866696	0.980927	TRIP11	9321	Q15643
1894	ENSG00000100823.12	2977.23	0.0875347	0.0813085	1.07658	0.28167	0.749223	APEX1	328	P27695
1895	ENSG00000100836.10	2077.67	-0.00602352	0.0739163	-0.0814911	0.935051	0.991478	PABPN1	8106	Q86U42
1896	ENSG00000100852.13	2578.03	-0.0872969	0.116562	-0.748928	0.453901	0.852795	ARHGAP5	394	Q13017
1897	ENSG00000100865.15	715.333	0.0509258	0.102731	0.495721	0.620091	0.919099	CINP	51550	Q9BW66
1898	ENSG00000100867.14	29.7574	0.622497	0.409568	1.51989	0.128539	0.571174	DHRS2	10202	Q13268
1899	ENSG00000100883.12	1738.15	0.0893049	0.0824673	1.08291	0.278847	0.746381	SRP54	6729	P61011
1900	ENSG00000100888.14	3130.9	0.00998984	0.0700503	0.142609	0.886599	0.983476	CHD8	57680	Q9HCK8
1901	ENSG00000100889.12	597.405	-0.268406	0.11016	-2.4365	0.0148301	0.203287	PCK2	5106	A0A0A0MS74
1902	ENSG00000100890.16	938.049	0.171278	0.10267	1.66823	0.0952707	0.507637	PRORP	9692	O15091
1903	ENSG00000100897.17	1707.92	0.01259	0.0743793	0.169268	0.865586	0.980927	DCAF11	80344	B3KSW2
1904	ENSG00000100902.11	3994.41	0.0649228	0.0639596	1.01506	0.310078	0.767736	PSMA6	5687	P60900
1905	ENSG00000100906.10	1796.31	0.236914	0.101193	2.34122	0.0192207	0.236493	NFKBIA	4792	P25963
1906	ENSG00000100908.14	243.568	0.0512628	0.165493	0.309758	0.756745	0.955912	EMC9	51016	H0YNH6
1907	ENSG00000100911.16	1967.24	-0.0119244	0.1031	-0.115659	0.907923	0.987286	PSME2	5721	Q86SZ7
1908	ENSG00000100916.14	213.428	-0.189841	0.163705	-1.15965	0.24619	0.722308	BRMS1L	84312	Q5PSV4
1909	ENSG00000100918.13	10.3729	-0.22781	0.710386	-0.320685	0.748449	NA	REC8	9985	O95072
1910	ENSG00000100926.15	888.887	0.187967	0.0942927	1.99344	0.0462137	0.36329	TM9SF1	10548	O15321
1911	ENSG00000100934.15	3296.83	-0.0608493	0.0699164	-0.870314	0.384129	0.814197	SEC23A	10484	Q15436
1912	ENSG00000100938.17	1505.91	0.0146672	0.0762073	0.192464	0.847379	0.977256	GMPR2	51292	Q9P2T1
1913	ENSG00000100941.9	2782.97	-0.0209529	0.110429	-0.189741	0.849512	0.977461	PNN	5411	Q9H307
1914	ENSG00000100949.14	483.618	0.23134	0.118035	1.95994	0.0500034	0.378733	RABGGTA	5875	Q92696
1915	ENSG00000100968.14	22.1541	-1.05582	0.671528	-1.57226	0.11589	NA	NFATC4	4776	Q14934
1916	ENSG00000100979.15	20.4529	0.0703617	0.509983	0.137969	0.890265	NA	PLTP	5360	P55058
1917	ENSG00000100982.12	302.216	0.142478	0.137438	1.03667	0.299891	0.762887	PCIF1	63935	Q9H4Z3
1918	ENSG00000100983.12	1879.57	-0.00246772	0.0854752	-0.0288706	0.976968	0.998016	GSS	2937	P48637
1919	ENSG00000100991.12	2799.89	0.181681	0.0808501	2.24713	0.0246318	0.266345	TRPC4AP	26133	Q8TEL6
1920	ENSG00000100994.12	1416.12	-0.125126	0.0765037	-1.63556	0.101932	0.52339	PYGB	5834	P11216
1921	ENSG00000100997.20	814.069	-0.0201387	0.107575	-0.187207	0.851499	0.978115	ABHD12	26090	Q8N2K0
1922	ENSG00000101000.6	1059.82	-0.331708	0.0859186	-3.86072	0.000113055	0.00849405	PROCR	10544	Q9UNN8
1923	ENSG00000101003.10	925.106	0.0314327	0.088393	0.355601	0.722139	0.946935	GINS1	9837	Q14691
1924	ENSG00000101004.15	395.969	-0.250574	0.128968	-1.94292	0.0520259	0.38732	NINL	22981	Q9Y2I6
1925	ENSG00000101019.22	1898.27	0.201648	0.0922957	2.1848	0.0289035	0.291106	UQCC1	55245	Q9NVA1
1926	ENSG00000101040.19	976.81	-0.203741	0.117291	-1.73706	0.0823773	0.474832	ZMYND8	23613	Q569J9
1927	ENSG00000101052.13	387.578	-0.00913168	0.130622	-0.0699091	0.944266	0.993777	IFT52	51098	Q9Y366
1928	ENSG00000101057.16	5507.26	0.0697288	0.0791181	0.881326	0.378141	0.812327	MYBL2	4605	P10244
1929	ENSG00000101076.16	13.6868	0.652053	0.618614	1.05405	0.291858	NA	HNF4A	3172	F1D8T1
1930	ENSG00000101079.21	1495.84	-0.0164137	0.0850888	-0.192901	0.847037	0.977256	NDRG3	57446	Q9UGV2
1931	ENSG00000101084.18	4809.31	0.197436	0.0668243	2.95456	0.00313116	0.0835382	RAB5IF	55969	Q9BUV8
1932	ENSG00000101096.20	14.2485	-1.26735	0.605432	-2.0933	0.0363226	NA	NFATC2	4773	Q13469
1933	ENSG00000101098.12	661.86	0.037772	0.109167	0.346001	0.729342	0.94744	RIMS4	140730	Q9H426
1934	ENSG00000101104.12	97.6411	0.0087879	0.260628	0.0337181	0.973102	0.997203	PABPC1L	80336	NA
1935	ENSG00000101109.12	1887.95	0.0158408	0.086425	0.18329	0.854571	0.978876	STK4	6789	Q13043
1936	ENSG00000101115.13	926.339	0.155919	0.0923669	1.68804	0.0914027	0.497464	SALL4	57167	Q9UJQ4
1937	ENSG00000101126.18	2068.53	0.0766256	0.0937104	0.817685	0.413537	0.831466	ADNP	23394	Q9H2P0
1938	ENSG00000101132.10	612.222	-0.0736921	0.113019	-0.652032	0.51438	0.881934	PFDN4	5203	Q9NQP4
1939	ENSG00000101138.12	2246.99	0.156374	0.0831952	1.8796	0.0601621	0.411702	CSTF1	1477	Q05048
1940	ENSG00000101146.13	1861.66	0.121624	0.075169	1.61801	0.105661	0.530457	RAE1	8480	P78406
1941	ENSG00000101150.17	3917.85	0.201976	0.0734742	2.74894	0.00597889	0.125865	TPD52L2	7165	O43399
1942	ENSG00000101152.11	2712.48	0.175906	0.0711885	2.47099	0.013474	0.194421	DNAJC5	80331	Q6AHX3
1943	ENSG00000101158.15	3775.28	0.0741605	0.0690161	1.07454	0.282581	0.749582	NELFCD	51497	H0UI80
1944	ENSG00000101160.14	11799.4	-0.103255	0.0696359	-1.48279	0.13813	0.586887	CTSZ	1522	Q9UBR2
1945	ENSG00000101161.8	2765.62	0.0487918	0.0682507	0.714891	0.474677	0.861509	PRPF6	24148	O94906
1946	ENSG00000101162.4	2.85799	-0.437761	1.26127	-0.347079	0.728532	NA	TUBB1	81027	Q9H4B7
1947	ENSG00000101166.16	13850.3	-0.160815	0.0777989	-2.06706	0.0387289	0.337761	PRELID3B	51012	Q9Y3B1
1948	ENSG00000101181.17	1308.3	0.171712	0.0924805	1.85674	0.0633481	0.420594	MTG2	26164	Q9H4K7
1949	ENSG00000101182.15	5784.89	0.12859	0.07813	1.64585	0.0997953	0.519564	PSMA7	5688	A0A0K0K1K4
1950	ENSG00000101187.16	1397.06	0.0240028	0.079177	0.303153	0.761773	0.956337	SLCO4A1	28231	Q96BD0
1951	ENSG00000101188.5	3.23745	-0.522875	1.17541	-0.444843	0.656433	NA	NTSR1	4923	P30989
1952	ENSG00000101189.7	1010.64	0.0902201	0.0934114	0.965836	0.334126	0.786466	MRGBP	55257	Q9NV56
1953	ENSG00000101190.13	1026.47	-0.0621244	0.0823815	-0.754107	0.450785	0.852174	TCFL5	10732	Q86TP4
1954	ENSG00000101191.17	2942.2	0.0623074	0.0805342	0.773677	0.439122	0.845527	DIDO1	11083	Q9BTC0
1955	ENSG00000101193.8	1330.5	0.10607	0.0816855	1.29852	0.194108	0.667069	GID8	54994	Q9NWU2
1956	ENSG00000101197.13	15.8241	0.0877831	0.608655	0.144225	0.885323	NA	BIRC7	79444	Q96CA5
1957	ENSG00000101199.13	1954.77	0.166904	0.0866438	1.92632	0.0540645	0.393314	ARFGAP1	55738	Q8N6T3
1958	ENSG00000101213.7	104.727	-0.425496	0.218491	-1.94743	0.0514835	0.385257	PTK6	5753	Q13882
1959	ENSG00000101216.11	1167.46	0.220244	0.0854784	2.5766	0.0099776	0.166586	GMEB2	26205	B4DQS0
1960	ENSG00000101220.17	1225.69	-0.0283505	0.0870451	-0.325699	0.744652	0.951932	C20orf27	54976	Q9GZN8
1961	ENSG00000101222.12	7.23976	0.950557	0.841793	1.12921	0.258811	NA	SPEF1	25876	Q9Y4P9
1962	ENSG00000101224.17	1494.48	0.00692123	0.0826796	0.0837115	0.933286	0.990996	CDC25B	994	B4DIG0
1963	ENSG00000101230.6	49.9539	0.433844	0.375233	1.1562	0.247599	0.723484	ISM1	140862	B1AKI9
1964	ENSG00000101236.17	1174.84	0.0896851	0.0827758	1.08347	0.2786	0.746381	RNF24	11237	Q9Y225
1965	ENSG00000101246.20	612.275	-0.033956	0.104781	-0.324065	0.745889	0.952618	ARFRP1	10139	Q13795
1966	ENSG00000101247.18	459.79	-0.0120977	0.15109	-0.0800696	0.936182	0.991536	NDUFAF5	79133	Q5TEU4
1967	ENSG00000101255.11	1432.83	0.0015599	0.0924722	0.0168689	0.986541	0.999539	TRIB3	57761	Q96RU7
1968	ENSG00000101266.19	3621.43	0.221703	0.0650522	3.40808	0.000654213	0.0295564	CSNK2A1	1457	P68400
1969	ENSG00000101278.6	10.7195	0.443385	0.670848	0.660933	0.508655	NA	NA	NA	NA
1970	ENSG00000101290.14	1121.15	0.0615103	0.109238	0.563085	0.573377	0.903212	CDS2	8760	O95674
1971	ENSG00000101294.17	2282.24	0.207419	0.0720008	2.88079	0.00396684	0.0980312	HM13	81502	A0A0S2Z5V7
1972	ENSG00000101298.15	273.049	0.000564724	0.145939	0.00386959	0.996913	0.999857	SNPH	9751	O15079
1973	ENSG00000101306.11	10.1179	0.0528809	0.686619	0.0770163	0.938611	NA	MYLK2	85366	Q9H1R3
1974	ENSG00000101310.17	2703.53	-0.0310655	0.0746337	-0.416239	0.677235	0.935687	SEC23B	10483	Q15437
1975	ENSG00000101311.15	1031.26	-0.0102954	0.0869468	-0.11841	0.905743	0.986457	FERMT1	55612	Q49AC8
1976	ENSG00000101331.17	4.32591	-0.224543	1.06771	-0.210303	0.833431	NA	CCM2L	140706	Q9NUG4
1977	ENSG00000101333.16	3.648	-1.96465	1.4627	-1.34317	0.179218	NA	PLCB4	5332	Q15147
1978	ENSG00000101335.10	175.541	-0.110759	0.217739	-0.508677	0.610979	0.914824	MYL9	10398	P24844
1979	ENSG00000101337.16	1479.38	0.0812838	0.0897202	0.905969	0.364952	0.80239	TM9SF4	9777	A0A024QYR3
1980	ENSG00000101343.14	793.138	-0.0107301	0.108127	-0.0992361	0.920951	0.989496	CRNKL1	51340	Q5JY65
1981	ENSG00000101346.14	2537.87	0.0752413	0.0752763	0.999535	0.317535	0.774033	POFUT1	23509	Q9H488
1982	ENSG00000101347.9	991.506	-0.0622782	0.0928967	-0.670403	0.502601	0.876889	SAMHD1	25939	Q59H15
1983	ENSG00000101350.8	2075.18	0.125724	0.0693136	1.81385	0.0697009	0.439031	KIF3B	9371	O15066
1984	ENSG00000101353.14	6.40177	-0.670485	0.956606	-0.700899	0.483366	NA	MROH8	140699	Q0P682
1985	ENSG00000101361.17	6401.68	0.155358	0.0625318	2.48446	0.0129747	0.192503	NOP56	10528	O00567
1986	ENSG00000101363.12	665.098	0.180659	0.102997	1.75402	0.079427	0.466726	MANBAL	63905	Q9NQG1
1987	ENSG00000101365.21	2230.19	0.117133	0.0878685	1.33304	0.182517	0.650149	IDH3B	3420	A0A087X2E5
1988	ENSG00000101367.9	2843.22	0.163821	0.0711072	2.30386	0.0212303	0.245908	MAPRE1	22919	Q15691
1989	ENSG00000101384.12	796.982	-0.173538	0.109628	-1.58297	0.113429	0.546778	JAG1	182	P78504
1990	ENSG00000101391.21	1141.74	0.0226588	0.0897762	0.252392	0.800738	0.966121	CDK5RAP1	51654	Q53H36
1991	ENSG00000101400.6	706.892	-0.277073	0.115441	-2.40012	0.0163896	0.215554	SNTA1	6640	Q13424
1992	ENSG00000101407.13	1671.77	0.161297	0.0733828	2.19802	0.027948	0.284773	TTI1	9675	O43156
1993	ENSG00000101412.13	3006.2	0.0500531	0.0873338	0.573124	0.566561	0.901614	E2F1	1869	Q01094
1994	ENSG00000101413.12	804.793	0.159752	0.119173	1.3405	0.180081	0.647602	RPRD1B	58490	Q9NQG5
1995	ENSG00000101417.12	453.901	-0.056585	0.129529	-0.43685	0.66222	0.932486	PXMP4	11264	Q9Y6I8
1996	ENSG00000101421.4	1309.11	0.0549083	0.0823275	0.66695	0.504804	0.877003	CHMP4B	128866	Q9H444
1997	ENSG00000101439.9	1250.49	0.0340976	0.0926841	0.36789	0.712955	0.945213	CST3	1471	A0A0K0K1J1
1998	ENSG00000101442.10	320.397	0.284422	0.152863	1.86063	0.0627968	0.419735	ACTR5	79913	Q9H9F9
1999	ENSG00000101444.13	7121.6	0.0117041	0.074469	0.157167	0.875113	0.980961	AHCY	191	P23526
[truncated: 16,956 more rows]

## Sheet: UPF3A_KO_14
ID	geneID	baseMean	log2FoldChange	lfcSE	stat	pvalue	padj	symbol	entrez	uniprot
1	ENSG00000000003.15	757.082	0.427674	0.140791	3.03765	0.00238434	0.0093656	TSPAN6	7105	A0A024RCI0
2	ENSG00000000005.6	0.489868	-0.393451	2.6679	-0.147476	0.882756	NA	TNMD	64102	Q9H2S6
3	ENSG00000000419.12	982.163	-0.27717	0.0965128	-2.87185	0.00408076	0.0147709	DPM1	8813	O60762
4	ENSG00000000457.14	268.861	0.546983	0.18497	2.95714	0.00310506	0.0117217	SCYL3	57147	Q8IZE3
5	ENSG00000000460.17	769.361	0.30869	0.110019	2.80579	0.00501931	0.0174872	C1orf112	55732	A0A024R922
6	ENSG00000000971.16	3.9923	-2.85907	1.16034	-2.46398	0.0137403	NA	CFH	3075	A0A024R962
7	ENSG00000001036.14	1908.49	0.374588	0.0774326	4.8376	1.31418e-06	1.43139e-05	FUCA2	2519	Q9BTY2
8	ENSG00000001084.13	794.329	0.481421	0.125814	3.82644	0.000130011	0.00080041	GCLC	2729	E1CEI4
9	ENSG00000001167.14	619.194	0.338599	0.109669	3.08747	0.00201871	0.00813241	NFYA	4800	P23511
10	ENSG00000001460.18	449.869	-0.243135	0.131828	-1.84433	0.0651351	0.139135	STPG1	90529	Q5TH74
11	ENSG00000001461.17	1684.11	0.140535	0.0775881	1.8113	0.0700952	0.147379	NIPAL3	57185	Q6P499
12	ENSG00000001497.16	2142.95	0.0793014	0.0831593	0.953608	0.340282	0.4864	LAS1L	81887	Q9Y4W2
13	ENSG00000001561.7	443.589	0.136692	0.192198	0.711204	0.476958	0.619651	ENPP4	22875	Q9Y6X5
14	ENSG00000001617.12	232.039	-1.26927	0.184744	-6.8704	6.40218e-12	2.3062e-10	SEMA3F	6405	C9JPG5
15	ENSG00000001629.10	586.103	-0.227467	0.226154	-1.00581	0.314508	0.459442	ANKIB1	54467	Q9P2G1
16	ENSG00000001630.17	2242.68	0.117667	0.0759782	1.54869	0.121456	0.226887	CYP51A1	1595	A0A0C4DFL7
17	ENSG00000001631.15	483.303	0.390912	0.189253	2.06555	0.0388707	0.0929736	KRIT1	889	O00522
18	ENSG00000002016.18	311.131	0.711683	0.195008	3.64951	0.000262742	0.00145743	RAD52	5893	P43351
19	ENSG00000002330.13	1488.38	-0.743992	0.157834	-4.71376	2.43185e-06	2.45409e-05	BAD	572	A0A024R562
20	ENSG00000002549.12	1317.35	0.189052	0.110822	1.70591	0.0880242	0.176432	LAP3	51056	P28838
21	ENSG00000002586.20	1364.62	-0.0100463	0.0908495	-0.110582	0.911948	0.945915	CD99	4267	P14209
22	ENSG00000002587.10	1.76686	0.815857	3.0966	0.263469	0.792189	NA	HS3ST1	9957	A0A024R9R4
23	ENSG00000002745.13	48.9609	-0.955503	0.273193	-3.49754	0.000469569	0.00238561	WNT16	51384	E9PH60
24	ENSG00000002746.15	57.4197	-1.88469	0.452242	-4.16744	3.08037e-05	0.000229289	HECW1	23072	Q76N89
25	ENSG00000002822.15	709.359	-0.685164	0.16132	-4.24725	2.16413e-05	0.000168719	MAD1L1	8379	Q9Y6D9
26	ENSG00000002834.18	1518.76	0.044337	0.0937901	0.472725	0.636409	0.752213	LASP1	3927	B4DIC4
27	ENSG00000002919.14	472.963	0.0781237	0.132199	0.590954	0.554551	0.685673	SNX11	29916	Q9Y5W9
28	ENSG00000002933.9	0.711585	-0.356719	2.31948	-0.153793	0.877773	NA	TMEM176A	55365	A0A090N8H6
29	ENSG00000003056.8	2601.47	0.417725	0.117097	3.56733	0.000360637	0.00190391	M6PR	4074	F5GX30
30	ENSG00000003096.14	418.404	0.229333	0.132281	1.73367	0.082976	0.168496	KLHL13	90293	A0A0C4DG99
31	ENSG00000003137.8	87.5407	-0.276961	0.249868	-1.10843	0.267675	0.407225	CYP26B1	56603	Q9NR63
32	ENSG00000003147.19	163.999	0.387644	0.218918	1.77073	0.0766056	0.158267	ICA1	3382	A0A024RA29
33	ENSG00000003249.14	1208.09	-0.408452	0.093688	-4.35971	1.30236e-05	0.000107333	DBNDD1	79007	Q9H9R9
34	ENSG00000003393.15	671.673	0.101047	0.143189	0.705687	0.480383	0.623018	ALS2	57679	Q96Q42
35	ENSG00000003400.15	130.319	0.763879	0.213429	3.57907	0.000344817	0.0018366	CASP10	843	Q92851
36	ENSG00000003402.20	448.224	-0.165948	0.152997	-1.08465	0.278078	0.417991	CFLAR	8837	A0A024R3Z7
37	ENSG00000003436.16	262.757	0.371125	0.189035	1.96326	0.0496165	0.112667	TFPI	7035	P10646
38	ENSG00000003509.16	447.464	-0.0575488	0.126628	-0.454473	0.649489	0.762717	NDUFAF7	55471	Q7L592
39	ENSG00000003756.17	974.861	0.916754	0.151603	6.04708	1.47492e-09	3.37052e-08	RBM5	10181	A0A024R2U6
40	ENSG00000003987.14	273.839	-0.928571	0.183329	-5.06505	4.08297e-07	5.05133e-06	MTMR7	9108	B7Z9Q7
41	ENSG00000003989.17	1915.57	-0.68905	0.118072	-5.83587	5.35121e-09	1.07739e-07	SLC7A2	6542	P52569
42	ENSG00000004059.11	2948.19	-0.363469	0.12337	-2.94618	0.00321728	0.0120843	ARF5	381	A4D0Z3
43	ENSG00000004139.14	1253.67	0.046598	0.168485	0.27657	0.78211	0.860753	SARM1	23098	Q05B42
44	ENSG00000004142.12	3583.08	0.227388	0.0855105	2.65918	0.00783312	0.0252822	POLDIP2	26073	B4DEM9
45	ENSG00000004399.12	1215.38	0.0825879	0.187721	0.439949	0.659974	0.770334	PLXND1	23129	Q9Y4D7
46	ENSG00000004455.17	8948.76	-0.208454	0.0962733	-2.16524	0.0303697	0.076292	AK2	204	P54819
47	ENSG00000004468.13	1.36453	-0.956694	1.94827	-0.491048	0.623393	NA	CD38	952	B4E006
48	ENSG00000004478.8	16582.5	-0.0332186	0.0821097	-0.404564	0.685798	0.790905	FKBP4	2288	Q02790
49	ENSG00000004487.16	6864.03	-0.0167476	0.0774889	-0.216129	0.828887	0.891718	KDM1A	23028	O60341
50	ENSG00000004534.15	938.614	0.319665	0.105637	3.02607	0.00247758	0.00967253	RBM6	10180	A8K6Q4
51	ENSG00000004660.15	1404.69	0.178487	0.0640905	2.78492	0.00535415	0.0184779	CAMKK1	84254	Q8N5S9
52	ENSG00000004700.16	1129.06	0.154054	0.202053	0.762446	0.445794	0.590061	RECQL	5965	A0A024RAV2
53	ENSG00000004766.17	567.731	0.569007	0.23945	2.3763	0.0174871	0.0491309	VPS50	55610	Q96JG6
54	ENSG00000004776.13	6.6345	-1.77125	1.07268	-1.65124	0.0986897	0.192948	HSPB6	126393	O14558
55	ENSG00000004777.18	166.975	0.364564	0.330164	1.10419	0.269511	0.408927	ARHGAP33	115703	O14559
56	ENSG00000004779.10	2155.83	-0.0840979	0.11457	-0.734032	0.462929	0.6063	NDUFAB1	4706	O14561
57	ENSG00000004799.8	111.567	-0.277958	0.244883	-1.13506	0.256348	0.394534	PDK4	5166	A4D1H4
58	ENSG00000004838.14	15.0741	0.731297	0.499093	1.46525	0.142852	0.255547	ZMYND10	51364	O75800
59	ENSG00000004846.16	1.59416	1.42389	1.36739	1.04132	0.297726	NA	ABCB5	340273	Q2M3G0
60	ENSG00000004848.8	14.7347	-1.03868	0.634596	-1.63675	0.101682	0.197603	ARX	170302	Q96QS3
61	ENSG00000004864.13	1466.65	0.588021	0.0737182	7.97661	1.5041e-15	9.77611e-14	SLC25A13	10165	Q9UJS0
62	ENSG00000004866.20	660.784	0.506706	0.103067	4.91627	8.82071e-07	9.93313e-06	ST7	7982	Q9NRC1
63	ENSG00000004897.12	2651.15	0.563191	0.180261	3.12431	0.0017822	0.00734118	CDC27	996	P30260
64	ENSG00000004939.15	2.25561	2.9941	1.78139	1.68077	0.0928079	NA	SLC4A1	6521	P02730
65	ENSG00000004948.15	3.70089	0.966714	1.03085	0.937786	0.348354	NA	CALCR	799	A0A0A0MRG0
66	ENSG00000004961.15	170.97	-0.0689633	0.1799	-0.383342	0.701466	0.802474	HCCS	3052	A0A024RBY9
67	ENSG00000004975.12	1780.77	-0.348232	0.111012	-3.13689	0.00170753	0.00707421	DVL2	1856	O14641
68	ENSG00000005007.12	3499.83	-0.405784	0.136595	-2.97072	0.00297104	0.0112771	UPF1	5976	A0A024R7L8
69	ENSG00000005020.13	754.243	-0.0437254	0.118402	-0.369296	0.711907	0.810645	SKAP2	8935	B7Z5R3
70	ENSG00000005022.6	13992.4	-0.394467	0.112156	-3.51711	0.000436271	0.00224377	SLC25A5	292	P05141
71	ENSG00000005059.16	989.72	-0.198912	0.102685	-1.93712	0.052731	0.11811	MCUB	55013	Q9NWR8
72	ENSG00000005073.6	846.578	-1.2584	0.0951365	-13.2273	6.10035e-40	6.07968e-37	HOXA11	3207	P31270
73	ENSG00000005075.15	1783.51	-0.0594462	0.129208	-0.46008	0.645459	0.759371	POLR2J	5439	P52435
74	ENSG00000005100.13	1398.46	0.45094	0.139066	3.24264	0.00118428	0.00523273	DHX33	56919	B4DIS6
75	ENSG00000005102.14	22.8418	1.46709	0.392084	3.74177	0.000182726	0.00107332	MEOX1	4222	P50221
76	ENSG00000005108.16	16.6908	1.44141	0.590866	2.43949	0.014708	0.0427837	THSD7A	221981	Q9UPZ6
77	ENSG00000005156.12	2800.28	0.0587156	0.129392	0.45378	0.649987	0.762997	LIG3	3980	P49916
78	ENSG00000005175.10	1017.29	0.353449	0.172188	2.0527	0.0401021	0.0952081	RPAP3	79657	Q9H6T3
79	ENSG00000005187.12	122.901	-0.129819	0.232774	-0.557704	0.577047	0.704577	ACSM3	6296	Q53FZ2
80	ENSG00000005189.19	501.836	-0.56822	0.145319	-3.91015	9.22383e-05	0.000595378	REXO5	81691	Q96IC2
81	ENSG00000005194.15	1916.53	0.143155	0.0794878	1.80097	0.0717079	0.150101	CIAPIN1	57019	Q6FI81
82	ENSG00000005206.17	1068.8	0.00750091	0.0999756	0.0750273	0.940193	0.963778	SPPL2B	56928	Q8TCT7
83	ENSG00000005238.19	51.2482	-0.694411	0.280772	-2.47322	0.0133903	0.0396581	FAM214B	80256	Q7L5A3
84	ENSG00000005243.10	5.45146	1.59391	1.05144	1.51592	0.129539	0.237972	COPZ2	51226	Q9P299
85	ENSG00000005249.13	1180.5	-0.0939762	0.079617	-1.18035	0.23786	0.373509	PRKAR2B	5577	A0A024R712
86	ENSG00000005302.19	396.393	0.123146	0.105405	1.16831	0.242682	0.378892	MSL3	10943	Q8N5Y2
87	ENSG00000005339.15	825.048	0.487788	0.378077	1.29018	0.196987	0.324168	CREBBP	1387	Q92793
88	ENSG00000005379.17	36.6921	-3.92628	0.911933	-4.30545	1.66648e-05	0.0001334	TSPOAP1	9256	A7E2C5
[truncated: 25,221 more rows]

[truncated: 9 more sheets: UPF3A_KO_14_3B_KD, UPF3A_KO_20, UPF3A_KO_20_3B_KD, UPF3B_KO_90, UPF3B_KO_90_3A_KD, UPF3_dKO_1, UPF3_dKO_1_3B_KD, UPF3_dKO_2, UPF3_dKO_2_3B_KD]
