# Supplementary material for: Human UPF3A and UPF3B enable fault‐tolerant activation of nonsense‐mediated mRNA decay
Source: EMBO J. 2022 Apr 22;41(10):e109191. doi: 10.15252/embj.2021109191 (PMC9108619; doi:10.15252/embj.2021109191)
Supplement: Supplementary file 4 — Dataset EV2 [file EMBJ-41-e109191-s016.xlsx]

## Sheet: Description
Wallmeroth et al. 2021 - Dataset EV2
Alternative splicing (AS) analysis of RNA-seq data using LeafCutter
Full AS results of all identified splicing events are given in the following sheets
RNA-seq conditions				Column description (adapted from https://davidaknowles.github.io/leafcutter/articles/Usage.html)
Name	Cell line	siRNA		Column header	Description
UPF3A_OE	Flp-In-T-REx-293 FLAG-UPF3A-WT			ID	Numeric ID of intron
UPF3A_OE_HeLa	HeLa Flp-In-T-REx FLAG-UPF3A-WT			logef	Log effect size (as fitted by LeafCutter)
UPF3A_KO_14	Flp-In-T-REx-293 UPF3A KO-14	Luc (control)		control	Fitted usage proportion in condition 1 (here = control)
UPF3A_KO_14_3B_KD	Flp-In-T-REx-293 UPF3A KO-14	UPF3B		[NAME]	Fitted usage proportion in condition 2 (see Name)
UPF3A_KO_20	Flp-In-T-REx-293 UPF3A KO-20	Luc (control)		deltapsi	DeltaPSI: the difference in usage proprotion (condition 2 - condition 1)
UPF3A_KO_20_3B_KD	Flp-In-T-REx-293 UPF3A KO-20	UPF3B		chr	Chromosome
UPF3B_KO_90	Flp-In-T-REx-293 UPF3B KO-90	Luc (control)		start	Intron start position
UPF3B_KO_90_3A_KD	Flp-In-T-REx-293 UPF3B KO-90	UPF3A		end	Intron end position
UPF3_dKO_1	Flp-In-T-REx-293 UPF3 dKO-1	Luc (control)		status	Whether this cluster was a) successfully tested b) not tested for some reason (e.g. too many introns) c) there was an error during testing - this should be rare.
UPF3_dKO_1_3B_KD	Flp-In-T-REx-293 UPF3 dKO-1	UPF3B		loglr	Log likelihood ratio between the null model (no difference between the groups) and alternative (there is a difference)
UPF3_dKO_2	Flp-In-T-REx-293 UPF3 dKO-2	Luc (control)		df	Degrees of freedom, equal to the number of introns in the cluster minus one (assuming two groups)
UPF3_dKO_2_3B_KD	Flp-In-T-REx-293 UPF3 dKO-2	UPF3B		p	The resulting (unadjusted!) p-value under the asymptotic Chi-squared distribution.
				p.adjust	FDR adjustment with p.adjust( ..., method="fdr") in R
				clusterID	The cluster id
				gene_name	Gene symbol
				gene_id	Ensembl gene ID
				altgenes	Alternative Ensembl gene IDs if the intron cannot be unambiguously matched to one gene ID

## Sheet: UPF3A_OE
ID	logef	control	UPF3A_OE	deltapsi	chr	start	end	status	loglr	df	p	p.adjust	clusterID	gene_name	gene_id	altgenes
0	-0.0161721	0.385603	0.377969	-0.00763386	chr1	939129	939272	Success	0.0366886	1	0.786482	0.959172	clu_289_NA	SAMD11	ENSG00000187634.12
1	0.0161721	0.614397	0.622031	0.00763386	chr1	939129	939275	Success	0.0366886	1	0.786482	0.959172	clu_289_NA	SAMD11	ENSG00000187634.12
2	-0.076645	0.407881	0.401432	-0.00644909	chr1	943058	943253	Success	0.646253	2	0.524005	0.880673	clu_290_NA	SAMD11	ENSG00000187634.12
3	0.141807	0.0396671	0.0485715	0.00890439	chr1	943058	943698	Success	0.646253	2	0.524005	0.880673	clu_290_NA	SAMD11	ENSG00000187634.12
4	-0.0651618	0.552452	0.549997	-0.0024553	chr1	943377	943698	Success	0.646253	2	0.524005	0.880673	clu_290_NA	SAMD11	ENSG00000187634.12
5	-0.150465	0.345964	0.334068	-0.0118955	chr1	939412	941144	Success	2.56768	3	0.162149	0.691877	clu_291_NA	SAMD11	ENSG00000187634.12
6	0.52433	0.0195254	0.0370224	0.017497	chr1	939412	942136	Success	2.56768	3	0.162149	0.691877	clu_291_NA	SAMD11	ENSG00000187634.12
7	-0.279922	0.111954	0.0949775	-0.0169761	chr1	939460	941144	Success	2.56768	3	0.162149	0.691877	clu_291_NA	SAMD11	ENSG00000187634.12
8	-0.0939428	0.522557	0.533932	0.0113747	chr1	941306	942136	Success	2.56768	3	0.162149	0.691877	clu_291_NA	SAMD11	ENSG00000187634.12
9	0.0472019	0.376421	0.398825	0.022404	chr1	944800	945042	Success	0.735595	1	0.225158	0.746422	clu_292_NA	NOC2L	ENSG00000188976.11
10	-0.0472019	0.623579	0.601175	-0.022404	chr1	944800	945057	Success	0.735595	1	0.225158	0.746422	clu_292_NA	NOC2L	ENSG00000188976.11
11	-0.120119	0.0228685	0.018073	-0.00479554	chr1	948594	951127	Success	0.346086	1	0.405427	0.834691	clu_293_NA	NOC2L	ENSG00000188976.11
12	0.120119	0.977131	0.981927	0.00479554	chr1	948603	951127	Success	0.346086	1	0.405427	0.834691	clu_293_NA	NOC2L	ENSG00000188976.11
13	-0.0351871	0.224592	0.212574	-0.0120178	chr1	960800	961629	Success	0.0246007	1	0.824459	0.967777	clu_294_NA	KLHL17	ENSG00000187961.14
14	0.0351871	0.775408	0.787426	0.0120178	chr1	961552	961629	Success	0.0246007	1	0.824459	0.967777	clu_294_NA	KLHL17	ENSG00000187961.14
15	-0.0709429	0.40324	0.369615	-0.033625	chr1	962047	962286	Success	0.124389	1	0.617937	0.916577	clu_295_NA	KLHL17	ENSG00000187961.14
16	0.0709429	0.59676	0.630385	0.033625	chr1	962047	962355	Success	0.124389	1	0.617937	0.916577	clu_295_NA	KLHL17	ENSG00000187961.14
17	0.117033	0.240449	0.285743	0.0452934	chr1	962917	963032	Success	0.437577	1	0.349533	0.805531	clu_296_NA	KLHL17	ENSG00000187961.14
18	-0.117033	0.759551	0.714257	-0.0452934	chr1	962917	963109	Success	0.437577	1	0.349533	0.805531	clu_296_NA	KLHL17	ENSG00000187961.14
19	0.124407	0.278436	0.331055	0.0526188	chr1	964167	964349	Success	0.452566	1	0.341409	0.805436	clu_297_NA	KLHL17	ENSG00000187961.14
20	-0.124407	0.721564	0.668945	-0.0526188	chr1	964180	964349	Success	0.452566	1	0.341409	0.805436	clu_297_NA	KLHL17	ENSG00000187961.14
21	-0.0919061	0.483843	0.475983	-0.0078601	chr1	999432	999526	Success	1.28704	5	0.765299	0.950493	clu_298_NA	HES4	ENSG00000188290.10
22	0.0115754	0.020107	0.0219369	0.00182992	chr1	999432	999533	Success	1.28704	5	0.765299	0.950493	clu_298_NA	HES4	ENSG00000188290.10
23	0.269178	0.00189286	0.00267191	0.000779053	chr1	999432	999692	Success	1.28704	5	0.765299	0.950493	clu_298_NA	HES4	ENSG00000188290.10
24	-0.0698583	0.272244	0.273792	0.0015478	chr1	999613	999692	Success	1.28704	5	0.765299	0.950493	clu_298_NA	HES4	ENSG00000188290.10
25	-0.0601299	0.0205719	0.0208911	0.000319211	chr1	999613	999866	Success	1.28704	5	0.765299	0.950493	clu_298_NA	HES4	ENSG00000188290.10
26	-0.0588594	0.201341	0.204725	0.00338412	chr1	999787	999866	Success	1.28704	5	0.765299	0.950493	clu_298_NA	HES4	ENSG00000188290.10
27	-0.047602	0.182303	0.17988	-0.00242333	chr1	1001263	1002207	Success	0.858837	2	0.423654	0.840411	clu_299_NA	ISG15	ENSG00000187608.10
28	-0.154732	0.567284	0.502878	-0.064406	chr1	1001263	1008194	Success	0.858837	2	0.423654	0.840411	clu_299_NA	ISG15	ENSG00000187608.10
29	0.202334	0.250413	0.317242	0.0668293	chr1	1002302	1008194	Success	0.858837	2	0.423654	0.840411	clu_299_NA	ISG15	ENSG00000187608.10
30	-0.0205444	0.101235	0.0785126	-0.0227222	chr1	1050837	1051032	Success	2.30077	2	0.100182	0.646583	clu_300_NA	AGRN	ENSG00000188157.15
31	0.304522	0.808093	0.867452	0.0593594	chr1	1050837	1051253	Success	2.30077	2	0.100182	0.646583	clu_300_NA	AGRN	ENSG00000188157.15
32	-0.283978	0.0906725	0.0540353	-0.0366372	chr1	1051043	1051253	Success	2.30077	2	0.100182	0.646583	clu_300_NA	AGRN	ENSG00000188157.15
33	-0.0471948	0.189819	0.175726	-0.0140929	chr1	1082987	1083915	Success	0.0478582	1	0.757032	0.948923	clu_301_NA	C1orf159	ENSG00000131591.17
34	0.0471948	0.810181	0.824274	0.0140929	chr1	1082987	1084353	Success	0.0478582	1	0.757032	0.948923	clu_301_NA	C1orf159	ENSG00000131591.17
35	0.128946	0.042991	0.0482704	0.00527943	chr1	1263386	1267733	Success	0.370351	3	0.863591	0.97437	clu_302_NA	UBE2J2	ENSG00000160087.20
36	0.0259965	0.449918	0.45575	0.00583192	chr1	1263386	1267862	Success	0.370351	3	0.863591	0.97437	clu_302_NA	UBE2J2	ENSG00000160087.20
37	-0.165521	0.061007	0.0510267	-0.00998026	chr1	1263386	1273666	Success	0.370351	3	0.863591	0.97437	clu_302_NA	UBE2J2	ENSG00000160087.20
38	0.0105788	0.446084	0.444953	-0.00113109	chr1	1267992	1273666	Success	0.370351	3	0.863591	0.97437	clu_302_NA	UBE2J2	ENSG00000160087.20
39	-0.00752333	0.417455	0.430271	0.0128159	chr1	1308720	1308915	Success	0.473557	2	0.622783	0.919522	clu_303_NA	PUSL1	ENSG00000169972.12
40	0.0880708	0.065823	0.0746494	0.00882634	chr1	1308720	1309086	Success	0.473557	2	0.622783	0.919522	clu_303_NA	PUSL1	ENSG00000169972.12
41	-0.0805475	0.516722	0.495079	-0.0216422	chr1	1308972	1309086	Success	0.473557	2	0.622783	0.919522	clu_303_NA	PUSL1	ENSG00000169972.12
42	-0.0922048	0.942591	0.931758	-0.0108325	chr1	1309603	1309681	Success	0.408506	1	0.366056	0.809346	clu_304_NA	PUSL1	ENSG00000169972.12
43	0.0922048	0.0574095	0.068242	0.0108325	chr1	1309603	1309706	Success	0.408506	1	0.366056	0.809346	clu_304_NA	PUSL1	ENSG00000169972.12
44	0.242704	0.025786	0.0412337	0.0154477	chr1	1310688	1310892	Success	1.2156	1	0.118941	0.671723	clu_305_NA	PUSL1	ENSG00000169972.12
45	-0.242704	0.974214	0.958766	-0.0154477	chr1	1310688	1310909	Success	1.2156	1	0.118941	0.671723	clu_305_NA	PUSL1	ENSG00000169972.12
46	-0.158865	0.0425421	0.0313249	-0.0112172	chr1	1319433	1320456	Success	0.817893	1	0.200905	0.718864	clu_306_NA	INTS11	ENSG00000127054.20
47	0.158865	0.957458	0.968675	0.0112172	chr1	1319524	1320456	Success	0.817893	1	0.200905	0.718864	clu_306_NA	INTS11	ENSG00000127054.20
48	0.0316124	0.500327	0.516128	0.0158006	chr1	1338653	1339287	Success	0.206552	1	0.520398	0.879526	clu_307_NA	DVL1	ENSG00000107404.20
49	-0.0316124	0.499673	0.483872	-0.0158006	chr1	1338653	1339362	Success	0.206552	1	0.520398	0.879526	clu_307_NA	DVL1	ENSG00000107404.20
50	-0.0982239	0.0366659	0.0303246	-0.00634126	chr1	1341805	1341888	Success	0.314068	1	0.42804	0.840819	clu_308_NA	DVL1	ENSG00000107404.20
51	0.0982239	0.963334	0.969675	0.00634126	chr1	1341805	1342053	Success	0.314068	1	0.42804	0.840819	clu_308_NA	DVL1	ENSG00000107404.20
52	-0.0165463	0.273081	0.265419	-0.00766237	chr1	1374790	1374997	Success	0.0994217	2	0.905361	0.985498	clu_309_NA	AURKAIP1	ENSG00000175756.13
53	-0.00951096	0.0759549	0.0743449	-0.00161	chr1	1374790	1375075	Success	0.0994217	2	0.905361	0.985498	clu_309_NA	AURKAIP1	ENSG00000175756.13
54	0.0260573	0.650964	0.660236	0.00927237	chr1	1374790	1375154	Success	0.0994217	2	0.905361	0.985498	clu_309_NA	AURKAIP1	ENSG00000175756.13
55	-0.286765	0.344289	0.22833	-0.11596	chr1	1390865	1393396	Success	3.1895	1	0.0115478	0.51071	clu_310_NA	CCNL2	ENSG00000221978.12
56	0.286765	0.655711	0.77167	0.11596	chr1	1392803	1393396	Success	3.1895	1	0.0115478	0.51071	clu_310_NA	CCNL2	ENSG00000221978.12
57	0.0161924	0.656767	0.66403	0.0072628	chr1	1399685	1400158	Success	0.017927	1	0.849817	0.972469	clu_311_NA	MRPL20-AS1	ENSG00000224870.7
58	-0.0161924	0.343233	0.33597	-0.0072628	chr1	1399689	1400158	Success	0.017927	1	0.849817	0.972469	clu_311_NA	MRPL20-AS1	ENSG00000224870.7
59	-0.0772328	0.023726	0.0229801	-0.000745957	chr1	1402256	1402359	Success	1.31929	3	0.450766	0.857005	clu_312_NA	MRPL20	ENSG00000242485.6
60	0.317998	0.024435	0.0351386	0.0107036	chr1	1402256	1402462	Success	1.31929	3	0.450766	0.857005	clu_312_NA	MRPL20	ENSG00000242485.6
61	-0.047625	0.894585	0.892496	-0.00208861	chr1	1402256	1405809	Success	1.31929	3	0.450766	0.857005	clu_312_NA	MRPL20	ENSG00000242485.6
62	-0.19314	0.0572539	0.0493849	-0.00786908	chr1	1402601	1405809	Success	1.31929	3	0.450766	0.857005	clu_312_NA	MRPL20	ENSG00000242485.6
63	-0.0760559	0.754031	0.724744	-0.0292872	chr1	1477350	1477751	Success	0.105918	1	0.645332	0.925786	clu_313_NA	ATAD3B	ENSG00000160072.20
64	0.0760559	0.245969	0.275256	0.0292872	chr1	1477350	1478644	Success	0.105918	1	0.645332	0.925786	clu_313_NA	ATAD3B	ENSG00000160072.20
65	0.0711358	0.883954	0.89777	0.0138161	chr1	1490671	1495485	Success	0.0909363	1	0.669769	0.936237	clu_314_NA	ATAD3B	ENSG00000160072.20	AL645728.2 ENSG00000284740.1
66	-0.0711358	0.116046	0.10223	-0.0138161	chr1	1490671	1509205	Success	0.0909363	1	0.669769	0.936237	clu_314_NA	ATAD3B	ENSG00000160072.20	AL645728.2 ENSG00000284740.1
67	0.019024	0.407191	0.416407	0.00921569	chr1	1615633	1616508	Success	0.0106727	1	0.883842	0.979143	clu_315_NA	MIB2	ENSG00000197530.12
68	-0.019024	0.592809	0.583593	-0.00921569	chr1	1616100	1616508	Success	0.0106727	1	0.883842	0.979143	clu_315_NA	MIB2	ENSG00000197530.12
69	-0.122482	0.624833	0.565901	-0.0589314	chr1	1616614	1623389	Success	0.440213	1	0.348085	0.805531	clu_316_NA	MIB2	ENSG00000197530.12
70	0.122482	0.375167	0.434099	0.0589314	chr1	1616614	1623431	Success	0.440213	1	0.348085	0.805531	clu_316_NA	MIB2	ENSG00000197530.12
71	0.0861164	0.236844	0.269369	0.0325247	chr1	1623482	1623774	Success	0.104361	1	0.647771	0.92697	clu_317_NA	MIB2	ENSG00000197530.12
72	-0.0861164	0.763156	0.730631	-0.0325247	chr1	1623699	1623774	Success	0.104361	1	0.647771	0.92697	clu_317_NA	MIB2	ENSG00000197530.12
73	-0.00580432	0.857378	0.855952	-0.00142542	chr1	1649637	1652439	Success	0.000236554	1	0.982647	0.999342	clu_318_NA	CDK11B	ENSG00000248333.8
74	0.00580432	0.142622	0.144048	0.00142542	chr1	1649637	1652469	Success	0.000236554	1	0.982647	0.999342	clu_318_NA	CDK11B	ENSG00000248333.8
75	-0.175757	0.473927	0.44976	-0.0241669	chr1	1668472	1669664	Success	1.44256	2	0.236321	0.748715	clu_319_NA	SLC35E2B	ENSG00000189339.12
76	0.348128	0.0758174	0.121495	0.0456777	chr1	1668472	1675463	Success	1.44256	2	0.236321	0.748715	clu_319_NA	SLC35E2B	ENSG00000189339.12
77	-0.172371	0.450255	0.428745	-0.0215108	chr1	1671629	1675463	Success	1.44256	2	0.236321	0.748715	clu_319_NA	SLC35E2B	ENSG00000189339.12
78	-0.184178	0.492004	0.42287	-0.0691342	chr1	1676846	1692449	Success	0.611629	2	0.542467	0.888023	clu_320_NA	SLC35E2B	ENSG00000189339.12	AL031282.2 ENSG00000268575.1,SLC35E2A ENSG00000215790.7
79	0.0965506	0.410185	0.466806	0.0566213	chr1	1676846	1734690	Success	0.611629	2	0.542467	0.888023	clu_320_NA	SLC35E2B	ENSG00000189339.12	AL031282.2 ENSG00000268575.1,SLC35E2A ENSG00000215790.7
80	0.0876273	0.0978111	0.110324	0.0125128	chr1	1732523	1734690	Success	0.611629	2	0.542467	0.888023	clu_320_NA	SLC35E2B	ENSG00000189339.12	AL031282.2 ENSG00000268575.1,SLC35E2A ENSG00000215790.7
81	-0.0974605	0.458417	0.441501	-0.0169156	chr1	1753649	1754051	Success	0.557271	2	0.57277	0.898902	clu_322_NA	NADK	ENSG00000008130.15
82	0.132491	0.0176438	0.021386	0.00374222	chr1	1753649	1754284	Success	0.557271	2	0.57277	0.898902	clu_322_NA	NADK	ENSG00000008130.15
83	-0.0350302	0.523939	0.537113	0.0131734	chr1	1754208	1754284	Success	0.557271	2	0.57277	0.898902	clu_322_NA	NADK	ENSG00000008130.15
84	-0.0678527	0.895155	0.881718	-0.0134362	chr1	1756608	1757181	Success	0.2818	1	0.452813	0.85867	clu_323_NA	NADK	ENSG00000008130.15
85	0.0678527	0.104845	0.118282	0.0134362	chr1	1756882	1757181	Success	0.2818	1	0.452813	0.85867	clu_323_NA	NADK	ENSG00000008130.15
86	0.0278007	0.958983	0.961115	0.00213208	chr1	1787053	1787322	Success	0.0510156	1	0.749406	0.948923	clu_324_NA	GNB1	ENSG00000078369.18
87	-0.0278007	0.0410167	0.0388846	-0.00213208	chr1	1787053	1787326	Success	0.0510156	1	0.749406	0.948923	clu_324_NA	GNB1	ENSG00000078369.18
88	-0.0409057	0.605231	0.5936	-0.0116306	chr1	1825499	1839190	Success	0.26652	2	0.766041	0.950631	clu_325_NA	GNB1	ENSG00000078369.18
89	0.0465181	0.0976239	0.104495	0.00687142	chr1	1825499	1890820	Success	0.26652	2	0.766041	0.950631	clu_325_NA	GNB1	ENSG00000078369.18
90	-0.00561243	0.297146	0.301905	0.00475918	chr1	1839238	1890820	Success	0.26652	2	0.766041	0.950631	clu_325_NA	GNB1	ENSG00000078369.18
91	0.162777	0.125858	0.146602	0.020744	chr1	2185513	2193639	Success	0.681745	3	0.714115	0.943426	clu_326_NA	FAAP20	ENSG00000162585.17
92	-0.0109204	0.0531719	0.0520602	-0.00111176	chr1	2189781	2192845	Success	0.681745	3	0.714115	0.943426	clu_326_NA	FAAP20	ENSG00000162585.17
93	0.00230944	0.729314	0.723575	-0.00573929	chr1	2189781	2193639	Success	0.681745	3	0.714115	0.943426	clu_326_NA	FAAP20	ENSG00000162585.17
94	-0.154166	0.0916559	0.0777629	-0.013893	chr1	2192975	2193639	Success	0.681745	3	0.714115	0.943426	clu_326_NA	FAAP20	ENSG00000162585.17
95	0.267284	0.469496	0.508969	0.0394731	chr1	2193910	2193998	Success	5.69551	2	0.00336102	0.454626	clu_327_NA	FAAP20	ENSG00000162585.17
96	-0.451795	0.0817153	0.043159	-0.0385564	chr1	2193910	2194688	Success	5.69551	2	0.00336102	0.454626	clu_327_NA	FAAP20	ENSG00000162585.17
97	0.184511	0.448789	0.447872	-0.000916763	chr1	2194133	2194688	Success	5.69551	2	0.00336102	0.454626	clu_327_NA	FAAP20	ENSG00000162585.17
98	0.131609	0.570749	0.6337	0.0629517	chr1	2304102	2304293	Success	0.958854	1	0.166109	0.696149	clu_328_NA	SKI	ENSG00000157933.10
99	-0.131609	0.429251	0.3663	-0.0629517	chr1	2304108	2304293	Success	0.958854	1	0.166109	0.696149	clu_328_NA	SKI	ENSG00000157933.10
100	0.147478	0.306441	0.350627	0.0441855	chr1	2388337	2389925	Success	1.07057	2	0.342812	0.805436	clu_329_NA	MORN1	ENSG00000116151.14
101	-0.249532	0.336149	0.258589	-0.0775597	chr1	2388337	2391458	Success	1.07057	2	0.342812	0.805436	clu_329_NA	MORN1	ENSG00000116151.14
102	0.102054	0.35741	0.390784	0.0333742	chr1	2389996	2391458	Success	1.07057	2	0.342812	0.805436	clu_329_NA	MORN1	ENSG00000116151.14
103	0.36089	0.0486944	0.0697693	0.0210749	chr1	2391958	2393208	Success	1.48893	4	0.561536	0.894507	clu_330_NA	RER1	ENSG00000157916.20
104	-0.116958	0.127528	0.113309	-0.0142191	chr1	2391958	2393270	Success	1.48893	4	0.561536	0.894507	clu_330_NA	RER1	ENSG00000157916.20
105	0.0255111	0.558931	0.572651	0.0137204	chr1	2391958	2395784	Success	1.48893	4	0.561536	0.894507	clu_330_NA	RER1	ENSG00000157916.20
106	-0.210174	0.0380826	0.0308249	-0.00725767	chr1	2393231	2395784	Success	1.48893	4	0.561536	0.894507	clu_330_NA	RER1	ENSG00000157916.20
107	-0.0592687	0.226764	0.213445	-0.0133185	chr1	2393355	2395784	Success	1.48893	4	0.561536	0.894507	clu_330_NA	RER1	ENSG00000157916.20
108	0.168366	0.458513	0.542498	0.0839847	chr1	2588625	2588922	Success	0.998145	1	0.157685	0.689069	clu_331_NA	PRXL2B	ENSG00000157870.16
109	-0.168366	0.541487	0.457502	-0.0839847	chr1	2588625	2588954	Success	0.998145	1	0.157685	0.689069	clu_331_NA	PRXL2B	ENSG00000157870.16
110	0.392087	0.471169	0.512105	0.0409359	chr1	3635074	3635160	Success	4.17008	2	0.015451	0.536018	clu_332_NA	WRAP73	ENSG00000116213.16
111	-0.686848	0.0544559	0.0201211	-0.0343348	chr1	3635074	3635944	Success	4.17008	2	0.015451	0.536018	clu_332_NA	WRAP73	ENSG00000116213.16
112	0.294761	0.474375	0.467774	-0.00660109	chr1	3635294	3635944	Success	4.17008	2	0.015451	0.536018	clu_332_NA	WRAP73	ENSG00000116213.16
113	-0.0270879	0.546086	0.525066	-0.0210198	chr1	3742911	3743061	Success	3.7141	2	0.0243773	0.572377	clu_333_NA	TP73-AS1	ENSG00000227372.12
114	-0.438266	0.255585	0.162898	-0.0926868	chr1	3742957	3743061	Success	3.7141	2	0.0243773	0.572377	clu_333_NA	TP73-AS1	ENSG00000227372.12
115	0.465354	0.198329	0.312036	0.113707	chr1	3742960	3743061	Success	3.7141	2	0.0243773	0.572377	clu_333_NA	TP73-AS1	ENSG00000227372.12
116	0.190366	0.431565	0.526291	0.0947264	chr1	5905780	5907115	Success	0.835272	1	0.196186	0.717168	clu_334_NA	NPHP4	ENSG00000131697.18
117	-0.190366	0.568435	0.473709	-0.0947264	chr1	5905783	5907115	Success	0.835272	1	0.196186	0.717168	clu_334_NA	NPHP4	ENSG00000131697.18
118	0.320527	0.20275	0.272789	0.070039	chr1	5952836	5961794	Success	1.37546	2	0.252724	0.75268	clu_335_NA	NPHP4	ENSG00000131697.18
119	-0.351235	0.236385	0.162459	-0.0739262	chr1	5952836	5967299	Success	1.37546	2	0.252724	0.75268	clu_335_NA	NPHP4	ENSG00000131697.18
120	0.0307084	0.560865	0.564752	0.00388712	chr1	5961949	5967299	Success	1.37546	2	0.252724	0.75268	clu_335_NA	NPHP4	ENSG00000131697.18
121	-0.0187438	0.992932	0.992664	-0.000268024	chr1	6186816	6192930	Success	0.016293	1	0.856747	0.973094	clu_336_NA	AL031847.2	ENSG00000285629.1	RPL22 ENSG00000116251.11
122	0.0187438	0.00706834	0.00733637	0.000268024	chr1	6186816	6192947	Success	0.016293	1	0.856747	0.973094	clu_336_NA	AL031847.2	ENSG00000285629.1	RPL22 ENSG00000116251.11
123	-0.0393536	0.408144	0.395305	-0.0128392	chr1	6232119	6233474	Success	0.352909	4	0.95061	0.991492	clu_337_NA	ICMT	ENSG00000116237.16
124	0.0156767	0.0702745	0.0719144	0.00163989	chr1	6232119	6234886	Success	0.352909	4	0.95061	0.991492	clu_337_NA	ICMT	ENSG00000116237.16
125	-0.0595717	0.0879321	0.0834613	-0.00447074	chr1	6233643	6234405	Success	0.352909	4	0.95061	0.991492	clu_337_NA	ICMT	ENSG00000116237.16
126	0.0225929	0.371843	0.383161	0.011318	chr1	6233643	6234886	Success	0.352909	4	0.95061	0.991492	clu_337_NA	ICMT	ENSG00000116237.16
127	0.0606557	0.0618065	0.0661586	0.0043521	chr1	6234511	6234886	Success	0.352909	4	0.95061	0.991492	clu_337_NA	ICMT	ENSG00000116237.16
128	-0.0738168	0.48616	0.451431	-0.0347287	chr1	6533441	6541830	Success	0.141487	2	0.868066	0.974493	clu_339_NA	NOL9	ENSG00000162408.11
129	-0.00435988	0.0804317	0.0800579	-0.000373755	chr1	6533441	6549571	Success	0.141487	2	0.868066	0.974493	clu_339_NA	NOL9	ENSG00000162408.11
130	0.0781767	0.433408	0.468511	0.0351025	chr1	6545180	6549571	Success	0.141487	2	0.868066	0.974493	clu_339_NA	NOL9	ENSG00000162408.11
131	0.0942838	0.889809	0.906984	0.0171755	chr1	6628691	6630288	Success	0.254554	1	0.475525	0.870732	clu_341_NA	THAP3	ENSG00000041988.15
132	-0.0942838	0.110191	0.0930157	-0.0171755	chr1	6628691	6630291	Success	0.254554	1	0.475525	0.870732	clu_341_NA	THAP3	ENSG00000041988.15
133	0.119923	0.54327	0.552152	0.00888244	chr1	6785575	6820181	Success	0.960979	3	0.588762	0.907322	clu_342_NA	CAMTA1	ENSG00000171735.19
134	0.0321156	0.0872937	0.0812628	-0.00603089	chr1	6785575	6825092	Success	0.960979	3	0.588762	0.907322	clu_342_NA	CAMTA1	ENSG00000171735.19
135	-0.260897	0.0153213	0.0106402	-0.00468109	chr1	6807088	6820181	Success	0.960979	3	0.588762	0.907322	clu_342_NA	CAMTA1	ENSG00000171735.19
136	0.108859	0.354115	0.355945	0.00182953	chr1	6820250	6825092	Success	0.960979	3	0.588762	0.907322	clu_342_NA	CAMTA1	ENSG00000171735.19
137	-0.0810268	0.353721	0.31761	-0.0361109	chr1	7961735	7962763	Success	1.01757	1	0.153699	0.689069	clu_343_NA	PARK7	ENSG00000116288.13
138	0.0810268	0.646279	0.68239	0.0361109	chr1	7961793	7962763	Success	1.01757	1	0.153699	0.689069	clu_343_NA	PARK7	ENSG00000116288.13
139	0.133089	0.42381	0.418997	-0.00481314	chr1	7962875	7965324	Success	1.31701	2	0.267936	0.763127	clu_344_NA	PARK7	ENSG00000116288.13
140	-0.289796	0.00619279	0.00401115	-0.00218163	chr1	7962875	7969345	Success	1.31701	2	0.267936	0.763127	clu_344_NA	PARK7	ENSG00000116288.13
141	0.156707	0.569997	0.576992	0.00699478	chr1	7965425	7969345	Success	1.31701	2	0.267936	0.763127	clu_344_NA	PARK7	ENSG00000116288.13
142	-0.0419529	0.00707806	0.00651212	-0.000565948	chr1	8874914	8878580	Success	0.109586	1	0.639672	0.924241	clu_345_NA	ENO1	ENSG00000074800.16
143	0.0419529	0.992922	0.993488	0.000565948	chr1	8874917	8878580	Success	0.109586	1	0.639672	0.924241	clu_345_NA	ENO1	ENSG00000074800.16
144	0.239658	0.214384	0.328279	0.113895	chr1	9104634	9105486	Success	6.02035	2	0.00242883	0.413637	clu_346_NA	GPR157	ENSG00000180758.12
145	-0.667539	0.634327	0.392078	-0.242248	chr1	9104634	9111276	Success	6.02035	2	0.00242883	0.413637	clu_346_NA	GPR157	ENSG00000180758.12
146	0.427881	0.151289	0.279643	0.128353	chr1	9105680	9111276	Success	6.02035	2	0.00242883	0.413637	clu_346_NA	GPR157	ENSG00000180758.12
147	0.104741	0.206376	0.242793	0.0364168	chr1	9262270	9263509	Success	0.20442	1	0.522558	0.880673	clu_348_NA	H6PD	ENSG00000049239.12
148	-0.104741	0.793624	0.757207	-0.0364168	chr1	9262328	9263509	Success	0.20442	1	0.522558	0.880673	clu_348_NA	H6PD	ENSG00000049239.12
149	-0.337982	0.523767	0.466933	-0.0568348	chr1	9567361	9570258	Success	8.29321	2	0.00025021	0.234363	clu_349_NA	SLC25A33	ENSG00000171612.7
150	0.585458	0.0538264	0.120825	0.0669984	chr1	9567361	9573346	Success	8.29321	2	0.00025021	0.234363	clu_349_NA	SLC25A33	ENSG00000171612.7
151	-0.247475	0.422406	0.412243	-0.0101636	chr1	9570358	9573346	Success	8.29321	2	0.00025021	0.234363	clu_349_NA	SLC25A33	ENSG00000171612.7
152	-0.169355	0.127184	0.0940808	-0.0331036	chr1	9672719	9687335	Success	0.529424	1	0.303478	0.785483	clu_350_NA	PIK3CD-AS2	ENSG00000231789.2
153	0.169355	0.872816	0.905919	0.0331036	chr1	9681135	9687335	Success	0.529424	1	0.303478	0.785483	clu_350_NA	PIK3CD-AS2	ENSG00000231789.2
154	0.198308	0.428487	0.493635	0.0651484	chr1	9736042	9737498	Success	2.4895	2	0.0829518	0.625037	clu_351_NA	CLSTN1	ENSG00000171603.18
155	-0.242485	0.235646	0.174701	-0.0609451	chr1	9736042	9741094	Success	2.4895	2	0.0829518	0.625037	clu_351_NA	CLSTN1	ENSG00000171603.18
156	0.0441771	0.335867	0.331664	-0.00420332	chr1	9737554	9741094	Success	2.4895	2	0.0829518	0.625037	clu_351_NA	CLSTN1	ENSG00000171603.18
157	0.226674	0.158813	0.223595	0.0647819	chr1	9755309	9756481	Success	2.36006	2	0.0944142	0.642041	clu_352_NA	CLSTN1	ENSG00000171603.18
158	-0.293122	0.641996	0.537481	-0.104515	chr1	9755309	9773272	Success	2.36006	2	0.0944142	0.642041	clu_352_NA	CLSTN1	ENSG00000171603.18
159	0.0664476	0.199191	0.238924	0.0397329	chr1	9756510	9773272	Success	2.36006	2	0.0944142	0.642041	clu_352_NA	CLSTN1	ENSG00000171603.18
160	-0.0975279	0.70435	0.662184	-0.0421657	chr1	9942782	9943249	Success	0.244846	1	0.484065	0.870732	clu_353_NA	LZIC	ENSG00000162441.12
161	0.0975279	0.29565	0.337816	0.0421657	chr1	9942782	9943349	Success	0.244846	1	0.484065	0.870732	clu_353_NA	LZIC	ENSG00000162441.12
162	0.0704374	0.479888	0.515091	0.0352032	chr1	10297246	10303163	Success	0.222432	1	0.504784	0.874267	clu_354_NA	KIF1B	ENSG00000054523.17
163	-0.0704374	0.520112	0.484909	-0.0352032	chr1	10297246	10320043	Success	0.222432	1	0.504784	0.874267	clu_354_NA	KIF1B	ENSG00000054523.17
164	0.370107	0.218257	0.369203	0.150946	chr1	10324895	10326111	Success	2.04868	1	0.0429501	0.577165	clu_355_NA	KIF1B	ENSG00000054523.17
165	-0.370107	0.781743	0.630797	-0.150946	chr1	10324895	10334520	Success	2.04868	1	0.0429501	0.577165	clu_355_NA	KIF1B	ENSG00000054523.17
166	0.0388337	0.492473	0.490742	-0.00173074	chr1	10400572	10403071	Success	0.13111	2	0.877122	0.976317	clu_356_NA	PGD	ENSG00000142657.21
167	-0.0871279	0.0101478	0.00891533	-0.00123245	chr1	10400572	10404161	Success	0.13111	2	0.877122	0.976317	clu_356_NA	PGD	ENSG00000142657.21
168	0.0482942	0.49738	0.500343	0.00296318	chr1	10403136	10404161	Success	0.13111	2	0.877122	0.976317	clu_356_NA	PGD	ENSG00000142657.21
169	-0.196145	0.471953	0.376462	-0.0954918	chr1	10430568	10433842	Success	0.726907	1	0.227917	0.747678	clu_357_NA	CENPS-CORT	ENSG00000251503.8	CENPS ENSG00000175279.22
170	0.196145	0.528047	0.623538	0.0954918	chr1	10431401	10433842	Success	0.726907	1	0.227917	0.747678	clu_357_NA	CENPS-CORT	ENSG00000251503.8	CENPS ENSG00000175279.22
171	-0.165305	0.425288	0.40607	-0.019218	chr1	10536297	10599238	Success	1.1181	2	0.326901	0.798118	clu_358_NA	PEX14	ENSG00000142655.13
172	0.297826	0.0506984	0.0769215	0.026223	chr1	10536297	10618332	Success	1.1181	2	0.326901	0.798118	clu_358_NA	PEX14	ENSG00000142655.13
173	-0.132522	0.524014	0.517009	-0.00700498	chr1	10599366	10618332	Success	1.1181	2	0.326901	0.798118	clu_358_NA	PEX14	ENSG00000142655.13
174	-0.143748	0.911939	0.885953	-0.0259865	chr1	11070973	11072087	Success	0.587686	1	0.2783	0.770431	clu_359_NA	EXOSC10	ENSG00000171824.14
175	0.143748	0.0880605	0.114047	0.0259865	chr1	11070988	11072087	Success	0.587686	1	0.2783	0.770431	clu_359_NA	EXOSC10	ENSG00000171824.14
176	0.0776051	0.746921	0.768536	0.0216152	chr1	11274060	11285644	Success	0.159178	2	0.852845	0.972513	clu_360_NA	UBIAD1	ENSG00000120942.13
177	-0.00280978	0.11935	0.113316	-0.00603478	chr1	11274060	11294873	Success	0.159178	2	0.852845	0.972513	clu_360_NA	UBIAD1	ENSG00000120942.13
178	-0.0747954	0.133729	0.118149	-0.0155804	chr1	11285732	11294873	Success	0.159178	2	0.852845	0.972513	clu_360_NA	UBIAD1	ENSG00000120942.13
179	-0.141062	0.139275	0.114424	-0.0248507	chr1	11654952	11655328	Success	0.394134	2	0.674264	0.93645	clu_361_NA	FBXO44	ENSG00000132879.14
180	0.113223	0.557199	0.590323	0.0331241	chr1	11654952	11655806	Success	0.394134	2	0.674264	0.93645	clu_361_NA	FBXO44	ENSG00000132879.14
181	0.0278393	0.303526	0.295253	-0.00827339	chr1	11655699	11655806	Success	0.394134	2	0.674264	0.93645	clu_361_NA	FBXO44	ENSG00000132879.14
182	0.0358282	0.515782	0.53365	0.0178684	chr1	11658364	11658736	Success	0.0559503	1	0.737991	0.948923	clu_362_NA	FBXO44	ENSG00000132879.14
183	-0.0358282	0.484218	0.46635	-0.0178684	chr1	11658628	11658736	Success	0.0559503	1	0.737991	0.948923	clu_362_NA	FBXO44	ENSG00000132879.14
184	-0.0410257	0.0180293	0.0166327	-0.00139664	chr1	11674810	11675082	Success	0.0310834	1	0.803103	0.962239	clu_363_NA	MAD2L2	ENSG00000116670.15
185	0.0410257	0.981971	0.983367	0.00139664	chr1	11674816	11675082	Success	0.0310834	1	0.803103	0.962239	clu_363_NA	MAD2L2	ENSG00000116670.15
186	-0.0419956	0.980666	0.979008	-0.00165845	chr1	11680613	11681039	Success	0.0452545	1	0.763531	0.94996	clu_364_NA	MAD2L2	ENSG00000116670.15
187	0.0419956	0.0193337	0.0209921	0.00165845	chr1	11680613	11691413	Success	0.0452545	1	0.763531	0.94996	clu_364_NA	MAD2L2	ENSG00000116670.15
188	-0.196256	0.108202	0.0968009	-0.0114007	chr1	11745837	11746127	Success	1.12849	2	0.323521	0.795586	clu_365_NA	AGTRAP	ENSG00000177674.16
189	-0.125326	0.805465	0.773566	-0.0318997	chr1	11745837	11747440	Success	1.12849	2	0.323521	0.795586	clu_365_NA	AGTRAP	ENSG00000177674.16
190	0.321581	0.0863332	0.129634	0.0433004	chr1	11746223	11747440	Success	1.12849	2	0.323521	0.795586	clu_365_NA	AGTRAP	ENSG00000177674.16
191	-0.159829	0.174612	0.133201	-0.0414107	chr1	11748589	11750077	Success	0.808182	1	0.2036	0.723625	clu_366_NA	AGTRAP	ENSG00000177674.16
192	0.159829	0.825388	0.866799	0.0414107	chr1	11748610	11750077	Success	0.808182	1	0.2036	0.723625	clu_366_NA	AGTRAP	ENSG00000177674.16
193	0.0887801	0.235322	0.265681	0.0303588	chr1	11980484	11981970	Success	1.29589	3	0.458932	0.860306	clu_367_NA	MFN2	ENSG00000116688.17
194	0.102371	0.0672072	0.0769158	0.00970863	chr1	11980484	11981974	Success	1.29589	3	0.458932	0.860306	clu_367_NA	MFN2	ENSG00000116688.17
195	-0.100107	0.0525657	0.0491323	-0.00343338	chr1	11980484	11989165	Success	1.29589	3	0.458932	0.860306	clu_367_NA	MFN2	ENSG00000116688.17
196	-0.0910433	0.644905	0.608271	-0.036634	chr1	11982114	11989165	Success	1.29589	3	0.458932	0.860306	clu_367_NA	MFN2	ENSG00000116688.17
197	-0.106795	0.535954	0.482626	-0.0533281	chr1	13614405	13615905	Success	0.663762	1	0.249246	0.752048	clu_368_NA	PDPN	ENSG00000162493.16
198	0.106795	0.464046	0.517374	0.0533281	chr1	13614411	13615905	Success	0.663762	1	0.249246	0.752048	clu_368_NA	PDPN	ENSG00000162493.16
199	0.0954301	0.286131	0.31618	0.0300488	chr1	15719920	15721329	Success	0.612493	2	0.541998	0.888023	clu_369_NA	PLEKHM2	ENSG00000116786.13
200	-0.000631116	0.350651	0.351986	0.001335	chr1	15719920	15725317	Success	0.612493	2	0.541998	0.888023	clu_369_NA	PLEKHM2	ENSG00000116786.13
201	-0.094799	0.363217	0.331834	-0.0313838	chr1	15721388	15725317	Success	0.612493	2	0.541998	0.888023	clu_369_NA	PLEKHM2	ENSG00000116786.13
202	-0.0945517	0.327141	0.286949	-0.0401919	chr1	15758848	15764493	Success	0.246368	1	0.48271	0.870732	clu_370_NA	FBLIM1	ENSG00000162458.13
203	0.0945517	0.672859	0.713051	0.0401919	chr1	15758848	15764496	Success	0.246368	1	0.48271	0.870732	clu_370_NA	FBLIM1	ENSG00000162458.13
204	-0.143713	0.469095	0.398624	-0.0704716	chr1	15873136	15876202	Success	1.82931	1	0.05578	0.589716	clu_371_NA	SPEN	ENSG00000065526.12
205	0.143713	0.530905	0.601376	0.0704716	chr1	15874395	15876202	Success	1.82931	1	0.05578	0.589716	clu_371_NA	SPEN	ENSG00000065526.12
206	-0.520214	0.903691	0.768258	-0.135434	chr1	15922349	15928091	Success	2.78346	1	0.0183028	0.553021	clu_372_NA	SPEN	ENSG00000065526.12
207	0.520214	0.0963088	0.231742	0.135434	chr1	15922349	15928095	Success	2.78346	1	0.0183028	0.553021	clu_372_NA	SPEN	ENSG00000065526.12
208	-0.153931	0.458146	0.42494	-0.0332051	chr1	16149047	16150896	Success	0.754917	2	0.470049	0.866544	clu_373_NA	EPHA2	ENSG00000142627.13
209	0.212061	0.0693108	0.0926986	0.0233878	chr1	16149047	16155848	Success	0.754917	2	0.470049	0.866544	clu_373_NA	EPHA2	ENSG00000142627.13
210	-0.05813	0.472544	0.482361	0.00981731	chr1	16150963	16155848	Success	0.754917	2	0.470049	0.866544	clu_373_NA	EPHA2	ENSG00000142627.13
211	-0.0734133	0.371965	0.350453	-0.0215121	chr1	16232646	16232893	Success	0.144345	2	0.865589	0.974482	clu_374_NA	CPLANE2	ENSG00000132881.12
212	-0.0373772	0.396474	0.387251	-0.00922294	chr1	16232646	16233612	Success	0.144345	2	0.865589	0.974482	clu_374_NA	CPLANE2	ENSG00000132881.12
213	0.110791	0.231561	0.262296	0.030735	chr1	16233017	16233612	Success	0.144345	2	0.865589	0.974482	clu_374_NA	CPLANE2	ENSG00000132881.12
214	0.205791	0.182084	0.251484	0.0694007	chr1	16315435	16316437	Success	0.367247	1	0.39143	0.825197	clu_375_NA	FBXO42	ENSG00000037637.11
215	-0.205791	0.817916	0.748516	-0.0694007	chr1	16315435	16352255	Success	0.367247	1	0.39143	0.825197	clu_375_NA	FBXO42	ENSG00000037637.11
216	-0.0332733	0.154792	0.154334	-0.000458028	chr1	16367308	16391375	Success	0.973421	4	0.745536	0.948923	clu_376_NA	SZRD1	ENSG00000055070.17
217	0.0333797	0.322244	0.343435	0.0211912	chr1	16367308	16393228	Success	0.973421	4	0.745536	0.948923	clu_376_NA	SZRD1	ENSG00000055070.17
218	-0.142451	0.373107	0.333527	-0.0395798	chr1	16367308	16393231	Success	0.973421	4	0.745536	0.948923	clu_376_NA	SZRD1	ENSG00000055070.17
219	0.15436	0.0872206	0.104911	0.0176902	chr1	16391424	16393228	Success	0.973421	4	0.745536	0.948923	clu_376_NA	SZRD1	ENSG00000055070.17
220	-0.0120155	0.0626372	0.0637937	0.00115645	chr1	16391424	16393231	Success	0.973421	4	0.745536	0.948923	clu_376_NA	SZRD1	ENSG00000055070.17
221	0.0229402	0.0943526	0.0983467	0.00399413	chr1	16440853	16441166	Success	0.00695555	1	0.906111	0.98562	clu_377_NA	NECAP2	ENSG00000157191.20
222	-0.0229402	0.905647	0.901653	-0.00399413	chr1	16440853	16443632	Success	0.00695555	1	0.906111	0.98562	clu_377_NA	NECAP2	ENSG00000157191.20
223	0.0460387	0.161242	0.169537	0.00829435	chr1	16635168	16642767	Success	1.92165	4	0.427627	0.840411	clu_378_NA	CROCCP2	ENSG00000215908.10	AL137798.3 ENSG00000283773.1
224	-0.246819	0.217495	0.170627	-0.0468681	chr1	16635168	16643028	Success	1.92165	4	0.427627	0.840411	clu_378_NA	CROCCP2	ENSG00000215908.10	AL137798.3 ENSG00000283773.1
225	0.119718	0.139255	0.157614	0.0183586	chr1	16635168	16644646	Success	1.92165	4	0.427627	0.840411	clu_378_NA	CROCCP2	ENSG00000215908.10	AL137798.3 ENSG00000283773.1
226	0.201251	0.216358	0.265684	0.0493259	chr1	16642850	16643028	Success	1.92165	4	0.427627	0.840411	clu_378_NA	CROCCP2	ENSG00000215908.10	AL137798.3 ENSG00000283773.1
227	-0.120188	0.26565	0.236539	-0.0291108	chr1	16643145	16644646	Success	1.92165	4	0.427627	0.840411	clu_378_NA	CROCCP2	ENSG00000215908.10	AL137798.3 ENSG00000283773.1
228	-0.265174	0.349746	0.240397	-0.109349	chr1	16593567	16594592	Success	2.13817	1	0.0386465	0.577165	clu_379_NA	NBPF1	ENSG00000219481.10
229	0.265174	0.650254	0.759603	0.109349	chr1	16593753	16594592	Success	2.13817	1	0.0386465	0.577165	clu_379_NA	NBPF1	ENSG00000219481.10
230	-0.0704954	0.51455	0.494256	-0.0202931	chr1	16619103	16619845	Success	0.617775	3	0.744491	0.948923	clu_380_NA	CROCCP2	ENSG00000215908.10
231	-0.154497	0.185356	0.1637	-0.0216554	chr1	16619103	16625775	Success	0.617775	3	0.744491	0.948923	clu_380_NA	CROCCP2	ENSG00000215908.10
232	0.0801796	0.207456	0.23168	0.024224	chr1	16620024	16625775	Success	0.617775	3	0.744491	0.948923	clu_380_NA	CROCCP2	ENSG00000215908.10
233	0.144813	0.0926384	0.110363	0.0177246	chr1	16620038	16625775	Success	0.617775	3	0.744491	0.948923	clu_380_NA	CROCCP2	ENSG00000215908.10
234	-0.152615	0.523034	0.446944	-0.0760908	chr1	16888785	16889216	Success	0.605696	1	0.271057	0.764506	clu_381_NA	BX284668.5	ENSG00000238142.2
235	0.152615	0.476966	0.553056	0.0760908	chr1	16888785	16889548	Success	0.605696	1	0.271057	0.764506	clu_381_NA	BX284668.5	ENSG00000238142.2
236	-0.211327	0.448378	0.388855	-0.0595229	chr1	16970767	16971465	Success	1.35736	2	0.25734	0.760485	clu_382_NA	CROCC	ENSG00000058453.17
237	0.315395	0.156196	0.229385	0.0731892	chr1	16970767	16972360	Success	1.35736	2	0.25734	0.760485	clu_382_NA	CROCC	ENSG00000058453.17
238	-0.104069	0.395427	0.381761	-0.0136663	chr1	16971647	16972360	Success	1.35736	2	0.25734	0.760485	clu_382_NA	CROCC	ENSG00000058453.17
239	-0.181375	0.154018	0.112428	-0.0415902	chr1	16977195	16978237	Success	0.708311	1	0.23396	0.748715	clu_383_NA	MFAP2	ENSG00000117122.14
240	0.181375	0.845982	0.887572	0.0415902	chr1	16977198	16978237	Success	0.708311	1	0.23396	0.748715	clu_383_NA	MFAP2	ENSG00000117122.14
241	0.00770066	0.420516	0.449142	0.028626	chr1	16986358	16986463	Success	0.467195	2	0.626758	0.919576	clu_384_NA	ATP13A2	ENSG00000159363.18
242	0.119215	0.037924	0.045284	0.00736004	chr1	16986358	16986805	Success	0.467195	2	0.626758	0.919576	clu_384_NA	ATP13A2	ENSG00000159363.18
243	-0.126916	0.54156	0.505574	-0.0359861	chr1	16986632	16986805	Success	0.467195	2	0.626758	0.919576	clu_384_NA	ATP13A2	ENSG00000159363.18
244	0.120024	0.909238	0.927197	0.0179594	chr1	16993835	16995976	Success	0.344515	1	0.406495	0.834691	clu_385_NA	ATP13A2	ENSG00000159363.18
245	-0.120024	0.0907622	0.0728028	-0.0179594	chr1	16993835	16995991	Success	0.344515	1	0.406495	0.834691	clu_385_NA	ATP13A2	ENSG00000159363.18
246	0.0406177	0.101954	0.109636	0.00768203	chr1	17000507	17002034	Success	0.079551	1	0.689985	0.938567	clu_386_NA	ATP13A2	ENSG00000159363.18
247	-0.0406177	0.898046	0.890364	-0.00768203	chr1	17000534	17002034	Success	0.079551	1	0.689985	0.938567	clu_386_NA	ATP13A2	ENSG00000159363.18
248	0.28468	0.113795	0.165515	0.0517204	chr1	17004408	17004692	Success	3.35507	2	0.0349071	0.577165	clu_387_NA	ATP13A2	ENSG00000159363.18
249	-0.0453138	0.386284	0.403931	0.0176476	chr1	17004411	17004692	Success	3.35507	2	0.0349071	0.577165	clu_387_NA	ATP13A2	ENSG00000159363.18
250	-0.239366	0.499921	0.430553	-0.069368	chr1	17004411	17004707	Success	3.35507	2	0.0349071	0.577165	clu_387_NA	ATP13A2	ENSG00000159363.18
251	0.00487707	0.185445	0.186923	0.00147793	chr1	19145933	19146023	Success	0.000487779	1	0.975083	0.99672	clu_389_NA	UBR4	ENSG00000127481.15
252	-0.00487707	0.814555	0.813077	-0.00147793	chr1	19145933	19146826	Success	0.000487779	1	0.975083	0.99672	clu_389_NA	UBR4	ENSG00000127481.15
253	0.223263	0.110991	0.163266	0.0522742	chr1	19238854	19239231	Success	0.463731	1	0.335523	0.803071	clu_390_NA	EMC1	ENSG00000127463.15
254	-0.223263	0.889009	0.836734	-0.0522742	chr1	19238857	19239231	Success	0.463731	1	0.335523	0.803071	clu_390_NA	EMC1	ENSG00000127463.15
255	-0.198957	0.796819	0.724844	-0.0719753	chr1	19324762	19325495	Success	0.769749	1	0.214693	0.733479	clu_391_NA	SLC66A1	ENSG00000040487.13
256	0.198957	0.203181	0.275156	0.0719753	chr1	19324762	19325526	Success	0.769749	1	0.214693	0.733479	clu_391_NA	SLC66A1	ENSG00000040487.13
257	-0.0481975	0.546242	0.541919	-0.00432231	chr1	19597109	19622100	Success	0.123546	2	0.883781	0.979143	clu_392_NA	MICOS10	ENSG00000173436.15	MICOS10-NBL1 ENSG00000270136.6,NBL1 ENSG00000158747.14
258	0.0826378	0.0134232	0.0151785	0.00175524	chr1	19597109	19623474	Success	0.123546	2	0.883781	0.979143	clu_392_NA	MICOS10	ENSG00000173436.15	MICOS10-NBL1 ENSG00000270136.6,NBL1 ENSG00000158747.14
259	-0.0344403	0.440335	0.442902	0.00256707	chr1	19622147	19623474	Success	0.123546	2	0.883781	0.979143	clu_392_NA	MICOS10	ENSG00000173436.15	MICOS10-NBL1 ENSG00000270136.6,NBL1 ENSG00000158747.14
260	-0.0901563	0.896241	0.883282	-0.0129598	chr1	20749882	20757166	Success	1.07061	2	0.342798	0.805436	clu_394_NA	HP1BP3	ENSG00000127483.19
261	0.342083	0.0437205	0.0663862	0.0226658	chr1	20749975	20757166	Success	1.07061	2	0.342798	0.805436	clu_394_NA	HP1BP3	ENSG00000127483.19
262	-0.251926	0.0600382	0.0503322	-0.00970599	chr1	20755404	20757166	Success	1.07061	2	0.342798	0.805436	clu_394_NA	HP1BP3	ENSG00000127483.19
263	-0.0409451	0.0576657	0.0533736	-0.00429207	chr1	20773610	20775724	Success	0.0207981	1	0.838392	0.969331	clu_395_NA	HP1BP3	ENSG00000127483.19
264	0.0409451	0.942334	0.946626	0.00429207	chr1	20773610	20776597	Success	0.0207981	1	0.838392	0.969331	clu_395_NA	HP1BP3	ENSG00000127483.19
265	0.0820982	0.575384	0.608591	0.0332064	chr1	20779911	20780345	Success	0.861876	4	0.786399	0.959172	clu_396_NA	HP1BP3	ENSG00000127483.19
266	-0.138749	0.219296	0.185988	-0.033308	chr1	20779911	20787195	Success	0.861876	4	0.786399	0.959172	clu_396_NA	HP1BP3	ENSG00000127483.19
267	0.113415	0.0782246	0.0853712	0.00714661	chr1	20780540	20786186	Success	0.861876	4	0.786399	0.959172	clu_396_NA	HP1BP3	ENSG00000127483.19
268	-0.0148263	0.0506895	0.0486622	-0.00202732	chr1	20780540	20786253	Success	0.861876	4	0.786399	0.959172	clu_396_NA	HP1BP3	ENSG00000127483.19
269	-0.0419377	0.0764049	0.0713872	-0.0050177	chr1	20780540	20787195	Success	0.861876	4	0.786399	0.959172	clu_396_NA	HP1BP3	ENSG00000127483.19
270	-0.1813	0.241566	0.193256	-0.0483103	chr1	20886371	20892619	Success	0.888256	2	0.411373	0.836406	clu_397_NA	EIF4G3	ENSG00000075151.20
271	0.11118	0.615677	0.659891	0.0442137	chr1	20886371	20893517	Success	0.888256	2	0.411373	0.836406	clu_397_NA	EIF4G3	ENSG00000075151.20
272	0.07012	0.142757	0.146853	0.00409652	chr1	20892729	20893517	Success	0.888256	2	0.411373	0.836406	clu_397_NA	EIF4G3	ENSG00000075151.20
273	0.157784	0.498384	0.576667	0.0782825	chr1	20950108	20969474	Success	1.27629	1	0.110114	0.666621	clu_398_NA	EIF4G3	ENSG00000075151.20
274	-0.157784	0.501616	0.423333	-0.0782825	chr1	20950111	20969474	Success	1.27629	1	0.110114	0.666621	clu_398_NA	EIF4G3	ENSG00000075151.20
275	-0.431967	0.0685061	0.0440583	-0.0244478	chr1	20981227	21001199	Success	2.47704	4	0.292043	0.781446	clu_399_NA	EIF4G3	ENSG00000075151.20
276	0.0271668	0.346325	0.352519	0.00619355	chr1	20981227	21002713	Success	2.47704	4	0.292043	0.781446	clu_399_NA	EIF4G3	ENSG00000075151.20
277	0.0837599	0.0387876	0.0417801	0.00299247	chr1	20981227	21050866	Success	2.47704	4	0.292043	0.781446	clu_399_NA	EIF4G3	ENSG00000075151.20
278	0.323014	0.0565337	0.0773554	0.0208217	chr1	21001312	21002713	Success	2.47704	4	0.292043	0.781446	clu_399_NA	EIF4G3	ENSG00000075151.20
279	-0.00197401	0.489847	0.484287	-0.00555992	chr1	21002808	21050866	Success	2.47704	4	0.292043	0.781446	clu_399_NA	EIF4G3	ENSG00000075151.20
280	0.1796	0.312266	0.394043	0.0817775	chr1	21089213	21111323	Success	1.54082	1	0.0791803	0.620741	clu_400_NA	EIF4G3	ENSG00000075151.20
281	-0.1796	0.687734	0.605957	-0.0817775	chr1	21089213	21176175	Success	1.54082	1	0.0791803	0.620741	clu_400_NA	EIF4G3	ENSG00000075151.20
282	-0.0197348	0.316959	0.308476	-0.00848261	chr1	21721163	21721650	Success	0.0123369	1	0.875183	0.975766	clu_403_NA	USP48	ENSG00000090686.16
283	0.0197348	0.683041	0.691524	0.00848261	chr1	21721166	21721650	Success	0.0123369	1	0.875183	0.975766	clu_403_NA	USP48	ENSG00000090686.16
284	0.136221	0.118768	0.15037	0.0316014	chr1	21729829	21736446	Success	0.471516	1	0.3315	0.80241	clu_404_NA	USP48	ENSG00000090686.16
285	-0.136221	0.881232	0.84963	-0.0316014	chr1	21729832	21736446	Success	0.471516	1	0.3315	0.80241	clu_404_NA	USP48	ENSG00000090686.16
286	-0.138344	0.0425633	0.036918	-0.00564531	chr1	22052742	22074094	Success	0.173821	2	0.840447	0.969681	clu_405_NA	CDC42	ENSG00000070831.17
287	-0.00185889	0.883702	0.878585	-0.00511788	chr1	22052742	22078429	Success	0.173821	2	0.840447	0.969681	clu_405_NA	CDC42	ENSG00000070831.17
288	0.140203	0.0737342	0.0844974	0.0107632	chr1	22074219	22078429	Success	0.173821	2	0.840447	0.969681	clu_405_NA	CDC42	ENSG00000070831.17
289	-0.0318218	0.895405	0.889293	-0.00611229	chr1	22569353	22576217	Success	0.00973167	1	0.889046	0.980279	clu_406_NA	EPHA8	ENSG00000070886.12
290	0.0318218	0.104595	0.110707	0.00611229	chr1	22573844	22576217	Success	0.00973167	1	0.889046	0.980279	clu_406_NA	EPHA8	ENSG00000070886.12
291	-0.0263393	0.275867	0.27028	-0.00558643	chr1	23030634	23044427	Success	0.380854	2	0.683277	0.938095	clu_407_NA	KDM1A	ENSG00000004487.16
292	-0.0204203	0.48994	0.482868	-0.00707189	chr1	23030634	23050387	Success	0.380854	2	0.683277	0.938095	clu_407_NA	KDM1A	ENSG00000004487.16
293	0.0467596	0.234193	0.246851	0.0126583	chr1	23044486	23050387	Success	0.380854	2	0.683277	0.938095	clu_407_NA	KDM1A	ENSG00000004487.16
294	-0.1747	0.0397513	0.0283616	-0.0113898	chr1	23082366	23082450	Success	1.36415	1	0.0985838	0.644912	clu_408_NA	KDM1A	ENSG00000004487.16
295	0.1747	0.960249	0.971638	0.0113898	chr1	23082366	23083179	Success	1.36415	1	0.0985838	0.644912	clu_408_NA	KDM1A	ENSG00000004487.16
296	0.00154914	0.914047	0.91429	0.000243106	chr1	23318688	23321528	Success	9.71433e-05	1	0.988879	0.999995	clu_409_NA	HNRNPR	ENSG00000125944.20
297	-0.00154914	0.0859532	0.0857101	-0.000243106	chr1	23318697	23321528	Success	9.71433e-05	1	0.988879	0.999995	clu_409_NA	HNRNPR	ENSG00000125944.20
298	0.0251759	0.466507	0.465052	-0.00145517	chr1	23323732	23333518	Success	0.190812	2	0.826288	0.968339	clu_410_NA	HNRNPR	ENSG00000125944.20
299	-0.0630374	0.0378776	0.0345713	-0.00330635	chr1	23323732	23337754	Success	0.190812	2	0.826288	0.968339	clu_410_NA	HNRNPR	ENSG00000125944.20
300	0.0378615	0.495615	0.500377	0.00476152	chr1	23333631	23337754	Success	0.190812	2	0.826288	0.968339	clu_410_NA	HNRNPR	ENSG00000125944.20
301	0.0386189	0.341456	0.366642	0.0251856	chr1	23338608	23340852	Success	5.39698	3	0.0128938	0.526529	clu_411_NA	HNRNPR	ENSG00000125944.20
302	-0.215463	0.381181	0.317462	-0.0637188	chr1	23338608	23344211	Success	5.39698	3	0.0128938	0.526529	clu_411_NA	HNRNPR	ENSG00000125944.20
303	0.126636	0.169263	0.198469	0.0292067	chr1	23341017	23344211	Success	5.39698	3	0.0128938	0.526529	clu_411_NA	HNRNPR	ENSG00000125944.20
304	0.0502079	0.1081	0.117427	0.00932641	chr1	23341020	23344211	Success	5.39698	3	0.0128938	0.526529	clu_411_NA	HNRNPR	ENSG00000125944.20
305	-0.369361	0.120227	0.0612834	-0.0589435	chr1	23506185	23516335	Success	2.43448	1	0.0273439	0.572377	clu_412_NA	E2F2	ENSG00000007968.7
306	0.369361	0.879773	0.938717	0.0589435	chr1	23510148	23516335	Success	2.43448	1	0.0273439	0.572377	clu_412_NA	E2F2	ENSG00000007968.7
307	-0.0670913	0.921803	0.920039	-0.00176357	chr1	23691829	23692609	Success	0.184601	2	0.831436	0.968464	clu_413_NA	RPL11	ENSG00000142676.14
308	-0.0596232	0.0717491	0.0721487	0.000399539	chr1	23691829	23692612	Success	0.184601	2	0.831436	0.968464	clu_413_NA	RPL11	ENSG00000142676.14
309	0.126714	0.00644817	0.00781221	0.00136403	chr1	23692060	23692609	Success	0.184601	2	0.831436	0.968464	clu_413_NA	RPL11	ENSG00000142676.14
310	0.041205	0.998819	0.998912	9.33532e-05	chr1	23692759	23693807	Success	0.0240131	1	0.826534	0.968339	clu_414_NA	RPL11	ENSG00000142676.14
311	-0.041205	0.00118139	0.00108804	-9.33532e-05	chr1	23692759	23693811	Success	0.0240131	1	0.826534	0.968339	clu_414_NA	RPL11	ENSG00000142676.14
312	-0.00552782	0.500744	0.513895	0.013151	chr1	23798730	23798887	Success	1.29445	2	0.274048	0.765862	clu_415_NA	GALE	ENSG00000117308.15
313	0.152925	0.133054	0.159994	0.0269394	chr1	23798730	23799366	Success	1.29445	2	0.274048	0.765862	clu_415_NA	GALE	ENSG00000117308.15
314	-0.147398	0.366202	0.326111	-0.0400904	chr1	23799012	23799366	Success	1.29445	2	0.274048	0.765862	clu_415_NA	GALE	ENSG00000117308.15
315	-0.0598061	0.407857	0.394301	-0.0135557	chr1	23808323	23810736	Success	0.559634	2	0.571418	0.898083	clu_416_NA	HMGCL	ENSG00000117305.15
316	0.143775	0.194327	0.230286	0.035959	chr1	23808323	23816675	Success	0.559634	2	0.571418	0.898083	clu_416_NA	HMGCL	ENSG00000117305.15
317	-0.0839687	0.397816	0.375413	-0.0224034	chr1	23814338	23816675	Success	0.559634	2	0.571418	0.898083	clu_416_NA	HMGCL	ENSG00000117305.15
318	-0.212556	0.167837	0.148124	-0.0197128	chr1	23967723	23971573	Success	3.40993	4	0.14572	0.689069	clu_417_NA	SRSF10	ENSG00000188529.15
319	0.405466	0.0227261	0.0372106	0.0144845	chr1	23967723	23971850	Success	3.40993	4	0.14572	0.689069	clu_417_NA	SRSF10	ENSG00000188529.15
320	-0.151757	0.341428	0.320215	-0.0212127	chr1	23971439	23971573	Success	3.40993	4	0.14572	0.689069	clu_417_NA	SRSF10	ENSG00000188529.15
321	0.00300382	0.112102	0.122735	0.010633	chr1	23971623	23971850	Success	3.40993	4	0.14572	0.689069	clu_417_NA	SRSF10	ENSG00000188529.15
322	-0.044156	0.355907	0.371715	0.015808	chr1	23971626	23971850	Success	3.40993	4	0.14572	0.689069	clu_417_NA	SRSF10	ENSG00000188529.15
323	-0.325566	0.326206	0.201567	-0.124639	chr1	23975070	23977911	Success	2.01276	1	0.0448166	0.577165	clu_418_NA	SRSF10	ENSG00000188529.15
324	0.325566	0.673794	0.798433	0.124639	chr1	23975080	23977911	Success	2.01276	1	0.0448166	0.577165	clu_418_NA	SRSF10	ENSG00000188529.15
325	0.0243475	0.354609	0.310636	-0.0439726	chr1	24169601	24180731	Success	3.62147	2	0.0267434	0.572377	clu_419_NA	IFNLR1	ENSG00000185436.12
326	-0.414324	0.179947	0.101656	-0.0782906	chr1	24169601	24187191	Success	3.62147	2	0.0267434	0.572377	clu_419_NA	IFNLR1	ENSG00000185436.12
327	0.389977	0.465444	0.587708	0.122263	chr1	24180854	24187191	Success	3.62147	2	0.0267434	0.572377	clu_419_NA	IFNLR1	ENSG00000185436.12
328	0.0942274	0.190639	0.221421	0.0307813	chr1	24646789	24647079	Success	0.209342	1	0.517595	0.878415	clu_421_NA	SRRM1	ENSG00000133226.17
329	-0.0942274	0.809361	0.778579	-0.0307813	chr1	24646789	24648859	Success	0.209342	1	0.517595	0.878415	clu_421_NA	SRRM1	ENSG00000133226.17
330	-0.375205	0.226866	0.121692	-0.105174	chr1	24655123	24660719	Success	2.49682	1	0.0254408	0.572377	clu_422_NA	SRRM1	ENSG00000133226.17
331	0.375205	0.773134	0.878308	0.105174	chr1	24655129	24660719	Success	2.49682	1	0.0254408	0.572377	clu_422_NA	SRRM1	ENSG00000133226.17
332	-0.0513238	0.767203	0.74837	-0.0188331	chr1	24660799	24661310	Success	0.0504094	1	0.750849	0.948923	clu_423_NA	SRRM1	ENSG00000133226.17
333	0.0513238	0.232797	0.25163	0.0188331	chr1	24660799	24661313	Success	0.0504094	1	0.750849	0.948923	clu_423_NA	SRRM1	ENSG00000133226.17
334	0.0786433	0.315618	0.341881	0.0262631	chr1	24662804	24663183	Success	0.194746	2	0.823044	0.967777	clu_424_NA	SRRM1	ENSG00000133226.17
335	-0.0203965	0.319147	0.313106	-0.00604084	chr1	24662804	24666815	Success	0.194746	2	0.823044	0.967777	clu_424_NA	SRRM1	ENSG00000133226.17
336	-0.0582468	0.365234	0.345012	-0.0202223	chr1	24663224	24666815	Success	0.194746	2	0.823044	0.967777	clu_424_NA	SRRM1	ENSG00000133226.17
337	-0.120181	0.462295	0.46162	-0.000674478	chr1	25340579	25342961	Success	0.41511	2	0.660268	0.93187	clu_425_NA	TMEM50A	ENSG00000183726.11
338	0.249383	0.0137913	0.0199284	0.00613703	chr1	25340579	25351626	Success	0.41511	2	0.660268	0.93187	clu_425_NA	TMEM50A	ENSG00000183726.11
339	-0.129202	0.523914	0.518452	-0.00546255	chr1	25343073	25351626	Success	0.41511	2	0.660268	0.93187	clu_425_NA	TMEM50A	ENSG00000183726.11
340	0.0385252	0.0645957	0.078572	0.0139763	chr1	25801160	25802016	Success	2.55737	2	0.0775085	0.617865	clu_426_NA	SELENON	ENSG00000162430.17
341	-0.240771	0.816647	0.75128	-0.065367	chr1	25801160	25805142	Success	2.55737	2	0.0775085	0.617865	clu_426_NA	SELENON	ENSG00000162430.17
342	0.202246	0.118757	0.170148	0.0513907	chr1	25802117	25805142	Success	2.55737	2	0.0775085	0.617865	clu_426_NA	SELENON	ENSG00000162430.17
343	-0.0874531	0.289989	0.255337	-0.0346512	chr1	26276760	26277133	Success	0.390876	1	0.376606	0.81593	clu_427_NA	CEP85	ENSG00000130695.15
344	0.0874531	0.710011	0.744663	0.0346512	chr1	26276760	26277136	Success	0.390876	1	0.376606	0.81593	clu_427_NA	CEP85	ENSG00000130695.15
345	-0.0329716	0.575917	0.524429	-0.0514884	chr1	26446432	26447559	Success	1.68158	2	0.18608	0.711223	clu_429_NA	DHDDS	ENSG00000117682.17
346	-0.239579	0.0980874	0.072646	-0.0254414	chr1	26446432	26457791	Success	1.68158	2	0.18608	0.711223	clu_429_NA	DHDDS	ENSG00000117682.17
347	0.27255	0.325996	0.402925	0.0769298	chr1	26447660	26457791	Success	1.68158	2	0.18608	0.711223	clu_429_NA	DHDDS	ENSG00000117682.17
348	0.135995	0.263239	0.319252	0.0560129	chr1	26460144	26468892	Success	0.452624	1	0.341378	0.805436	clu_430_NA	DHDDS	ENSG00000117682.17
349	-0.135995	0.736761	0.680748	-0.0560129	chr1	26460144	26468895	Success	0.452624	1	0.341378	0.805436	clu_430_NA	DHDDS	ENSG00000117682.17
350	-0.18279	0.996056	0.994326	-0.00173066	chr1	26473527	26473703	Success	0.70117	1	0.236332	0.748715	clu_431_NA	HMGN2	ENSG00000198830.11
351	0.18279	0.00394367	0.00567433	0.00173066	chr1	26473585	26473703	Success	0.70117	1	0.236332	0.748715	clu_431_NA	HMGN2	ENSG00000198830.11
352	-0.0943484	0.994722	0.993633	-0.00108903	chr1	26473732	26474085	Success	0.263278	1	0.468059	0.865862	clu_432_NA	HMGN2	ENSG00000198830.11
353	0.0943484	0.00527751	0.00636653	0.00108903	chr1	26473817	26474085	Success	0.263278	1	0.468059	0.865862	clu_432_NA	HMGN2	ENSG00000198830.11
354	0.0189053	0.00874513	0.00907905	0.000333929	chr1	26941818	26942657	Success	0.00564427	1	0.915386	0.987339	clu_434_NA	NUDC	ENSG00000090273.14
355	-0.0189053	0.991255	0.990921	-0.000333929	chr1	26941818	26942660	Success	0.00564427	1	0.915386	0.987339	clu_434_NA	NUDC	ENSG00000090273.14
356	-0.292655	0.877603	0.799731	-0.0778717	chr1	26994612	26999847	Success	1.05703	1	0.145952	0.689069	clu_435_NA	TRNP1	ENSG00000253368.4
357	0.292655	0.122397	0.200269	0.0778717	chr1	26994630	26999847	Success	1.05703	1	0.145952	0.689069	clu_435_NA	TRNP1	ENSG00000253368.4
358	0.154702	0.168703	0.217257	0.048554	chr1	27330804	27330985	Success	3.07739	2	0.0460795	0.577165	clu_436_NA	TMEM222	ENSG00000186501.14
359	-0.262108	0.628131	0.533191	-0.09494	chr1	27330804	27332070	Success	3.07739	2	0.0460795	0.577165	clu_436_NA	TMEM222	ENSG00000186501.14
360	0.107406	0.203165	0.249551	0.046386	chr1	27331137	27332070	Success	3.07739	2	0.0460795	0.577165	clu_436_NA	TMEM222	ENSG00000186501.14
361	0.44926	0.0397398	0.0887117	0.0489718	chr1	27334281	27334667	Success	4.97972	2	0.00687602	0.454626	clu_437_NA	TMEM222	ENSG00000186501.14
362	-0.430135	0.914352	0.847134	-0.0672182	chr1	27334281	27335379	Success	4.97972	2	0.00687602	0.454626	clu_437_NA	TMEM222	ENSG00000186501.14
363	-0.0191251	0.045908	0.0641543	0.0182463	chr1	27334754	27335379	Success	4.97972	2	0.00687602	0.454626	clu_437_NA	TMEM222	ENSG00000186501.14
364	-0.0567146	0.327755	0.309521	-0.0182335	chr1	27744811	27749068	Success	0.077312	2	0.925601	0.988288	clu_438_NA	FAM76A	ENSG00000009780.15
365	0.0329101	0.256319	0.264756	0.00843699	chr1	27744811	27755195	Success	0.077312	2	0.925601	0.988288	clu_438_NA	FAM76A	ENSG00000009780.15
366	0.0238045	0.415927	0.425723	0.00979648	chr1	27749154	27755195	Success	0.077312	2	0.925601	0.988288	clu_438_NA	FAM76A	ENSG00000009780.15
367	0.366738	0.193081	0.284233	0.0911524	chr1	28017239	28027789	Success	2.28283	2	0.101996	0.65041	clu_439_NA	EYA3	ENSG00000158161.16
368	-0.0775577	0.551547	0.520671	-0.0308759	chr1	28017239	28035544	Success	2.28283	2	0.101996	0.65041	clu_439_NA	EYA3	ENSG00000158161.16
369	-0.28918	0.255373	0.195096	-0.0602765	chr1	28027926	28035544	Success	2.28283	2	0.101996	0.65041	clu_439_NA	EYA3	ENSG00000158161.16
370	-0.0435207	0.0291015	0.0358162	0.00671473	chr1	28205306	28232921	Success	3.50514	3	0.0715706	0.605651	clu_440_NA	DNAJC8	ENSG00000126698.11
371	0.0972187	0.0220535	0.0312439	0.00919035	chr1	28229023	28230131	Success	3.50514	3	0.0715706	0.605651	clu_440_NA	DNAJC8	ENSG00000126698.11
372	-0.291041	0.917128	0.881247	-0.0358811	chr1	28229023	28232921	Success	3.50514	3	0.0715706	0.605651	clu_440_NA	DNAJC8	ENSG00000126698.11
373	0.237343	0.0317166	0.0516926	0.019976	chr1	28230252	28232921	Success	3.50514	3	0.0715706	0.605651	clu_440_NA	DNAJC8	ENSG00000126698.11
374	0.118847	0.00703328	0.00890367	0.00187038	chr1	28236452	28237761	Success	0.287358	1	0.448391	0.855567	clu_441_NA	ATP5IF1	ENSG00000130770.18
375	-0.118847	0.992967	0.991096	-0.00187038	chr1	28236452	28237837	Success	0.287358	1	0.448391	0.855567	clu_441_NA	ATP5IF1	ENSG00000130770.18
376	-0.283408	0.0920802	0.0715209	-0.0205592	chr1	28508905	28516725	Success	2.25353	3	0.211662	0.729414	clu_442_NA	RCC1	ENSG00000180198.16
377	0.144741	0.0456637	0.0544228	0.00875906	chr1	28508905	28529858	Success	2.25353	3	0.211662	0.729414	clu_442_NA	RCC1	ENSG00000180198.16
378	0.197947	0.126499	0.159003	0.0325035	chr1	28516867	28529858	Success	2.25353	3	0.211662	0.729414	clu_442_NA	RCC1	ENSG00000180198.16
379	-0.0592802	0.735757	0.715054	-0.0207033	chr1	28518308	28529858	Success	2.25353	3	0.211662	0.729414	clu_442_NA	RCC1	ENSG00000180198.16
380	0.103963	0.169421	0.185125	0.0157039	chr1	28529939	28530523	Success	0.800158	2	0.449258	0.856441	clu_443_NA	RCC1	ENSG00000180198.16
381	0.0168826	0.698627	0.699721	0.00109358	chr1	28529939	28531803	Success	0.800158	2	0.449258	0.856441	clu_443_NA	RCC1	ENSG00000180198.16
382	-0.120845	0.131952	0.115154	-0.0167975	chr1	28530573	28531803	Success	0.800158	2	0.449258	0.856441	clu_443_NA	RCC1	ENSG00000180198.16
383	0.0273263	0.090602	0.108337	0.0177351	chr1	28560732	28561113	Success	1.83831	2	0.159086	0.689069	clu_444_NA	TRNAU1AP	ENSG00000180098.9
384	-0.241773	0.794268	0.725668	-0.0685996	chr1	28560732	28561346	Success	1.83831	2	0.159086	0.689069	clu_444_NA	TRNAU1AP	ENSG00000180098.9
385	0.214447	0.11513	0.165995	0.0508645	chr1	28561260	28561346	Success	1.83831	2	0.159086	0.689069	clu_444_NA	TRNAU1AP	ENSG00000180098.9
386	0.140105	0.616508	0.680259	0.0637509	chr1	28579587	28579912	Success	0.62454	1	0.263728	0.762109	clu_445_NA	SNHG12	ENSG00000197989.14
387	-0.140105	0.383492	0.319741	-0.0637509	chr1	28579587	28579942	Success	0.62454	1	0.263728	0.762109	clu_445_NA	SNHG12	ENSG00000197989.14
388	0.0924538	0.141919	0.16596	0.0240411	chr1	28580646	28581094	Success	0.253487	1	0.476452	0.870732	clu_446_NA	SNHG12	ENSG00000197989.14
389	-0.0924538	0.858081	0.83404	-0.0240411	chr1	28580646	28581111	Success	0.253487	1	0.476452	0.870732	clu_446_NA	SNHG12	ENSG00000197989.14
390	0.0631777	0.486216	0.513045	0.0268296	chr1	28738338	28742403	Success	0.61668	2	0.539733	0.886412	clu_447_NA	YTHDF2	ENSG00000198492.16
391	-0.0171093	0.033289	0.032416	-0.000873014	chr1	28738338	28768929	Success	0.61668	2	0.539733	0.886412	clu_447_NA	YTHDF2	ENSG00000198492.16
392	-0.0460683	0.480495	0.454539	-0.0259565	chr1	28743986	28768929	Success	0.61668	2	0.539733	0.886412	clu_447_NA	YTHDF2	ENSG00000198492.16
393	0.0211138	0.829124	0.835024	0.00589982	chr1	29039426	29053104	Success	0.0219837	1	0.833914	0.968692	clu_448_NA	EPB41	ENSG00000159023.21
394	-0.0211138	0.170876	0.164976	-0.00589982	chr1	29039426	29053107	Success	0.0219837	1	0.833914	0.968692	clu_448_NA	EPB41	ENSG00000159023.21
395	-0.0599053	0.119524	0.11486	-0.00466354	chr1	29053312	29058589	Success	1.70899	5	0.635834	0.923105	clu_449_NA	EPB41	ENSG00000159023.21
396	-0.0706754	0.350421	0.333141	-0.0172799	chr1	29053312	29060422	Success	1.70899	5	0.635834	0.923105	clu_449_NA	EPB41	ENSG00000159023.21
397	0.184807	0.15054	0.184775	0.0342355	chr1	29053312	29064982	Success	1.70899	5	0.635834	0.923105	clu_449_NA	EPB41	ENSG00000159023.21
398	-0.170951	0.0460409	0.0395943	-0.00644658	chr1	29058645	29060422	Success	1.70899	5	0.635834	0.923105	clu_449_NA	EPB41	ENSG00000159023.21
399	0.190348	0.0402729	0.0497064	0.00943344	chr1	29058645	29064982	Success	1.70899	5	0.635834	0.923105	clu_449_NA	EPB41	ENSG00000159023.21
400	-0.0736232	0.293202	0.277923	-0.0152788	chr1	29060484	29064982	Success	1.70899	5	0.635834	0.923105	clu_449_NA	EPB41	ENSG00000159023.21
401	-0.150393	0.525355	0.502078	-0.0232766	chr1	29065158	29097807	Success	0.517964	2	0.595732	0.908096	clu_450_NA	EPB41	ENSG00000159023.21
402	0.227313	0.0265853	0.0370677	0.0104824	chr1	29065158	29109336	Success	0.517964	2	0.595732	0.908096	clu_450_NA	EPB41	ENSG00000159023.21
403	-0.0769203	0.44806	0.460854	0.0127942	chr1	29097935	29109336	Success	0.517964	2	0.595732	0.908096	clu_450_NA	EPB41	ENSG00000159023.21
404	0.110009	0.409744	0.431727	0.0219829	chr1	29149226	29150103	Success	0.625132	2	0.535191	0.884119	clu_451_NA	SRSF4	ENSG00000116350.17
405	-0.13377	0.0160314	0.0132372	-0.00279421	chr1	29149226	29154696	Success	0.625132	2	0.535191	0.884119	clu_451_NA	SRSF4	ENSG00000116350.17
406	0.0237609	0.574224	0.555035	-0.0191887	chr1	29150192	29154696	Success	0.625132	2	0.535191	0.884119	clu_451_NA	SRSF4	ENSG00000116350.17
407	-0.00955143	0.72424	0.720408	-0.00383145	chr1	29216685	29230731	Success	0.00166494	1	0.953984	0.991892	clu_452_NA	MECR	ENSG00000116353.16
408	0.00955143	0.27576	0.279592	0.00383145	chr1	29216812	29230731	Success	0.00166494	1	0.953984	0.991892	clu_452_NA	MECR	ENSG00000116353.16
409	-0.185825	0.540634	0.509398	-0.0312358	chr1	29280141	29282676	Success	1.41466	2	0.243008	0.752048	clu_453_NA	PTPRU	ENSG00000060656.20
410	0.295085	0.0460363	0.0701635	0.0241272	chr1	29280141	29291869	Success	1.41466	2	0.243008	0.752048	clu_453_NA	PTPRU	ENSG00000060656.20
411	-0.10926	0.41333	0.420438	0.00710857	chr1	29284869	29291869	Success	1.41466	2	0.243008	0.752048	clu_453_NA	PTPRU	ENSG00000060656.20
412	-0.00860497	0.436569	0.43234	-0.00422852	chr1	29311544	29311643	Success	0.00937282	1	0.891098	0.980617	clu_454_NA	PTPRU	ENSG00000060656.20
413	0.00860497	0.563431	0.56766	0.00422852	chr1	29311553	29311643	Success	0.00937282	1	0.891098	0.980617	clu_454_NA	PTPRU	ENSG00000060656.20
414	0.0545208	0.389935	0.416164	0.0262283	chr1	30945483	30950127	Success	0.185906	1	0.542018	0.888023	clu_455_NA	PUM1	ENSG00000134644.15
415	-0.0545208	0.610065	0.583836	-0.0262283	chr1	30945483	30950133	Success	0.185906	1	0.542018	0.888023	clu_455_NA	PUM1	ENSG00000134644.15
416	0.100968	0.374468	0.348892	-0.0255758	chr1	30953981	30964674	Success	3.6072	2	0.0271278	0.572377	clu_456_NA	PUM1	ENSG00000134644.15
417	-0.373111	0.077061	0.0446911	-0.0323699	chr1	30953981	30965982	Success	3.6072	2	0.0271278	0.572377	clu_456_NA	PUM1	ENSG00000134644.15
418	0.272144	0.548471	0.606417	0.0579456	chr1	30964910	30965982	Success	3.6072	2	0.0271278	0.572377	clu_456_NA	PUM1	ENSG00000134644.15
419	-0.0493029	0.371225	0.348515	-0.0227095	chr1	30966197	30967167	Success	0.198527	1	0.528615	0.881683	clu_457_NA	PUM1	ENSG00000134644.15
420	0.0493029	0.628775	0.651485	0.0227095	chr1	30966278	30967167	Success	0.198527	1	0.528615	0.881683	clu_457_NA	PUM1	ENSG00000134644.15
421	-0.211683	0.648319	0.607545	-0.0407738	chr1	30980163	30981312	Success	1.80311	2	0.164785	0.693701	clu_458_NA	PUM1	ENSG00000134644.15
422	-0.135673	0.292968	0.296224	0.00325644	chr1	30980166	30981312	Success	1.80311	2	0.164785	0.693701	clu_458_NA	PUM1	ENSG00000134644.15
423	0.347356	0.0587131	0.0962304	0.0375173	chr1	30980178	30981312	Success	1.80311	2	0.164785	0.693701	clu_458_NA	PUM1	ENSG00000134644.15
424	0.0463799	0.532972	0.557599	0.0246271	chr1	30995220	31005853	Success	1.26738	3	0.469044	0.866543	clu_459_NA	PUM1	ENSG00000134644.15
425	0.184228	0.0458229	0.0550259	0.00920297	chr1	30995220	31028796	Success	1.26738	3	0.469044	0.866543	clu_459_NA	PUM1	ENSG00000134644.15
426	-0.157304	0.04795	0.0409212	-0.00702888	chr1	31007099	31028796	Success	1.26738	3	0.469044	0.866543	clu_459_NA	PUM1	ENSG00000134644.15
427	-0.0733039	0.373255	0.346454	-0.0268012	chr1	31007102	31028796	Success	1.26738	3	0.469044	0.866543	clu_459_NA	PUM1	ENSG00000134644.15
428	-0.130492	0.1174	0.0929387	-0.0244613	chr1	31310164	31318167	Success	0.337589	1	0.411252	0.836406	clu_460_NA	ZCCHC17	ENSG00000121766.15
429	0.130492	0.8826	0.907061	0.0244613	chr1	31310164	31319109	Success	0.337589	1	0.411252	0.836406	clu_460_NA	ZCCHC17	ENSG00000121766.15
430	0.154289	0.470892	0.531514	0.0606221	chr1	31727605	31728025	Success	0.824412	2	0.438493	0.848391	clu_461_NA	ADGRB2	ENSG00000121753.12
431	-0.0467062	0.162413	0.149942	-0.012471	chr1	31727605	31728182	Success	0.824412	2	0.438493	0.848391	clu_461_NA	ADGRB2	ENSG00000121753.12
432	-0.107583	0.366695	0.318544	-0.0481512	chr1	31728081	31728182	Success	0.824412	2	0.438493	0.848391	clu_461_NA	ADGRB2	ENSG00000121753.12
433	0.274766	0.223517	0.332754	0.109237	chr1	31728277	31728598	Success	1.15334	1	0.128819	0.675337	clu_462_NA	ADGRB2	ENSG00000121753.12
434	-0.274766	0.776483	0.667246	-0.109237	chr1	31728280	31728598	Success	1.15334	1	0.128819	0.675337	clu_462_NA	ADGRB2	ENSG00000121753.12
435	0.0376946	0.25675	0.271398	0.0146482	chr1	31733143	31735183	Success	0.0289491	1	0.809849	0.963751	clu_463_NA	ADGRB2	ENSG00000121753.12
436	-0.0376946	0.74325	0.728602	-0.0146482	chr1	31733143	31735580	Success	0.0289491	1	0.809849	0.963751	clu_463_NA	ADGRB2	ENSG00000121753.12
437	-0.117047	0.24569	0.214976	-0.0307132	chr1	31742217	31742838	Success	0.0909977	2	0.91302	0.987339	clu_464_NA	ADGRB2	ENSG00000121753.12
438	0.0535834	0.53979	0.560187	0.0203967	chr1	31742217	31744193	Success	0.0909977	2	0.91302	0.987339	clu_464_NA	ADGRB2	ENSG00000121753.12
439	0.0634639	0.21452	0.224837	0.0103165	chr1	31743002	31744193	Success	0.0909977	2	0.91302	0.987339	clu_464_NA	ADGRB2	ENSG00000121753.12
440	-0.0315005	0.550043	0.546748	-0.00329503	chr1	31908960	31910038	Success	0.0490919	2	0.952094	0.991617	clu_465_NA	PTP4A2	ENSG00000184007.21
441	0.0518221	0.0128003	0.0138292	0.0010289	chr1	31908960	31911696	Success	0.0490919	2	0.952094	0.991617	clu_465_NA	PTP4A2	ENSG00000184007.21
442	-0.0203216	0.437157	0.439423	0.00226613	chr1	31910112	31911696	Success	0.0490919	2	0.952094	0.991617	clu_465_NA	PTP4A2	ENSG00000184007.21
443	0.0499428	0.484285	0.492426	0.00814065	chr1	31911826	31915895	Success	0.377189	2	0.685787	0.938123	clu_466_NA	PTP4A2	ENSG00000184007.21
444	-0.0797529	0.0614795	0.054909	-0.00657046	chr1	31911826	31918970	Success	0.377189	2	0.685787	0.938123	clu_466_NA	PTP4A2	ENSG00000184007.21
445	0.0298101	0.454236	0.452665	-0.00157019	chr1	31915987	31918970	Success	0.377189	2	0.685787	0.938123	clu_466_NA	PTP4A2	ENSG00000184007.21
446	-2.29231e-06	0.460624	0.460624	-7.88108e-07	chr1	32224475	32226171	Success	4.69475e-06	2	0.999995	0.999995	clu_467_NA	EIF3I	ENSG00000084623.11
447	1.41788e-06	0.00532452	0.00532453	1.0645e-08	chr1	32224475	32228499	Success	4.69475e-06	2	0.999995	0.999995	clu_467_NA	EIF3I	ENSG00000084623.11
448	8.7443e-07	0.534051	0.534052	7.77463e-07	chr1	32226530	32228499	Success	4.69475e-06	2	0.999995	0.999995	clu_467_NA	EIF3I	ENSG00000084623.11
449	0.158186	0.966965	0.975707	0.00874183	chr1	32327077	32327536	Success	0.128783	1	0.611798	0.913695	clu_468_NA	HDAC1	ENSG00000116478.12
450	-0.158186	0.033035	0.0242932	-0.00874183	chr1	32327458	32327536	Success	0.128783	1	0.611798	0.913695	clu_468_NA	HDAC1	ENSG00000116478.12
451	-0.182705	0.521807	0.517793	-0.00401455	chr1	32327677	32329068	Success	2.64173	2	0.0712381	0.605651	clu_469_NA	HDAC1	ENSG00000116478.12
452	0.376918	0.0173679	0.0301602	0.0127923	chr1	32327677	32330578	Success	2.64173	2	0.0712381	0.605651	clu_469_NA	HDAC1	ENSG00000116478.12
453	-0.194213	0.460825	0.452047	-0.00877775	chr1	32329160	32330578	Success	2.64173	2	0.0712381	0.605651	clu_469_NA	HDAC1	ENSG00000116478.12
454	0.16392	0.821238	0.864432	0.0431937	chr1	32383997	32386779	Success	1.36858	1	0.0980389	0.644912	clu_470_NA	BSDC1	ENSG00000160058.18
455	-0.16392	0.178762	0.135568	-0.0431937	chr1	32384048	32386779	Success	1.36858	1	0.0980389	0.644912	clu_470_NA	BSDC1	ENSG00000160058.18
456	0.167684	0.623002	0.697976	0.0749739	chr1	32595223	32600087	Success	0.669247	1	0.2473	0.752048	clu_471_NA	AL033529.1	ENSG00000254553.1	ZBTB8A ENSG00000160062.15
457	-0.167684	0.376998	0.302024	-0.0749739	chr1	32595223	32600268	Success	0.669247	1	0.2473	0.752048	clu_471_NA	AL033529.1	ENSG00000254553.1	ZBTB8A ENSG00000160062.15
458	0.0766712	0.501025	0.519133	0.018108	chr1	32627544	32631827	Success	0.647013	2	0.523608	0.880673	clu_472_NA	ZBTB8OS	ENSG00000176261.15
459	-0.139832	0.155504	0.129759	-0.0257459	chr1	32627544	32633645	Success	0.647013	2	0.523608	0.880673	clu_472_NA	ZBTB8OS	ENSG00000176261.15
460	0.063161	0.343471	0.351109	0.00763797	chr1	32631879	32633645	Success	0.647013	2	0.523608	0.880673	clu_472_NA	ZBTB8OS	ENSG00000176261.15
461	0.522499	0.0496687	0.0900387	0.0403699	chr1	32634072	32634702	Success	7.76181	6	0.0165526	0.543029	clu_473_NA	ZBTB8OS	ENSG00000176261.15
462	-0.0834872	0.331122	0.327459	-0.00366249	chr1	32634072	32634768	Success	7.76181	6	0.0165526	0.543029	clu_473_NA	ZBTB8OS	ENSG00000176261.15
463	-0.298565	0.0218837	0.0174535	-0.00443017	chr1	32634072	32650433	Success	7.76181	6	0.0165526	0.543029	clu_473_NA	ZBTB8OS	ENSG00000176261.15
464	-0.14485	0.0980636	0.0912069	-0.00685668	chr1	32634110	32634768	Success	7.76181	6	0.0165526	0.543029	clu_473_NA	ZBTB8OS	ENSG00000176261.15
465	0.0339577	0.03188	0.0354563	0.00357631	chr1	32634110	32650433	Success	7.76181	6	0.0165526	0.543029	clu_473_NA	ZBTB8OS	ENSG00000176261.15
466	0.13613	0.0394053	0.0485404	0.00913505	chr1	32634792	32650429	Success	7.76181	6	0.0165526	0.543029	clu_473_NA	ZBTB8OS	ENSG00000176261.15
467	-0.165685	0.427977	0.389845	-0.038132	chr1	32634792	32650433	Success	7.76181	6	0.0165526	0.543029	clu_473_NA	ZBTB8OS	ENSG00000176261.15
468	0.0302349	0.963602	0.965665	0.00206241	chr1	32651322	32651914	Success	0.0386556	1	0.780975	0.957276	clu_474_NA	RBBP4	ENSG00000162521.19
469	-0.0302349	0.0363978	0.0343354	-0.00206241	chr1	32651322	32651917	Success	0.0386556	1	0.780975	0.957276	clu_474_NA	RBBP4	ENSG00000162521.19
470	0.0246765	0.659011	0.670013	0.0110018	chr1	32826930	32827993	Success	0.0165205	1	0.855762	0.973094	clu_475_NA	S100PBP	ENSG00000116497.18
471	-0.0246765	0.340989	0.329987	-0.0110018	chr1	32826930	32827996	Success	0.0165205	1	0.855762	0.973094	clu_475_NA	S100PBP	ENSG00000116497.18
472	-0.195062	0.843101	0.784377	-0.0587236	chr1	32948363	32949569	Success	1.16655	1	0.12665	0.675337	clu_476_NA	RNF19B	ENSG00000116514.16
473	0.195062	0.156899	0.215623	0.0587236	chr1	32948366	32949569	Success	1.16655	1	0.12665	0.675337	clu_476_NA	RNF19B	ENSG00000116514.16
474	-0.080779	0.0158634	0.0135289	-0.00233453	chr1	33010833	33012074	Success	0.136535	1	0.60128	0.909355	clu_477_NA	AK2	ENSG00000004455.17
475	0.080779	0.984137	0.986471	0.00233453	chr1	33010833	33013207	Success	0.136535	1	0.60128	0.909355	clu_477_NA	AK2	ENSG00000004455.17
476	0.035179	0.631207	0.653274	0.0220675	chr1	33014594	33021367	Success	1.54211	2	0.213928	0.733096	clu_478_NA	AK2	ENSG00000004455.17
477	0.0293183	0.0135631	0.0139553	0.00039215	chr1	33014594	33021593	Success	1.54211	2	0.213928	0.733096	clu_478_NA	AK2	ENSG00000004455.17
478	-0.0644974	0.35523	0.33277	-0.0224597	chr1	33021461	33021593	Success	1.54211	2	0.213928	0.733096	clu_478_NA	AK2	ENSG00000004455.17
479	-0.0811796	0.438423	0.432857	-0.0055657	chr1	33021703	33024442	Success	1.10044	4	0.698869	0.939317	clu_479_NA	AK2	ENSG00000004455.17
480	0.0962681	0.00934278	0.0110152	0.00167241	chr1	33021703	33036736	Success	1.10044	4	0.698869	0.939317	clu_479_NA	AK2	ENSG00000004455.17
481	0.130632	0.0135986	0.0165934	0.00299476	chr1	33024567	33031544	Success	1.10044	4	0.698869	0.939317	clu_479_NA	AK2	ENSG00000004455.17
482	-0.0663341	0.521913	0.522994	0.00108119	chr1	33024567	33036736	Success	1.10044	4	0.698869	0.939317	clu_479_NA	AK2	ENSG00000004455.17
483	-0.0793865	0.0167227	0.0165401	-0.00018266	chr1	33031661	33036736	Success	1.10044	4	0.698869	0.939317	clu_479_NA	AK2	ENSG00000004455.17
484	-0.0337349	0.892608	0.885967	-0.00664099	chr1	33332404	33334090	Success	0.041121	1	0.774282	0.955106	clu_481_NA	PHC2	ENSG00000134686.18
485	0.0337349	0.107392	0.114033	0.00664099	chr1	33332404	33334185	Success	0.041121	1	0.774282	0.955106	clu_481_NA	PHC2	ENSG00000134686.18
486	0.0272936	0.346817	0.359284	0.0124671	chr1	35176471	35177319	Success	0.0831055	1	0.683501	0.938095	clu_483_NA	SFPQ	ENSG00000116560.11
487	-0.0272936	0.653183	0.640716	-0.0124671	chr1	35176474	35177319	Success	0.0831055	1	0.683501	0.938095	clu_483_NA	SFPQ	ENSG00000116560.11
488	0.142047	0.172361	0.216719	0.0443578	chr1	35178036	35187001	Success	2.40978	1	0.0281385	0.572377	clu_484_NA	SFPQ	ENSG00000116560.11
489	-0.142047	0.827639	0.783281	-0.0443578	chr1	35184593	35187001	Success	2.40978	1	0.0281385	0.572377	clu_484_NA	SFPQ	ENSG00000116560.11
490	0.0563933	0.219372	0.214786	-0.00458543	chr1	35269085	35295927	Success	1.03564	2	0.354998	0.808141	clu_485_NA	ZMYM4	ENSG00000146463.12
491	0.20527	0.540506	0.614162	0.0736557	chr1	35269085	35325360	Success	1.03564	2	0.354998	0.808141	clu_485_NA	ZMYM4	ENSG00000146463.12
492	-0.261663	0.240122	0.171052	-0.0690703	chr1	35295988	35325360	Success	1.03564	2	0.354998	0.808141	clu_485_NA	ZMYM4	ENSG00000146463.12
493	0.187043	0.491057	0.550389	0.0593327	chr1	35479212	35506612	Success	1.06947	2	0.34319	0.805531	clu_486_NA	KIAA0319L	ENSG00000142687.18
494	-0.151977	0.0728172	0.0581484	-0.0146688	chr1	35479212	35554350	Success	1.06947	2	0.34319	0.805531	clu_486_NA	KIAA0319L	ENSG00000142687.18
495	-0.0350658	0.436126	0.391462	-0.0446639	chr1	35507135	35554350	Success	1.06947	2	0.34319	0.805531	clu_486_NA	KIAA0319L	ENSG00000142687.18
496	0.0115945	0.879437	0.881874	0.00243712	chr1	35765326	35769847	Success	0.00218629	1	0.947278	0.990169	clu_487_NA	CLSPN	ENSG00000092853.14
497	-0.0115945	0.120563	0.118126	-0.00243712	chr1	35765326	35769859	Success	0.00218629	1	0.947278	0.990169	clu_487_NA	CLSPN	ENSG00000092853.14
498	-0.0561212	0.49961	0.518508	0.0188982	chr1	36089115	36091244	Success	0.705295	2	0.493963	0.871498	clu_488_NA	ADPRHL2	ENSG00000116863.11
499	0.220226	0.0351152	0.0480436	0.0129284	chr1	36089115	36091618	Success	0.705295	2	0.493963	0.871498	clu_488_NA	ADPRHL2	ENSG00000116863.11
500	-0.164105	0.465275	0.433449	-0.0318267	chr1	36091340	36091618	Success	0.705295	2	0.493963	0.871498	clu_488_NA	ADPRHL2	ENSG00000116863.11
501	-0.102591	0.366363	0.35028	-0.0160832	chr1	36137322	36137796	Success	1.06768	3	0.544792	0.889218	clu_489_NA	TRAPPC3	ENSG00000054116.12
502	-0.0378765	0.0155823	0.0158942	0.000311956	chr1	36137322	36149337	Success	1.06768	3	0.544792	0.889218	clu_489_NA	TRAPPC3	ENSG00000054116.12
503	0.189524	0.0382899	0.0490288	0.0107389	chr1	36140166	36149092	Success	1.06768	3	0.544792	0.889218	clu_489_NA	TRAPPC3	ENSG00000054116.12
504	-0.0490562	0.579764	0.584797	0.0050323	chr1	36140166	36149337	Success	1.06768	3	0.544792	0.889218	clu_489_NA	TRAPPC3	ENSG00000054116.12
505	0.0173756	0.678103	0.680457	0.00235321	chr1	36173478	36174898	Success	0.0089149	2	0.991125	0.999995	clu_490_NA	MAP7D1	ENSG00000116871.15
506	-0.0328062	0.0602721	0.0575211	-0.002751	chr1	36173478	36176199	Success	0.0089149	2	0.991125	0.999995	clu_490_NA	MAP7D1	ENSG00000116871.15
507	0.0154306	0.261624	0.262022	0.000397792	chr1	36175008	36176199	Success	0.0089149	2	0.991125	0.999995	clu_490_NA	MAP7D1	ENSG00000116871.15
508	0.119164	0.0655509	0.0817501	0.0161993	chr1	36179315	36179512	Success	0.189658	1	0.537969	0.884947	clu_491_NA	MAP7D1	ENSG00000116871.15
509	-0.119164	0.934449	0.91825	-0.0161993	chr1	36179315	36179515	Success	0.189658	1	0.537969	0.884947	clu_491_NA	MAP7D1	ENSG00000116871.15
510	-0.340522	0.517278	0.447537	-0.0697405	chr1	36224505	36259382	Success	4.55291	3	0.0279165	0.572377	clu_492_NA	THRAP3	ENSG00000054118.15
511	0.0104971	0.0380188	0.046725	0.00870623	chr1	36224505	36282533	Success	4.55291	3	0.0279165	0.572377	clu_492_NA	THRAP3	ENSG00000054118.15
512	0.439306	0.026222	0.049482	0.0232599	chr1	36225102	36259382	Success	4.55291	3	0.0279165	0.572377	clu_492_NA	THRAP3	ENSG00000054118.15
513	-0.109281	0.418482	0.456256	0.0377743	chr1	36259484	36282533	Success	4.55291	3	0.0279165	0.572377	clu_492_NA	THRAP3	ENSG00000054118.15
514	0.0270504	0.616354	0.629064	0.0127097	chr1	36301084	36301553	Success	0.110237	1	0.638679	0.924241	clu_493_NA	THRAP3	ENSG00000054118.15
515	-0.0270504	0.383646	0.370936	-0.0127097	chr1	36301084	36301556	Success	0.110237	1	0.638679	0.924241	clu_493_NA	THRAP3	ENSG00000054118.15
516	0.500826	0.862362	0.944627	0.0822652	chr1	36361340	36385723	Success	1.76806	1	0.0600455	0.59516	clu_494_NA	STK40	ENSG00000196182.10
517	-0.500826	0.137638	0.0553729	-0.0822652	chr1	36368084	36385723	Success	1.76806	1	0.0600455	0.59516	clu_494_NA	STK40	ENSG00000196182.10
518	-0.222741	0.0646718	0.0544035	-0.0102683	chr1	37493814	37501804	Success	2.05428	3	0.249977	0.752048	clu_495_NA	MEAF6	ENSG00000163875.15
519	0.198668	0.0797602	0.102262	0.0225017	chr1	37495918	37496547	Success	2.05428	3	0.249977	0.752048	clu_495_NA	MEAF6	ENSG00000163875.15
520	-0.0938695	0.746528	0.714375	-0.0321532	chr1	37495918	37501804	Success	2.05428	3	0.249977	0.752048	clu_495_NA	MEAF6	ENSG00000163875.15
521	0.117942	0.10904	0.128959	0.0199198	chr1	37496604	37501804	Success	2.05428	3	0.249977	0.752048	clu_495_NA	MEAF6	ENSG00000163875.15
522	0.0586734	0.850131	0.864476	0.0143451	chr1	37683437	37686273	Success	0.135508	1	0.602651	0.910211	clu_496_NA	C1orf109	ENSG00000116922.14
523	-0.0586734	0.149869	0.135524	-0.0143451	chr1	37683441	37686273	Success	0.135508	1	0.602651	0.910211	clu_496_NA	C1orf109	ENSG00000116922.14
524	-0.043162	0.239425	0.228981	-0.0104437	chr1	37689883	37690002	Success	0.385091	3	0.856585	0.973094	clu_497_NA	C1orf109	ENSG00000116922.14
525	0.0123627	0.459573	0.464621	0.00504819	chr1	37689883	37690216	Success	0.385091	3	0.856585	0.973094	clu_497_NA	C1orf109	ENSG00000116922.14
526	0.166224	0.142963	0.168573	0.0256104	chr1	37689886	37690002	Success	0.385091	3	0.856585	0.973094	clu_497_NA	C1orf109	ENSG00000116922.14
527	-0.135424	0.15804	0.137825	-0.0202148	chr1	37689886	37690216	Success	0.385091	3	0.856585	0.973094	clu_497_NA	C1orf109	ENSG00000116922.14
528	-0.0859772	0.514286	0.499581	-0.0147052	chr1	37795846	37796744	Success	2.42729	4	0.302546	0.785483	clu_498_NA	MANEAL	ENSG00000185090.14
529	0.430021	0.021819	0.0355084	0.0136894	chr1	37795846	37799567	Success	2.42729	4	0.302546	0.785483	clu_498_NA	MANEAL	ENSG00000185090.14
530	-0.301007	0.0538744	0.0422083	-0.0116662	chr1	37795846	37799844	Success	2.42729	4	0.302546	0.785483	clu_498_NA	MANEAL	ENSG00000185090.14
531	-0.11944	0.225439	0.211786	-0.0136529	chr1	37796820	37799567	Success	2.42729	4	0.302546	0.785483	clu_498_NA	MANEAL	ENSG00000185090.14
532	0.0764035	0.184581	0.210916	0.0263349	chr1	37796820	37799844	Success	2.42729	4	0.302546	0.785483	clu_498_NA	MANEAL	ENSG00000185090.14
533	-0.179277	0.905905	0.870578	-0.0353273	chr1	37808306	37808531	Success	1.293	1	0.107813	0.66147	clu_499_NA	C1orf122	ENSG00000197982.14
534	0.179277	0.0940949	0.129422	0.0353273	chr1	37808439	37808531	Success	1.293	1	0.107813	0.66147	clu_499_NA	C1orf122	ENSG00000197982.14
535	0.0963977	0.351347	0.396438	0.0450912	chr1	37891454	37931673	Success	0.262693	1	0.468554	0.866207	clu_500_NA	INPP5B	ENSG00000204084.13
536	-0.0963977	0.648653	0.603562	-0.0450912	chr1	37891454	37931913	Success	0.262693	1	0.468554	0.866207	clu_500_NA	INPP5B	ENSG00000204084.13
537	0.0322331	0.071374	0.0757666	0.00439265	chr1	38866999	38873018	Success	0.0264019	1	0.818254	0.967437	clu_502_NA	AL139260.2	ENSG00000273637.1	MYCBP ENSG00000214114.9,AL139260.3 ENSG00000274944.4
538	-0.0322331	0.928626	0.924233	-0.00439265	chr1	38867610	38873018	Success	0.0264019	1	0.818254	0.967437	clu_502_NA	AL139260.2	ENSG00000273637.1	MYCBP ENSG00000214114.9,AL139260.3 ENSG00000274944.4
539	0.0358398	0.47771	0.495616	0.0179052	chr1	39026398	39028723	Success	0.931832	1	0.172202	0.699262	clu_503_NA	NDUFS5	ENSG00000168653.11
540	-0.0358398	0.52229	0.504384	-0.0179052	chr1	39026402	39028723	Success	0.931832	1	0.172202	0.699262	clu_503_NA	NDUFS5	ENSG00000168653.11
541	-0.0763276	0.652117	0.616732	-0.0353844	chr1	39388658	39422374	Success	0.312878	1	0.428916	0.84157	clu_504_NA	MACF1	ENSG00000127603.28
542	0.0763276	0.347883	0.383268	0.0353844	chr1	39414477	39422374	Success	0.312878	1	0.428916	0.84157	clu_504_NA	MACF1	ENSG00000127603.28
543	-0.107223	0.388456	0.356719	-0.0317369	chr1	39463686	39465095	Success	3.385	2	0.0338778	0.577165	clu_505_NA	MACF1	ENSG00000127603.28
544	0.317262	0.237381	0.333259	0.0958778	chr1	39463686	39468615	Success	3.385	2	0.0338778	0.577165	clu_505_NA	MACF1	ENSG00000127603.28
545	-0.210039	0.374163	0.310023	-0.0641409	chr1	39465112	39468615	Success	3.385	2	0.0338778	0.577165	clu_505_NA	MACF1	ENSG00000127603.28
546	0.0431267	0.918491	0.92472	0.00622868	chr1	39480009	39484601	Success	0.0432767	1	0.768605	0.951445	clu_506_NA	MACF1	ENSG00000127603.28
547	-0.0431267	0.0815088	0.0752801	-0.00622868	chr1	39481030	39484601	Success	0.0432767	1	0.768605	0.951445	clu_506_NA	MACF1	ENSG00000127603.28
548	-0.0155152	0.980001	0.979383	-0.000617322	chr1	39561122	39561685	Success	0.00289145	1	0.939383	0.988824	clu_507_NA	PABPC4	ENSG00000090621.14
549	0.0155152	0.0199994	0.0206167	0.000617322	chr1	39561122	39561728	Success	0.00289145	1	0.939383	0.988824	clu_507_NA	PABPC4	ENSG00000090621.14
550	0.00337456	0.410579	0.418324	0.00774537	chr1	39563741	39563836	Success	0.40813	4	0.936255	0.988824	clu_508_NA	PABPC4	ENSG00000090621.14
551	-0.0198692	0.0949916	0.09456	-0.000431696	chr1	39563741	39564423	Success	0.40813	4	0.936255	0.988824	clu_508_NA	PABPC4	ENSG00000090621.14
552	0.143619	0.0181516	0.0212784	0.00312678	chr1	39563741	39564471	Success	0.40813	4	0.936255	0.988824	clu_508_NA	PABPC4	ENSG00000090621.14
553	-0.0185299	0.372478	0.371282	-0.00119586	chr1	39563922	39564423	Success	0.40813	4	0.936255	0.988824	clu_508_NA	PABPC4	ENSG00000090621.14
554	-0.108594	0.1038	0.0945553	-0.0092446	chr1	39563922	39564471	Success	0.40813	4	0.936255	0.988824	clu_508_NA	PABPC4	ENSG00000090621.14
555	0.219843	0.0892047	0.131965	0.04276	chr1	39570002	39571097	Success	3.06483	1	0.0132933	0.526529	clu_509_NA	PABPC4	ENSG00000090621.14
556	-0.219843	0.910795	0.868035	-0.04276	chr1	39570002	39571234	Success	3.06483	1	0.0132933	0.526529	clu_509_NA	PABPC4	ENSG00000090621.14
557	-0.0407163	0.19441	0.181973	-0.0124372	chr1	39738923	39740165	Success	0.0577444	1	0.73398	0.948923	clu_510_NA	PPIE	ENSG00000084072.17
558	0.0407163	0.80559	0.818027	0.0124372	chr1	39738931	39740165	Success	0.0577444	1	0.73398	0.948923	clu_510_NA	PPIE	ENSG00000084072.17
559	0.0600626	0.970081	0.973377	0.00329643	chr1	39743924	39745375	Success	0.0539847	1	0.742468	0.948923	clu_511_NA	PPIE	ENSG00000084072.17
560	-0.0600626	0.0299194	0.0266229	-0.00329643	chr1	39743924	39745414	Success	0.0539847	1	0.742468	0.948923	clu_511_NA	PPIE	ENSG00000084072.17
561	0.0183497	0.598501	0.607287	0.00878602	chr1	39760568	39763092	Success	0.0093752	1	0.891084	0.980617	clu_512_NA	BMP8B	ENSG00000116985.12
562	-0.0183497	0.401499	0.392713	-0.00878602	chr1	39762359	39763092	Success	0.0093752	1	0.891084	0.980617	clu_512_NA	BMP8B	ENSG00000116985.12
563	-0.32512	0.891949	0.811619	-0.08033	chr1	39848097	39850119	Success	1.86543	1	0.0534157	0.581688	clu_513_NA	TRIT1	ENSG00000043514.17
564	0.32512	0.108051	0.188381	0.08033	chr1	39848097	39850123	Success	1.86543	1	0.0534157	0.581688	clu_513_NA	TRIT1	ENSG00000043514.17
565	-0.143704	0.424243	0.347062	-0.077181	chr1	39850261	39852731	Success	1.69128	2	0.184283	0.709302	clu_514_NA	TRIT1	ENSG00000043514.17
566	-0.0709689	0.0724795	0.063767	-0.00871247	chr1	39850261	39883318	Success	1.69128	2	0.184283	0.709302	clu_514_NA	TRIT1	ENSG00000043514.17
567	0.214673	0.503278	0.589171	0.0858935	chr1	39857417	39883318	Success	1.69128	2	0.184283	0.709302	clu_514_NA	TRIT1	ENSG00000043514.17
568	-0.138764	0.116206	0.0971753	-0.0190304	chr1	40040783	40059334	Success	0.694529	3	0.708101	0.940985	clu_515_NA	CAP1	ENSG00000131236.17
569	0.0825648	0.227203	0.237064	0.00986028	chr1	40040783	40059337	Success	0.694529	3	0.708101	0.940985	clu_515_NA	CAP1	ENSG00000131236.17
570	-0.0224584	0.166608	0.156508	-0.0101006	chr1	40040801	40059334	Success	0.694529	3	0.708101	0.940985	clu_515_NA	CAP1	ENSG00000131236.17
571	0.0786572	0.489983	0.509254	0.0192707	chr1	40040801	40059337	Success	0.694529	3	0.708101	0.940985	clu_515_NA	CAP1	ENSG00000131236.17
572	0.102332	0.906892	0.922794	0.0159019	chr1	40059458	40060067	Success	0.683685	1	0.242264	0.752048	clu_516_NA	CAP1	ENSG00000131236.17
573	-0.102332	0.0931081	0.0772062	-0.0159019	chr1	40059458	40060070	Success	0.683685	1	0.242264	0.752048	clu_516_NA	CAP1	ENSG00000131236.17
574	0.00022467	0.910346	0.910383	3.66666e-05	chr1	40979829	40983278	Success	2.08996e-06	1	0.998369	0.999995	clu_517_NA	CTPS1	ENSG00000171793.16
575	-0.00022467	0.0896538	0.0896171	-3.66666e-05	chr1	40980561	40983278	Success	2.08996e-06	1	0.998369	0.999995	clu_517_NA	CTPS1	ENSG00000171793.16
576	-0.110515	0.467194	0.479256	0.0120615	chr1	41006094	41007449	Success	1.29805	2	0.273065	0.765781	clu_518_NA	CTPS1	ENSG00000171793.16
577	0.282107	0.0118521	0.0180044	0.0061523	chr1	41006094	41008659	Success	1.29805	2	0.273065	0.765781	clu_518_NA	CTPS1	ENSG00000171793.16
578	-0.171592	0.520953	0.50274	-0.0182138	chr1	41007545	41008659	Success	1.29805	2	0.273065	0.765781	clu_518_NA	CTPS1	ENSG00000171793.16
579	-0.0997978	0.477171	0.449294	-0.027877	chr1	41028726	41033983	Success	0.96467	2	0.381109	0.818295	clu_519_NA	SCMH1	ENSG00000010803.16
580	-0.110414	0.342167	0.318775	-0.0233919	chr1	41028726	41037362	Success	0.96467	2	0.381109	0.818295	clu_519_NA	SCMH1	ENSG00000010803.16
581	0.210211	0.180662	0.231931	0.0512689	chr1	41034048	41037362	Success	0.96467	2	0.381109	0.818295	clu_519_NA	SCMH1	ENSG00000010803.16
582	0.406733	0.564807	0.707581	0.142774	chr1	41143112	41151614	Success	4.93524	2	0.00718875	0.459386	clu_520_NA	SCMH1	ENSG00000010803.16
583	-3.07576e-05	0.181956	0.151771	-0.0301855	chr1	41143112	41160875	Success	4.93524	2	0.00718875	0.459386	clu_520_NA	SCMH1	ENSG00000010803.16
584	-0.406702	0.253237	0.140648	-0.112589	chr1	41159933	41160875	Success	4.93524	2	0.00718875	0.459386	clu_520_NA	SCMH1	ENSG00000010803.16
585	0.135932	0.357684	0.386179	0.0284946	chr1	42199230	42205762	Success	0.819872	2	0.440488	0.849962	clu_521_NA	FOXJ3	ENSG00000198815.9
586	-0.268969	0.217923	0.156944	-0.0609789	chr1	42199230	42227883	Success	0.819872	2	0.440488	0.849962	clu_521_NA	FOXJ3	ENSG00000198815.9
587	0.133037	0.424392	0.456876	0.0324843	chr1	42205863	42227883	Success	0.819872	2	0.440488	0.849962	clu_521_NA	FOXJ3	ENSG00000198815.9
588	0.239408	0.106042	0.160703	0.0546609	chr1	42456628	42457247	Success	1.54058	1	0.0792037	0.620741	clu_522_NA	PPCS	ENSG00000127125.9
589	-0.239408	0.893958	0.839297	-0.0546609	chr1	42457073	42457247	Success	1.54058	1	0.0792037	0.620741	clu_522_NA	PPCS	ENSG00000127125.9
590	-0.349267	0.974949	0.950871	-0.0240778	chr1	42659251	42659522	Success	2.40984	1	0.0281367	0.572377	clu_523_NA	PPIH	ENSG00000171960.11
591	0.349267	0.0250512	0.049129	0.0240778	chr1	42659370	42659522	Success	2.40984	1	0.0281367	0.572377	clu_523_NA	PPIH	ENSG00000171960.11
592	-0.121823	0.50553	0.522374	0.0168446	chr1	42660904	42664863	Success	2.07398	2	0.125685	0.67346	clu_524_NA	PPIH	ENSG00000171960.11
593	0.329909	0.0131879	0.021409	0.00822106	chr1	42660904	42665980	Success	2.07398	2	0.125685	0.67346	clu_524_NA	PPIH	ENSG00000171960.11
594	-0.208086	0.481283	0.456217	-0.0250656	chr1	42664955	42665980	Success	2.07398	2	0.125685	0.67346	clu_524_NA	PPIH	ENSG00000171960.11
595	0.159189	0.0209682	0.0286043	0.00763608	chr1	42667440	42675733	Success	0.509609	1	0.312704	0.786311	clu_525_NA	PPIH	ENSG00000171960.11
596	-0.159189	0.979032	0.971396	-0.00763608	chr1	42667440	42676584	Success	0.509609	1	0.312704	0.786311	clu_525_NA	PPIH	ENSG00000171960.11
597	0.0872708	0.00613813	0.00730013	0.001162	chr1	42683365	42693490	Success	0.262503	1	0.468714	0.86622	clu_526_NA	YBX1	ENSG00000065978.19
598	-0.0872708	0.993862	0.9927	-0.001162	chr1	42683466	42693490	Success	0.262503	1	0.468714	0.86622	clu_526_NA	YBX1	ENSG00000065978.19
599	-0.0888115	0.462622	0.460339	-0.00228285	chr1	42693523	42696199	Success	0.822936	2	0.43914	0.848391	clu_527_NA	YBX1	ENSG00000065978.19
600	0.169345	0.00171906	0.00221442	0.000495354	chr1	42693523	42696642	Success	0.822936	2	0.43914	0.848391	clu_527_NA	YBX1	ENSG00000065978.19
601	-0.0805333	0.535659	0.537446	0.00178749	chr1	42696288	42696642	Success	0.822936	2	0.43914	0.848391	clu_527_NA	YBX1	ENSG00000065978.19
602	0.0153097	0.998296	0.998347	5.13122e-05	chr1	42701046	42701981	Success	0.00236654	1	0.945151	0.989755	clu_528_NA	YBX1	ENSG00000065978.19
603	-0.0153097	0.00170441	0.0016531	-5.13122e-05	chr1	42701046	42701986	Success	0.00236654	1	0.945151	0.989755	clu_528_NA	YBX1	ENSG00000065978.19
604	-0.160893	0.556677	0.522788	-0.0338892	chr1	42767390	42767509	Success	0.955188	2	0.38474	0.820274	clu_529_NA	C1orf50	ENSG00000164008.16	AC098484.3 ENSG00000283580.3
605	0.264149	0.0819036	0.117657	0.0357537	chr1	42767390	42773563	Success	0.955188	2	0.38474	0.820274	clu_529_NA	C1orf50	ENSG00000164008.16	AC098484.3 ENSG00000283580.3
606	-0.103256	0.361419	0.359555	-0.00186443	chr1	42767624	42773563	Success	0.955188	2	0.38474	0.820274	clu_529_NA	C1orf50	ENSG00000164008.16	AC098484.3 ENSG00000283580.3
607	0.0916527	0.894571	0.910651	0.0160802	chr1	42816580	42817190	Success	0.168391	1	0.561693	0.894507	clu_530_NA	SVBP	ENSG00000177868.12
608	-0.0916527	0.105429	0.0893492	-0.0160802	chr1	42816605	42817190	Success	0.168391	1	0.561693	0.894507	clu_530_NA	SVBP	ENSG00000177868.12
609	0.0527178	0.343988	0.368156	0.0241678	chr1	43451311	43451410	Success	0.184032	1	0.544062	0.888457	clu_531_NA	HYI	ENSG00000178922.16
610	-0.0527178	0.656012	0.631844	-0.0241678	chr1	43451311	43451428	Success	0.184032	1	0.544062	0.888457	clu_531_NA	HYI	ENSG00000178922.16
611	0.411837	0.102597	0.164624	0.0620276	chr1	43452319	43452903	Success	3.30694	3	0.0852778	0.630191	clu_532_NA	HYI	ENSG00000178922.16
612	-0.147345	0.677864	0.621803	-0.0560609	chr1	43452319	43453386	Success	3.30694	3	0.0852778	0.630191	clu_532_NA	HYI	ENSG00000178922.16
613	0.264123	0.100339	0.138893	0.0385535	chr1	43452319	43453413	Success	3.30694	3	0.0852778	0.630191	clu_532_NA	HYI	ENSG00000178922.16
614	-0.528615	0.1192	0.0746796	-0.0445201	chr1	43453004	43453413	Success	3.30694	3	0.0852778	0.630191	clu_532_NA	HYI	ENSG00000178922.16
615	-0.0890257	0.649349	0.61483	-0.0345195	chr1	43592601	43597748	Success	1.04675	2	0.351077	0.807476	clu_533_NA	PTPRF	ENSG00000142949.17
616	0.021286	0.0634324	0.0670649	0.00363252	chr1	43592601	43598720	Success	1.04675	2	0.351077	0.807476	clu_533_NA	PTPRF	ENSG00000142949.17
617	0.0677397	0.287218	0.318105	0.030887	chr1	43598053	43598720	Success	1.04675	2	0.351077	0.807476	clu_533_NA	PTPRF	ENSG00000142949.17
618	0.047378	0.888808	0.897833	0.00902533	chr1	43650252	43653137	Success	0.0530279	1	0.74468	0.948923	clu_534_NA	KDM4A	ENSG00000066135.13	AL451062.4 ENSG00000284989.1
619	-0.047378	0.111192	0.102167	-0.00902533	chr1	43650549	43653137	Success	0.0530279	1	0.74468	0.948923	clu_534_NA	KDM4A	ENSG00000066135.13	AL451062.4 ENSG00000284989.1
620	0.0184902	0.149499	0.154262	0.00476321	chr1	43970270	43970596	Success	0.00995256	1	0.887802	0.980201	clu_535_NA	DPH2	ENSG00000132768.14
621	-0.0184902	0.850501	0.845738	-0.00476321	chr1	43970322	43970596	Success	0.00995256	1	0.887802	0.980201	clu_535_NA	DPH2	ENSG00000132768.14
622	0.0839978	0.557711	0.569007	0.0112965	chr1	43975107	43975800	Success	0.667382	2	0.51305	0.875719	clu_536_NA	ATP6V0B	ENSG00000117410.14
623	-0.133718	0.0305619	0.0250805	-0.0054814	chr1	43975107	43976090	Success	0.667382	2	0.51305	0.875719	clu_536_NA	ATP6V0B	ENSG00000117410.14
624	0.0497207	0.411728	0.405913	-0.0058151	chr1	43975848	43976090	Success	0.667382	2	0.51305	0.875719	clu_536_NA	ATP6V0B	ENSG00000117410.14
625	-0.0443252	0.712542	0.699397	-0.0131448	chr1	43979511	43981109	Success	0.222097	3	0.930969	0.988824	clu_537_NA	B4GALT2	ENSG00000117411.16
626	-0.0286129	0.0898726	0.0896116	-0.000260945	chr1	43979511	43981114	Success	0.222097	3	0.930969	0.988824	clu_537_NA	B4GALT2	ENSG00000117411.16
627	0.0427301	0.153346	0.164208	0.0108617	chr1	43979616	43981109	Success	0.222097	3	0.930969	0.988824	clu_537_NA	B4GALT2	ENSG00000117411.16
628	0.0302081	0.0442393	0.0467833	0.00254402	chr1	43980614	43981109	Success	0.222097	3	0.930969	0.988824	clu_537_NA	B4GALT2	ENSG00000117411.16
629	-0.091799	0.554254	0.553922	-0.00033246	chr1	44221640	44247939	Success	2.49695	2	0.0823357	0.625037	clu_538_NA	ERI3	ENSG00000117419.16
630	0.222535	0.0432416	0.0591773	0.0159356	chr1	44221640	44284835	Success	2.49695	2	0.0823357	0.625037	clu_538_NA	ERI3	ENSG00000117419.16
631	-0.130736	0.402504	0.386901	-0.0156032	chr1	44248038	44284835	Success	2.49695	2	0.0823357	0.625037	clu_538_NA	ERI3	ENSG00000117419.16
632	-0.144039	0.57104	0.538385	-0.0326543	chr1	44319744	44339045	Success	2.0823	7	0.760636	0.948923	clu_539_NA	ERI3	ENSG00000117419.16
633	-0.133636	0.0224826	0.0214186	-0.00106398	chr1	44319744	44352850	Success	2.0823	7	0.760636	0.948923	clu_539_NA	ERI3	ENSG00000117419.16
634	-0.143748	0.0299294	0.0282261	-0.00170328	chr1	44319744	44354892	Success	2.0823	7	0.760636	0.948923	clu_539_NA	ERI3	ENSG00000117419.16
635	0.139537	0.0312371	0.0391068	0.00786976	chr1	44319744	44355260	Success	2.0823	7	0.760636	0.948923	clu_539_NA	ERI3	ENSG00000117419.16
636	-0.0240277	0.173417	0.184348	0.0109311	chr1	44339322	44352850	Success	2.0823	7	0.760636	0.948923	clu_539_NA	ERI3	ENSG00000117419.16
637	0.162652	0.0170515	0.0218466	0.00479508	chr1	44339322	44354892	Success	2.0823	7	0.760636	0.948923	clu_539_NA	ERI3	ENSG00000117419.16
638	0.188846	0.0202859	0.0266803	0.00639442	chr1	44339322	44355260	Success	2.0823	7	0.760636	0.948923	clu_539_NA	ERI3	ENSG00000117419.16
639	-0.0455849	0.134557	0.139988	0.00543113	chr1	44352925	44354892	Success	2.0823	7	0.760636	0.948923	clu_539_NA	ERI3	ENSG00000117419.16
640	0.293541	0.0326587	0.0513822	0.0187234	chr1	44626398	44632343	Success	3.09201	2	0.0454105	0.577165	clu_540_NA	RNF220	ENSG00000187147.18
641	-0.266691	0.640963	0.575891	-0.0650718	chr1	44632208	44632343	Success	3.09201	2	0.0454105	0.577165	clu_540_NA	RNF220	ENSG00000187147.18
642	-0.0268499	0.326378	0.372727	0.0463483	chr1	44632212	44632343	Success	3.09201	2	0.0454105	0.577165	clu_540_NA	RNF220	ENSG00000187147.18
643	-0.0956551	0.57548	0.528204	-0.0472762	chr1	44635588	44636030	Success	1.26405	1	0.111835	0.666621	clu_541_NA	RNF220	ENSG00000187147.18
644	0.0956551	0.42452	0.471796	0.0472762	chr1	44635666	44636030	Success	1.26405	1	0.111835	0.666621	clu_541_NA	RNF220	ENSG00000187147.18
645	0.00152425	0.331018	0.308162	-0.0228559	chr1	44750564	44753132	Success	1.19654	2	0.302239	0.785483	clu_542_NA	KIF2C	ENSG00000142945.13
646	-0.129167	0.0613156	0.0500888	-0.0112268	chr1	44750564	44753733	Success	1.19654	2	0.302239	0.785483	clu_542_NA	KIF2C	ENSG00000142945.13
647	0.127642	0.607666	0.641749	0.0340827	chr1	44753254	44753733	Success	1.19654	2	0.302239	0.785483	clu_542_NA	KIF2C	ENSG00000142945.13
648	0.0370853	0.00921282	0.00991508	0.000702266	chr1	44776714	44777614	Success	0.314555	1	0.427682	0.840411	clu_543_NA	RPS8	ENSG00000142937.12
649	-0.0370853	0.990787	0.990085	-0.000702266	chr1	44776774	44777614	Success	0.314555	1	0.427682	0.840411	clu_543_NA	RPS8	ENSG00000142937.12
650	0.117516	0.16285	0.197476	0.0346263	chr1	45012285	45012857	Success	1.15564	1	0.128438	0.675337	clu_544_NA	UROD	ENSG00000126088.14
651	-0.117516	0.83715	0.802524	-0.0346263	chr1	45012285	45012907	Success	1.15564	1	0.128438	0.675337	clu_544_NA	UROD	ENSG00000126088.14
652	-0.0587674	0.553015	0.553628	0.000613284	chr1	45013215	45013292	Success	0.261468	3	0.913824	0.987339	clu_545_NA	UROD	ENSG00000126088.14
653	0.0606813	0.0111565	0.0125859	0.00142943	chr1	45013215	45013594	Success	0.261468	3	0.913824	0.987339	clu_545_NA	UROD	ENSG00000126088.14
654	0.0696916	0.0202641	0.0230673	0.00280325	chr1	45013354	45013575	Success	0.261468	3	0.913824	0.987339	clu_545_NA	UROD	ENSG00000126088.14
655	-0.0716055	0.415564	0.410718	-0.00484596	chr1	45013354	45013594	Success	0.261468	3	0.913824	0.987339	clu_545_NA	UROD	ENSG00000126088.14
656	-0.458527	0.393615	0.2399	-0.153716	chr1	45334511	45339899	Success	3.27387	2	0.0378598	0.577165	clu_546_NA	MUTYH	ENSG00000132781.18	AL451136.1 ENSG00000288208.1
657	0.0757533	0.259807	0.270174	0.010367	chr1	45334511	45339976	Success	3.27387	2	0.0378598	0.577165	clu_546_NA	MUTYH	ENSG00000132781.18	AL451136.1 ENSG00000288208.1
658	0.382774	0.346578	0.489927	0.143349	chr1	45334511	45340219	Success	3.27387	2	0.0378598	0.577165	clu_546_NA	MUTYH	ENSG00000132781.18	AL451136.1 ENSG00000288208.1
659	-0.334687	0.825217	0.707387	-0.11783	chr1	45340304	45341073	Success	1.65268	1	0.0690546	0.605651	clu_547_NA	TOE1	ENSG00000132773.12
660	0.334687	0.174783	0.292613	0.11783	chr1	45340542	45341073	Success	1.65268	1	0.0690546	0.605651	clu_547_NA	TOE1	ENSG00000132773.12
661	0.220105	0.352328	0.457947	0.105619	chr1	45342643	45342735	Success	1.32681	1	0.103314	0.65235	clu_548_NA	TOE1	ENSG00000132773.12
662	-0.220105	0.647672	0.542053	-0.105619	chr1	45342643	45342843	Success	1.32681	1	0.103314	0.65235	clu_548_NA	TOE1	ENSG00000132773.12
663	0.232896	0.00343167	0.00489161	0.00145994	chr1	45519047	45521829	Success	1.086	4	0.70416	0.940249	clu_549_NA	PRDX1	ENSG00000117450.14
664	0.0297425	0.013393	0.0155811	0.00218804	chr1	45519054	45521609	Success	1.086	4	0.70416	0.940249	clu_549_NA	PRDX1	ENSG00000117450.14
665	-0.11101	0.00787389	0.00795755	8.36668e-05	chr1	45519054	45521635	Success	1.086	4	0.70416	0.940249	clu_549_NA	PRDX1	ENSG00000117450.14
666	-0.126311	0.96706	0.962496	-0.00456439	chr1	45519054	45521829	Success	1.086	4	0.70416	0.940249	clu_549_NA	PRDX1	ENSG00000117450.14
667	-0.0253175	0.00824101	0.00907374	0.000832736	chr1	45519054	45522778	Success	1.086	4	0.70416	0.940249	clu_549_NA	PRDX1	ENSG00000117450.14
668	0.150626	0.0792456	0.0890685	0.00982296	chr1	45551155	45552436	Success	2.34555	4	0.320486	0.792347	clu_550_NA	AKR1A1	ENSG00000117448.13
669	0.0203941	0.306881	0.302803	-0.00407797	chr1	45551155	45561789	Success	2.34555	4	0.320486	0.792347	clu_550_NA	AKR1A1	ENSG00000117448.13
670	-0.341047	0.0116947	0.00803912	-0.00365561	chr1	45551155	45566569	Success	2.34555	4	0.320486	0.792347	clu_550_NA	AKR1A1	ENSG00000117448.13
671	0.153408	0.056574	0.0637639	0.00718984	chr1	45552563	45561789	Success	2.34555	4	0.320486	0.792347	clu_550_NA	AKR1A1	ENSG00000117448.13
672	0.0166182	0.545605	0.536326	-0.00927922	chr1	45561878	45566569	Success	2.34555	4	0.320486	0.792347	clu_550_NA	AKR1A1	ENSG00000117448.13
673	0.0557998	0.495882	0.494246	-0.00163518	chr1	45568177	45568485	Success	0.809282	2	0.445178	0.852436	clu_551_NA	AKR1A1	ENSG00000117448.13
674	-0.13222	0.037427	0.0309097	-0.00651732	chr1	45568177	45568927	Success	0.809282	2	0.445178	0.852436	clu_551_NA	AKR1A1	ENSG00000117448.13
675	0.0764207	0.466691	0.474844	0.0081525	chr1	45568684	45568927	Success	0.809282	2	0.445178	0.852436	clu_551_NA	AKR1A1	ENSG00000117448.13
676	0.177948	0.964533	0.974887	0.010354	chr1	45591270	45602255	Success	0.693275	1	0.238989	0.750883	clu_552_NA	NASP	ENSG00000132780.17
677	-0.177948	0.035467	0.025113	-0.010354	chr1	45600457	45602255	Success	0.693275	1	0.238989	0.750883	clu_552_NA	NASP	ENSG00000132780.17
678	0.0059475	0.381435	0.38471	0.00327567	chr1	45606591	45607321	Success	1.14453	2	0.318374	0.791085	clu_553_NA	NASP	ENSG00000132780.17
679	-0.0857226	0.340467	0.313312	-0.0271551	chr1	45606591	45613169	Success	1.14453	2	0.318374	0.791085	clu_553_NA	NASP	ENSG00000132780.17
680	0.0797751	0.278098	0.301978	0.0238795	chr1	45608337	45613169	Success	1.14453	2	0.318374	0.791085	clu_553_NA	NASP	ENSG00000132780.17
681	-0.0775953	0.289681	0.285413	-0.00426819	chr1	45661225	45685576	Success	3.67414	5	0.196	0.717168	clu_554_NA	GPBP1L1	ENSG00000159592.11
682	0.184948	0.0794035	0.101722	0.0223184	chr1	45661225	45686412	Success	3.67414	5	0.196	0.717168	clu_554_NA	GPBP1L1	ENSG00000159592.11
683	-0.24102	0.240922	0.201584	-0.0393383	chr1	45661225	45686993	Success	3.67414	5	0.196	0.717168	clu_554_NA	GPBP1L1	ENSG00000159592.11
684	0.394874	0.0745507	0.117814	0.0432631	chr1	45661225	45687983	Success	3.67414	5	0.196	0.717168	clu_554_NA	GPBP1L1	ENSG00000159592.11
685	-0.17067	0.177991	0.159783	-0.0182083	chr1	45685620	45686412	Success	3.67414	5	0.196	0.717168	clu_554_NA	GPBP1L1	ENSG00000159592.11
686	-0.0905378	0.137451	0.133684	-0.00376667	chr1	45685620	45686993	Success	3.67414	5	0.196	0.717168	clu_554_NA	GPBP1L1	ENSG00000159592.11
687	0.0244428	0.415646	0.437987	0.0223411	chr1	45688275	45690974	Success	0.535456	2	0.585402	0.905577	clu_555_NA	TMEM69	ENSG00000159596.7
688	0.0555441	0.0530555	0.0576733	0.00461785	chr1	45688275	45693204	Success	0.535456	2	0.585402	0.905577	clu_555_NA	TMEM69	ENSG00000159596.7
689	-0.0799869	0.531299	0.50434	-0.0269589	chr1	45691110	45693204	Success	0.535456	2	0.585402	0.905577	clu_555_NA	TMEM69	ENSG00000159596.7
690	0.122292	0.190703	0.233962	0.0432596	chr1	45997799	46000959	Success	1.06442	2	0.344927	0.805531	clu_556_NA	MAST2	ENSG00000086015.22
691	-0.20208	0.642389	0.569789	-0.0726001	chr1	45997799	46002805	Success	1.06442	2	0.344927	0.805531	clu_556_NA	MAST2	ENSG00000086015.22
692	0.0797873	0.166908	0.196248	0.0293405	chr1	46000979	46002805	Success	1.06442	2	0.344927	0.805531	clu_556_NA	MAST2	ENSG00000086015.22
693	0.0792815	0.85404	0.872718	0.0186781	chr1	46033938	46034073	Success	0.133939	1	0.604759	0.911469	clu_557_NA	MAST2	ENSG00000086015.22
694	-0.0792815	0.14596	0.127282	-0.0186781	chr1	46033938	46034076	Success	0.133939	1	0.604759	0.911469	clu_557_NA	MAST2	ENSG00000086015.22
695	-0.0356664	0.502777	0.495265	-0.00751241	chr1	46303820	46309101	Success	15.2565	5	1.16868e-05	0.0328398	clu_558_NA	UQCRH	ENSG00000173660.12
696	-0.23949	0.00959547	0.00770918	-0.00188628	chr1	46303820	46310155	Success	15.2565	5	1.16868e-05	0.0328398	clu_558_NA	UQCRH	ENSG00000173660.12
697	0.243799	0.0315223	0.0410629	0.00954064	chr1	46309127	46309897	Success	15.2565	5	1.16868e-05	0.0328398	clu_558_NA	UQCRH	ENSG00000173660.12
698	-0.0491799	0.422136	0.410247	-0.011889	chr1	46309127	46310155	Success	15.2565	5	1.16868e-05	0.0328398	clu_558_NA	UQCRH	ENSG00000173660.12
699	-0.215627	0.00166063	0.0013664	-0.000294226	chr1	46309143	46310155	Success	15.2565	5	1.16868e-05	0.0328398	clu_558_NA	UQCRH	ENSG00000173660.12
700	0.296164	0.0323086	0.0443499	0.0120413	chr1	46310044	46310155	Success	15.2565	5	1.16868e-05	0.0328398	clu_558_NA	UQCRH	ENSG00000173660.12
701	0.133562	0.366205	0.415403	0.0491982	chr1	46558800	46560234	Success	0.833387	2	0.434575	0.845698	clu_559_NA	MKNK1	ENSG00000079277.21
702	-0.245114	0.356561	0.276963	-0.0795975	chr1	46558800	46561478	Success	0.833387	2	0.434575	0.845698	clu_559_NA	MKNK1	ENSG00000079277.21
703	0.111552	0.277234	0.307633	0.0303993	chr1	46560277	46561478	Success	0.833387	2	0.434575	0.845698	clu_559_NA	MKNK1	ENSG00000079277.21
704	-0.0366266	0.439664	0.411361	-0.0283026	chr1	46635970	46643194	Success	1.23021	2	0.292231	0.781446	clu_561_NA	ATPAF1	ENSG00000123472.12
705	-0.0587149	0.0628876	0.0575539	-0.00533369	chr1	46635970	46652581	Success	1.23021	2	0.292231	0.781446	clu_561_NA	ATPAF1	ENSG00000123472.12
706	0.0953415	0.497449	0.531085	0.0336363	chr1	46645256	46652581	Success	1.23021	2	0.292231	0.781446	clu_561_NA	ATPAF1	ENSG00000123472.12
707	0.343885	0.333386	0.463519	0.130133	chr1	46686870	46688353	Success	3.18577	2	0.0413463	0.577165	clu_562_NA	EFCAB14	ENSG00000159658.12
708	-0.106754	0.166985	0.14794	-0.0190443	chr1	46686870	46689587	Success	3.18577	2	0.0413463	0.577165	clu_562_NA	EFCAB14	ENSG00000159658.12
709	-0.237131	0.49963	0.388541	-0.111089	chr1	46688544	46689587	Success	3.18577	2	0.0413463	0.577165	clu_562_NA	EFCAB14	ENSG00000159658.12
710	0.0490385	0.861056	0.87238	0.0113237	chr1	51309325	51311254	Success	0.0518088	1	0.747531	0.948923	clu_563_NA	TTC39A	ENSG00000085831.15
711	-0.0490385	0.138944	0.12762	-0.0113237	chr1	51309430	51311254	Success	0.0518088	1	0.747531	0.948923	clu_563_NA	TTC39A	ENSG00000085831.15
712	-0.0552851	0.895077	0.88423	-0.0108469	chr1	51321825	51330437	Success	0.0663441	1	0.715661	0.943952	clu_564_NA	TTC39A	ENSG00000085831.15
713	0.0552851	0.104923	0.11577	0.0108469	chr1	51321825	51331332	Success	0.0663441	1	0.715661	0.943952	clu_564_NA	TTC39A	ENSG00000085831.15
714	0.101476	0.137756	0.16368	0.0259235	chr1	51447105	51447935	Success	0.245549	1	0.483438	0.870732	clu_565_NA	EPS15	ENSG00000085832.17
715	-0.101476	0.862244	0.83632	-0.0259235	chr1	51447105	51448046	Success	0.245549	1	0.483438	0.870732	clu_565_NA	EPS15	ENSG00000085832.17
716	0.0139981	0.506309	0.535994	0.0296856	chr1	51652041	51669434	Success	1.27304	2	0.279979	0.770431	clu_566_NA	OSBPL9	ENSG00000117859.19
717	0.159704	0.0887351	0.108672	0.0199373	chr1	51652041	51714003	Success	1.27304	2	0.279979	0.770431	clu_566_NA	OSBPL9	ENSG00000117859.19
718	-0.173702	0.404956	0.355333	-0.0496229	chr1	51669512	51714003	Success	1.27304	2	0.279979	0.770431	clu_566_NA	OSBPL9	ENSG00000117859.19
719	0.154298	0.443276	0.492997	0.0497207	chr1	51714079	51745536	Success	0.635376	2	0.529736	0.881848	clu_567_NA	OSBPL9	ENSG00000117859.19
720	-0.140893	0.147195	0.121861	-0.0253346	chr1	51730001	51745536	Success	0.635376	2	0.529736	0.881848	clu_567_NA	OSBPL9	ENSG00000117859.19
721	-0.013405	0.409529	0.385143	-0.0243861	chr1	51730124	51745536	Success	0.635376	2	0.529736	0.881848	clu_567_NA	OSBPL9	ENSG00000117859.19
722	0.0920974	0.264271	0.291998	0.0277264	chr1	51750195	51756320	Success	0.711869	2	0.490726	0.871368	clu_568_NA	OSBPL9	ENSG00000117859.19
723	-0.0513727	0.371433	0.355551	-0.0158823	chr1	51750195	51760690	Success	0.711869	2	0.490726	0.871368	clu_568_NA	OSBPL9	ENSG00000117859.19
724	-0.0407248	0.364295	0.352451	-0.0118441	chr1	51756358	51760690	Success	0.711869	2	0.490726	0.871368	clu_568_NA	OSBPL9	ENSG00000117859.19
725	-0.0511421	0.0849036	0.0772866	-0.00761693	chr1	51836212	51836369	Success	0.0222948	1	0.83276	0.968464	clu_569_NA	NRDC	ENSG00000078618.21
726	0.0511421	0.915096	0.922713	0.00761693	chr1	51836212	51840226	Success	0.0222948	1	0.83276	0.968464	clu_569_NA	NRDC	ENSG00000078618.21
727	-0.0384422	0.467549	0.464982	-0.00256701	chr1	52056379	52059835	Success	0.283725	2	0.752973	0.948923	clu_570_NA	BTF3L4	ENSG00000134717.18
728	0.0771545	0.0461227	0.0514905	0.00536776	chr1	52056379	52064825	Success	0.283725	2	0.752973	0.948923	clu_570_NA	BTF3L4	ENSG00000134717.18
729	-0.0387123	0.486328	0.483528	-0.00280075	chr1	52059901	52064825	Success	0.283725	2	0.752973	0.948923	clu_570_NA	BTF3L4	ENSG00000134717.18
730	0.0734387	0.377768	0.40848	0.0307119	chr1	52064938	52083340	Success	0.871165	2	0.418464	0.840411	clu_571_NA	BTF3L4	ENSG00000134717.18
731	-0.0118105	0.0768292	0.0762867	-0.00054255	chr1	52064938	52086112	Success	0.871165	2	0.418464	0.840411	clu_571_NA	BTF3L4	ENSG00000134717.18
732	-0.0616282	0.545403	0.515234	-0.0301693	chr1	52083541	52086112	Success	0.871165	2	0.418464	0.840411	clu_571_NA	BTF3L4	ENSG00000134717.18
733	0.0810907	0.122297	0.140799	0.0185015	chr1	52402225	52404246	Success	0.18963	1	0.537999	0.884947	clu_572_NA	ORC1	ENSG00000085840.13
734	-0.0810907	0.877703	0.859201	-0.0185015	chr1	52402228	52404246	Success	0.18963	1	0.537999	0.884947	clu_572_NA	ORC1	ENSG00000085840.13
735	0.0444666	0.0764225	0.0829408	0.00651834	chr1	52405713	52412514	Success	0.0163898	1	0.856327	0.973094	clu_573_NA	PRPF38A	ENSG00000134748.13
736	-0.0444666	0.923578	0.917059	-0.00651834	chr1	52411200	52412514	Success	0.0163898	1	0.856327	0.973094	clu_573_NA	PRPF38A	ENSG00000134748.13
737	0.153503	0.153513	0.197768	0.0442549	chr1	52423913	52425349	Success	0.464285	1	0.335235	0.803071	clu_574_NA	TUT4	ENSG00000134744.14
738	-0.153503	0.846487	0.802232	-0.0442549	chr1	52424002	52425349	Success	0.464285	1	0.335235	0.803071	clu_574_NA	TUT4	ENSG00000134744.14
739	0.0558176	0.542597	0.570144	0.0275466	chr1	52436963	52438220	Success	0.0511463	1	0.749096	0.948923	clu_575_NA	TUT4	ENSG00000134744.14
740	-0.0558176	0.457403	0.429856	-0.0275466	chr1	52436978	52438220	Success	0.0511463	1	0.749096	0.948923	clu_575_NA	TUT4	ENSG00000134744.14
741	-0.0361141	0.104069	0.0975243	-0.00654444	chr1	52692867	52697909	Success	0.0220659	1	0.833608	0.968692	clu_576_NA	COA7	ENSG00000162377.6
742	0.0361141	0.895931	0.902476	0.00654444	chr1	52692867	52698221	Success	0.0220659	1	0.833608	0.968692	clu_576_NA	COA7	ENSG00000162377.6
743	-0.216424	0.496354	0.449359	-0.046995	chr1	52854630	52856998	Success	1.96298	2	0.14044	0.682441	clu_577_NA	ZYG11A	ENSG00000203995.10
744	0.343558	0.0875512	0.138759	0.0512078	chr1	52854630	52860731	Success	1.96298	2	0.14044	0.682441	clu_577_NA	ZYG11A	ENSG00000203995.10
745	-0.127133	0.416094	0.411882	-0.00421279	chr1	52857749	52860731	Success	1.96298	2	0.14044	0.682441	clu_577_NA	ZYG11A	ENSG00000203995.10
746	-0.160304	0.810126	0.75588	-0.054246	chr1	52877969	52881471	Success	0.55506	1	0.292056	0.781446	clu_578_NA	ZYG11A	ENSG00000203995.10
747	0.160304	0.189874	0.24412	0.054246	chr1	52880829	52881471	Success	0.55506	1	0.292056	0.781446	clu_578_NA	ZYG11A	ENSG00000203995.10
748	0.129244	0.391325	0.438124	0.0467988	chr1	52881665	52885833	Success	0.42132	2	0.65618	0.930064	clu_579_NA	ZYG11A	ENSG00000203995.10
749	-0.0662682	0.138189	0.12724	-0.0109492	chr1	52881665	52886956	Success	0.42132	2	0.65618	0.930064	clu_579_NA	ZYG11A	ENSG00000203995.10
750	-0.0629757	0.470485	0.434636	-0.0358496	chr1	52885894	52886956	Success	0.42132	2	0.65618	0.930064	clu_579_NA	ZYG11A	ENSG00000203995.10
751	-0.00322202	0.38245	0.367669	-0.0147811	chr1	53028071	53038917	Success	0.249134	2	0.779476	0.956944	clu_580_NA	SCP2	ENSG00000116171.18
752	-0.0631794	0.0332007	0.0300601	-0.00314061	chr1	53028071	53047858	Success	0.249134	2	0.779476	0.956944	clu_580_NA	SCP2	ENSG00000116171.18
753	0.0664015	0.584349	0.602271	0.0179217	chr1	53039046	53047858	Success	0.249134	2	0.779476	0.956944	clu_580_NA	SCP2	ENSG00000116171.18
754	-0.0654358	0.113058	0.100584	-0.0124738	chr1	53211250	53213264	Success	0.0761442	1	0.696358	0.939317	clu_581_NA	CPT2	ENSG00000157184.7
755	0.0654358	0.886942	0.899416	0.0124738	chr1	53211319	53213264	Success	0.0761442	1	0.696358	0.939317	clu_581_NA	CPT2	ENSG00000157184.7
756	-0.109211	0.342615	0.324844	-0.0177715	chr1	53218495	53218867	Success	0.405073	2	0.666928	0.934232	clu_582_NA	CZIB	ENSG00000162384.14
757	0.152764	0.0435882	0.0537045	0.0101164	chr1	53218495	53220261	Success	0.405073	2	0.666928	0.934232	clu_582_NA	CZIB	ENSG00000162384.14
758	-0.0435529	0.613797	0.621452	0.00765513	chr1	53218923	53220261	Success	0.405073	2	0.666928	0.934232	clu_582_NA	CZIB	ENSG00000162384.14
759	0.0723089	0.324135	0.35006	0.0259248	chr1	53228954	53233542	Success	0.73699	2	0.478552	0.870732	clu_583_NA	MAGOH	ENSG00000162385.11
760	-0.0239965	0.125618	0.123209	-0.00240876	chr1	53228954	53235577	Success	0.73699	2	0.478552	0.870732	clu_583_NA	MAGOH	ENSG00000162385.11
761	-0.0483124	0.550247	0.526731	-0.0235161	chr1	53233652	53235577	Success	0.73699	2	0.478552	0.870732	clu_583_NA	MAGOH	ENSG00000162385.11
762	-0.295757	0.325025	0.238462	-0.0865624	chr1	53247056	53249380	Success	1.67057	2	0.18814	0.712727	clu_584_NA	LRP8	ENSG00000157193.18
763	0.0674277	0.406343	0.428672	0.022329	chr1	53247056	53250690	Success	1.67057	2	0.18814	0.712727	clu_584_NA	LRP8	ENSG00000157193.18
764	0.228329	0.268632	0.332865	0.0642334	chr1	53249556	53250690	Success	1.67057	2	0.18814	0.712727	clu_584_NA	LRP8	ENSG00000157193.18
765	0.0848187	0.411462	0.439959	0.0284976	chr1	53271346	53272604	Success	0.370174	2	0.690614	0.938567	clu_585_NA	LRP8	ENSG00000157193.18
766	-0.0915183	0.237488	0.212884	-0.0246042	chr1	53271346	53275631	Success	0.370174	2	0.690614	0.938567	clu_585_NA	LRP8	ENSG00000157193.18
767	0.00669962	0.35105	0.347157	-0.00389342	chr1	53272642	53275631	Success	0.370174	2	0.690614	0.938567	clu_585_NA	LRP8	ENSG00000157193.18
768	0.190061	0.171563	0.225897	0.0543336	chr1	53275753	53276692	Success	2.26892	2	0.103424	0.65235	clu_586_NA	LRP8	ENSG00000157193.18
769	-0.29566	0.570944	0.462523	-0.108421	chr1	53275753	53280587	Success	2.26892	2	0.103424	0.65235	clu_586_NA	LRP8	ENSG00000157193.18
770	0.105599	0.257493	0.31158	0.0540872	chr1	53277078	53280587	Success	2.26892	2	0.103424	0.65235	clu_586_NA	LRP8	ENSG00000157193.18
771	0.00207489	0.366974	0.371112	0.00413814	chr1	53832591	53835500	Success	0.00981899	2	0.990229	0.999995	clu_587_NA	NDC1	ENSG00000058804.12
772	0.0151457	0.0293422	0.0300634	0.00072127	chr1	53832591	53838205	Success	0.00981899	2	0.990229	0.999995	clu_587_NA	NDC1	ENSG00000058804.12
773	-0.0172206	0.603684	0.598825	-0.00485941	chr1	53835620	53838205	Success	0.00981899	2	0.990229	0.999995	clu_587_NA	NDC1	ENSG00000058804.12
774	-0.338838	0.386114	0.242072	-0.144042	chr1	53852270	53855001	Success	2.06167	1	0.0422954	0.577165	clu_588_NA	YIPF1	ENSG00000058799.15
775	0.338838	0.613886	0.757928	0.144042	chr1	53852270	53860056	Success	2.06167	1	0.0422954	0.577165	clu_588_NA	YIPF1	ENSG00000058799.15
776	-0.122402	0.229924	0.198797	-0.0311272	chr1	53888986	53889244	Success	0.237604	2	0.788514	0.959172	clu_589_NA	YIPF1	ENSG00000058799.15
777	0.037321	0.365622	0.370872	0.00525008	chr1	53888986	53889713	Success	0.237604	2	0.788514	0.959172	clu_589_NA	YIPF1	ENSG00000058799.15
778	0.0850809	0.404454	0.430331	0.0258772	chr1	53889463	53889713	Success	0.237604	2	0.788514	0.959172	clu_589_NA	YIPF1	ENSG00000058799.15
779	0.0492494	0.48337	0.47841	-0.00496031	chr1	53923947	53928372	Success	0.545154	3	0.779414	0.956944	clu_590_NA	HSPB11	ENSG00000081870.11
780	-0.253331	0.0215031	0.0157258	-0.00577732	chr1	53923947	53930039	Success	0.545154	3	0.779414	0.956944	clu_590_NA	HSPB11	ENSG00000081870.11
781	0.125635	0.0263933	0.028196	0.00180271	chr1	53928435	53930039	Success	0.545154	3	0.779414	0.956944	clu_590_NA	HSPB11	ENSG00000081870.11
782	0.0784467	0.468733	0.477668	0.00893492	chr1	53928440	53930039	Success	0.545154	3	0.779414	0.956944	clu_590_NA	HSPB11	ENSG00000081870.11
783	0.0217323	0.851512	0.856925	0.00541207	chr1	53940097	53945555	Success	0.0435721	1	0.76784	0.95086	clu_591_NA	HSPB11	ENSG00000081870.11
784	-0.0217323	0.148488	0.143075	-0.00541207	chr1	53940097	53946237	Success	0.0435721	1	0.76784	0.95086	clu_591_NA	HSPB11	ENSG00000081870.11
785	-0.176817	0.276969	0.223382	-0.0535866	chr1	53946549	53947788	Success	3.74194	4	0.112423	0.666621	clu_592_NA	LRRC42	ENSG00000116212.15
786	-0.215782	0.0874204	0.0678123	-0.0196082	chr1	53946549	53947862	Success	3.74194	4	0.112423	0.666621	clu_592_NA	LRRC42	ENSG00000116212.15
787	0.257645	0.379506	0.472629	0.0931232	chr1	53946549	53951986	Success	3.74194	4	0.112423	0.666621	clu_592_NA	LRRC42	ENSG00000116212.15
788	-0.163976	0.200063	0.163441	-0.036622	chr1	53947821	53951986	Success	3.74194	4	0.112423	0.666621	clu_592_NA	LRRC42	ENSG00000116212.15
789	0.29893	0.0560426	0.0727361	0.0166935	chr1	53947981	53951986	Success	3.74194	4	0.112423	0.666621	clu_592_NA	LRRC42	ENSG00000116212.15
790	-0.0304473	0.678533	0.665108	-0.0134245	chr1	54040837	54041724	Success	0.112052	1	0.63593	0.923105	clu_593_NA	TMEM59	ENSG00000116209.12
791	0.0304473	0.321467	0.334892	0.0134245	chr1	54040840	54041724	Success	0.112052	1	0.63593	0.923105	clu_593_NA	TMEM59	ENSG00000116209.12
792	0.10036	0.458416	0.491591	0.0331754	chr1	54043525	54045692	Success	8.42681	3	0.00075746	0.321614	clu_594_NA	TMEM59	ENSG00000116209.12
793	-0.297785	0.019597	0.0141131	-0.00548393	chr1	54043525	54053000	Success	8.42681	3	0.00075746	0.321614	clu_594_NA	TMEM59	ENSG00000116209.12
794	-0.094294	0.441322	0.38955	-0.0517722	chr1	54047372	54053000	Success	8.42681	3	0.00075746	0.321614	clu_594_NA	TMEM59	ENSG00000116209.12
795	0.291719	0.0806652	0.104746	0.0240807	chr1	54047372	54053356	Success	8.42681	3	0.00075746	0.321614	clu_594_NA	TMEM59	ENSG00000116209.12
796	-0.212522	0.622255	0.620759	-0.00149633	chr1	54210131	54212501	Success	0.846237	2	0.429026	0.84157	clu_595_NA	MRPL37	ENSG00000116221.15
797	0.431119	0.00516631	0.0098099	0.00464359	chr1	54210131	54216141	Success	0.846237	2	0.429026	0.84157	clu_595_NA	MRPL37	ENSG00000116221.15
798	-0.218597	0.372579	0.369431	-0.00314726	chr1	54212658	54216141	Success	0.846237	2	0.429026	0.84157	clu_595_NA	MRPL37	ENSG00000116221.15
799	-0.0794327	0.949622	0.941456	-0.00816622	chr1	54216344	54218172	Success	0.449232	1	0.343194	0.805531	clu_596_NA	MRPL37	ENSG00000116221.15
800	0.0794327	0.0503777	0.0585439	0.00816622	chr1	54216344	54225125	Success	0.449232	1	0.343194	0.805531	clu_596_NA	MRPL37	ENSG00000116221.15
801	-0.34337	0.421787	0.268512	-0.153274	chr1	55178129	55214790	Success	1.70529	1	0.0647793	0.605118	clu_597_NA	USP24	ENSG00000162402.14
802	0.34337	0.578213	0.731488	0.153274	chr1	55178132	55214790	Success	1.70529	1	0.0647793	0.605118	clu_597_NA	USP24	ENSG00000162402.14
803	0.285243	0.0609356	0.0820548	0.0211192	chr1	58527335	58530130	Success	0.936459	2	0.392013	0.825418	clu_598_NA	OMA1	ENSG00000162600.12	DAB1 ENSG00000173406.15
804	-0.012639	0.848062	0.847797	-0.000264895	chr1	58527335	58530601	Success	0.936459	2	0.392013	0.825418	clu_598_NA	OMA1	ENSG00000162600.12	DAB1 ENSG00000173406.15
805	-0.272604	0.0910023	0.0701481	-0.0208543	chr1	58530320	58530601	Success	0.936459	2	0.392013	0.825418	clu_598_NA	OMA1	ENSG00000162600.12	DAB1 ENSG00000173406.15
806	0.00609171	0.396013	0.400009	0.00399555	chr1	61406727	61426465	Success	1.11088	2	0.329269	0.799789	clu_599_NA	NFIA	ENSG00000162599.17
807	-0.273129	0.350825	0.268032	-0.0827933	chr1	61406727	61455303	Success	1.11088	2	0.329269	0.799789	clu_599_NA	NFIA	ENSG00000162599.17
808	0.267037	0.253162	0.331959	0.0787977	chr1	61426556	61455303	Success	1.11088	2	0.329269	0.799789	clu_599_NA	NFIA	ENSG00000162599.17
809	-0.132783	0.0912144	0.0714609	-0.0197535	chr1	61683546	61686792	Success	0.339614	1	0.409853	0.836406	clu_600_NA	TM2D1	ENSG00000162604.12
810	0.132783	0.908786	0.928539	0.0197535	chr1	61683546	61694697	Success	0.339614	1	0.409853	0.836406	clu_600_NA	TM2D1	ENSG00000162604.12
811	-0.463171	0.914258	0.853264	-0.0609945	chr1	61709437	61723713	Success	5.69889	2	0.00334967	0.454626	clu_601_NA	TM2D1	ENSG00000162604.12
812	-0.39886	0.0613442	0.0610545	-0.000289683	chr1	61709437	61724902	Success	5.69889	2	0.00334967	0.454626	clu_601_NA	TM2D1	ENSG00000162604.12
813	0.862032	0.0243975	0.0856817	0.0612842	chr1	61723772	61724902	Success	5.69889	2	0.00334967	0.454626	clu_601_NA	TM2D1	ENSG00000162604.12
814	-0.240183	0.754225	0.654959	-0.0992662	chr1	62148390	62160908	Success	1.11615	1	0.135152	0.681961	clu_602_NA	PATJ	ENSG00000132849.20
815	0.240183	0.245775	0.345041	0.0992662	chr1	62153481	62160908	Success	1.11615	1	0.135152	0.681961	clu_602_NA	PATJ	ENSG00000132849.20
816	0.063436	0.209644	0.248403	0.0387588	chr1	62543745	62544947	Success	6.37249	2	0.0017079	0.366297	clu_603_NA	DOCK7	ENSG00000116641.18
817	-0.562389	0.581021	0.368191	-0.21283	chr1	62543745	62552732	Success	6.37249	2	0.0017079	0.366297	clu_603_NA	DOCK7	ENSG00000116641.18
818	0.498953	0.209335	0.383406	0.174071	chr1	62545039	62552732	Success	6.37249	2	0.0017079	0.366297	clu_603_NA	DOCK7	ENSG00000116641.18
819	-0.266119	0.457835	0.331524	-0.126311	chr1	62784225	62803719	Success	0.85914	1	0.189914	0.716322	clu_604_NA	ATG4C	ENSG00000125703.15
820	0.266119	0.542165	0.668476	0.126311	chr1	62784273	62803719	Success	0.85914	1	0.189914	0.716322	clu_604_NA	ATG4C	ENSG00000125703.15
821	0.0704435	0.450468	0.462889	0.0124208	chr1	63441103	63446806	Success	3.60507	5	0.205475	0.72592	clu_606_NA	ITGB3BP	ENSG00000142856.16
822	0.218134	0.012767	0.0152069	0.00243997	chr1	63441103	63453918	Success	3.60507	5	0.205475	0.72592	clu_606_NA	ITGB3BP	ENSG00000142856.16
823	-0.244788	0.0857602	0.0642977	-0.0214625	chr1	63446856	63447565	Success	3.60507	5	0.205475	0.72592	clu_606_NA	ITGB3BP	ENSG00000142856.16
824	0.10748	0.32477	0.346317	0.0215466	chr1	63446856	63453918	Success	3.60507	5	0.205475	0.72592	clu_606_NA	ITGB3BP	ENSG00000142856.16
825	-0.127315	0.0734171	0.0619048	-0.0115123	chr1	63447614	63453918	Success	3.60507	5	0.205475	0.72592	clu_606_NA	ITGB3BP	ENSG00000142856.16
826	-0.0239552	0.0528172	0.0493846	-0.00343264	chr1	63449815	63453918	Success	3.60507	5	0.205475	0.72592	clu_606_NA	ITGB3BP	ENSG00000142856.16
827	-0.0583505	0.226658	0.207952	-0.0187053	chr1	63454968	63478764	Success	3.0976	8	0.625377	0.919576	clu_607_NA	ITGB3BP	ENSG00000142856.16
828	-0.237309	0.0204009	0.0156502	-0.00475062	chr1	63454968	63508528	Success	3.0976	8	0.625377	0.919576	clu_607_NA	ITGB3BP	ENSG00000142856.16
829	0.0449251	0.295536	0.300647	0.00511028	chr1	63478833	63490083	Success	3.0976	8	0.625377	0.919576	clu_607_NA	ITGB3BP	ENSG00000142856.16
830	0.0660888	0.0106992	0.011117	0.000417811	chr1	63478833	63508528	Success	3.0976	8	0.625377	0.919576	clu_607_NA	ITGB3BP	ENSG00000142856.16
831	0.11952	0.222192	0.24354	0.0213479	chr1	63490218	63508528	Success	3.0976	8	0.625377	0.919576	clu_607_NA	ITGB3BP	ENSG00000142856.16
832	-0.0169668	0.00910157	0.00870327	-0.0003983	chr1	63490218	63523129	Success	3.0976	8	0.625377	0.919576	clu_607_NA	ITGB3BP	ENSG00000142856.16
833	-0.0843436	0.0159503	0.0142585	-0.0016918	chr1	63508570	63510065	Success	3.0976	8	0.625377	0.919576	clu_607_NA	ITGB3BP	ENSG00000142856.16
834	0.000509485	0.176404	0.171658	-0.00474585	chr1	63508570	63523129	Success	3.0976	8	0.625377	0.919576	clu_607_NA	ITGB3BP	ENSG00000142856.16
835	0.165927	0.023058	0.0264739	0.00341587	chr1	63510181	63523129	Success	3.0976	8	0.625377	0.919576	clu_607_NA	ITGB3BP	ENSG00000142856.16
836	0.116427	0.819434	0.851368	0.0319342	chr1	65148552	65190710	Success	0.354669	1	0.399663	0.828517	clu_608_NA	AK4	ENSG00000162433.15
837	-0.116427	0.180566	0.148632	-0.0319342	chr1	65149140	65190710	Success	0.354669	1	0.399663	0.828517	clu_608_NA	AK4	ENSG00000162433.15
838	0.0081015	0.563715	0.567696	0.00398077	chr1	67424277	67424888	Success	0.0549266	1	0.740311	0.948923	clu_609_NA	SERBP1	ENSG00000142864.14
839	-0.0081015	0.436285	0.432304	-0.00398077	chr1	67424322	67424888	Success	0.0549266	1	0.740311	0.948923	clu_609_NA	SERBP1	ENSG00000142864.14
840	-0.0312618	0.451458	0.436026	-0.0154317	chr1	67424959	67425083	Success	0.920862	1	0.174749	0.703853	clu_610_NA	SERBP1	ENSG00000142864.14
841	0.0312618	0.548542	0.563974	0.0154317	chr1	67424977	67425083	Success	0.920862	1	0.174749	0.703853	clu_610_NA	SERBP1	ENSG00000142864.14
842	-0.0901318	0.162357	0.139307	-0.02305	chr1	68098753	68137780	Success	0.581386	1	0.280891	0.770431	clu_611_NA	WLS	ENSG00000116729.14
843	0.0901318	0.837643	0.860693	0.02305	chr1	68126335	68137780	Success	0.581386	1	0.280891	0.770431	clu_611_NA	WLS	ENSG00000116729.14
844	-0.0598771	0.272967	0.242241	-0.0307264	chr1	68481612	68482046	Success	1.15859	2	0.313929	0.788649	clu_612_NA	DEPDC1	ENSG00000024526.17
845	0.136705	0.594174	0.641838	0.0476632	chr1	68481612	68483950	Success	1.15859	2	0.313929	0.788649	clu_612_NA	DEPDC1	ENSG00000024526.17
846	-0.0768277	0.132858	0.115921	-0.0169368	chr1	68482897	68483950	Success	1.15859	2	0.313929	0.788649	clu_612_NA	DEPDC1	ENSG00000024526.17
847	0.0491991	0.385329	0.422533	0.0372038	chr1	68489608	68494430	Success	1.62299	2	0.197307	0.717168	clu_613_NA	DEPDC1	ENSG00000024526.17
848	0.075153	0.0532459	0.059922	0.00667613	chr1	68489608	68496952	Success	1.62299	2	0.197307	0.717168	clu_613_NA	DEPDC1	ENSG00000024526.17
849	-0.124352	0.561425	0.517545	-0.0438799	chr1	68494695	68496952	Success	1.62299	2	0.197307	0.717168	clu_613_NA	DEPDC1	ENSG00000024526.17
850	0.182392	0.153899	0.207583	0.0536839	chr1	70205780	70221612	Success	1.1011	1	0.137813	0.682441	clu_614_NA	SRSF11	ENSG00000116754.13
851	-0.182392	0.846101	0.792417	-0.0536839	chr1	70205780	70221615	Success	1.1011	1	0.137813	0.682441	clu_614_NA	SRSF11	ENSG00000116754.13
852	-0.0363899	0.922302	0.916924	-0.00537841	chr1	70228555	70232268	Success	0.0358624	1	0.788842	0.959172	clu_615_NA	SRSF11	ENSG00000116754.13
853	0.0363899	0.077698	0.0830764	0.00537841	chr1	70231975	70232268	Success	0.0358624	1	0.788842	0.959172	clu_615_NA	SRSF11	ENSG00000116754.13
854	0.0146983	0.604965	0.611969	0.00700317	chr1	70250503	70250608	Success	0.0331878	1	0.796689	0.96218	clu_616_NA	SRSF11	ENSG00000116754.13
855	-0.0146983	0.395035	0.388031	-0.00700317	chr1	70250503	70250611	Success	0.0331878	1	0.796689	0.96218	clu_616_NA	SRSF11	ENSG00000116754.13
856	0.0869357	0.436873	0.467916	0.0310433	chr1	71065137	71065678	Success	1.11214	2	0.328854	0.799789	clu_617_NA	ZRANB2	ENSG00000132485.14
857	-0.130908	0.277577	0.239105	-0.0384723	chr1	71065137	71066776	Success	1.11214	2	0.328854	0.799789	clu_617_NA	ZRANB2	ENSG00000132485.14
858	0.0439723	0.28555	0.292979	0.00742894	chr1	71065752	71066776	Success	1.11214	2	0.328854	0.799789	clu_617_NA	ZRANB2	ENSG00000132485.14
859	-0.208359	0.112394	0.072177	-0.040217	chr1	74724834	74730382	Success	1.87524	2	0.153318	0.689069	clu_618_NA	CRYZ	ENSG00000116791.14
860	0.32907	0.767571	0.843678	0.0761069	chr1	74724834	74732956	Success	1.87524	2	0.153318	0.689069	clu_618_NA	CRYZ	ENSG00000116791.14
861	-0.120711	0.120035	0.084145	-0.0358899	chr1	74730420	74732956	Success	1.87524	2	0.153318	0.689069	clu_618_NA	CRYZ	ENSG00000116791.14
862	-0.0185923	0.475669	0.4609	-0.0147681	chr1	75724817	75728401	Success	0.229734	2	0.794745	0.961629	clu_619_NA	ACADM	ENSG00000117054.13
863	-0.0322614	0.0662645	0.0633355	-0.002929	chr1	75724817	75732644	Success	0.229734	2	0.794745	0.961629	clu_619_NA	ACADM	ENSG00000117054.13
864	0.0508537	0.458067	0.475764	0.0176971	chr1	75728488	75732644	Success	0.229734	2	0.794745	0.961629	clu_619_NA	ACADM	ENSG00000117054.13
865	-0.0519717	0.0563591	0.0668967	0.0105376	chr1	75790057	75790152	Success	4.55623	2	0.0105016	0.504437	clu_620_NA	RABGGTB	ENSG00000137955.16
866	-0.302294	0.872441	0.806237	-0.0662039	chr1	75790057	75791285	Success	4.55623	2	0.0105016	0.504437	clu_620_NA	RABGGTB	ENSG00000137955.16
867	0.354266	0.0711997	0.126866	0.0556663	chr1	75790517	75791285	Success	4.55623	2	0.0105016	0.504437	clu_620_NA	RABGGTB	ENSG00000137955.16
868	-0.698614	0.979415	0.921662	-0.0577525	chr1	75791571	75792181	Success	2.63086	1	0.0217995	0.572377	clu_621_NA	RABGGTB	ENSG00000137955.16
869	0.698614	0.0205853	0.0783379	0.0577525	chr1	75791571	75792197	Success	2.63086	1	0.0217995	0.572377	clu_621_NA	RABGGTB	ENSG00000137955.16
870	-0.445211	0.533079	0.319099	-0.213979	chr1	77581888	77581979	Success	3.80099	1	0.00583042	0.454626	clu_622_NA	AC118549.1	ENSG00000036549.13
871	0.445211	0.466921	0.680901	0.213979	chr1	77581891	77581979	Success	3.80099	1	0.00583042	0.454626	clu_622_NA	AC118549.1	ENSG00000036549.13
872	0.0824733	0.283086	0.317722	0.0346364	chr1	77641655	77682585	Success	0.161869	1	0.56937	0.898019	clu_623_NA	AC118549.1	ENSG00000036549.13
873	-0.0824733	0.716914	0.682278	-0.0346364	chr1	77641655	77683262	Success	0.161869	1	0.56937	0.898019	clu_623_NA	AC118549.1	ENSG00000036549.13
874	0.0126778	0.430233	0.436459	0.00622616	chr1	77721901	77722024	Success	0.00887363	1	0.89402	0.981067	clu_624_NA	USP33	ENSG00000077254.14
875	-0.0126778	0.569767	0.563541	-0.00622616	chr1	77721925	77722024	Success	0.00887363	1	0.89402	0.981067	clu_624_NA	USP33	ENSG00000077254.14
876	0.304637	0.109742	0.15591	0.0461684	chr1	77741748	77745421	Success	2.72902	2	0.0652829	0.605118	clu_625_NA	USP33	ENSG00000077254.14
877	0.00245963	0.56531	0.593684	0.0283741	chr1	77741748	77759643	Success	2.72902	2	0.0652829	0.605118	clu_625_NA	USP33	ENSG00000077254.14
878	-0.307096	0.324949	0.250406	-0.0745425	chr1	77745599	77759643	Success	2.72902	2	0.0652829	0.605118	clu_625_NA	USP33	ENSG00000077254.14
879	-0.0374399	0.665753	0.648889	-0.0168641	chr1	77967098	77967627	Success	0.0952213	1	0.662548	0.932884	clu_626_NA	FUBP1	ENSG00000162613.16
880	0.0374399	0.334247	0.351111	0.0168641	chr1	77967101	77967627	Success	0.0952213	1	0.662548	0.932884	clu_626_NA	FUBP1	ENSG00000162613.16
881	-0.118582	0.282591	0.237071	-0.0455207	chr1	81801068	81836885	Success	0.21475	1	0.512234	0.875368	clu_627_NA	ADGRL2	ENSG00000117114.19
882	0.118582	0.717409	0.762929	0.0455207	chr1	81802229	81836885	Success	0.21475	1	0.512234	0.875368	clu_627_NA	ADGRL2	ENSG00000117114.19
883	0.0993289	0.232688	0.271213	0.0385244	chr1	81952142	81952987	Success	1.00493	2	0.366069	0.809346	clu_628_NA	ADGRL2	ENSG00000117114.19
884	-0.149251	0.611192	0.555592	-0.0556	chr1	81952142	81955877	Success	1.00493	2	0.366069	0.809346	clu_628_NA	ADGRL2	ENSG00000117114.19
885	0.0499224	0.15612	0.173195	0.0170756	chr1	81953025	81955877	Success	1.00493	2	0.366069	0.809346	clu_628_NA	ADGRL2	ENSG00000117114.19
886	0.348689	0.101743	0.135629	0.033886	chr1	81985355	81987260	Success	2.01212	3	0.258858	0.76056	clu_629_NA	ADGRL2	ENSG00000117114.19
887	-0.272951	0.113173	0.0810243	-0.0321487	chr1	81985355	81987289	Success	2.01212	3	0.258858	0.76056	clu_629_NA	ADGRL2	ENSG00000117114.19
888	0.110458	0.631692	0.663575	0.0318836	chr1	81985355	81990391	Success	2.01212	3	0.258858	0.76056	clu_629_NA	ADGRL2	ENSG00000117114.19
889	-0.186196	0.153392	0.119771	-0.0336208	chr1	81987341	81990391	Success	2.01212	3	0.258858	0.76056	clu_629_NA	ADGRL2	ENSG00000117114.19
890	-0.0564647	0.434859	0.419532	-0.0153273	chr1	84566012	84569931	Success	0.211595	2	0.809292	0.963751	clu_630_NA	CTBS	ENSG00000117151.13
891	0.125447	0.205543	0.23786	0.0323174	chr1	84566012	84570582	Success	0.211595	2	0.809292	0.963751	clu_630_NA	CTBS	ENSG00000117151.13
892	-0.068982	0.359598	0.342608	-0.0169901	chr1	84570139	84570582	Success	0.211595	2	0.809292	0.963751	clu_630_NA	CTBS	ENSG00000117151.13
893	0.102319	0.272114	0.314474	0.0423598	chr1	84656002	84656348	Success	0.588784	1	0.277852	0.770364	clu_632_NA	SSX2IP	ENSG00000117155.16
894	-0.102319	0.727886	0.685526	-0.0423598	chr1	84656005	84656348	Success	0.588784	1	0.277852	0.770364	clu_632_NA	SSX2IP	ENSG00000117155.16
895	-0.111894	0.466777	0.44684	-0.0199376	chr1	84670815	84671177	Success	2.25492	3	0.211414	0.729414	clu_633_NA	SSX2IP	ENSG00000117155.16
896	0.237373	0.190325	0.258359	0.0680335	chr1	84670815	84690371	Success	2.25492	3	0.211414	0.729414	clu_633_NA	SSX2IP	ENSG00000117155.16
897	0.203647	0.0565309	0.0741934	0.0176625	chr1	84671308	84690154	Success	2.25492	3	0.211414	0.729414	clu_633_NA	SSX2IP	ENSG00000117155.16
898	-0.329126	0.286366	0.220608	-0.0657583	chr1	84671308	84690371	Success	2.25492	3	0.211414	0.729414	clu_633_NA	SSX2IP	ENSG00000117155.16
899	-0.00381459	0.345592	0.339236	-0.00635578	chr1	85258722	85258935	Success	1.18413	2	0.306012	0.785483	clu_635_NA	C1orf52	ENSG00000162642.14
900	-0.113276	0.281513	0.247684	-0.0338285	chr1	85258722	85259358	Success	1.18413	2	0.306012	0.785483	clu_635_NA	C1orf52	ENSG00000162642.14
901	0.11709	0.372896	0.41308	0.0401843	chr1	85259061	85259358	Success	1.18413	2	0.306012	0.785483	clu_635_NA	C1orf52	ENSG00000162642.14
902	-0.0897242	0.546049	0.548208	0.00215909	chr1	86863605	86868053	Success	1.45769	2	0.232773	0.748715	clu_636_NA	SELENOF	ENSG00000183291.17
903	0.20834	0.0239253	0.0323608	0.00843548	chr1	86863605	86880662	Success	1.45769	2	0.232773	0.748715	clu_636_NA	SELENOF	ENSG00000183291.17
904	-0.118616	0.430026	0.419432	-0.0105946	chr1	86868102	86880662	Success	1.45769	2	0.232773	0.748715	clu_636_NA	SELENOF	ENSG00000183291.17
905	-0.253266	0.967309	0.953731	-0.0135774	chr1	86903448	86914028	Success	1.43745	2	0.237534	0.748715	clu_637_NA	SELENOF	ENSG00000183291.17
906	0.370227	0.0131527	0.0241912	0.0110384	chr1	86903448	86914298	Success	1.43745	2	0.237534	0.748715	clu_637_NA	SELENOF	ENSG00000183291.17
907	-0.116961	0.0195387	0.0220777	0.00253896	chr1	86903448	86914315	Success	1.43745	2	0.237534	0.748715	clu_637_NA	SELENOF	ENSG00000183291.17
908	0.121199	0.245299	0.266108	0.0208093	chr1	88969467	88988252	Success	0.803401	4	0.807569	0.962983	clu_638_NA	KYAT3	ENSG00000137944.18	RBMXL1 ENSG00000213516.10
909	0.107107	0.339294	0.362926	0.0236323	chr1	88969467	88992585	Success	0.803401	4	0.807569	0.962983	clu_638_NA	KYAT3	ENSG00000137944.18	RBMXL1 ENSG00000213516.10
910	0.0345445	0.0729604	0.0725798	-0.000380526	chr1	88984066	88988252	Success	0.803401	4	0.807569	0.962983	clu_638_NA	KYAT3	ENSG00000137944.18	RBMXL1 ENSG00000213516.10
911	-0.192086	0.0804025	0.0637638	-0.0166387	chr1	88984066	88992585	Success	0.803401	4	0.807569	0.962983	clu_638_NA	KYAT3	ENSG00000137944.18	RBMXL1 ENSG00000213516.10
912	-0.0707644	0.262044	0.234622	-0.0274224	chr1	88988351	88992585	Success	0.803401	4	0.807569	0.962983	clu_638_NA	KYAT3	ENSG00000137944.18	RBMXL1 ENSG00000213516.10
913	-0.259599	0.560113	0.46002	-0.100093	chr1	89821291	89843638	Success	2.64862	2	0.0707484	0.605651	clu_639_NA	AC093423.3	ENSG00000271949.1	LRRC8D ENSG00000171492.14
914	-0.34053	0.265071	0.200778	-0.0642931	chr1	89821727	89843638	Success	2.64862	2	0.0707484	0.605651	clu_639_NA	AC093423.3	ENSG00000271949.1	LRRC8D ENSG00000171492.14
915	0.600129	0.174817	0.339203	0.164386	chr1	89822185	89843638	Success	2.64862	2	0.0707484	0.605651	clu_639_NA	AC093423.3	ENSG00000271949.1	LRRC8D ENSG00000171492.14
916	-0.228615	0.331098	0.295558	-0.0355405	chr1	90789487	90851483	Success	1.70218	3	0.333381	0.803071	clu_640_NA	LINC02609	ENSG00000233593.10
917	0.211063	0.0920082	0.127486	0.0354775	chr1	90832196	90837550	Success	1.70218	3	0.333381	0.803071	clu_640_NA	LINC02609	ENSG00000233593.10
918	-0.161175	0.509479	0.486519	-0.0229594	chr1	90832196	90851483	Success	1.70218	3	0.333381	0.803071	clu_640_NA	LINC02609	ENSG00000233593.10
919	0.178727	0.0674147	0.090437	0.0230224	chr1	90837765	90851483	Success	1.70218	3	0.333381	0.803071	clu_640_NA	LINC02609	ENSG00000233593.10
920	0.117703	0.39965	0.414051	0.0144011	chr1	90918154	90937485	Success	1.779	2	0.168807	0.698146	clu_641_NA	ZNF644	ENSG00000122482.21
921	-0.289954	0.175099	0.120674	-0.0544247	chr1	90918154	90982310	Success	1.779	2	0.168807	0.698146	clu_641_NA	ZNF644	ENSG00000122482.21
922	0.172251	0.425251	0.465275	0.0400236	chr1	90941309	90982310	Success	1.779	2	0.168807	0.698146	clu_641_NA	ZNF644	ENSG00000122482.21
923	0.152641	0.595241	0.666179	0.0709386	chr1	90982370	91021990	Success	0.676515	1	0.244749	0.752048	clu_642_NA	ZNF644	ENSG00000122482.21
924	-0.152641	0.404759	0.333821	-0.0709386	chr1	91021201	91021990	Success	0.676515	1	0.244749	0.752048	clu_642_NA	ZNF644	ENSG00000122482.21
925	-0.196258	0.936034	0.90811	-0.0279232	chr1	91500948	91501654	Success	0.444085	1	0.345974	0.805531	clu_643_NA	CDC7	ENSG00000097046.13
926	0.196258	0.0639664	0.0918896	0.0279232	chr1	91501303	91501654	Success	0.444085	1	0.345974	0.805531	clu_643_NA	CDC7	ENSG00000097046.13
927	0.539865	0.175554	0.30715	0.131595	chr1	92636336	92662719	Success	2.61634	2	0.0730696	0.605651	clu_645_NA	EVI5	ENSG00000067208.14
928	-0.0252003	0.494643	0.491841	-0.00280146	chr1	92636336	92663420	Success	2.61634	2	0.0730696	0.605651	clu_645_NA	EVI5	ENSG00000067208.14
929	-0.514665	0.329803	0.201009	-0.128794	chr1	92662865	92663420	Success	2.61634	2	0.0730696	0.605651	clu_645_NA	EVI5	ENSG00000067208.14
930	-0.0980968	0.482441	0.459035	-0.0234054	chr1	92832117	92833389	Success	3.40718	2	0.0331345	0.577165	clu_646_NA	RPL5	ENSG00000122406.14
931	0.102819	0.00267207	0.00310818	0.000436112	chr1	92832117	92833545	Success	3.40718	2	0.0331345	0.577165	clu_646_NA	RPL5	ENSG00000122406.14
932	-0.0047219	0.514887	0.537857	0.0229693	chr1	92833458	92833545	Success	3.40718	2	0.0331345	0.577165	clu_646_NA	RPL5	ENSG00000122406.14
933	-0.0123918	0.0342684	0.0334576	-0.00081079	chr1	92837630	92840551	Success	0.0182898	1	0.848324	0.97238	clu_647_NA	RPL5	ENSG00000122406.14
934	0.0123918	0.965732	0.966542	0.00081079	chr1	92837633	92840551	Success	0.0182898	1	0.848324	0.97238	clu_647_NA	RPL5	ENSG00000122406.14
935	0.150482	0.370057	0.393146	0.0230883	chr1	93127299	93129278	Success	0.723682	2	0.484963	0.870732	clu_648_NA	MTF2	ENSG00000143033.18
936	-0.231808	0.0663077	0.0480642	-0.0182434	chr1	93127299	93133703	Success	0.723682	2	0.484963	0.870732	clu_648_NA	MTF2	ENSG00000143033.18
937	0.0813264	0.563635	0.55879	-0.00484489	chr1	93129448	93133703	Success	0.723682	2	0.484963	0.870732	clu_648_NA	MTF2	ENSG00000143033.18
938	0.0756318	0.0640257	0.0782366	0.0142109	chr1	93156483	93158815	Success	0.852436	2	0.426375	0.840411	clu_649_NA	TMED5	ENSG00000117500.13
939	-0.180851	0.818487	0.773888	-0.044599	chr1	93156483	93160129	Success	0.852436	2	0.426375	0.840411	clu_649_NA	TMED5	ENSG00000117500.13
940	0.105219	0.117487	0.147875	0.0303881	chr1	93158885	93160129	Success	0.852436	2	0.426375	0.840411	clu_649_NA	TMED5	ENSG00000117500.13
941	0.113952	0.679296	0.726799	0.0475031	chr1	93212261	93214743	Success	0.291148	1	0.445414	0.852597	clu_650_NA	CCDC18	ENSG00000122483.17
942	-0.113952	0.320704	0.273201	-0.0475031	chr1	93212261	93214746	Success	0.291148	1	0.445414	0.852597	clu_650_NA	CCDC18	ENSG00000122483.17
943	0.384673	0.0691909	0.138258	0.0690666	chr1	95027260	95041493	Success	1.37633	1	0.0970927	0.643133	clu_651_NA	ALG14	ENSG00000172339.10
944	-0.384673	0.930809	0.861742	-0.0690666	chr1	95027260	95064866	Success	1.37633	1	0.0970927	0.643133	clu_651_NA	ALG14	ENSG00000172339.10
945	-0.229339	0.347701	0.287883	-0.0598182	chr1	95234315	95239777	Success	0.952559	2	0.385753	0.820465	clu_652_NA	RWDD3	ENSG00000122481.17	TLCD4-RWDD3 ENSG00000271092.5
946	-0.0393374	0.488859	0.489452	0.000592667	chr1	95234315	95244211	Success	0.952559	2	0.385753	0.820465	clu_652_NA	RWDD3	ENSG00000122481.17	TLCD4-RWDD3 ENSG00000271092.5
947	0.268676	0.16344	0.222666	0.0592256	chr1	95239909	95244211	Success	0.952559	2	0.385753	0.820465	clu_652_NA	RWDD3	ENSG00000122481.17	TLCD4-RWDD3 ENSG00000271092.5
948	-0.356315	0.516293	0.436502	-0.0797907	chr1	96804939	96806419	Success	2.97254	2	0.051173	0.577165	clu_653_NA	PTBP2	ENSG00000117569.18
949	0.638002	0.0894039	0.204302	0.114898	chr1	96804939	96806866	Success	2.97254	2	0.051173	0.577165	clu_653_NA	PTBP2	ENSG00000117569.18
950	-0.281688	0.394303	0.359195	-0.0351078	chr1	96806452	96806866	Success	2.97254	2	0.051173	0.577165	clu_653_NA	PTBP2	ENSG00000117569.18
951	-0.135002	0.477917	0.411348	-0.0665687	chr1	96813106	96813273	Success	0.356454	1	0.39848	0.828025	clu_654_NA	PTBP2	ENSG00000117569.18
952	0.135002	0.522083	0.588652	0.0665687	chr1	96813106	96813276	Success	0.356454	1	0.39848	0.828025	clu_654_NA	PTBP2	ENSG00000117569.18
953	0.0186534	0.454392	0.478353	0.0239606	chr1	98701903	98738237	Success	0.370969	2	0.690065	0.938567	clu_655_NA	SNX7	ENSG00000162627.17
954	0.0864892	0.0720184	0.0811375	0.00911911	chr1	98701903	98760054	Success	0.370969	2	0.690065	0.938567	clu_655_NA	SNX7	ENSG00000162627.17
955	-0.105143	0.47359	0.44051	-0.0330797	chr1	98738389	98760054	Success	0.370969	2	0.690065	0.938567	clu_655_NA	SNX7	ENSG00000162627.17
956	0.105522	0.106001	0.117022	0.0110213	chr1	99970162	99974971	Success	0.284576	2	0.752333	0.948923	clu_656_NA	SLC35A3	ENSG00000117620.15	AC118553.2 ENSG00000283761.1
957	0.0256922	0.703147	0.716697	0.0135497	chr1	99970162	99993537	Success	0.284576	2	0.752333	0.948923	clu_656_NA	SLC35A3	ENSG00000117620.15	AC118553.2 ENSG00000283761.1
958	-0.131214	0.190852	0.166281	-0.024571	chr1	99975069	99993537	Success	0.284576	2	0.752333	0.948923	clu_656_NA	SLC35A3	ENSG00000117620.15	AC118553.2 ENSG00000283761.1
959	-0.310532	0.105156	0.0878509	-0.0173054	chr1	100038316	100043073	Success	2.54902	2	0.0781584	0.617865	clu_657_NA	AC118553.2	ENSG00000283761.1	MFSD14A ENSG00000156875.14
960	-0.170583	0.83564	0.802988	-0.0326518	chr1	100038316	100049909	Success	2.54902	2	0.0781584	0.617865	clu_657_NA	AC118553.2	ENSG00000283761.1	MFSD14A ENSG00000156875.14
961	0.481115	0.0592036	0.109161	0.0499573	chr1	100043229	100049909	Success	2.54902	2	0.0781584	0.617865	clu_657_NA	AC118553.2	ENSG00000283761.1	MFSD14A ENSG00000156875.14
962	-0.00809451	0.0489726	0.0463662	-0.0026064	chr1	100990628	100992637	Success	0.594676	3	0.755559	0.948923	clu_658_NA	DPH5	ENSG00000117543.21
963	0.0256617	0.508745	0.498206	-0.0105394	chr1	100990631	100992637	Success	0.594676	3	0.755559	0.948923	clu_658_NA	DPH5	ENSG00000117543.21
964	-0.112893	0.045301	0.0386227	-0.00667832	chr1	100990631	100995110	Success	0.594676	3	0.755559	0.948923	clu_658_NA	DPH5	ENSG00000117543.21
965	0.0953262	0.396981	0.416806	0.0198242	chr1	100992740	100995110	Success	0.594676	3	0.755559	0.948923	clu_658_NA	DPH5	ENSG00000117543.21
966	-0.371185	0.0707884	0.0349922	-0.0357962	chr1	101025466	101025665	Success	2.5952	1	0.0227121	0.572377	clu_659_NA	DPH5	ENSG00000117543.21
967	0.371185	0.929212	0.965008	0.0357962	chr1	101025466	101025683	Success	2.5952	1	0.0227121	0.572377	clu_659_NA	DPH5	ENSG00000117543.21
968	-0.205634	0.692155	0.598434	-0.0937205	chr1	101026061	101086852	Success	0.910168	1	0.177273	0.705596	clu_660_NA	AC093157.1	ENSG00000233184.7
969	0.205634	0.307845	0.401566	0.0937205	chr1	101083574	101086852	Success	0.910168	1	0.177273	0.705596	clu_660_NA	AC093157.1	ENSG00000233184.7
970	0.0652953	0.288219	0.309173	0.0209543	chr1	108950448	108962309	Success	0.0669278	2	0.935263	0.988824	clu_661_NA	CLCC1	ENSG00000121940.15	AKNAD1 ENSG00000162641.20
971	-0.0462976	0.413521	0.396746	-0.0167749	chr1	108950448	108963361	Success	0.0669278	2	0.935263	0.988824	clu_661_NA	CLCC1	ENSG00000121940.15	AKNAD1 ENSG00000162641.20
972	-0.0189977	0.29826	0.29408	-0.00417942	chr1	108962469	108963361	Success	0.0669278	2	0.935263	0.988824	clu_661_NA	CLCC1	ENSG00000121940.15	AKNAD1 ENSG00000162641.20
973	0.0490766	0.0523802	0.0556617	0.0032815	chr1	109214128	109214547	Success	0.416022	4	0.934101	0.988824	clu_662_NA	SARS1	ENSG00000031698.13
974	-0.0509595	0.0212317	0.0204141	-0.000817662	chr1	109214128	109221087	Success	0.416022	4	0.934101	0.988824	clu_662_NA	SARS1	ENSG00000031698.13
975	-0.0151475	0.905048	0.901922	-0.00312653	chr1	109214128	109223978	Success	0.416022	4	0.934101	0.988824	clu_662_NA	SARS1	ENSG00000031698.13
976	0.251334	0.00983481	0.0127936	0.00295884	chr1	109214128	109223982	Success	0.416022	4	0.934101	0.988824	clu_662_NA	SARS1	ENSG00000031698.13
977	-0.234303	0.011505	0.00920883	-0.00229614	chr1	109221203	109223978	Success	0.416022	4	0.934101	0.988824	clu_662_NA	SARS1	ENSG00000031698.13
978	-0.23609	0.0119644	0.00949445	-0.00246995	chr1	109236548	109236805	Success	0.734736	2	0.479632	0.870732	clu_663_NA	SARS1	ENSG00000031698.13
979	-0.00586238	0.975727	0.974752	-0.000975615	chr1	109236548	109237244	Success	0.734736	2	0.479632	0.870732	clu_663_NA	SARS1	ENSG00000031698.13
980	0.241953	0.0123082	0.0157537	0.00344557	chr1	109236870	109237244	Success	0.734736	2	0.479632	0.870732	clu_663_NA	SARS1	ENSG00000031698.13
981	0.339834	0.29592	0.453352	0.157432	chr1	109282731	109283063	Success	1.63656	1	0.0704233	0.605651	clu_664_NA	PSRC1	ENSG00000134222.16
982	-0.339834	0.70408	0.546648	-0.157432	chr1	109282736	109283063	Success	1.63656	1	0.0704233	0.605651	clu_664_NA	PSRC1	ENSG00000134222.16
983	0.00233711	0.342992	0.344047	0.0010541	chr1	109345878	109347483	Success	0.00032383	1	0.979697	0.997445	clu_665_NA	SORT1	ENSG00000134243.12
984	-0.00233711	0.657008	0.655953	-0.0010541	chr1	109345881	109347483	Success	0.00032383	1	0.979697	0.997445	clu_665_NA	SORT1	ENSG00000134243.12
985	-0.101939	0.336517	0.303509	-0.0330074	chr1	110342268	110345539	Success	0.129937	2	0.878151	0.97663	clu_666_NA	RBM15	ENSG00000162775.16
986	0.0148893	0.348043	0.352807	0.00476336	chr1	110342268	110346308	Success	0.129937	2	0.878151	0.97663	clu_666_NA	RBM15	ENSG00000162775.16
987	0.0870501	0.31544	0.343684	0.028244	chr1	110345649	110346308	Success	0.129937	2	0.878151	0.97663	clu_666_NA	RBM15	ENSG00000162775.16
988	-0.233386	0.0790008	0.0510392	-0.0279616	chr1	110406379	110407033	Success	1.19018	1	0.122869	0.67346	clu_667_NA	LAMTOR5	ENSG00000134248.13
989	0.233386	0.920999	0.948961	0.0279616	chr1	110406379	110407586	Success	1.19018	1	0.122869	0.67346	clu_667_NA	LAMTOR5	ENSG00000134248.13
990	0.0766531	0.151703	0.172501	0.0207987	chr1	110948396	110949851	Success	0.117601	1	0.627694	0.919576	clu_668_NA	LRIF1	ENSG00000121931.16
991	-0.0766531	0.848297	0.827499	-0.0207987	chr1	110948399	110949851	Success	0.117601	1	0.627694	0.919576	clu_668_NA	LRIF1	ENSG00000121931.16
992	0.0426126	0.205539	0.193661	-0.0118775	chr1	110950123	110951288	Success	1.68456	2	0.185526	0.711124	clu_669_NA	LRIF1	ENSG00000121931.16
993	0.261073	0.547387	0.641681	0.0942947	chr1	110950123	110963621	Success	1.68456	2	0.185526	0.711124	clu_669_NA	LRIF1	ENSG00000121931.16
994	-0.303686	0.247075	0.164658	-0.0824172	chr1	110952815	110963621	Success	1.68456	2	0.185526	0.711124	clu_669_NA	LRIF1	ENSG00000121931.16
995	-0.119606	0.920509	0.90115	-0.0193589	chr1	111119959	111120516	Success	0.179307	1	0.549277	0.890634	clu_670_NA	DRAM2	ENSG00000156171.14
996	0.119606	0.0794911	0.09885	0.0193589	chr1	111119959	111120532	Success	0.179307	1	0.549277	0.890634	clu_670_NA	DRAM2	ENSG00000156171.14
997	0.0502999	0.51952	0.519227	-0.000293714	chr1	111120693	111124742	Success	0.153335	2	0.857842	0.973504	clu_671_NA	DRAM2	ENSG00000156171.14
998	-0.114794	0.0378593	0.0320795	-0.00577978	chr1	111120693	111126227	Success	0.153335	2	0.857842	0.973504	clu_671_NA	DRAM2	ENSG00000156171.14
999	0.0644938	0.44262	0.448694	0.0060735	chr1	111124881	111126227	Success	0.153335	2	0.857842	0.973504	clu_671_NA	DRAM2	ENSG00000156171.14
1000	0.0617601	0.646943	0.674618	0.0276755	chr1	111139666	111140038	Success	0.213193	1	0.513767	0.875914	clu_672_NA	DRAM2	ENSG00000156171.14
1001	-0.0617601	0.353057	0.325382	-0.0276755	chr1	111139711	111140038	Success	0.213193	1	0.513767	0.875914	clu_672_NA	DRAM2	ENSG00000156171.14
1002	-0.273664	0.573437	0.56447	-0.00896704	chr1	111449873	111454211	Success	4.81973	2	0.00806898	0.485509	clu_673_NA	ATP5PB	ENSG00000116459.11
1003	0.547329	0.0124813	0.0279234	0.0154421	chr1	111449873	111456086	Success	4.81973	2	0.00806898	0.485509	clu_673_NA	ATP5PB	ENSG00000116459.11
1004	-0.273664	0.414082	0.407607	-0.00647507	chr1	111454356	111456086	Success	4.81973	2	0.00806898	0.485509	clu_673_NA	ATP5PB	ENSG00000116459.11
1005	-0.0151257	0.201251	0.196432	-0.00481897	chr1	112674729	112674832	Success	0.00764224	1	0.901608	0.985168	clu_674_NA	MOV10	ENSG00000155363.18
1006	0.0151257	0.798749	0.803568	0.00481897	chr1	112674729	112674848	Success	0.00764224	1	0.901608	0.985168	clu_674_NA	MOV10	ENSG00000155363.18
1007	0.221784	0.0420083	0.0545654	0.012557	chr1	112703806	112705053	Success	0.626145	3	0.740492	0.948923	clu_675_NA	RHOC	ENSG00000155366.16	AL603832.3 ENSG00000271810.5
1008	-0.00677976	0.453184	0.468373	0.0151894	chr1	112703806	112705100	Success	0.626145	3	0.740492	0.948923	clu_675_NA	RHOC	ENSG00000155366.16	AL603832.3 ENSG00000271810.5
1009	-0.0850693	0.376541	0.359856	-0.0166846	chr1	112703806	112707078	Success	0.626145	3	0.740492	0.948923	clu_675_NA	RHOC	ENSG00000155366.16	AL603832.3 ENSG00000271810.5
1010	-0.129935	0.128267	0.117205	-0.0110618	chr1	112705168	112707078	Success	0.626145	3	0.740492	0.948923	clu_675_NA	RHOC	ENSG00000155366.16	AL603832.3 ENSG00000271810.5
1011	-0.0664081	0.714638	0.6868	-0.0278379	chr1	112956956	112960477	Success	0.0802046	1	0.68878	0.938567	clu_676_NA	SLC16A1-AS1	ENSG00000226419.8
1012	0.0664081	0.285362	0.3132	0.0278379	chr1	112957722	112960477	Success	0.0802046	1	0.68878	0.938567	clu_676_NA	SLC16A1-AS1	ENSG00000226419.8
1013	0.246385	0.40124	0.47155	0.0703102	chr1	113905775	113906996	Success	1.69466	2	0.183661	0.708912	clu_679_NA	DCLRE1B	ENSG00000118655.7
1014	-0.279919	0.157741	0.109521	-0.0482201	chr1	113905775	113908009	Success	1.69466	2	0.183661	0.708912	clu_679_NA	DCLRE1B	ENSG00000118655.7
1015	0.0335331	0.441019	0.418929	-0.02209	chr1	113907161	113908009	Success	1.69466	2	0.183661	0.708912	clu_679_NA	DCLRE1B	ENSG00000118655.7
1016	-0.021689	0.809961	0.803194	-0.00676684	chr1	113963521	113966130	Success	0.00784546	1	0.900315	0.984391	clu_680_NA	HIPK1	ENSG00000163349.22
1017	0.021689	0.190039	0.196806	0.00676684	chr1	113963521	113966133	Success	0.00784546	1	0.900315	0.984391	clu_680_NA	HIPK1	ENSG00000163349.22
1018	0.0819132	0.359491	0.386445	0.0269544	chr1	114397860	114397940	Success	0.802922	2	0.448018	0.855567	clu_681_NA	TRIM33	ENSG00000197323.12
1019	-0.180108	0.325059	0.268886	-0.0561732	chr1	114397860	114399457	Success	0.802922	2	0.448018	0.855567	clu_681_NA	TRIM33	ENSG00000197323.12
1020	0.0981952	0.315451	0.344669	0.0292188	chr1	114397990	114399457	Success	0.802922	2	0.448018	0.855567	clu_681_NA	TRIM33	ENSG00000197323.12
1021	-0.0144922	0.481124	0.463104	-0.0180202	chr1	114575751	114576688	Success	0.389071	2	0.677686	0.937487	clu_682_NA	BCAS2	ENSG00000116752.6
1022	-0.0501356	0.0324629	0.0301529	-0.00231002	chr1	114575751	114581299	Success	0.389071	2	0.677686	0.937487	clu_682_NA	BCAS2	ENSG00000116752.6
1023	0.0646278	0.486413	0.506743	0.0203302	chr1	114576758	114581299	Success	0.389071	2	0.677686	0.937487	clu_682_NA	BCAS2	ENSG00000116752.6
1024	-0.0815067	0.111434	0.110333	-0.00110099	chr1	114736855	114737471	Success	5.27781	2	0.00510358	0.454626	clu_683_NA	CSDE1	ENSG00000009307.16
1025	-0.115424	0.776801	0.743477	-0.0333239	chr1	114736855	114737963	Success	5.27781	2	0.00510358	0.454626	clu_683_NA	CSDE1	ENSG00000009307.16
1026	0.19693	0.111765	0.14619	0.0344249	chr1	114737563	114737963	Success	5.27781	2	0.00510358	0.454626	clu_683_NA	CSDE1	ENSG00000009307.16
1027	-0.118208	0.543138	0.555786	0.0126477	chr1	114739890	114749821	Success	1.46797	2	0.230393	0.748443	clu_684_NA	CSDE1	ENSG00000009307.16
1028	0.293783	0.00480081	0.00741715	0.00261634	chr1	114739890	114757925	Success	1.46797	2	0.230393	0.748443	clu_684_NA	CSDE1	ENSG00000009307.16
1029	-0.175576	0.452061	0.436797	-0.015264	chr1	114750207	114757925	Success	1.46797	2	0.230393	0.748443	clu_684_NA	CSDE1	ENSG00000009307.16
1030	-0.239199	0.10019	0.0645547	-0.0356356	chr1	114780215	114780437	Success	1.14938	1	0.129477	0.675765	clu_685_NA	SIKE1	ENSG00000052723.11
1031	0.239199	0.89981	0.935445	0.0356356	chr1	114780215	114780449	Success	1.14938	1	0.129477	0.675765	clu_685_NA	SIKE1	ENSG00000052723.11
1032	-0.0272248	0.91669	0.912436	-0.00425376	chr1	117079649	117081828	Success	0.0120955	1	0.8764	0.976044	clu_686_NA	TTF2	ENSG00000116830.12
1033	0.0272248	0.0833102	0.087564	0.00425376	chr1	117079649	117081831	Success	0.0120955	1	0.8764	0.976044	clu_686_NA	TTF2	ENSG00000116830.12
1034	-0.0731813	0.634139	0.599565	-0.0345742	chr1	117929782	117933288	Success	0.421509	1	0.358535	0.808141	clu_687_NA	WDR3	ENSG00000065183.16
1035	0.0731813	0.365861	0.400435	0.0345742	chr1	117929924	117933288	Success	0.421509	1	0.358535	0.808141	clu_687_NA	WDR3	ENSG00000065183.16
1036	0.322988	0.941466	0.96844	0.0269742	chr1	120157192	120160384	Success	1.02651	1	0.151905	0.689069	clu_688_NA	SEC22B	ENSG00000265808.4
1037	-0.322988	0.0585338	0.0315596	-0.0269742	chr1	120159402	120160384	Success	1.02651	1	0.151905	0.689069	clu_688_NA	SEC22B	ENSG00000265808.4
1038	-0.0257738	0.639825	0.627862	-0.0119627	chr1	121374954	121382701	Success	0.0145935	1	0.864348	0.97437	clu_690_NA	SRGAP2C	ENSG00000171943.12
1039	0.0257738	0.360175	0.372138	0.0119627	chr1	121374954	121382704	Success	0.0145935	1	0.864348	0.97437	clu_690_NA	SRGAP2C	ENSG00000171943.12
1040	-0.0638138	0.215843	0.194292	-0.0215505	chr1	143956481	143964855	Success	0.191968	2	0.825333	0.967941	clu_691_NA	FAM72C	ENSG00000263513.5
1041	-0.0475834	0.224094	0.20502	-0.0190735	chr1	143956481	143968924	Success	0.191968	2	0.825333	0.967941	clu_691_NA	FAM72C	ENSG00000263513.5
1042	0.111397	0.560063	0.600687	0.040624	chr1	143964979	143968924	Success	0.191968	2	0.825333	0.967941	clu_691_NA	FAM72C	ENSG00000263513.5
1043	-0.254464	0.401302	0.33069	-0.070612	chr1	144448916	144450772	Success	2.74099	2	0.0645063	0.605118	clu_692_NA	NBPF15	ENSG00000266338.6
1044	0.451362	0.18427	0.307567	0.123298	chr1	144448916	144456537	Success	2.74099	2	0.0645063	0.605118	clu_692_NA	NBPF15	ENSG00000266338.6
1045	-0.196898	0.414428	0.361742	-0.0526856	chr1	144450870	144456537	Success	2.74099	2	0.0645063	0.605118	clu_692_NA	NBPF15	ENSG00000266338.6
1046	0.0469869	0.266941	0.278264	0.0113229	chr1	144456805	144458847	Success	0.402262	2	0.668805	0.935695	clu_693_NA	NBPF15	ENSG00000266338.6
1047	0.114213	0.377049	0.420373	0.0433245	chr1	144456805	144459366	Success	0.402262	2	0.668805	0.935695	clu_693_NA	NBPF15	ENSG00000266338.6
1048	-0.1612	0.35601	0.301363	-0.0546474	chr1	144459036	144459366	Success	0.402262	2	0.668805	0.935695	clu_693_NA	NBPF15	ENSG00000266338.6
1049	-0.201548	0.357172	0.290359	-0.0668129	chr1	144955601	144960338	Success	0.377786	2	0.685377	0.938095	clu_694_NA	SRGAP2B	ENSG00000196369.11
1050	0.139797	0.34533	0.394944	0.0496149	chr1	144955601	144995008	Success	0.377786	2	0.685377	0.938095	clu_694_NA	SRGAP2B	ENSG00000196369.11
1051	0.0617505	0.297498	0.314696	0.0171979	chr1	144960398	144995008	Success	0.377786	2	0.685377	0.938095	clu_694_NA	SRGAP2B	ENSG00000196369.11
1052	-0.154123	0.107157	0.0810356	-0.0261217	chr1	145926883	145927018	Success	1.82409	1	0.0561307	0.589716	clu_696_NA	RBM8A	ENSG00000265241.6
1053	0.154123	0.892843	0.918964	0.0261217	chr1	145926886	145927018	Success	1.82409	1	0.0561307	0.589716	clu_696_NA	RBM8A	ENSG00000265241.6
1054	0.033947	0.396777	0.391142	-0.00563533	chr1	147242830	147252623	Success	0.197918	2	0.820437	0.967437	clu_697_NA	AC242426.2	ENSG00000237188.5	CHD1L ENSG00000131778.19
1055	-0.107125	0.0566947	0.0485359	-0.00815876	chr1	147242830	147254870	Success	0.197918	2	0.820437	0.967437	clu_697_NA	AC242426.2	ENSG00000237188.5	CHD1L ENSG00000131778.19
1056	0.0731778	0.546528	0.560322	0.0137941	chr1	147252735	147254870	Success	0.197918	2	0.820437	0.967437	clu_697_NA	AC242426.2	ENSG00000237188.5	CHD1L ENSG00000131778.19
1057	-0.0358477	0.436848	0.42372	-0.0131286	chr1	147268878	147270932	Success	0.0980079	2	0.906642	0.98562	clu_698_NA	CHD1L	ENSG00000131778.19	AC242426.2 ENSG00000237188.5
1058	0.0181839	0.051294	0.0525146	0.00122062	chr1	147268878	147272171	Success	0.0980079	2	0.906642	0.98562	clu_698_NA	CHD1L	ENSG00000131778.19	AC242426.2 ENSG00000237188.5
1059	0.0176638	0.511858	0.523766	0.011908	chr1	147271005	147272171	Success	0.0980079	2	0.906642	0.98562	clu_698_NA	CHD1L	ENSG00000131778.19	AC242426.2 ENSG00000237188.5
1060	-0.0143479	0.169282	0.165285	-0.00399715	chr1	148952154	148960654	Success	0.00378232	1	0.930691	0.988824	clu_699_NA	PDE4DIP	ENSG00000178104.19
1061	0.0143479	0.830718	0.834715	0.00399715	chr1	148953905	148960654	Success	0.00378232	1	0.930691	0.988824	clu_699_NA	PDE4DIP	ENSG00000178104.19
1062	-0.506221	0.379185	0.181614	-0.197571	chr1	150149786	150150912	Success	3.21481	1	0.0112232	0.508665	clu_701_NA	PLEKHO1	ENSG00000023902.14
1063	0.506221	0.620815	0.818386	0.197571	chr1	150150287	150150912	Success	3.21481	1	0.0112232	0.508665	clu_701_NA	PLEKHO1	ENSG00000023902.14
1064	0.196527	0.0480919	0.0696357	0.0215437	chr1	150220758	150223186	Success	1.06587	1	0.144277	0.689069	clu_702_NA	ANP32E	ENSG00000143401.15
1065	-0.196527	0.951908	0.930364	-0.0215437	chr1	150220761	150223186	Success	1.06587	1	0.144277	0.689069	clu_702_NA	ANP32E	ENSG00000143401.15
1066	-0.396298	0.253946	0.170752	-0.0831946	chr1	150276632	150279640	Success	2.64564	3	0.151669	0.689069	clu_703_NA	C1orf54	ENSG00000118292.9
1067	0.423461	0.168244	0.256791	0.0885469	chr1	150276632	150279643	Success	2.64564	3	0.151669	0.689069	clu_703_NA	C1orf54	ENSG00000118292.9
1068	-0.0853866	0.27957	0.256531	-0.0230383	chr1	150276632	150280835	Success	2.64564	3	0.151669	0.689069	clu_703_NA	C1orf54	ENSG00000118292.9
1069	0.0582238	0.29824	0.315926	0.017686	chr1	150279741	150280835	Success	2.64564	3	0.151669	0.689069	clu_703_NA	C1orf54	ENSG00000118292.9
1070	0.16159	0.0656113	0.0884294	0.0228181	chr1	150325881	150327557	Success	0.559782	1	0.290012	0.781446	clu_704_NA	PRPF3	ENSG00000117360.13
1071	-0.16159	0.934389	0.911571	-0.0228181	chr1	150325881	150328320	Success	0.559782	1	0.290012	0.781446	clu_704_NA	PRPF3	ENSG00000117360.13
1072	-0.0311843	0.245233	0.227433	-0.0178	chr1	150492489	150496482	Success	0.981637	4	0.742514	0.948923	clu_706_NA	TARS2	ENSG00000143374.17
1073	-0.226572	0.0222386	0.0169639	-0.00527469	chr1	150492489	150496810	Success	0.981637	4	0.742514	0.948923	clu_706_NA	TARS2	ENSG00000143374.17
1074	0.107402	0.0426669	0.045452	0.00278507	chr1	150492489	150497530	Success	0.981637	4	0.742514	0.948923	clu_706_NA	TARS2	ENSG00000143374.17
1075	0.0517787	0.378731	0.381624	0.00289299	chr1	150496628	150496810	Success	0.981637	4	0.742514	0.948923	clu_706_NA	TARS2	ENSG00000143374.17
1076	0.098576	0.311131	0.328528	0.0173966	chr1	150496908	150497530	Success	0.981637	4	0.742514	0.948923	clu_706_NA	TARS2	ENSG00000143374.17
1077	0.194945	0.0267444	0.0389993	0.0122549	chr1	150627592	150629061	Success	1.65661	1	0.0687244	0.605651	clu_707_NA	ENSA	ENSG00000143420.18
1078	-0.194945	0.973256	0.961001	-0.0122549	chr1	150627592	150629414	Success	1.65661	1	0.0687244	0.605651	clu_707_NA	ENSA	ENSG00000143420.18
1079	0.00176071	0.159353	0.159825	0.000472294	chr1	150814236	150816259	Success	6.60486e-05	1	0.99083	0.999995	clu_708_NA	ARNT	ENSG00000143437.21
1080	-0.00176071	0.840647	0.840175	-0.000472294	chr1	150814239	150816259	Success	6.60486e-05	1	0.99083	0.999995	clu_708_NA	ARNT	ENSG00000143437.21
1081	-0.0526185	0.5014	0.48619	-0.0152101	chr1	150839654	150842424	Success	0.0677023	2	0.934539	0.988824	clu_709_NA	ARNT	ENSG00000143437.21
1082	0.062493	0.121413	0.132093	0.0106798	chr1	150839654	150846263	Success	0.0677023	2	0.934539	0.988824	clu_709_NA	ARNT	ENSG00000143437.21
1083	-0.00987456	0.377187	0.381717	0.00453027	chr1	150842468	150846263	Success	0.0677023	2	0.934539	0.988824	clu_709_NA	ARNT	ENSG00000143437.21
1084	0.0449481	0.110993	0.120179	0.00918543	chr1	150926348	150927704	Success	0.0374297	1	0.784389	0.958735	clu_710_NA	SETDB1	ENSG00000143379.12
1085	-0.0449481	0.889007	0.879821	-0.00918543	chr1	150926517	150927704	Success	0.0374297	1	0.784389	0.958735	clu_710_NA	SETDB1	ENSG00000143379.12
1086	-0.151092	0.743464	0.681759	-0.061705	chr1	150949278	150949367	Success	1.28168	1	0.109366	0.666621	clu_711_NA	SETDB1	ENSG00000143379.12
1087	0.151092	0.256536	0.318241	0.061705	chr1	150949278	150949370	Success	1.28168	1	0.109366	0.666621	clu_711_NA	SETDB1	ENSG00000143379.12
1088	-0.0409702	0.899658	0.892014	-0.0076431	chr1	150969091	150974619	Success	0.212184	1	0.514765	0.876926	clu_712_NA	CERS2	ENSG00000143418.19
1089	0.0409702	0.100342	0.107986	0.0076431	chr1	150969131	150974619	Success	0.212184	1	0.514765	0.876926	clu_712_NA	CERS2	ENSG00000143418.19
1090	0.21582	0.21905	0.270843	0.0517933	chr1	151027327	151028786	Success	1.03375	2	0.35567	0.808141	clu_713_NA	PRUNE1	ENSG00000143363.17
1091	-0.186207	0.187543	0.155123	-0.0324194	chr1	151027327	151033806	Success	1.03375	2	0.35567	0.808141	clu_713_NA	PRUNE1	ENSG00000143363.17
1092	-0.0296137	0.593408	0.574034	-0.0193739	chr1	151028944	151033806	Success	1.03375	2	0.35567	0.808141	clu_713_NA	PRUNE1	ENSG00000143363.17
1093	0.00108154	0.921944	0.922099	0.000155521	chr1	151055993	151059479	Success	2.93011e-05	1	0.993892	0.999995	clu_714_NA	CDC42SE1	ENSG00000197622.13
1094	-0.00108154	0.0780565	0.0779009	-0.000155521	chr1	151056786	151059479	Success	2.93011e-05	1	0.993892	0.999995	clu_714_NA	CDC42SE1	ENSG00000197622.13
1095	-0.11804	0.497864	0.450247	-0.0476174	chr1	151098002	151103562	Success	1.01424	2	0.362678	0.809346	clu_715_NA	GABPB2	ENSG00000143458.12
1096	-0.110491	0.251409	0.229086	-0.0223228	chr1	151098002	151107037	Success	1.01424	2	0.362678	0.809346	clu_715_NA	GABPB2	ENSG00000143458.12
1097	0.228531	0.250726	0.320667	0.0699402	chr1	151103675	151107037	Success	1.01424	2	0.362678	0.809346	clu_715_NA	GABPB2	ENSG00000143458.12
1098	0.198748	0.849338	0.893492	0.0441536	chr1	151166203	151166471	Success	1.99643	1	0.0456935	0.577165	clu_716_NA	SCNM1	ENSG00000163156.12
1099	-0.198748	0.150662	0.106508	-0.0441536	chr1	151166252	151166471	Success	1.99643	1	0.0456935	0.577165	clu_716_NA	SCNM1	ENSG00000163156.12
1100	-0.111915	0.339373	0.291126	-0.0482467	chr1	151199081	151224245	Success	1.11683	1	0.135034	0.681961	clu_717_NA	PIP5K1A	ENSG00000143398.20
1101	0.111915	0.660627	0.708874	0.0482467	chr1	151199081	151224248	Success	1.11683	1	0.135034	0.681961	clu_717_NA	PIP5K1A	ENSG00000143398.20
1102	0.104386	0.468369	0.476217	0.00784728	chr1	151240039	151242123	Success	0.423649	2	0.654654	0.92932	clu_718_NA	PIP5K1A	ENSG00000143398.20
1103	-0.19297	0.0337156	0.0254629	-0.00825273	chr1	151240039	151246920	Success	0.423649	2	0.654654	0.92932	clu_718_NA	PIP5K1A	ENSG00000143398.20
1104	0.088584	0.497915	0.498321	0.000405459	chr1	151242567	151246920	Success	0.423649	2	0.654654	0.92932	clu_718_NA	PIP5K1A	ENSG00000143398.20
1105	0.0215696	0.361122	0.370303	0.00918167	chr1	151254808	151262161	Success	0.325133	2	0.722431	0.946181	clu_719_NA	PSMD4	ENSG00000159352.15
1106	-0.00312873	0.0176888	0.017696	7.24017e-06	chr1	151254808	151263914	Success	0.325133	2	0.722431	0.946181	clu_719_NA	PSMD4	ENSG00000159352.15
1107	-0.0184409	0.62119	0.612001	-0.00918891	chr1	151262301	151263914	Success	0.325133	2	0.722431	0.946181	clu_719_NA	PSMD4	ENSG00000159352.15
1108	-0.088633	0.964732	0.958178	-0.00655417	chr1	151266112	151266308	Success	0.345953	1	0.405517	0.834691	clu_720_NA	PSMD4	ENSG00000159352.15
1109	0.088633	0.0352683	0.0418225	0.00655417	chr1	151266121	151266308	Success	0.345953	1	0.405517	0.834691	clu_720_NA	PSMD4	ENSG00000159352.15
1110	-0.265364	0.836685	0.750829	-0.0858559	chr1	151282395	151286275	Success	1.4351	1	0.0902332	0.640291	clu_721_NA	ZNF687	ENSG00000143373.18
1111	0.265364	0.163315	0.249171	0.0858559	chr1	151286074	151286275	Success	1.4351	1	0.0902332	0.640291	clu_721_NA	ZNF687	ENSG00000143373.18
1112	-0.141983	0.180805	0.169449	-0.0113562	chr1	151316509	151324745	Success	1.90614	5	0.576746	0.900321	clu_722_NA	PI4KB	ENSG00000143393.16
1113	0.0438966	0.148229	0.167297	0.0190679	chr1	151316509	151326172	Success	1.90614	5	0.576746	0.900321	clu_722_NA	PI4KB	ENSG00000143393.16
1114	-0.215158	0.434049	0.378083	-0.0559656	chr1	151316509	151327271	Success	1.90614	5	0.576746	0.900321	clu_722_NA	PI4KB	ENSG00000143393.16
1115	0.103712	0.0614192	0.073593	0.0121738	chr1	151324917	151326172	Success	1.90614	5	0.576746	0.900321	clu_722_NA	PI4KB	ENSG00000143393.16
1116	0.0821129	0.068998	0.0809074	0.0119094	chr1	151324917	151327271	Success	1.90614	5	0.576746	0.900321	clu_722_NA	PI4KB	ENSG00000143393.16
1117	0.12742	0.1065	0.130671	0.0241707	chr1	151326373	151327271	Success	1.90614	5	0.576746	0.900321	clu_722_NA	PI4KB	ENSG00000143393.16
1118	-0.336698	0.948541	0.90385	-0.0446916	chr1	151344536	151344728	Success	2.58537	1	0.0229704	0.572377	clu_723_NA	RFX5	ENSG00000143390.17
1119	0.336698	0.0514587	0.0961503	0.0446916	chr1	151344604	151344728	Success	2.58537	1	0.0229704	0.572377	clu_723_NA	RFX5	ENSG00000143390.17
1120	-0.0766902	0.117751	0.102728	-0.0150238	chr1	151346333	151346482	Success	0.242694	1	0.485992	0.870732	clu_724_NA	RFX5	ENSG00000143390.17
1121	0.0766902	0.882249	0.897272	0.0150238	chr1	151346333	151346489	Success	0.242694	1	0.485992	0.870732	clu_724_NA	RFX5	ENSG00000143390.17
1122	-0.126153	0.543937	0.480983	-0.0629537	chr1	151693483	151693593	Success	0.455516	1	0.33984	0.805436	clu_725_NA	SNX27	ENSG00000143376.14
1123	0.126153	0.456063	0.519017	0.0629537	chr1	151693483	151694370	Success	0.455516	1	0.33984	0.805436	clu_725_NA	SNX27	ENSG00000143376.14
1124	-0.0575843	0.44956	0.443888	-0.00567195	chr1	151760899	151761451	Success	0.226383	2	0.797413	0.96218	clu_726_NA	MRPL9	ENSG00000143436.11
1125	0.101393	0.0324593	0.0375723	0.00511301	chr1	151760899	151762105	Success	0.226383	2	0.797413	0.96218	clu_726_NA	MRPL9	ENSG00000143436.11
1126	-0.0438089	0.51798	0.518539	0.000558942	chr1	151761552	151762105	Success	0.226383	2	0.797413	0.96218	clu_726_NA	MRPL9	ENSG00000143436.11
1127	-0.0130911	0.429877	0.425097	-0.00477999	chr1	151889373	151889983	Success	0.0224371	2	0.977813	0.996936	clu_727_NA	THEM4	ENSG00000159445.13
1128	-0.0181236	0.289798	0.285137	-0.00466099	chr1	151889373	151895008	Success	0.0224371	2	0.977813	0.996936	clu_727_NA	THEM4	ENSG00000159445.13
1129	0.0312147	0.280325	0.289766	0.00944098	chr1	151890214	151895008	Success	0.0224371	2	0.977813	0.996936	clu_727_NA	THEM4	ENSG00000159445.13
1130	0.00830917	0.527786	0.531926	0.00413975	chr1	153638448	153642243	Success	0.00916738	1	0.892291	0.981009	clu_728_NA	CHTOP	ENSG00000160679.13
1131	-0.00830917	0.472214	0.468074	-0.00413975	chr1	153638448	153642246	Success	0.00916738	1	0.892291	0.981009	clu_728_NA	CHTOP	ENSG00000160679.13
1132	-0.0516068	0.474997	0.453444	-0.0215536	chr1	153658886	153659138	Success	0.372029	2	0.689334	0.938567	clu_729_NA	SNAPIN	ENSG00000143553.11
1133	0.0110948	0.0983796	0.0999927	0.00161309	chr1	153658886	153659448	Success	0.372029	2	0.689334	0.938567	clu_729_NA	SNAPIN	ENSG00000143553.11
1134	0.040512	0.426623	0.446564	0.0199405	chr1	153659184	153659448	Success	0.372029	2	0.689334	0.938567	clu_729_NA	SNAPIN	ENSG00000143553.11
1135	0.276978	0.021392	0.0366445	0.0152525	chr1	153976922	153977170	Success	3.14067	1	0.0122015	0.523156	clu_731_NA	JTB	ENSG00000143543.15	AL358472.6 ENSG00000285641.1
1136	-0.276978	0.978608	0.963355	-0.0152525	chr1	153977013	153977170	Success	3.14067	1	0.0122015	0.523156	clu_731_NA	JTB	ENSG00000143543.15	AL358472.6 ENSG00000285641.1
1137	0.356555	0.00105447	0.00203308	0.000978616	chr1	153990802	153990914	Success	3.7677	2	0.0231051	0.572377	clu_732_NA	RPS27	ENSG00000177954.14
1138	-0.305908	0.981848	0.976029	-0.00581969	chr1	153990802	153991115	Success	3.7677	2	0.0231051	0.572377	clu_732_NA	RPS27	ENSG00000177954.14
1139	-0.0506469	0.0170973	0.0219384	0.00484108	chr1	153991034	153991115	Success	3.7677	2	0.0231051	0.572377	clu_732_NA	RPS27	ENSG00000177954.14
1140	-0.0445648	0.275939	0.276423	0.000483989	chr1	154212624	154213893	Success	3.08318	7	0.520465	0.879526	clu_733_NA	C1orf43	ENSG00000143612.20
1141	-0.0487636	0.0330361	0.0329553	-8.07191e-05	chr1	154212624	154214457	Success	3.08318	7	0.520465	0.879526	clu_733_NA	C1orf43	ENSG00000143612.20
1142	-0.030661	0.171305	0.174008	0.0027031	chr1	154213946	154214457	Success	3.08318	7	0.520465	0.879526	clu_733_NA	C1orf43	ENSG00000143612.20
1143	0.0463231	0.0035441	0.00388811	0.000344015	chr1	154213946	154219836	Success	3.08318	7	0.520465	0.879526	clu_733_NA	C1orf43	ENSG00000143612.20
1144	-0.000761434	0.234823	0.245768	0.010945	chr1	154214574	154219836	Success	3.08318	7	0.520465	0.879526	clu_733_NA	C1orf43	ENSG00000143612.20
1145	-0.00762732	0.0516949	0.0537342	0.00203927	chr1	154214574	154220342	Success	3.08318	7	0.520465	0.879526	clu_733_NA	C1orf43	ENSG00000143612.20
1146	-0.126947	0.226028	0.208519	-0.0175093	chr1	154219937	154220342	Success	3.08318	7	0.520465	0.879526	clu_733_NA	C1orf43	ENSG00000143612.20
1147	0.213002	0.00362998	0.00470463	0.00107465	chr1	154219937	154220419	Success	3.08318	7	0.520465	0.879526	clu_733_NA	C1orf43	ENSG00000143612.20
1148	0.129993	0.630363	0.688638	0.058275	chr1	154220975	154225084	Success	0.18802	1	0.53973	0.886412	clu_734_NA	UBAP2L	ENSG00000143569.19
1149	-0.129993	0.369637	0.311362	-0.058275	chr1	154221040	154225084	Success	0.18802	1	0.53973	0.886412	clu_734_NA	UBAP2L	ENSG00000143569.19
1150	-0.0858834	0.936991	0.926056	-0.0109348	chr1	154234759	154235196	Success	0.198175	1	0.528981	0.881683	clu_735_NA	UBAP2L	ENSG00000143569.19
1151	0.0858834	0.063009	0.0739439	0.0109348	chr1	154234792	154235196	Success	0.198175	1	0.528981	0.881683	clu_735_NA	UBAP2L	ENSG00000143569.19
1152	0.0458049	0.590443	0.612399	0.0219558	chr1	154261697	154263103	Success	0.17532	1	0.553751	0.892042	clu_736_NA	UBAP2L	ENSG00000143569.19
1153	-0.0458049	0.409557	0.387601	-0.0219558	chr1	154261697	154266501	Success	0.17532	1	0.553751	0.892042	clu_736_NA	UBAP2L	ENSG00000143569.19
1154	0.233179	0.731381	0.812753	0.0813719	chr1	154266568	154268757	Success	1.40701	1	0.0934445	0.642041	clu_737_NA	UBAP2L	ENSG00000143569.19
1155	-0.233179	0.268619	0.187247	-0.0813719	chr1	154266568	154268760	Success	1.40701	1	0.0934445	0.642041	clu_737_NA	UBAP2L	ENSG00000143569.19
1156	0.155679	0.947374	0.960904	0.0135295	chr1	154272776	154273336	Success	0.944489	1	0.169317	0.698146	clu_738_NA	HAX1	ENSG00000143575.15
1157	-0.155679	0.0526257	0.0390962	-0.0135295	chr1	154272776	154273480	Success	0.944489	1	0.169317	0.698146	clu_738_NA	HAX1	ENSG00000143575.15
1158	-0.0544884	0.944456	0.938455	-0.00600152	chr1	154589928	154590184	Success	0.135156	1	0.603122	0.910653	clu_739_NA	ADAR	ENSG00000160710.17
1159	0.0544884	0.0555437	0.0615453	0.00600152	chr1	154589928	154590262	Success	0.135156	1	0.603122	0.910653	clu_739_NA	ADAR	ENSG00000160710.17
1160	0.21882	0.126204	0.182827	0.0566233	chr1	154602626	154607992	Success	2.3524	1	0.0300783	0.572377	clu_740_NA	ADAR	ENSG00000160710.17
1161	-0.21882	0.873796	0.817173	-0.0566233	chr1	154602626	154627855	Success	2.3524	1	0.0300783	0.572377	clu_740_NA	ADAR	ENSG00000160710.17
1162	0.0402914	0.986319	0.987365	0.0010458	chr1	154974804	154977987	Success	0.0208537	1	0.838179	0.969331	clu_741_NA	CKS1B	ENSG00000173207.13
1163	-0.0402914	0.0136807	0.0126349	-0.0010458	chr1	154974912	154977987	Success	0.0208537	1	0.838179	0.969331	clu_741_NA	CKS1B	ENSG00000173207.13
1164	0.106419	0.374424	0.425449	0.0510243	chr1	154966077	154966162	Success	0.351642	1	0.401683	0.829893	clu_742_NA	SHC1	ENSG00000160691.18
1165	-0.106419	0.625576	0.574551	-0.0510243	chr1	154966080	154966162	Success	0.351642	1	0.401683	0.829893	clu_742_NA	SHC1	ENSG00000160691.18
1166	0.138754	0.57131	0.603835	0.0325248	chr1	154984066	154988105	Success	0.756522	2	0.469296	0.866543	clu_743_NA	FLAD1	ENSG00000160688.19
1167	-0.157795	0.0382242	0.0300328	-0.00819146	chr1	154984066	154992713	Success	0.756522	2	0.469296	0.866543	clu_743_NA	FLAD1	ENSG00000160688.19
1168	0.0190405	0.390466	0.366133	-0.0243333	chr1	154990528	154992713	Success	0.756522	2	0.469296	0.866543	clu_743_NA	FLAD1	ENSG00000160688.19
1169	-0.0861026	0.371239	0.387343	0.0161043	chr1	154988849	154989560	Success	3.54026	2	0.0290058	0.572377	clu_744_NA	FLAD1	ENSG00000160688.19
1170	0.315489	0.0674826	0.105207	0.0377241	chr1	154988849	154990159	Success	3.54026	2	0.0290058	0.572377	clu_744_NA	FLAD1	ENSG00000160688.19
1171	-0.229387	0.561279	0.50745	-0.0538284	chr1	154989707	154990159	Success	3.54026	2	0.0290058	0.572377	clu_744_NA	FLAD1	ENSG00000160688.19
1172	0.155758	0.160745	0.207316	0.0465713	chr1	155002943	155010258	Success	0.479648	1	0.327364	0.798173	clu_745_NA	ZBTB7B	ENSG00000160685.13
1173	-0.155758	0.839255	0.792684	-0.0465713	chr1	155002943	155014655	Success	0.479648	1	0.327364	0.798173	clu_745_NA	ZBTB7B	ENSG00000160685.13
1174	-0.171646	0.0251	0.0223773	-0.0027228	chr1	155060832	155061415	Success	3.78489	6	0.271345	0.764506	clu_746_NA	ADAM15	ENSG00000143537.13
1175	0.376915	0.0264186	0.0407642	0.0143456	chr1	155060832	155061418	Success	3.78489	6	0.271345	0.764506	clu_746_NA	ADAM15	ENSG00000143537.13
1176	-0.0761698	0.825025	0.809216	-0.0158093	chr1	155060832	155062245	Success	3.78489	6	0.271345	0.764506	clu_746_NA	ADAM15	ENSG00000143537.13
1177	0.192345	0.0312762	0.040126	0.00884977	chr1	155061489	155061904	Success	3.78489	6	0.271345	0.764506	clu_746_NA	ADAM15	ENSG00000143537.13
1178	-0.204031	0.0332883	0.0287316	-0.00455674	chr1	155061489	155062245	Success	3.78489	6	0.271345	0.764506	clu_746_NA	ADAM15	ENSG00000143537.13
1179	-0.25967	0.032384	0.0264384	-0.00594566	chr1	155061975	155062245	Success	3.78489	6	0.271345	0.764506	clu_746_NA	ADAM15	ENSG00000143537.13
1180	0.142258	0.0265078	0.032347	0.00583913	chr1	155062117	155062245	Success	3.78489	6	0.271345	0.764506	clu_746_NA	ADAM15	ENSG00000143537.13
1181	-0.371092	0.213911	0.164892	-0.0490196	chr1	155136376	155136828	Success	4.60811	4	0.0559163	0.589716	clu_747_NA	SLC50A1	ENSG00000169241.19
1182	0.145333	0.0921368	0.119036	0.0268993	chr1	155136376	155137561	Success	4.60811	4	0.0559163	0.589716	clu_747_NA	SLC50A1	ENSG00000169241.19
1183	0.420743	0.0260644	0.0443508	0.0182865	chr1	155136376	155137979	Success	4.60811	4	0.0559163	0.589716	clu_747_NA	SLC50A1	ENSG00000169241.19
1184	-0.0719253	0.230738	0.239889	0.00915123	chr1	155136951	155137561	Success	4.60811	4	0.0559163	0.589716	clu_747_NA	SLC50A1	ENSG00000169241.19
1185	-0.123058	0.437149	0.431832	-0.0053174	chr1	155137722	155137979	Success	4.60811	4	0.0559163	0.589716	clu_747_NA	SLC50A1	ENSG00000169241.19
1186	0.164918	0.450245	0.472502	0.0222566	chr1	155210627	155212127	Success	1.56137	2	0.209849	0.729414	clu_748_NA	MTX1	ENSG00000173171.14
1187	-0.272373	0.0549773	0.0372585	-0.0177189	chr1	155210627	155212385	Success	1.56137	2	0.209849	0.729414	clu_748_NA	MTX1	ENSG00000173171.14
1188	0.107455	0.494778	0.49024	-0.00453772	chr1	155212219	155212385	Success	1.56137	2	0.209849	0.729414	clu_748_NA	MTX1	ENSG00000173171.14
1189	0.0318692	0.456751	0.46915	0.0123995	chr1	155253732	155253859	Success	2.39032	2	0.0916006	0.642041	clu_749_NA	FAM189B	ENSG00000160767.21
1190	0.25081	0.233529	0.298579	0.0650493	chr1	155253732	155254653	Success	2.39032	2	0.0916006	0.642041	clu_749_NA	FAM189B	ENSG00000160767.21
1191	-0.282679	0.30972	0.232271	-0.0774488	chr1	155254456	155254653	Success	2.39032	2	0.0916006	0.642041	clu_749_NA	FAM189B	ENSG00000160767.21
1192	0.0133531	0.485416	0.482785	-0.00263109	chr1	155260659	155261657	Success	0.485256	2	0.615539	0.915495	clu_750_NA	SCAMP3	ENSG00000116521.11
1193	-0.0719556	0.143445	0.131002	-0.0124436	chr1	155260659	155262086	Success	0.485256	2	0.615539	0.915495	clu_750_NA	SCAMP3	ENSG00000116521.11
1194	0.0586025	0.371138	0.386213	0.0150747	chr1	155261734	155262086	Success	0.485256	2	0.615539	0.915495	clu_750_NA	SCAMP3	ENSG00000116521.11
1195	0.149676	0.236948	0.295226	0.0582786	chr1	155268792	155269488	Success	0.783821	1	0.21055	0.729414	clu_751_NA	CLK2	ENSG00000176444.19
1196	-0.149676	0.763052	0.704774	-0.0582786	chr1	155268795	155269488	Success	0.783821	1	0.21055	0.729414	clu_751_NA	CLK2	ENSG00000176444.19
1197	0.139039	0.268104	0.326033	0.0579286	chr1	155269713	155270808	Success	0.843702	1	0.193944	0.717168	clu_752_NA	CLK2	ENSG00000176444.19
1198	-0.139039	0.731896	0.673967	-0.0579286	chr1	155269716	155270808	Success	0.843702	1	0.193944	0.717168	clu_752_NA	CLK2	ENSG00000176444.19
1199	-0.190061	0.0131211	0.0122413	-0.000879809	chr1	155308965	155309789	Success	7.18971	6	0.0256733	0.572377	clu_753_NA	FDPS	ENSG00000160752.14
1200	-0.19917	0.433076	0.400373	-0.0327025	chr1	155308965	155310043	Success	7.18971	6	0.0256733	0.572377	clu_753_NA	FDPS	ENSG00000160752.14
1201	-0.141837	0.308976	0.3025	-0.00647593	chr1	155308965	155310064	Success	7.18971	6	0.0256733	0.572377	clu_753_NA	FDPS	ENSG00000160752.14
1202	0.566253	0.0146838	0.0291848	0.0145011	chr1	155309076	155309789	Success	7.18971	6	0.0256733	0.572377	clu_753_NA	FDPS	ENSG00000160752.14
1203	-0.103042	0.0648999	0.0660531	0.00115318	chr1	155309076	155310043	Success	7.18971	6	0.0256733	0.572377	clu_753_NA	FDPS	ENSG00000160752.14
1204	0.16232	0.0666104	0.0883968	0.0217864	chr1	155309076	155310064	Success	7.18971	6	0.0256733	0.572377	clu_753_NA	FDPS	ENSG00000160752.14
1205	-0.0944626	0.0986327	0.10125	0.00261754	chr1	155309965	155310043	Success	7.18971	6	0.0256733	0.572377	clu_753_NA	FDPS	ENSG00000160752.14
1206	-0.00813958	0.455871	0.458249	0.00237835	chr1	155319688	155319794	Success	0.0345129	2	0.966076	0.993888	clu_754_NA	FDPS	ENSG00000160752.14
1207	0.0271142	0.01444	0.0150362	0.000596183	chr1	155319688	155320409	Success	0.0345129	2	0.966076	0.993888	clu_754_NA	FDPS	ENSG00000160752.14
1208	-0.0189746	0.529689	0.526715	-0.00297453	chr1	155319928	155320409	Success	0.0345129	2	0.966076	0.993888	clu_754_NA	FDPS	ENSG00000160752.14
1209	0.0940716	0.296667	0.337361	0.040694	chr1	155324544	155324845	Success	0.351924	1	0.401494	0.829893	clu_755_NA	RUSC1	ENSG00000160753.16
1210	-0.0940716	0.703333	0.662639	-0.040694	chr1	155324587	155324845	Success	0.351924	1	0.401494	0.829893	clu_755_NA	RUSC1	ENSG00000160753.16
1211	0.159342	0.214151	0.272614	0.0584632	chr1	155324809	155325102	Success	1.18144	1	0.124253	0.67346	clu_756_NA	RUSC1	ENSG00000160753.16
1212	-0.159342	0.785849	0.727386	-0.0584632	chr1	155324943	155325102	Success	1.18144	1	0.124253	0.67346	clu_756_NA	RUSC1	ENSG00000160753.16
1213	0.0421723	0.917426	0.923595	0.00616873	chr1	155325910	155326580	Success	0.0438423	1	0.767142	0.950631	clu_757_NA	RUSC1	ENSG00000160753.16
1214	-0.0421723	0.082574	0.0764052	-0.00616873	chr1	155325910	155326898	Success	0.0438423	1	0.767142	0.950631	clu_757_NA	RUSC1	ENSG00000160753.16
1215	-0.0273948	0.836651	0.829025	-0.00762663	chr1	155689174	155709773	Success	0.0612063	1	0.726432	0.947054	clu_758_NA	DAP3	ENSG00000132676.16
1216	0.0273948	0.163349	0.170975	0.00762663	chr1	155689243	155709773	Success	0.0612063	1	0.726432	0.947054	clu_758_NA	DAP3	ENSG00000132676.16
1217	0.0956296	0.228375	0.242331	0.0139561	chr1	155709824	155717006	Success	1.69825	4	0.493789	0.871498	clu_759_NA	DAP3	ENSG00000132676.16
1218	-0.172749	0.0344127	0.0279206	-0.00649216	chr1	155709824	155721517	Success	1.69825	4	0.493789	0.871498	clu_759_NA	DAP3	ENSG00000132676.16
1219	0.0267053	0.379252	0.375626	-0.00362652	chr1	155717128	155721517	Success	1.69825	4	0.493789	0.871498	clu_759_NA	DAP3	ENSG00000132676.16
1220	0.0248406	0.0186548	0.018442	-0.000212803	chr1	155717128	155725382	Success	1.69825	4	0.493789	0.871498	clu_759_NA	DAP3	ENSG00000132676.16
1221	0.0255737	0.339305	0.335681	-0.00362461	chr1	155721618	155725382	Success	1.69825	4	0.493789	0.871498	clu_759_NA	DAP3	ENSG00000132676.16
1222	-0.0620723	0.198364	0.179359	-0.0190048	chr1	155668717	155670320	Success	0.0895889	1	0.672081	0.93645	clu_760_NA	YY1AP1	ENSG00000163374.19
1223	0.0620723	0.801636	0.820641	0.0190048	chr1	155668777	155670320	Success	0.0895889	1	0.672081	0.93645	clu_760_NA	YY1AP1	ENSG00000163374.19
1224	0.157891	0.446225	0.450564	0.00433956	chr1	155679512	155680416	Success	1.82367	2	0.161432	0.690448	clu_761_NA	YY1AP1	ENSG00000163374.19	GON4L ENSG00000116580.18
1225	-0.594856	0.220836	0.105041	-0.115795	chr1	155679512	155777622	Success	1.82367	2	0.161432	0.690448	clu_761_NA	YY1AP1	ENSG00000163374.19	GON4L ENSG00000116580.18
1226	0.436965	0.332939	0.444395	0.111455	chr1	155776481	155777622	Success	1.82367	2	0.161432	0.690448	clu_761_NA	YY1AP1	ENSG00000163374.19	GON4L ENSG00000116580.18
1227	-0.0461562	0.267365	0.249675	-0.0176898	chr1	155916709	155917499	Success	0.0748877	1	0.69875	0.939317	clu_762_NA	KHDC4	ENSG00000132680.11
1228	0.0461562	0.732635	0.750325	0.0176898	chr1	155916737	155917499	Success	0.0748877	1	0.69875	0.939317	clu_762_NA	KHDC4	ENSG00000132680.11
1229	-0.519928	0.0951387	0.0541951	-0.0409435	chr1	155921524	155921861	Success	3.5468	2	0.0288166	0.572377	clu_763_NA	KHDC4	ENSG00000132680.11
1230	0.488188	0.0889904	0.13892	0.0499299	chr1	155921527	155921861	Success	3.5468	2	0.0288166	0.572377	clu_763_NA	KHDC4	ENSG00000132680.11
1231	0.0317402	0.815871	0.806885	-0.00898642	chr1	155921628	155921861	Success	3.5468	2	0.0288166	0.572377	clu_763_NA	KHDC4	ENSG00000132680.11
1232	0.110462	0.33084	0.381435	0.0505946	chr1	155948015	155950269	Success	0.8996	1	0.179809	0.705883	clu_764_NA	ARHGEF2	ENSG00000116584.20
1233	-0.110462	0.66916	0.618565	-0.0505946	chr1	155948015	155950299	Success	0.8996	1	0.179809	0.705883	clu_764_NA	ARHGEF2	ENSG00000116584.20
1234	-0.0459467	0.368871	0.347747	-0.0211239	chr1	155965128	155965303	Success	0.133161	1	0.60581	0.912287	clu_765_NA	ARHGEF2	ENSG00000116584.20
1235	0.0459467	0.631129	0.652253	0.0211239	chr1	155965131	155965303	Success	0.133161	1	0.60581	0.912287	clu_765_NA	ARHGEF2	ENSG00000116584.20
1236	0.343055	0.0676955	0.110035	0.0423397	chr1	155969300	155978067	Success	1.41245	2	0.243547	0.752048	clu_766_NA	ARHGEF2	ENSG00000116584.20
1237	-0.2026	0.736201	0.693415	-0.0427857	chr1	155969300	155978365	Success	1.41245	2	0.243547	0.752048	clu_766_NA	ARHGEF2	ENSG00000116584.20
1238	-0.140455	0.196104	0.19655	0.000445926	chr1	155969300	155983107	Success	1.41245	2	0.243547	0.752048	clu_766_NA	ARHGEF2	ENSG00000116584.20
1239	-0.15561	0.952652	0.936464	-0.0161881	chr1	156011887	156014961	Success	1.72571	1	0.0631972	0.604028	clu_768_NA	SSR2	ENSG00000163479.14
1240	0.15561	0.0473482	0.0635363	0.0161881	chr1	156011887	156018132	Success	1.72571	1	0.0631972	0.604028	clu_768_NA	SSR2	ENSG00000163479.14
1241	-0.107835	0.933986	0.919378	-0.0146081	chr1	156236483	156239548	Success	0.699591	1	0.236861	0.748715	clu_769_NA	PMF1	ENSG00000160783.19	PMF1-BGLAP ENSG00000260238.6,BGLAP ENSG00000242252.2
1242	0.107835	0.066014	0.0806221	0.0146081	chr1	156236483	156242553	Success	0.699591	1	0.236861	0.748715	clu_769_NA	PMF1	ENSG00000160783.19	PMF1-BGLAP ENSG00000260238.6,BGLAP ENSG00000242252.2
1243	-0.126854	0.257365	0.211916	-0.0454496	chr1	156548484	156548581	Success	0.720448	1	0.229994	0.748014	clu_770_NA	IQGAP3	ENSG00000183856.11
1244	0.126854	0.742635	0.788084	0.0454496	chr1	156548487	156548581	Success	0.720448	1	0.229994	0.748014	clu_770_NA	IQGAP3	ENSG00000183856.11
1245	-0.105667	0.960121	0.951195	-0.00892648	chr1	156591986	156592101	Success	0.624689	1	0.263671	0.762109	clu_771_NA	NAXE	ENSG00000163382.12
1246	0.105667	0.0398789	0.0488054	0.00892648	chr1	156591986	156592105	Success	0.624689	1	0.263671	0.762109	clu_771_NA	NAXE	ENSG00000163382.12
1247	-0.146194	0.991112	0.988129	-0.00298282	chr1	156593555	156593882	Success	0.427965	1	0.35488	0.808141	clu_772_NA	NAXE	ENSG00000163382.12
1248	0.146194	0.00888825	0.0118711	0.00298282	chr1	156593572	156593882	Success	0.427965	1	0.35488	0.808141	clu_772_NA	NAXE	ENSG00000163382.12
1249	0.0320851	0.442059	0.460339	0.0182804	chr1	156733520	156734009	Success	2.10521	3	0.23962	0.751488	clu_773_NA	RRNAD1	ENSG00000143303.12
1250	-0.250842	0.160043	0.125592	-0.0344514	chr1	156733520	156735725	Success	2.10521	3	0.23962	0.751488	clu_773_NA	RRNAD1	ENSG00000143303.12
1251	0.290123	0.0988963	0.133304	0.0344074	chr1	156734052	156735725	Success	2.10521	3	0.23962	0.751488	clu_773_NA	RRNAD1	ENSG00000143303.12
1252	-0.0713655	0.299002	0.280766	-0.0182364	chr1	156734493	156735725	Success	2.10521	3	0.23962	0.751488	clu_773_NA	RRNAD1	ENSG00000143303.12
1253	0.000735289	0.181102	0.18132	0.000218195	chr1	156735909	156736619	Success	2.43624e-05	1	0.994431	0.999995	clu_774_NA	RRNAD1	ENSG00000143303.12
1254	-0.000735289	0.818898	0.81868	-0.000218195	chr1	156735909	156736632	Success	2.43624e-05	1	0.994431	0.999995	clu_774_NA	RRNAD1	ENSG00000143303.12
1255	0.0350337	0.65459	0.670257	0.0156663	chr1	156738764	156741012	Success	0.170568	1	0.559174	0.89322	clu_775_NA	MRPL24	ENSG00000143314.12
1256	-0.0350337	0.34541	0.329743	-0.0156663	chr1	156738764	156741053	Success	0.170568	1	0.559174	0.89322	clu_775_NA	MRPL24	ENSG00000143314.12
1257	0.144129	0.0114095	0.0156074	0.0041979	chr1	156744348	156744501	Success	1.14947	2	0.316805	0.790121	clu_776_NA	HDGF	ENSG00000143321.19
1258	-0.177449	0.971606	0.963596	-0.00801	chr1	156744348	156745008	Success	1.14947	2	0.316805	0.790121	clu_776_NA	HDGF	ENSG00000143321.19
1259	0.0333196	0.0169843	0.0207964	0.0038121	chr1	156744570	156745008	Success	1.14947	2	0.316805	0.790121	clu_776_NA	HDGF	ENSG00000143321.19
1260	-0.0277208	0.985845	0.98505	-0.000794887	chr1	156745373	156751343	Success	0.0172981	1	0.852445	0.972513	clu_777_NA	HDGF	ENSG00000143321.19
1261	0.0277208	0.0141552	0.0149501	0.000794887	chr1	156745373	156752229	Success	0.0172981	1	0.852445	0.972513	clu_777_NA	HDGF	ENSG00000143321.19
1262	0.183702	0.291432	0.333221	0.0417889	chr1	160244034	160261285	Success	4.6803	4	0.0526918	0.580069	clu_779_NA	DCAF8	ENSG00000132716.19	AL139011.2 ENSG00000258465.8
1263	-0.448331	0.217448	0.132148	-0.0852995	chr1	160244034	160262117	Success	4.6803	4	0.0526918	0.580069	clu_779_NA	DCAF8	ENSG00000132716.19	AL139011.2 ENSG00000258465.8
1264	-0.0211961	0.187434	0.174605	-0.0128288	chr1	160244034	160262449	Success	4.6803	4	0.0526918	0.580069	clu_779_NA	DCAF8	ENSG00000132716.19	AL139011.2 ENSG00000258465.8
1265	0.310734	0.211186	0.274176	0.0629899	chr1	160261358	160262117	Success	4.6803	4	0.0526918	0.580069	clu_779_NA	DCAF8	ENSG00000132716.19	AL139011.2 ENSG00000258465.8
1266	-0.0249089	0.0924999	0.0858494	-0.00665044	chr1	160261358	160262276	Success	4.6803	4	0.0526918	0.580069	clu_779_NA	DCAF8	ENSG00000132716.19	AL139011.2 ENSG00000258465.8
1267	-0.00753789	0.376167	0.349094	-0.0270738	chr1	160283109	160283530	Success	1.26705	2	0.281662	0.771412	clu_780_NA	PEX19	ENSG00000162735.18	AL139011.2 ENSG00000258465.8
1268	-0.13064	0.0744587	0.0610961	-0.0133626	chr1	160283109	160285055	Success	1.26705	2	0.281662	0.771412	clu_780_NA	PEX19	ENSG00000162735.18	AL139011.2 ENSG00000258465.8
1269	0.138178	0.549374	0.58981	0.0404363	chr1	160283639	160285055	Success	1.26705	2	0.281662	0.771412	clu_780_NA	PEX19	ENSG00000162735.18	AL139011.2 ENSG00000258465.8
1270	0.133338	0.966374	0.974041	0.00766687	chr1	160305571	160305688	Success	0.366751	1	0.39175	0.825201	clu_781_NA	COPA	ENSG00000122218.16
1271	-0.133338	0.0336263	0.0259594	-0.00766687	chr1	160305598	160305688	Success	0.366751	1	0.39175	0.825201	clu_781_NA	COPA	ENSG00000122218.16
1272	-0.0515072	0.373825	0.356194	-0.0176311	chr1	161038075	161038551	Success	0.0676164	2	0.934619	0.988824	clu_782_NA	TSTD1	ENSG00000215845.11	AL591806.4 ENSG00000270149.5
1273	0.0279767	0.146549	0.15119	0.0046401	chr1	161038075	161038880	Success	0.0676164	2	0.934619	0.988824	clu_782_NA	TSTD1	ENSG00000215845.11	AL591806.4 ENSG00000270149.5
1274	0.0235305	0.479625	0.492616	0.012991	chr1	161038673	161038880	Success	0.0676164	2	0.934619	0.988824	clu_782_NA	TSTD1	ENSG00000215845.11	AL591806.4 ENSG00000270149.5
1275	0.21449	0.636829	0.729208	0.092379	chr1	161042217	161042555	Success	2.13508	1	0.0387871	0.577165	clu_783_NA	USF1	ENSG00000158773.14
1276	-0.21449	0.363171	0.270792	-0.092379	chr1	161042217	161042586	Success	2.13508	1	0.0387871	0.577165	clu_783_NA	USF1	ENSG00000158773.14
1277	0.113614	0.496793	0.527385	0.0305926	chr1	161100859	161102048	Success	1.12916	2	0.323306	0.795586	clu_784_NA	PFDN2	ENSG00000143256.5
1278	-0.107901	0.0163135	0.013877	-0.00243644	chr1	161100859	161117952	Success	1.12916	2	0.323306	0.795586	clu_784_NA	PFDN2	ENSG00000143256.5
1279	-0.0057125	0.486894	0.458737	-0.0281562	chr1	161102375	161117952	Success	1.12916	2	0.323306	0.795586	clu_784_NA	PFDN2	ENSG00000143256.5
1280	0.177333	0.0219098	0.0309483	0.00903847	chr1	161154070	161156950	Success	0.565418	1	0.287597	0.780819	clu_785_NA	UFC1	ENSG00000143222.12
1281	-0.177333	0.97809	0.969052	-0.00903847	chr1	161154120	161156950	Success	0.565418	1	0.287597	0.780819	clu_785_NA	UFC1	ENSG00000143222.12
1282	-0.138894	0.16394	0.132343	-0.0315969	chr1	161159678	161160366	Success	1.67896	2	0.186568	0.711223	clu_786_NA	USP21	ENSG00000143258.16
1283	-0.138239	0.373775	0.301933	-0.0718417	chr1	161159678	161160620	Success	1.67896	2	0.186568	0.711223	clu_786_NA	USP21	ENSG00000143258.16
1284	0.277133	0.462285	0.565724	0.103439	chr1	161160506	161160620	Success	1.67896	2	0.186568	0.711223	clu_786_NA	USP21	ENSG00000143258.16
1285	0.210346	0.131776	0.187757	0.0559806	chr1	161166611	161166840	Success	0.263908	1	0.467527	0.865448	clu_787_NA	PPOX	ENSG00000143224.18
1286	-0.210346	0.868224	0.812243	-0.0559806	chr1	161166672	161166840	Success	0.263908	1	0.467527	0.865448	clu_787_NA	PPOX	ENSG00000143224.18
1287	0.0102786	0.627975	0.632765	0.00478984	chr1	161176074	161176434	Success	0.00899342	1	0.893312	0.981067	clu_788_NA	B4GALT3	ENSG00000158850.15
1288	-0.0102786	0.372025	0.367235	-0.00478984	chr1	161176095	161176434	Success	0.00899342	1	0.893312	0.981067	clu_788_NA	B4GALT3	ENSG00000158850.15
1289	0.111041	0.0695507	0.0753321	0.00578138	chr1	161176579	161176912	Success	0.22232	2	0.800659	0.962239	clu_789_NA	B4GALT3	ENSG00000158850.15
1290	0.0378524	0.86047	0.866221	0.00575119	chr1	161176579	161177423	Success	0.22232	2	0.800659	0.962239	clu_789_NA	B4GALT3	ENSG00000158850.15
1291	-0.148893	0.0699792	0.0584466	-0.0115326	chr1	161177106	161177423	Success	0.22232	2	0.800659	0.962239	clu_789_NA	B4GALT3	ENSG00000158850.15
1292	0.0703469	0.543328	0.556425	0.0130971	chr1	161323670	161328396	Success	0.332642	2	0.717027	0.944606	clu_790_NA	SDHC	ENSG00000143252.14
1293	-0.0988624	0.0420989	0.0364023	-0.00569661	chr1	161323670	161340594	Success	0.332642	2	0.717027	0.944606	clu_790_NA	SDHC	ENSG00000143252.14
1294	0.0285155	0.414573	0.407173	-0.00740046	chr1	161328497	161340594	Success	0.332642	2	0.717027	0.944606	clu_790_NA	SDHC	ENSG00000143252.14
1295	-0.123235	0.418472	0.394239	-0.0242327	chr1	161340655	161356677	Success	0.969249	2	0.379368	0.817535	clu_791_NA	SDHC	ENSG00000143252.14
1296	0.162762	0.0438628	0.0550043	0.0111415	chr1	161340655	161362329	Success	0.969249	2	0.379368	0.817535	clu_791_NA	SDHC	ENSG00000143252.14
1297	-0.0395264	0.537666	0.550757	0.0130912	chr1	161356840	161362329	Success	0.969249	2	0.379368	0.817535	clu_791_NA	SDHC	ENSG00000143252.14
1298	0.138765	0.578595	0.644406	0.0658109	chr1	161750145	161751655	Success	1.19516	1	0.122088	0.67346	clu_792_NA	DUSP12	ENSG00000081721.12
1299	-0.138765	0.421405	0.355594	-0.0658109	chr1	161750145	161751668	Success	1.19516	1	0.122088	0.67346	clu_792_NA	DUSP12	ENSG00000081721.12
1300	0.0842971	0.934258	0.943885	0.00962742	chr1	162561777	162566012	Success	0.19266	1	0.53477	0.884119	clu_793_NA	UAP1	ENSG00000117143.13
1301	-0.0842971	0.0657421	0.0561146	-0.00962742	chr1	162562584	162566012	Success	0.19266	1	0.53477	0.884119	clu_793_NA	UAP1	ENSG00000117143.13
1302	0.0340078	0.405616	0.40181	-0.00380511	chr1	162590511	162592732	Success	0.749728	3	0.682396	0.938095	clu_794_NA	UAP1	ENSG00000117143.13
1303	0.0890527	0.101287	0.106015	0.00472768	chr1	162590511	162592735	Success	0.749728	3	0.682396	0.938095	clu_794_NA	UAP1	ENSG00000117143.13
1304	-0.198784	0.0689891	0.0541486	-0.0148405	chr1	162590511	162597792	Success	0.749728	3	0.682396	0.938095	clu_794_NA	UAP1	ENSG00000117143.13
1305	0.0757232	0.424108	0.438026	0.013918	chr1	162592782	162597792	Success	0.749728	3	0.682396	0.938095	clu_794_NA	UAP1	ENSG00000117143.13
1306	-0.0197078	0.402006	0.392568	-0.00943774	chr1	163322066	163326032	Success	0.0292059	1	0.809024	0.963751	clu_795_NA	NUF2	ENSG00000143228.13
1307	0.0197078	0.597994	0.607432	0.00943774	chr1	163322212	163326032	Success	0.0292059	1	0.809024	0.963751	clu_795_NA	NUF2	ENSG00000143228.13
1308	-0.12819	0.208678	0.200538	-0.0081398	chr1	164812149	164820072	Success	1.25358	2	0.28548	0.778084	clu_796_NA	PBX1	ENSG00000185630.18
1309	-0.193947	0.647519	0.58266	-0.0648592	chr1	164812149	164821537	Success	1.25358	2	0.28548	0.778084	clu_796_NA	PBX1	ENSG00000185630.18
1310	0.322138	0.143803	0.216802	0.072999	chr1	164820184	164821537	Success	1.25358	2	0.28548	0.778084	clu_796_NA	PBX1	ENSG00000185630.18
1311	-0.0798322	0.911324	0.897546	-0.0137785	chr1	165768269	165768682	Success	0.176149	1	0.552815	0.892042	clu_797_NA	TMCO1	ENSG00000143183.16
1312	0.0798322	0.0886758	0.102454	0.0137785	chr1	165768269	165768759	Success	0.176149	1	0.552815	0.892042	clu_797_NA	TMCO1	ENSG00000143183.16
1313	0.143807	0.721002	0.775051	0.0540482	chr1	166839604	166840955	Success	0.242872	1	0.485832	0.870732	clu_798_NA	POGK	ENSG00000143157.11
1314	-0.143807	0.278998	0.224949	-0.0540482	chr1	166839769	166840955	Success	0.242872	1	0.485832	0.870732	clu_798_NA	POGK	ENSG00000143157.11
1315	-0.264831	0.454689	0.389279	-0.0654099	chr1	166841088	166846612	Success	3.42782	2	0.0324576	0.577165	clu_799_NA	POGK	ENSG00000143157.11
1316	0.31488	0.0684629	0.104657	0.0361938	chr1	166841088	166848938	Success	3.42782	2	0.0324576	0.577165	clu_799_NA	POGK	ENSG00000143157.11
1317	-0.0500486	0.476848	0.506064	0.0292161	chr1	166847592	166848938	Success	3.42782	2	0.0324576	0.577165	clu_799_NA	POGK	ENSG00000143157.11
1318	-0.00353983	0.382098	0.380141	-0.00195694	chr1	167765749	167772275	Success	0.119605	4	0.993393	0.999995	clu_800_NA	MPZL1	ENSG00000197965.12
1319	-0.0470336	0.0334603	0.0318721	-0.0015882	chr1	167765749	167787820	Success	0.119605	4	0.993393	0.999995	clu_800_NA	MPZL1	ENSG00000197965.12
1320	-0.0175121	0.266358	0.261317	-0.00504101	chr1	167773368	167776064	Success	0.119605	4	0.993393	0.999995	clu_800_NA	MPZL1	ENSG00000197965.12
1321	0.0414432	0.0339021	0.0352803	0.00137822	chr1	167773368	167787820	Success	0.119605	4	0.993393	0.999995	clu_800_NA	MPZL1	ENSG00000197965.12
1322	0.0266424	0.284181	0.291389	0.00720792	chr1	167776166	167787820	Success	0.119605	4	0.993393	0.999995	clu_800_NA	MPZL1	ENSG00000197965.12
1323	0.134879	0.190823	0.228106	0.0372832	chr1	168004793	168022988	Success	0.575639	2	0.562345	0.895057	clu_801_NA	DCAF6	ENSG00000143164.15
1324	-0.110608	0.629262	0.58847	-0.040792	chr1	168004793	168038371	Success	0.575639	2	0.562345	0.895057	clu_801_NA	DCAF6	ENSG00000143164.15
1325	-0.0242712	0.179915	0.183424	0.00350883	chr1	168023047	168038371	Success	0.575639	2	0.562345	0.895057	clu_801_NA	DCAF6	ENSG00000143164.15
1326	-0.265913	0.25232	0.181882	-0.0704387	chr1	168104894	168114456	Success	1.01395	2	0.362782	0.809346	clu_802_NA	GPR161	ENSG00000143147.14
1327	0.093612	0.203764	0.210428	0.00666417	chr1	168104894	168136257	Success	1.01395	2	0.362782	0.809346	clu_802_NA	GPR161	ENSG00000143147.14
1328	0.172301	0.543916	0.607691	0.0637745	chr1	168104894	168136739	Success	1.01395	2	0.362782	0.809346	clu_802_NA	GPR161	ENSG00000143147.14
1329	0.258093	0.794292	0.866132	0.0718396	chr1	171512200	171512995	Success	1.39737	1	0.0945742	0.642041	clu_804_NA	PRRC2C	ENSG00000117523.16
1330	-0.258093	0.205708	0.133868	-0.0718396	chr1	171512200	171513001	Success	1.39737	1	0.0945742	0.642041	clu_804_NA	PRRC2C	ENSG00000117523.16
1331	-0.218711	0.157309	0.10757	-0.0497394	chr1	171514630	171515734	Success	1.34415	1	0.101087	0.648507	clu_805_NA	PRRC2C	ENSG00000117523.16
1332	0.218711	0.842691	0.89243	0.0497394	chr1	171514645	171515734	Success	1.34415	1	0.101087	0.648507	clu_805_NA	PRRC2C	ENSG00000117523.16
1333	0.0539308	0.754907	0.774311	0.0194045	chr1	171584526	171587003	Success	0.0986263	1	0.656948	0.930455	clu_806_NA	PRRC2C	ENSG00000117523.16
1334	-0.0539308	0.245093	0.225689	-0.0194045	chr1	171584541	171587003	Success	0.0986263	1	0.656948	0.930455	clu_806_NA	PRRC2C	ENSG00000117523.16
1335	-0.234173	0.450399	0.366105	-0.0842944	chr1	171588505	171591152	Success	2.5962	2	0.0745567	0.607259	clu_807_NA	PRRC2C	ENSG00000117523.16
1336	0.121972	0.198088	0.229899	0.0318112	chr1	171588505	171591587	Success	2.5962	2	0.0745567	0.607259	clu_807_NA	PRRC2C	ENSG00000117523.16
1337	0.112201	0.351513	0.403996	0.0524832	chr1	171591204	171591587	Success	2.5962	2	0.0745567	0.607259	clu_807_NA	PRRC2C	ENSG00000117523.16
1338	-0.23222	0.194144	0.131502	-0.0626422	chr1	172399916	172443988	Success	0.95399	1	0.167188	0.698146	clu_808_NA	PIGC	ENSG00000135845.10
1339	0.23222	0.805856	0.868498	0.0626422	chr1	172442830	172443988	Success	0.95399	1	0.167188	0.698146	clu_808_NA	PIGC	ENSG00000135845.10
1340	-0.0803057	0.994141	0.993128	-0.00101371	chr1	173486401	173487735	Success	0.105443	1	0.646074	0.925786	clu_809_NA	PRDX6	ENSG00000117592.9
1341	0.0803057	0.00585855	0.00687226	0.00101371	chr1	173486401	173499322	Success	0.105443	1	0.646074	0.925786	clu_809_NA	PRDX6	ENSG00000117592.9
1342	-0.13301	0.35894	0.300275	-0.0586648	chr1	173824019	173824138	Success	0.386869	1	0.379063	0.817535	clu_810_NA	CENPL	ENSG00000120334.15
1343	0.13301	0.64106	0.699725	0.0586648	chr1	173824019	173824212	Success	0.386869	1	0.379063	0.817535	clu_810_NA	CENPL	ENSG00000120334.15
1344	0.0683499	0.979353	0.981944	0.00259036	chr1	173864075	173864257	Success	0.331861	1	0.415249	0.837492	clu_811_NA	GAS5	ENSG00000234741.8
1345	-0.0683499	0.0206467	0.0180564	-0.00259036	chr1	173864079	173864257	Success	0.331861	1	0.415249	0.837492	clu_811_NA	GAS5	ENSG00000234741.8
1346	-0.0383053	0.535657	0.521513	-0.0141434	chr1	173864304	173864484	Success	3.93152	3	0.0489285	0.577165	clu_812_NA	GAS5	ENSG00000234741.8
1347	0.334117	0.0127323	0.0179898	0.00525752	chr1	173864304	173864675	Success	3.93152	3	0.0489285	0.577165	clu_812_NA	GAS5	ENSG00000234741.8
1348	-0.307187	0.00568006	0.00422628	-0.00145378	chr1	173864502	173864675	Success	3.93152	3	0.0489285	0.577165	clu_812_NA	GAS5	ENSG00000234741.8
1349	0.0113752	0.445931	0.456271	0.0103396	chr1	173864506	173864675	Success	3.93152	3	0.0489285	0.577165	clu_812_NA	GAS5	ENSG00000234741.8
1350	0.0837504	0.614411	0.653258	0.0388474	chr1	173865282	173865471	Success	3.0737	1	0.0131606	0.526529	clu_813_NA	GAS5	ENSG00000234741.8
1351	-0.0837504	0.385589	0.346742	-0.0388474	chr1	173865282	173865510	Success	3.0737	1	0.0131606	0.526529	clu_813_NA	GAS5	ENSG00000234741.8
1352	0.251792	0.987794	0.992587	0.00479349	chr1	173866567	173866761	Success	0.962078	1	0.165399	0.695211	clu_814_NA	GAS5	ENSG00000234741.8
1353	-0.251792	0.0122063	0.00741279	-0.00479349	chr1	173866581	173866761	Success	0.962078	1	0.165399	0.695211	clu_814_NA	GAS5	ENSG00000234741.8
1354	-0.328717	0.652058	0.492666	-0.159392	chr1	173938871	173941265	Success	2.10979	1	0.0399599	0.577165	clu_815_NA	RC3H1	ENSG00000135870.12
1355	0.328717	0.347942	0.507334	0.159392	chr1	173938874	173941265	Success	2.10979	1	0.0399599	0.577165	clu_815_NA	RC3H1	ENSG00000135870.12
1356	0.0583595	0.468705	0.497843	0.0291388	chr1	173943588	173946476	Success	0.0363594	1	0.787419	0.959172	clu_816_NA	RC3H1	ENSG00000135870.12
1357	-0.0583595	0.531295	0.502157	-0.0291388	chr1	173943615	173946476	Success	0.0363594	1	0.787419	0.959172	clu_816_NA	RC3H1	ENSG00000135870.12
1358	0.00362158	0.0282645	0.0284641	0.000199619	chr1	174999689	175004614	Success	0.000442444	1	0.976269	0.996902	clu_817_NA	CACYBP	ENSG00000116161.18
1359	-0.00362158	0.971735	0.971536	-0.000199619	chr1	175000195	175004614	Success	0.000442444	1	0.976269	0.996902	clu_817_NA	CACYBP	ENSG00000116161.18
1360	0.18851	0.0763544	0.107559	0.0312045	chr1	175018576	175023272	Success	0.890802	1	0.181953	0.706198	clu_818_NA	MRPS14	ENSG00000120333.4
1361	-0.18851	0.923646	0.892441	-0.0312045	chr1	175018576	175023364	Success	0.890802	1	0.181953	0.706198	clu_818_NA	MRPS14	ENSG00000120333.4
1362	-0.163727	0.536467	0.500147	-0.0363197	chr1	176135086	176136488	Success	1.30523	2	0.271109	0.764506	clu_819_NA	COP1	ENSG00000143207.21
1363	0.255534	0.0852682	0.120899	0.0356313	chr1	176135086	176149006	Success	1.30523	2	0.271109	0.764506	clu_819_NA	COP1	ENSG00000143207.21
1364	-0.0918066	0.378265	0.378954	0.000688346	chr1	176136547	176149006	Success	1.30523	2	0.271109	0.764506	clu_819_NA	COP1	ENSG00000143207.21
1365	0.0536278	0.733806	0.754225	0.0204191	chr1	176162988	176163815	Success	0.0862335	1	0.677929	0.937487	clu_820_NA	COP1	ENSG00000143207.21
1366	-0.0536278	0.266194	0.245775	-0.0204191	chr1	176162988	176163827	Success	0.0862335	1	0.677929	0.937487	clu_820_NA	COP1	ENSG00000143207.21
1367	0.139386	0.37203	0.349886	-0.0221434	chr1	179083053	179085628	Success	4.18824	2	0.0151729	0.530064	clu_822_NA	TOR3A	ENSG00000186283.14
1368	-0.456176	0.0911713	0.0472671	-0.0439043	chr1	179083053	179087911	Success	4.18824	2	0.0151729	0.530064	clu_822_NA	TOR3A	ENSG00000186283.14
1369	0.31679	0.536799	0.602847	0.0660477	chr1	179085893	179087911	Success	4.18824	2	0.0151729	0.530064	clu_822_NA	TOR3A	ENSG00000186283.14
1370	0.211866	0.422054	0.527319	0.105265	chr1	179131481	179133312	Success	0.419697	1	0.35957	0.808141	clu_823_NA	ABL2	ENSG00000143322.21
1371	-0.211866	0.577946	0.472681	-0.105265	chr1	179131481	179229241	Success	0.419697	1	0.35957	0.808141	clu_823_NA	ABL2	ENSG00000143322.21
1372	0.100539	0.417548	0.454811	0.0372625	chr1	179852811	179856058	Success	0.238311	2	0.787957	0.959172	clu_824_NA	TOR1AIP2	ENSG00000169905.12
1373	-0.0553428	0.337032	0.314121	-0.0229115	chr1	179852811	179865436	Success	0.238311	2	0.787957	0.959172	clu_824_NA	TOR1AIP2	ENSG00000169905.12
1374	-0.0451966	0.245419	0.231068	-0.014351	chr1	179856170	179865436	Success	0.238311	2	0.787957	0.959172	clu_824_NA	TOR1AIP2	ENSG00000169905.12
1375	-0.154615	0.535741	0.504005	-0.0317356	chr1	179865854	179877239	Success	0.91206	2	0.401696	0.829893	clu_825_NA	TOR1AIP2	ENSG00000169905.12
1376	0.218261	0.0525781	0.0718164	0.0192382	chr1	179865854	179877693	Success	0.91206	2	0.401696	0.829893	clu_825_NA	TOR1AIP2	ENSG00000169905.12
1377	-0.063646	0.411681	0.424178	0.0124973	chr1	179877373	179877693	Success	0.91206	2	0.401696	0.829893	clu_825_NA	TOR1AIP2	ENSG00000169905.12
1378	0.0226383	0.0135591	0.0135061	-5.29974e-05	chr1	182388750	182390497	Success	0.105717	2	0.899679	0.98427	clu_827_NA	GLUL	ENSG00000135821.18
1379	0.0279916	0.968406	0.969799	0.00139261	chr1	182388750	182391679	Success	0.105717	2	0.899679	0.98427	clu_827_NA	GLUL	ENSG00000135821.18
1380	-0.05063	0.0180344	0.0166948	-0.00133962	chr1	182390852	182391679	Success	0.105717	2	0.899679	0.98427	clu_827_NA	GLUL	ENSG00000135821.18
1381	0.0815593	0.949995	0.9572	0.00720403	chr1	182839456	182842545	Success	0.343172	1	0.407411	0.834691	clu_828_NA	DHX9	ENSG00000135829.17
1382	-0.0815593	0.0500045	0.0428005	-0.00720403	chr1	182839935	182842545	Success	0.343172	1	0.407411	0.834691	clu_828_NA	DHX9	ENSG00000135829.17
1383	-0.151224	0.0524067	0.0515066	-0.000900044	chr1	182854178	182855577	Success	1.65496	2	0.191099	0.717121	clu_829_NA	DHX9	ENSG00000135829.17
1384	-0.16846	0.893164	0.862824	-0.0303395	chr1	182854178	182856532	Success	1.65496	2	0.191099	0.717121	clu_829_NA	DHX9	ENSG00000135829.17
1385	0.319684	0.0544294	0.0856689	0.0312395	chr1	182855713	182856532	Success	1.65496	2	0.191099	0.717121	clu_829_NA	DHX9	ENSG00000135829.17
1386	-0.00641726	0.0359356	0.0354936	-0.000442004	chr1	183633152	183635517	Success	0.0010565	1	0.963336	0.993568	clu_830_NA	ARPC5	ENSG00000162704.16
1387	0.00641726	0.964064	0.964506	0.000442004	chr1	183633154	183635517	Success	0.0010565	1	0.963336	0.993568	clu_830_NA	ARPC5	ENSG00000162704.16
1388	0.0268512	0.339665	0.340729	0.00106365	chr1	184054863	184072157	Success	0.613748	3	0.746417	0.948923	clu_831_NA	TSEN15	ENSG00000198860.12
1389	-0.153388	0.124642	0.104411	-0.0202313	chr1	184054863	184072827	Success	0.613748	3	0.746417	0.948923	clu_831_NA	TSEN15	ENSG00000198860.12
1390	0.0491533	0.352823	0.361909	0.00908688	chr1	184054863	184095690	Success	0.613748	3	0.746417	0.948923	clu_831_NA	TSEN15	ENSG00000198860.12
1391	0.0773838	0.18287	0.192951	0.0100807	chr1	184072298	184072827	Success	0.613748	3	0.746417	0.948923	clu_831_NA	TSEN15	ENSG00000198860.12
1392	-0.0997133	0.940927	0.928818	-0.0121094	chr1	185305643	185307014	Success	0.355261	1	0.39927	0.828025	clu_832_NA	IVNS1ABP	ENSG00000116679.16
1393	0.0997133	0.0590726	0.071182	0.0121094	chr1	185306625	185307014	Success	0.355261	1	0.39927	0.828025	clu_832_NA	IVNS1ABP	ENSG00000116679.16
1394	-0.295481	0.134872	0.107526	-0.0273457	chr1	193016395	193020307	Success	2.68564	4	0.251279	0.752048	clu_833_NA	UCHL5	ENSG00000116750.13
1395	-0.107612	0.662892	0.637715	-0.0251773	chr1	193016395	193021097	Success	2.68564	4	0.251279	0.752048	clu_833_NA	UCHL5	ENSG00000116750.13
1396	0.00151124	0.0652851	0.070047	0.00476187	chr1	193018820	193020307	Success	2.68564	4	0.251279	0.752048	clu_833_NA	UCHL5	ENSG00000116750.13
1397	0.113949	0.0478736	0.0574781	0.0096045	chr1	193018820	193021097	Success	2.68564	4	0.251279	0.752048	clu_833_NA	UCHL5	ENSG00000116750.13
1398	0.287633	0.0890768	0.127233	0.0381566	chr1	193020381	193021097	Success	2.68564	4	0.251279	0.752048	clu_833_NA	UCHL5	ENSG00000116750.13
1399	-0.124256	0.605925	0.545301	-0.0606239	chr1	193023036	193023844	Success	1.21102	1	0.119639	0.672576	clu_834_NA	UCHL5	ENSG00000116750.13
1400	0.124256	0.394075	0.454699	0.0606239	chr1	193023039	193023844	Success	1.21102	1	0.119639	0.672576	clu_834_NA	UCHL5	ENSG00000116750.13
1401	-0.108289	0.0835614	0.0757951	-0.00776631	chr1	193023946	193027875	Success	0.280258	2	0.755589	0.948923	clu_835_NA	UCHL5	ENSG00000116750.13
1402	-0.0136052	0.844647	0.842231	-0.00241603	chr1	193023946	193028085	Success	0.280258	2	0.755589	0.948923	clu_835_NA	UCHL5	ENSG00000116750.13
1403	0.121894	0.0717911	0.0819734	0.0101823	chr1	193027955	193028085	Success	0.280258	2	0.755589	0.948923	clu_835_NA	UCHL5	ENSG00000116750.13
1404	-0.392408	0.120338	0.085308	-0.03503	chr1	193059776	193059874	Success	3.31508	4	0.156772	0.689069	clu_836_NA	RO60	ENSG00000116747.12
1405	-0.089679	0.307043	0.294618	-0.0124249	chr1	193059776	193069034	Success	3.31508	4	0.156772	0.689069	clu_836_NA	RO60	ENSG00000116747.12
1406	0.251443	0.0818579	0.110476	0.0286181	chr1	193059776	193075820	Success	3.31508	4	0.156772	0.689069	clu_836_NA	RO60	ENSG00000116747.12
1407	0.35244	0.0950287	0.141881	0.0468524	chr1	193060222	193069034	Success	3.31508	4	0.156772	0.689069	clu_836_NA	RO60	ENSG00000116747.12
1408	-0.121796	0.395732	0.367717	-0.0280156	chr1	193069634	193075820	Success	3.31508	4	0.156772	0.689069	clu_836_NA	RO60	ENSG00000116747.12
1409	0.182042	0.568602	0.634183	0.0655816	chr1	197096164	197100431	Success	0.471103	2	0.624313	0.919522	clu_837_NA	ASPM	ENSG00000066279.18
1410	-0.0879981	0.144437	0.122973	-0.0214644	chr1	197096164	197117789	Success	0.471103	2	0.624313	0.919522	clu_837_NA	ASPM	ENSG00000066279.18
1411	-0.0940437	0.286961	0.242844	-0.0441172	chr1	197105185	197117789	Success	0.471103	2	0.624313	0.919522	clu_837_NA	ASPM	ENSG00000066279.18
1412	0.0221163	0.0454302	0.0473874	0.00195723	chr1	201151852	201153849	Success	0.0165621	1	0.855582	0.973094	clu_838_NA	TMEM9	ENSG00000116857.17
1413	-0.0221163	0.95457	0.952613	-0.00195723	chr1	201151852	201153858	Success	0.0165621	1	0.855582	0.973094	clu_838_NA	TMEM9	ENSG00000116857.17
1414	0.0208356	0.193874	0.208479	0.0146054	chr1	201153959	201154148	Success	0.291543	2	0.74711	0.948923	clu_839_NA	TMEM9	ENSG00000116857.17
1415	-0.0917773	0.706065	0.678393	-0.0276722	chr1	201153959	201154445	Success	0.291543	2	0.74711	0.948923	clu_839_NA	TMEM9	ENSG00000116857.17
1416	0.0709416	0.100061	0.113128	0.0130668	chr1	201153959	201171490	Success	0.291543	2	0.74711	0.948923	clu_839_NA	TMEM9	ENSG00000116857.17
1417	0.0106159	0.174507	0.175923	0.00141599	chr1	201829372	201834954	Success	0.0110959	2	0.988965	0.999995	clu_840_NA	IPO9	ENSG00000198700.10
1418	0.00767821	0.60535	0.608471	0.00312184	chr1	201829372	201847279	Success	0.0110959	2	0.988965	0.999995	clu_840_NA	IPO9	ENSG00000198700.10
1419	-0.0182941	0.220143	0.215606	-0.00453783	chr1	201835064	201847279	Success	0.0110959	2	0.988965	0.999995	clu_840_NA	IPO9	ENSG00000198700.10
1420	-0.4155	0.511503	0.505441	-0.00606234	chr1	202333555	202334989	Success	6.32008	3	0.00548306	0.454626	clu_841_NA	UBE2T	ENSG00000077152.11
1421	0.294719	0.00715659	0.0143871	0.00723048	chr1	202333555	202335646	Success	6.32008	3	0.00548306	0.454626	clu_841_NA	UBE2T	ENSG00000077152.11
1422	0.542855	0.004799	0.0123646	0.00756563	chr1	202335058	202335642	Success	6.32008	3	0.00548306	0.454626	clu_841_NA	UBE2T	ENSG00000077152.11
1423	-0.422075	0.476541	0.467808	-0.00873376	chr1	202335058	202335646	Success	6.32008	3	0.00548306	0.454626	clu_841_NA	UBE2T	ENSG00000077152.11
1424	0.190673	0.212703	0.241436	0.0287331	chr1	202442572	202445046	Success	2.11798	2	0.120274	0.672576	clu_842_NA	PPP1R12B	ENSG00000077157.22
1425	-0.448224	0.32046	0.192014	-0.128446	chr1	202442572	202448989	Success	2.11798	2	0.120274	0.672576	clu_842_NA	PPP1R12B	ENSG00000077157.22
1426	0.257551	0.466837	0.56655	0.0997131	chr1	202445228	202448989	Success	2.11798	2	0.120274	0.672576	clu_842_NA	PPP1R12B	ENSG00000077157.22
1427	0.0224716	0.675678	0.685448	0.00976995	chr1	203008810	203014889	Success	0.0621409	1	0.724436	0.946599	clu_843_NA	TMEM183A	ENSG00000163444.12
1428	-0.0224716	0.324322	0.314552	-0.00976995	chr1	203008810	203014892	Success	0.0621409	1	0.724436	0.946599	clu_843_NA	TMEM183A	ENSG00000163444.12
1429	0.0580088	0.0308947	0.0384391	0.00754438	chr1	203016140	203017756	Success	0.954116	2	0.385152	0.820274	clu_844_NA	TMEM183A	ENSG00000163444.12
1430	-0.183712	0.927588	0.906288	-0.0213005	chr1	203016140	203018481	Success	0.954116	2	0.385152	0.820274	clu_844_NA	TMEM183A	ENSG00000163444.12
1431	0.125703	0.0415169	0.0552731	0.0137561	chr1	203017919	203018481	Success	0.954116	2	0.385152	0.820274	clu_844_NA	TMEM183A	ENSG00000163444.12
1432	0.0473967	0.142083	0.141186	-0.000897706	chr1	203795775	203796293	Success	1.31237	4	0.622448	0.919522	clu_845_NA	ZC3H11A	ENSG00000058673.16
1433	0.145291	0.348705	0.382138	0.033433	chr1	203795794	203796293	Success	1.31237	4	0.622448	0.919522	clu_845_NA	ZC3H11A	ENSG00000058673.16
1434	-0.321138	0.124887	0.0858443	-0.0390426	chr1	203795794	203801575	Success	1.31237	4	0.622448	0.919522	clu_845_NA	ZC3H11A	ENSG00000058673.16
1435	0.0724409	0.339181	0.345586	0.00640444	chr1	203796496	203801575	Success	1.31237	4	0.622448	0.919522	clu_845_NA	ZC3H11A	ENSG00000058673.16
1436	0.0560104	0.0451436	0.0452464	0.000102844	chr1	203796601	203801575	Success	1.31237	4	0.622448	0.919522	clu_845_NA	ZC3H11A	ENSG00000058673.16
1437	0.174464	0.00688334	0.00902627	0.00214293	chr1	203861955	203863663	Success	0.989196	3	0.576904	0.900321	clu_846_NA	SNRPE	ENSG00000182004.13
1438	-0.11122	0.532251	0.524511	-0.00774005	chr1	203862222	203863663	Success	0.989196	3	0.576904	0.900321	clu_846_NA	SNRPE	ENSG00000182004.13
1439	0.0224734	0.00491871	0.00554054	0.000621822	chr1	203862222	203865041	Success	0.989196	3	0.576904	0.900321	clu_846_NA	SNRPE	ENSG00000182004.13
1440	-0.085718	0.455947	0.460922	0.0049753	chr1	203863725	203865041	Success	0.989196	3	0.576904	0.900321	clu_846_NA	SNRPE	ENSG00000182004.13
1441	0.0884957	0.75581	0.786983	0.031173	chr1	204532246	204538209	Success	0.173131	1	0.556237	0.892042	clu_848_NA	MDM4	ENSG00000198625.13
1442	-0.0884957	0.24419	0.213017	-0.031173	chr1	204537497	204538209	Success	0.173131	1	0.556237	0.892042	clu_848_NA	MDM4	ENSG00000198625.13
1443	-0.0572162	0.173695	0.157879	-0.0158161	chr1	205719673	205720501	Success	0.786949	1	0.209642	0.729414	clu_850_NA	NUCKS1	ENSG00000069275.13
1444	0.0572162	0.826305	0.842121	0.0158161	chr1	205719676	205720501	Success	0.786949	1	0.209642	0.729414	clu_850_NA	NUCKS1	ENSG00000069275.13
1445	0.0181381	0.335276	0.324204	-0.0110715	chr1	206599092	206599463	Success	2.09864	4	0.379964	0.817535	clu_851_NA	EIF2D	ENSG00000143486.16
1446	-0.0987305	0.0179827	0.0154709	-0.00251178	chr1	206599092	206599733	Success	2.09864	4	0.379964	0.817535	clu_851_NA	EIF2D	ENSG00000143486.16
1447	-0.0392957	0.0173363	0.0158282	-0.00150816	chr1	206599092	206600263	Success	2.09864	4	0.379964	0.817535	clu_851_NA	EIF2D	ENSG00000143486.16
1448	0.142521	0.361056	0.395375	0.0343197	chr1	206599612	206599733	Success	2.09864	4	0.379964	0.817535	clu_851_NA	EIF2D	ENSG00000143486.16
1449	-0.022633	0.26835	0.249121	-0.0192283	chr1	206599836	206600263	Success	2.09864	4	0.379964	0.817535	clu_851_NA	EIF2D	ENSG00000143486.16
1450	-0.119935	0.968735	0.960594	-0.00814134	chr1	206605507	206608236	Success	0.348846	1	0.40356	0.832296	clu_852_NA	EIF2D	ENSG00000143486.16
1451	0.119935	0.0312645	0.0394059	0.00814134	chr1	206605507	206608280	Success	0.348846	1	0.40356	0.832296	clu_852_NA	EIF2D	ENSG00000143486.16
1452	0.00483588	0.0913857	0.0921919	0.000806268	chr1	206731919	206732038	Success	0.000522492	1	0.974212	0.996192	clu_853_NA	MAPKAPK2	ENSG00000162889.10
1453	-0.00483588	0.908614	0.907808	-0.000806268	chr1	206731919	206732575	Success	0.000522492	1	0.974212	0.996192	clu_853_NA	MAPKAPK2	ENSG00000162889.10
1454	-0.0314983	0.0505044	0.0475676	-0.00293679	chr1	207339417	207340391	Success	0.0228901	1	0.830576	0.968464	clu_854_NA	CD55	ENSG00000196352.15
1455	0.0314983	0.949496	0.952432	0.00293679	chr1	207339417	207359546	Success	0.0228901	1	0.830576	0.968464	clu_854_NA	CD55	ENSG00000196352.15
1456	-0.0763256	0.311392	0.285338	-0.026054	chr1	207767195	207767779	Success	1.21841	2	0.2957	0.783144	clu_855_NA	CD46	ENSG00000117335.19
1457	0.105945	0.383791	0.421994	0.0382027	chr1	207767195	207770321	Success	1.21841	2	0.2957	0.783144	clu_855_NA	CD46	ENSG00000117335.19
1458	-0.0296193	0.304817	0.292668	-0.0121487	chr1	207767823	207770321	Success	1.21841	2	0.2957	0.783144	clu_855_NA	CD46	ENSG00000117335.19
1459	-0.0216654	0.280241	0.280545	0.000304537	chr1	207785682	207790253	Success	2.48131	2	0.0836332	0.625857	clu_856_NA	CD46	ENSG00000117335.19
1460	-0.136005	0.467907	0.417805	-0.0501014	chr1	207785682	207793519	Success	2.48131	2	0.0836332	0.625857	clu_856_NA	CD46	ENSG00000117335.19
1461	0.15767	0.251853	0.301649	0.0497969	chr1	207790345	207793519	Success	2.48131	2	0.0836332	0.625857	clu_856_NA	CD46	ENSG00000117335.19
1462	0.21795	0.173481	0.22537	0.0518889	chr1	210231771	210232698	Success	0.640058	2	0.527262	0.881683	clu_857_NA	SERTAD4-AS1	ENSG00000203706.8
1463	-0.0908702	0.418929	0.399637	-0.019292	chr1	210231771	210233635	Success	0.640058	2	0.527262	0.881683	clu_857_NA	SERTAD4-AS1	ENSG00000203706.8
1464	-0.127079	0.40759	0.374993	-0.0325969	chr1	210231771	210234087	Success	0.640058	2	0.527262	0.881683	clu_857_NA	SERTAD4-AS1	ENSG00000203706.8
1465	-0.160733	0.423571	0.365307	-0.0582637	chr1	210328384	210348933	Success	0.385465	2	0.680134	0.938095	clu_858_NA	HHAT	ENSG00000054392.13
1466	0.0732099	0.161348	0.175831	0.0144833	chr1	210328384	210362852	Success	0.385465	2	0.680134	0.938095	clu_858_NA	HHAT	ENSG00000054392.13
1467	0.0875234	0.415081	0.458861	0.0437804	chr1	210349066	210362852	Success	0.385465	2	0.680134	0.938095	clu_858_NA	HHAT	ENSG00000054392.13
1468	-0.00396084	0.265832	0.243572	-0.0222601	chr1	210387581	210400468	Success	3.16016	2	0.042419	0.577165	clu_859_NA	HHAT	ENSG00000054392.13
1469	-0.324726	0.296465	0.1971	-0.099365	chr1	210387581	210404464	Success	3.16016	2	0.042419	0.577165	clu_859_NA	HHAT	ENSG00000054392.13
1470	0.328687	0.437703	0.559328	0.121625	chr1	210400662	210404464	Success	3.16016	2	0.042419	0.577165	clu_859_NA	HHAT	ENSG00000054392.13
1471	-0.24476	0.183694	0.121208	-0.0624857	chr1	211663628	211667106	Success	0.796001	1	0.20704	0.72592	clu_860_NA	NEK2	ENSG00000117650.13
1472	0.24476	0.816306	0.878792	0.0624857	chr1	211663652	211667106	Success	0.796001	1	0.20704	0.72592	clu_860_NA	NEK2	ENSG00000117650.13
1473	-0.0619145	0.370475	0.335416	-0.0350592	chr1	211829323	211830183	Success	2.50337	2	0.0818085	0.625037	clu_861_NA	LPGAT1	ENSG00000123684.13
1474	-0.2784	0.300354	0.218998	-0.0813561	chr1	211829323	211830573	Success	2.50337	2	0.0818085	0.625037	clu_861_NA	LPGAT1	ENSG00000123684.13
1475	0.340314	0.329171	0.445586	0.116415	chr1	211830330	211830573	Success	2.50337	2	0.0818085	0.625037	clu_861_NA	LPGAT1	ENSG00000123684.13
1476	-0.0531295	0.372171	0.358705	-0.0134651	chr1	212433120	212442565	Success	1.14034	2	0.31971	0.791528	clu_862_NA	NENF	ENSG00000117691.10
1477	0.0629413	0.12365	0.133844	0.010194	chr1	212433120	212444339	Success	1.14034	2	0.31971	0.791528	clu_862_NA	NENF	ENSG00000117691.10
1478	-0.00981189	0.50418	0.507451	0.00327108	chr1	212442625	212444339	Success	1.14034	2	0.31971	0.791528	clu_862_NA	NENF	ENSG00000117691.10
1479	0.192984	0.93613	0.955675	0.0195451	chr1	212608930	212615018	Success	0.779487	1	0.211816	0.729414	clu_863_NA	ATF3	ENSG00000162772.17
1480	-0.192984	0.0638698	0.0443247	-0.0195451	chr1	212609271	212615018	Success	0.779487	1	0.211816	0.729414	clu_863_NA	ATF3	ENSG00000162772.17
1481	-0.145646	0.166132	0.138769	-0.0273638	chr1	212807848	212812227	Success	2.77393	2	0.0624159	0.602644	clu_864_NA	TATDN3	ENSG00000203705.11
1482	-0.168724	0.477616	0.389846	-0.08777	chr1	212807848	212812248	Success	2.77393	2	0.0624159	0.602644	clu_864_NA	TATDN3	ENSG00000203705.11
1483	0.31437	0.356252	0.471385	0.115134	chr1	212807848	212812251	Success	2.77393	2	0.0624159	0.602644	clu_864_NA	TATDN3	ENSG00000203705.11
1484	-0.0966698	0.184414	0.157087	-0.0273269	chr1	212863869	212864393	Success	0.107817	1	0.642387	0.925147	clu_865_NA	FLVCR1	ENSG00000162769.13
1485	0.0966698	0.815586	0.842913	0.0273269	chr1	212863869	212872678	Success	0.107817	1	0.642387	0.925147	clu_865_NA	FLVCR1	ENSG00000162769.13
1486	-0.161796	0.486102	0.484334	-0.00176744	chr1	213000383	213000786	Success	2.56805	2	0.0766851	0.616744	clu_866_NA	ANGEL2	ENSG00000174606.14
1487	0.435693	0.0629558	0.114009	0.0510534	chr1	213000383	213005033	Success	2.56805	2	0.0766851	0.616744	clu_866_NA	ANGEL2	ENSG00000174606.14
1488	-0.273896	0.450943	0.401657	-0.049286	chr1	213000912	213005033	Success	2.56805	2	0.0766851	0.616744	clu_866_NA	ANGEL2	ENSG00000174606.14
1489	0.0609235	0.447514	0.471927	0.0244133	chr1	213008466	213013093	Success	0.586919	3	0.759286	0.948923	clu_867_NA	ANGEL2	ENSG00000174606.14
1490	0.0999804	0.0741745	0.0813365	0.00716198	chr1	213008466	213015613	Success	0.586919	3	0.759286	0.948923	clu_867_NA	ANGEL2	ENSG00000174606.14
1491	-0.137997	0.162277	0.14026	-0.0220164	chr1	213013418	213015226	Success	0.586919	3	0.759286	0.948923	clu_867_NA	ANGEL2	ENSG00000174606.14
1492	-0.0229069	0.316035	0.306476	-0.00955887	chr1	213013418	213015613	Success	0.586919	3	0.759286	0.948923	clu_867_NA	ANGEL2	ENSG00000174606.14
1493	-0.035601	0.550071	0.50642	-0.0436519	chr1	214281427	214305187	Success	1.38022	2	0.251522	0.752048	clu_868_NA	SMYD2	ENSG00000143499.14
1494	-0.146411	0.0666196	0.0548996	-0.01172	chr1	214281427	214314762	Success	1.38022	2	0.251522	0.752048	clu_868_NA	SMYD2	ENSG00000143499.14
1495	0.182012	0.383309	0.438681	0.0553719	chr1	214305250	214314762	Success	1.38022	2	0.251522	0.752048	clu_868_NA	SMYD2	ENSG00000143499.14
1496	-0.25451	0.933775	0.894462	-0.0393126	chr1	215619070	215619153	Success	1.27712	1	0.109998	0.666621	clu_869_NA	KCTD3	ENSG00000136636.13
1497	0.25451	0.0662252	0.105538	0.0393126	chr1	215619070	215619159	Success	1.27712	1	0.109998	0.666621	clu_869_NA	KCTD3	ENSG00000136636.13
1498	0.0233858	0.945669	0.948023	0.00235358	chr1	219173981	219179147	Success	0.0140038	1	0.867091	0.974493	clu_870_NA	LYPLAL1	ENSG00000143353.12
1499	-0.0233858	0.0543305	0.0519769	-0.00235358	chr1	219174304	219179147	Success	0.0140038	1	0.867091	0.974493	clu_870_NA	LYPLAL1	ENSG00000143353.12
1500	-0.000485823	0.325446	0.344459	0.019013	chr1	219179246	219193082	Success	0.674763	3	0.717408	0.94472	clu_871_NA	LYPLAL1	ENSG00000143353.12
1501	-0.0567465	0.110511	0.110569	5.72391e-05	chr1	219179246	219193130	Success	0.674763	3	0.717408	0.94472	clu_871_NA	LYPLAL1	ENSG00000143353.12
1502	0.173921	0.04239	0.0534153	0.0110253	chr1	219179246	219210532	Success	0.674763	3	0.717408	0.94472	clu_871_NA	LYPLAL1	ENSG00000143353.12
1503	-0.116688	0.521653	0.491557	-0.0300955	chr1	219193251	219210532	Success	0.674763	3	0.717408	0.94472	clu_871_NA	LYPLAL1	ENSG00000143353.12
1504	0.0227528	0.572551	0.572034	-0.000516973	chr1	220074071	220079727	Success	0.268448	3	0.910714	0.986357	clu_872_NA	BPNT1	ENSG00000162813.18
1505	0.0901452	0.0404939	0.0432778	0.00278393	chr1	220074071	220089686	Success	0.268448	3	0.910714	0.986357	clu_872_NA	BPNT1	ENSG00000162813.18
1506	-0.157332	0.0557011	0.0464795	-0.00922157	chr1	220079854	220089644	Success	0.268448	3	0.910714	0.986357	clu_872_NA	BPNT1	ENSG00000162813.18
1507	0.0444336	0.331254	0.338209	0.00695461	chr1	220079854	220089686	Success	0.268448	3	0.910714	0.986357	clu_872_NA	BPNT1	ENSG00000162813.18
1508	0.0173461	0.843607	0.848129	0.00452274	chr1	220781932	220783919	Success	0.0102716	1	0.88603	0.980201	clu_873_NA	MARC2	ENSG00000117791.16
1509	-0.0173461	0.156393	0.151871	-0.00452274	chr1	220781939	220783919	Success	0.0102716	1	0.88603	0.980201	clu_873_NA	MARC2	ENSG00000117791.16
1510	0.0220012	0.332851	0.342524	0.00967354	chr1	222577643	222579759	Success	0.027657	2	0.972722	0.995393	clu_874_NA	TAF1A	ENSG00000143498.18
1511	0.0154317	0.200455	0.20493	0.00447506	chr1	222577643	222584128	Success	0.027657	2	0.972722	0.995393	clu_874_NA	TAF1A	ENSG00000143498.18
1512	-0.0374329	0.466694	0.452545	-0.0141486	chr1	222579872	222584128	Success	0.027657	2	0.972722	0.995393	clu_874_NA	TAF1A	ENSG00000143498.18
1513	0.0362605	0.821101	0.831507	0.010406	chr1	222633249	222645554	Success	0.0352686	1	0.790556	0.959394	clu_875_NA	MIA3	ENSG00000154305.18
1514	-0.0362605	0.178899	0.168493	-0.010406	chr1	222644586	222645554	Success	0.0352686	1	0.790556	0.959394	clu_875_NA	MIA3	ENSG00000154305.18
1515	0.0943823	0.104759	0.109749	0.00498993	chr1	224300663	224301691	Success	0.27922	2	0.756373	0.948923	clu_878_NA	NVL	ENSG00000143748.18
1516	0.0598674	0.814176	0.82402	0.00984385	chr1	224300663	224303723	Success	0.27922	2	0.756373	0.948923	clu_878_NA	NVL	ENSG00000143748.18
1517	-0.15425	0.0810651	0.0662313	-0.0148338	chr1	224301771	224303723	Success	0.27922	2	0.756373	0.948923	clu_878_NA	NVL	ENSG00000143748.18
1518	0.0990099	0.89467	0.911925	0.0172556	chr1	224311857	224317694	Success	0.180231	1	0.54825	0.890264	clu_879_NA	NVL	ENSG00000143748.18
1519	-0.0990099	0.10533	0.0880745	-0.0172556	chr1	224313151	224317694	Success	0.180231	1	0.54825	0.890264	clu_879_NA	NVL	ENSG00000143748.18
1520	-0.146049	0.385081	0.363162	-0.0219193	chr1	224317930	224326391	Success	2.60175	2	0.0741438	0.605651	clu_880_NA	NVL	ENSG00000143748.18
1521	0.276038	0.0990287	0.142436	0.0434071	chr1	224317930	224330071	Success	2.60175	2	0.0741438	0.605651	clu_880_NA	NVL	ENSG00000143748.18
1522	-0.129988	0.51589	0.494402	-0.0214878	chr1	224326464	224330071	Success	2.60175	2	0.0741438	0.605651	clu_880_NA	NVL	ENSG00000143748.18
1523	-0.161515	0.0158903	0.0134829	-0.00240737	chr1	224356866	224365879	Success	1.79193	5	0.610738	0.913695	clu_881_NA	CNIH4	ENSG00000143771.12
1524	0.0858597	0.036262	0.0394038	0.00314176	chr1	224357043	224365879	Success	1.79193	5	0.610738	0.913695	clu_881_NA	CNIH4	ENSG00000143771.12
1525	-0.0588961	0.0266365	0.0250436	-0.00159292	chr1	224357068	224365879	Success	1.79193	5	0.610738	0.913695	clu_881_NA	CNIH4	ENSG00000143771.12
1526	-0.149102	0.0131903	0.0113317	-0.00185852	chr1	224357612	224365879	Success	1.79193	5	0.610738	0.913695	clu_881_NA	CNIH4	ENSG00000143771.12
1527	-0.00517899	0.87881	0.871853	-0.00695701	chr1	224360563	224365879	Success	1.79193	5	0.610738	0.913695	clu_881_NA	CNIH4	ENSG00000143771.12
1528	0.288833	0.0292111	0.0388852	0.00967406	chr1	224364455	224365879	Success	1.79193	5	0.610738	0.913695	clu_881_NA	CNIH4	ENSG00000143771.12
1529	0.00553843	0.96074	0.961156	0.000415681	chr1	224356993	224360495	Success	0.00265151	1	0.941948	0.989636	clu_882_NA	CNIH4	ENSG00000143771.12
1530	-0.00553843	0.0392602	0.0388445	-0.000415681	chr1	224356993	224364109	Success	0.00265151	1	0.941948	0.989636	clu_882_NA	CNIH4	ENSG00000143771.12
1531	-0.0657947	0.49134	0.465419	-0.0259216	chr1	224365991	224371283	Success	1.86582	3	0.291938	0.781446	clu_883_NA	CNIH4	ENSG00000143771.12
1532	0.0331748	0.0266899	0.0279119	0.00122205	chr1	224365991	224375795	Success	1.86582	3	0.291938	0.781446	clu_883_NA	CNIH4	ENSG00000143771.12
1533	0.0388179	0.4772	0.501874	0.0246738	chr1	224371423	224375795	Success	1.86582	3	0.291938	0.781446	clu_883_NA	CNIH4	ENSG00000143771.12
1534	-0.00619802	0.00477021	0.00479603	2.58146e-05	chr1	224371423	224379069	Success	1.86582	3	0.291938	0.781446	clu_883_NA	CNIH4	ENSG00000143771.12
1535	-0.0462324	0.56497	0.542123	-0.0228469	chr1	224424654	224431477	Success	0.083546	1	0.682709	0.938095	clu_884_NA	WDR26	ENSG00000162923.16
1536	0.0462324	0.43503	0.457877	0.0228469	chr1	224424654	224431525	Success	0.083546	1	0.682709	0.938095	clu_884_NA	WDR26	ENSG00000162923.16
1537	0.0154866	0.377935	0.385244	0.00730886	chr1	224968874	224969634	Success	0.0203328	1	0.840185	0.969577	clu_886_NA	DNAH14	ENSG00000185842.15
1538	-0.0154866	0.622065	0.614756	-0.00730886	chr1	224968874	224974091	Success	0.0203328	1	0.840185	0.969577	clu_886_NA	DNAH14	ENSG00000185842.15
1539	0.128843	0.453703	0.444021	-0.00968144	chr1	224955098	224960153	Success	3.01276	2	0.0491559	0.577165	clu_887_NA	DNAH14	ENSG00000185842.15
1540	-0.340037	0.0545237	0.0333876	-0.0211361	chr1	224955098	224964479	Success	3.01276	2	0.0491559	0.577165	clu_887_NA	DNAH14	ENSG00000185842.15
1541	0.211194	0.491774	0.522591	0.0308175	chr1	224960302	224964479	Success	3.01276	2	0.0491559	0.577165	clu_887_NA	DNAH14	ENSG00000185842.15
1542	-0.0406479	0.0492575	0.0460798	-0.00317768	chr1	224967514	224968759	Success	0.0306727	2	0.969793	0.994635	clu_888_NA	DNAH14	ENSG00000185842.15
1543	-0.00172912	0.284633	0.276838	-0.0077949	chr1	224967583	224967680	Success	0.0306727	2	0.969793	0.994635	clu_888_NA	DNAH14	ENSG00000185842.15
1544	0.042377	0.666109	0.677082	0.0109726	chr1	224967583	224968759	Success	0.0306727	2	0.969793	0.994635	clu_888_NA	DNAH14	ENSG00000185842.15
1545	0.256967	0.298357	0.415517	0.117161	chr1	225082739	225085544	Success	1.0856	1	0.140617	0.682441	clu_889_NA	DNAH14	ENSG00000185842.15
1546	-0.256967	0.701643	0.584483	-0.117161	chr1	225082739	225085710	Success	1.0856	1	0.140617	0.682441	clu_889_NA	DNAH14	ENSG00000185842.15
1547	-0.0258328	0.445875	0.44861	0.0027345	chr1	225406832	225410291	Success	0.488309	2	0.613663	0.915456	clu_890_NA	LBR	ENSG00000143815.15
1548	0.0779686	0.0612504	0.0683667	0.00711631	chr1	225406832	225411337	Success	0.488309	2	0.613663	0.915456	clu_890_NA	LBR	ENSG00000143815.15
1549	-0.0521358	0.492874	0.483024	-0.00985081	chr1	225410416	225411337	Success	0.488309	2	0.613663	0.915456	clu_890_NA	LBR	ENSG00000143815.15
1550	-0.00721899	0.271619	0.270231	-0.00138809	chr1	225501070	225504991	Success	0.0513573	2	0.949939	0.991394	clu_891_NA	ENAH	ENSG00000154380.17
1551	-0.0116945	0.457256	0.452888	-0.00436822	chr1	225501070	225507951	Success	0.0513573	2	0.949939	0.991394	clu_891_NA	ENAH	ENSG00000154380.17
1552	0.0189135	0.271126	0.276882	0.00575631	chr1	225505053	225507951	Success	0.0513573	2	0.949939	0.991394	clu_891_NA	ENAH	ENSG00000154380.17
1553	-0.281021	0.543287	0.534823	-0.00846397	chr1	225514900	225517196	Success	4.05676	3	0.043723	0.577165	clu_892_NA	ENAH	ENSG00000154380.17
1554	0.156526	0.0196802	0.0300079	0.0103276	chr1	225514900	225519198	Success	4.05676	3	0.043723	0.577165	clu_892_NA	ENAH	ENSG00000154380.17
1555	-0.304236	0.422785	0.406648	-0.0161372	chr1	225517306	225519198	Success	4.05676	3	0.043723	0.577165	clu_892_NA	ENAH	ENSG00000154380.17
1556	0.428731	0.0142478	0.0285213	0.0142735	chr1	225517990	225519198	Success	4.05676	3	0.043723	0.577165	clu_892_NA	ENAH	ENSG00000154380.17
1557	0.00503642	0.030545	0.0308447	0.000299692	chr1	225530638	225535507	Success	0.000423781	1	0.976775	0.996902	clu_893_NA	ENAH	ENSG00000154380.17
1558	-0.00503642	0.969455	0.969155	-0.000299692	chr1	225530638	225554906	Success	0.000423781	1	0.976775	0.996902	clu_893_NA	ENAH	ENSG00000154380.17
1559	-0.118285	0.176088	0.159938	-0.0161499	chr1	225783368	225786862	Success	4.55217	6	0.167795	0.698146	clu_894_NA	SRP9	ENSG00000143742.13
1560	-0.200551	0.0452643	0.037866	-0.00739823	chr1	225783368	225787971	Success	4.55217	6	0.167795	0.698146	clu_894_NA	SRP9	ENSG00000143742.13
1561	-0.0227607	0.508652	0.50831	-0.000342258	chr1	225783368	225789240	Success	4.55217	6	0.167795	0.698146	clu_894_NA	SRP9	ENSG00000143742.13
1562	-0.269707	0.0336643	0.0262803	-0.00738403	chr1	225783368	225789259	Success	4.55217	6	0.167795	0.698146	clu_894_NA	SRP9	ENSG00000143742.13
1563	0.172848	0.0202141	0.0245649	0.00435074	chr1	225786985	225787971	Success	4.55217	6	0.167795	0.698146	clu_894_NA	SRP9	ENSG00000143742.13
1564	0.0801291	0.205803	0.227952	0.0221492	chr1	225786985	225789240	Success	4.55217	6	0.167795	0.698146	clu_894_NA	SRP9	ENSG00000143742.13
1565	0.358327	0.0103144	0.0150889	0.00477446	chr1	225786985	225789259	Success	4.55217	6	0.167795	0.698146	clu_894_NA	SRP9	ENSG00000143742.13
1566	0.00259124	0.328073	0.313055	-0.0150176	chr1	226287797	226295842	Success	2.00439	2	0.134742	0.681961	clu_895_NA	LIN9	ENSG00000183814.15
1567	-0.188986	0.232928	0.183515	-0.0494131	chr1	226287797	226297719	Success	2.00439	2	0.134742	0.681961	clu_895_NA	LIN9	ENSG00000183814.15
1568	0.186394	0.438999	0.50343	0.0644307	chr1	226295946	226297719	Success	2.00439	2	0.134742	0.681961	clu_895_NA	LIN9	ENSG00000183814.15
1569	0.105955	0.0922685	0.111616	0.0193478	chr1	226890133	226890656	Success	0.17639	1	0.552544	0.892042	clu_896_NA	PSEN2	ENSG00000143801.17
1570	-0.105955	0.907731	0.888384	-0.0193478	chr1	226890133	226891278	Success	0.17639	1	0.552544	0.892042	clu_896_NA	PSEN2	ENSG00000143801.17
1571	-0.0193628	0.754911	0.747675	-0.00723556	chr1	226891361	226891743	Success	0.0152963	1	0.861152	0.973778	clu_897_NA	PSEN2	ENSG00000143801.17
1572	0.0193628	0.245089	0.252325	0.00723556	chr1	226891361	226891746	Success	0.0152963	1	0.861152	0.973778	clu_897_NA	PSEN2	ENSG00000143801.17
1573	-0.205469	0.981652	0.972583	-0.0090693	chr1	226985340	226986453	Success	0.495647	1	0.319426	0.791528	clu_898_NA	COQ8A	ENSG00000163050.17
1574	0.205469	0.0183479	0.0274172	0.0090693	chr1	226985340	226986537	Success	0.495647	1	0.319426	0.791528	clu_898_NA	COQ8A	ENSG00000163050.17
1575	-0.0661307	0.434962	0.395845	-0.0391168	chr1	227112422	227112671	Success	0.512105	2	0.599233	0.909206	clu_899_NA	CDC42BPA	ENSG00000143776.18
1576	-0.053375	0.0860093	0.0792792	-0.00673012	chr1	227112422	227119804	Success	0.512105	2	0.599233	0.909206	clu_899_NA	CDC42BPA	ENSG00000143776.18
1577	0.119506	0.479029	0.524876	0.0458469	chr1	227112913	227119804	Success	0.512105	2	0.599233	0.909206	clu_899_NA	CDC42BPA	ENSG00000143776.18
1578	0.065286	0.23298	0.240864	0.0078841	chr1	227563724	227582514	Success	3.90793	7	0.349111	0.805531	clu_900_NA	ZNF678	ENSG00000181450.18
1579	0.0446327	0.121433	0.122976	0.00154307	chr1	227563724	227646544	Success	3.90793	7	0.349111	0.805531	clu_900_NA	ZNF678	ENSG00000181450.18
1580	0.164307	0.0542172	0.0618863	0.00766914	chr1	227563724	227654336	Success	3.90793	7	0.349111	0.805531	clu_900_NA	ZNF678	ENSG00000181450.18
1581	0.307224	0.10708	0.141005	0.0339248	chr1	227582606	227646544	Success	3.90793	7	0.349111	0.805531	clu_900_NA	ZNF678	ENSG00000181450.18
1582	-0.372681	0.0590553	0.0394008	-0.0196544	chr1	227582606	227654336	Success	3.90793	7	0.349111	0.805531	clu_900_NA	ZNF678	ENSG00000181450.18
1583	-0.106944	0.188539	0.16408	-0.0244587	chr1	227646670	227650956	Success	3.90793	7	0.349111	0.805531	clu_900_NA	ZNF678	ENSG00000181450.18
1584	-0.212741	0.088042	0.0689283	-0.0191136	chr1	227646670	227654336	Success	3.90793	7	0.349111	0.805531	clu_900_NA	ZNF678	ENSG00000181450.18
1585	0.110916	0.148654	0.16086	0.0122056	chr1	227651076	227654336	Success	3.90793	7	0.349111	0.805531	clu_900_NA	ZNF678	ENSG00000181450.18
1586	0.0291538	0.96503	0.966945	0.00191526	chr1	227732676	227732881	Success	0.0208895	1	0.838042	0.969331	clu_901_NA	JMJD4	ENSG00000081692.12
1587	-0.0291538	0.0349704	0.0330552	-0.00191526	chr1	227732676	227732929	Success	0.0208895	1	0.838042	0.969331	clu_901_NA	JMJD4	ENSG00000081692.12
1588	0.369589	0.0329117	0.0665283	0.0336166	chr1	227732955	227733414	Success	2.38314	1	0.0290224	0.572377	clu_902_NA	JMJD4	ENSG00000081692.12
1589	-0.369589	0.967088	0.933472	-0.0336166	chr1	227733027	227733414	Success	2.38314	1	0.0290224	0.572377	clu_902_NA	JMJD4	ENSG00000081692.12
1590	-0.0505352	0.964047	0.960374	-0.00367228	chr1	228082765	228097078	Success	0.158539	1	0.573369	0.899143	clu_903_NA	ARF1	ENSG00000143761.16
1591	0.0505352	0.0359533	0.0396256	0.00367228	chr1	228082850	228097078	Success	0.158539	1	0.573369	0.899143	clu_903_NA	ARF1	ENSG00000143761.16
1592	0.50834	0.0108556	0.0189034	0.0080478	chr1	228107869	228107977	Success	10.9708	13	0.0562736	0.589716	clu_904_NA	MRPL55	ENSG00000162910.19
1593	-0.00683343	0.450948	0.469111	0.0181632	chr1	228107869	228108235	Success	10.9708	13	0.0562736	0.589716	clu_904_NA	MRPL55	ENSG00000162910.19
1594	-0.164549	0.00633525	0.00562883	-0.000706421	chr1	228107869	228109149	Success	10.9708	13	0.0562736	0.589716	clu_904_NA	MRPL55	ENSG00000162910.19
1595	0.0856532	0.00518256	0.00591371	0.000731151	chr1	228108137	228108235	Success	10.9708	13	0.0562736	0.589716	clu_904_NA	MRPL55	ENSG00000162910.19
1596	-0.0609799	0.0784867	0.0773446	-0.00114212	chr1	228108318	228108437	Success	10.9708	13	0.0562736	0.589716	clu_904_NA	MRPL55	ENSG00000162910.19
1597	0.301745	0.00447558	0.00633888	0.0018633	chr1	228108318	228108441	Success	10.9708	13	0.0562736	0.589716	clu_904_NA	MRPL55	ENSG00000162910.19
1598	-0.163418	0.178158	0.158471	-0.0196866	chr1	228108318	228108955	Success	10.9708	13	0.0562736	0.589716	clu_904_NA	MRPL55	ENSG00000162910.19
1599	0.0094988	0.0312632	0.033058	0.00179474	chr1	228108318	228109149	Success	10.9708	13	0.0562736	0.589716	clu_904_NA	MRPL55	ENSG00000162910.19
1600	-0.143827	0.0074534	0.00676096	-0.00069244	chr1	228108318	228109261	Success	10.9708	13	0.0562736	0.589716	clu_904_NA	MRPL55	ENSG00000162910.19
1601	-0.145169	0.00957799	0.00867652	-0.000901473	chr1	228108321	228108437	Success	10.9708	13	0.0562736	0.589716	clu_904_NA	MRPL55	ENSG00000162910.19
1602	0.221816	0.028156	0.0368148	0.00865873	chr1	228108321	228108955	Success	10.9708	13	0.0562736	0.589716	clu_904_NA	MRPL55	ENSG00000162910.19
1603	-0.163748	0.0407597	0.0362438	-0.00451594	chr1	228108474	228108955	Success	10.9708	13	0.0562736	0.589716	clu_904_NA	MRPL55	ENSG00000162910.19
1604	-0.120607	0.11914	0.110611	-0.00852963	chr1	228109021	228109149	Success	10.9708	13	0.0562736	0.589716	clu_904_NA	MRPL55	ENSG00000162910.19
1605	-0.157923	0.0292082	0.0261238	-0.00308436	chr1	228109021	228109261	Success	10.9708	13	0.0562736	0.589716	clu_904_NA	MRPL55	ENSG00000162910.19
1606	-0.0129472	0.280982	0.289117	0.0081356	chr1	228140363	228141124	Success	0.438098	3	0.831168	0.968464	clu_905_NA	GUK1	ENSG00000143774.16
1607	-0.0482223	0.528409	0.524863	-0.00354541	chr1	228140363	228145511	Success	0.438098	3	0.831168	0.968464	clu_905_NA	GUK1	ENSG00000143774.16
1608	-0.0776527	0.18126	0.174822	-0.0064377	chr1	228141288	228145511	Success	0.438098	3	0.831168	0.968464	clu_905_NA	GUK1	ENSG00000143774.16
1609	0.138822	0.00935019	0.0111977	0.00184752	chr1	228141829	228145511	Success	0.438098	3	0.831168	0.968464	clu_905_NA	GUK1	ENSG00000143774.16
1610	0.273784	0.0134058	0.018089	0.00468322	chr1	228145624	228146013	Success	1.20011	2	0.301161	0.785483	clu_906_NA	GUK1	ENSG00000143774.16
1611	-0.028297	0.975013	0.972614	-0.00239945	chr1	228145624	228146026	Success	1.20011	2	0.301161	0.785483	clu_906_NA	GUK1	ENSG00000143774.16
1612	-0.245487	0.0115808	0.00929699	-0.00228377	chr1	228145649	228146026	Success	1.20011	2	0.301161	0.785483	clu_906_NA	GUK1	ENSG00000143774.16
1613	-0.132492	0.910807	0.886808	-0.023999	chr1	228146067	228146842	Success	2.61813	1	0.0221209	0.572377	clu_907_NA	GUK1	ENSG00000143774.16
1614	0.132492	0.0891934	0.113192	0.023999	chr1	228146067	228146861	Success	2.61813	1	0.0221209	0.572377	clu_907_NA	GUK1	ENSG00000143774.16
1615	-0.321665	0.99013	0.981386	-0.00874465	chr1	228146938	228147406	Success	2.10429	1	0.0402201	0.577165	clu_908_NA	GUK1	ENSG00000143774.16
1616	0.321665	0.00986981	0.0186145	0.00874465	chr1	228146938	228147410	Success	2.10429	1	0.0402201	0.577165	clu_908_NA	GUK1	ENSG00000143774.16
1617	0.0767254	0.475112	0.470217	-0.00489429	chr1	228147699	228148371	Success	1.38972	2	0.249146	0.752048	clu_909_NA	GUK1	ENSG00000143774.16
1618	-0.183588	0.0217512	0.0165933	-0.00515786	chr1	228147699	228148665	Success	1.38972	2	0.249146	0.752048	clu_909_NA	GUK1	ENSG00000143774.16
1619	0.106862	0.503137	0.513189	0.0100522	chr1	228148456	228148665	Success	1.38972	2	0.249146	0.752048	clu_909_NA	GUK1	ENSG00000143774.16
1620	0.0561582	0.541421	0.521317	-0.0201038	chr1	228736004	228737673	Success	1.23098	2	0.292007	0.781446	clu_910_NA	RHOU	ENSG00000116574.6
1621	-0.226399	0.0459232	0.0333339	-0.0125893	chr1	228736004	228743285	Success	1.23098	2	0.292007	0.781446	clu_910_NA	RHOU	ENSG00000116574.6
1622	0.170241	0.412656	0.445349	0.0326931	chr1	228737731	228743285	Success	1.23098	2	0.292007	0.781446	clu_910_NA	RHOU	ENSG00000116574.6
1623	-0.108165	0.234203	0.201854	-0.0323492	chr1	229271370	229286486	Success	1.71278	2	0.180364	0.705883	clu_911_NA	RAB4A	ENSG00000168118.12
1624	0.0224004	0.0486762	0.0478041	-0.000872112	chr1	229271370	229295848	Success	1.71278	2	0.180364	0.705883	clu_911_NA	RAB4A	ENSG00000168118.12
1625	0.0857644	0.71712	0.750342	0.0332213	chr1	229288843	229295848	Success	1.71278	2	0.180364	0.705883	clu_911_NA	RAB4A	ENSG00000168118.12
1626	-0.0702155	0.945896	0.938243	-0.00765342	chr1	229295910	229297482	Success	0.274041	1	0.459102	0.860338	clu_912_NA	RAB4A	ENSG00000168118.12
1627	0.0702155	0.0541036	0.061757	0.00765342	chr1	229295910	229297520	Success	0.274041	1	0.459102	0.860338	clu_912_NA	RAB4A	ENSG00000168118.12
1628	0.333077	0.0203095	0.0387914	0.0184819	chr1	229540748	229542237	Success	1.98622	1	0.0462505	0.577165	clu_913_NA	ABCB10	ENSG00000135776.5
1629	-0.333077	0.97969	0.961209	-0.0184819	chr1	229540752	229542237	Success	1.98622	1	0.0462505	0.577165	clu_913_NA	ABCB10	ENSG00000135776.5
1630	-0.0994134	0.0269576	0.0222048	-0.00475274	chr1	229542371	229547396	Success	0.212545	1	0.514408	0.876584	clu_914_NA	ABCB10	ENSG00000135776.5
1631	0.0994134	0.973042	0.977795	0.00475274	chr1	229542371	229547499	Success	0.212545	1	0.514408	0.876584	clu_914_NA	ABCB10	ENSG00000135776.5
1632	-0.180304	0.26046	0.197152	-0.0633073	chr1	229614485	229625598	Success	0.634096	1	0.260106	0.76056	clu_915_NA	TAF5L	ENSG00000135801.9
1633	0.180304	0.73954	0.802848	0.0633073	chr1	229614485	229625885	Success	0.634096	1	0.260106	0.76056	clu_915_NA	TAF5L	ENSG00000135801.9
1634	-0.237926	0.0556204	0.0460318	-0.00958858	chr1	230669535	230671259	Success	1.088	2	0.33689	0.804076	clu_916_NA	COG2	ENSG00000135775.14
1635	-0.0648362	0.887885	0.87368	-0.0142045	chr1	230669535	230671516	Success	1.088	2	0.33689	0.804076	clu_916_NA	COG2	ENSG00000135775.14
1636	0.302762	0.0564947	0.0802878	0.0237931	chr1	230671404	230671516	Success	1.088	2	0.33689	0.804076	clu_916_NA	COG2	ENSG00000135775.14
1637	-0.0552567	0.305291	0.282369	-0.0229221	chr1	230916299	230920510	Success	0.132851	1	0.606229	0.912574	clu_917_NA	TTC13	ENSG00000143643.13
1638	0.0552567	0.694709	0.717631	0.0229221	chr1	230916302	230920510	Success	0.132851	1	0.606229	0.912574	clu_917_NA	TTC13	ENSG00000143643.13
1639	-0.287237	0.146749	0.112213	-0.034535	chr1	230933861	230939386	Success	1.7416	4	0.480436	0.870732	clu_918_NA	TTC13	ENSG00000143643.13
1640	0.149758	0.0468694	0.0554811	0.00861172	chr1	230933861	230954333	Success	1.7416	4	0.480436	0.870732	clu_918_NA	TTC13	ENSG00000143643.13
1641	0.0191489	0.28288	0.293856	0.0109766	chr1	230940556	230943806	Success	1.7416	4	0.480436	0.870732	clu_918_NA	TTC13	ENSG00000143643.13
1642	0.1186	0.0395883	0.0454246	0.00583628	chr1	230940556	230954333	Success	1.7416	4	0.480436	0.870732	clu_918_NA	TTC13	ENSG00000143643.13
1643	-0.000268596	0.483914	0.493025	0.00911047	chr1	230945454	230954333	Success	1.7416	4	0.480436	0.870732	clu_918_NA	TTC13	ENSG00000143643.13
1644	0.0170198	0.408242	0.41649	0.00824825	chr1	231229206	231238857	Success	0.0182381	1	0.848536	0.972425	clu_919_NA	C1orf131	ENSG00000143633.13
1645	-0.0170198	0.591758	0.58351	-0.00824825	chr1	231229209	231238857	Success	0.0182381	1	0.848536	0.972425	clu_919_NA	C1orf131	ENSG00000143633.13
1646	-0.0589063	0.598638	0.565654	-0.0329837	chr1	231241456	231250961	Success	1.21196	3	0.489197	0.871267	clu_920_NA	GNPAT	ENSG00000116906.13
1647	-0.125453	0.0394886	0.0349106	-0.00457798	chr1	231241456	231250964	Success	1.21196	3	0.489197	0.871267	clu_920_NA	GNPAT	ENSG00000116906.13
1648	0.0867437	0.0364993	0.0398958	0.00339642	chr1	231241456	231260507	Success	1.21196	3	0.489197	0.871267	clu_920_NA	GNPAT	ENSG00000116906.13
1649	0.0976158	0.325374	0.35954	0.0341653	chr1	231251143	231260507	Success	1.21196	3	0.489197	0.871267	clu_920_NA	GNPAT	ENSG00000116906.13
1650	-0.013917	0.483005	0.494389	0.0113843	chr1	231366475	231367569	Success	0.455029	2	0.63443	0.921793	clu_921_NA	EGLN1	ENSG00000135766.9	AL445524.2 ENSG00000287856.1
1651	0.099735	0.067675	0.0776076	0.00993258	chr1	231366475	231370562	Success	0.455029	2	0.63443	0.921793	clu_921_NA	EGLN1	ENSG00000135766.9	AL445524.2 ENSG00000287856.1
1652	-0.085818	0.44932	0.428003	-0.0213168	chr1	231367636	231370562	Success	0.455029	2	0.63443	0.921793	clu_921_NA	EGLN1	ENSG00000135766.9	AL445524.2 ENSG00000287856.1
1653	-0.129701	0.0388842	0.0326197	-0.00626453	chr1	231522637	231524426	Success	0.207582	3	0.937093	0.988824	clu_922_NA	AL445524.1	ENSG00000233461.6	AL445524.2 ENSG00000287856.1
1654	0.0439591	0.496766	0.495767	-0.000998911	chr1	231522637	231527338	Success	0.207582	3	0.937093	0.988824	clu_922_NA	AL445524.1	ENSG00000233461.6	AL445524.2 ENSG00000287856.1
1655	0.0174347	0.0635742	0.0617856	-0.00178859	chr1	231522637	231528420	Success	0.207582	3	0.937093	0.988824	clu_922_NA	AL445524.1	ENSG00000233461.6	AL445524.2 ENSG00000287856.1
1656	0.0683069	0.400776	0.409828	0.00905203	chr1	231527415	231528420	Success	0.207582	3	0.937093	0.988824	clu_922_NA	AL445524.1	ENSG00000233461.6	AL445524.2 ENSG00000287856.1
1657	-1.39634e-06	0.302643	0.302643	-5.89396e-07	chr1	232515608	232533490	Success	1.7092e-08	1	0.999852	0.999995	clu_923_NA	SIPA1L2	ENSG00000116991.10
1658	1.39634e-06	0.697357	0.697357	5.89396e-07	chr1	232515608	232574174	Success	1.7092e-08	1	0.999852	0.999995	clu_923_NA	SIPA1L2	ENSG00000116991.10
1659	-0.0288137	0.426657	0.414063	-0.0125946	chr1	232950744	232955557	Success	0.249642	2	0.779079	0.956944	clu_924_NA	NTPCR	ENSG00000135778.12
1660	0.00461695	0.0389336	0.0390688	0.000135214	chr1	232950744	232956347	Success	0.249642	2	0.779079	0.956944	clu_924_NA	NTPCR	ENSG00000135778.12
1661	0.0241967	0.534409	0.546869	0.0124594	chr1	232955719	232956347	Success	0.249642	2	0.779079	0.956944	clu_924_NA	NTPCR	ENSG00000135778.12
1662	0.0420748	0.508944	0.497092	-0.0118527	chr1	232956443	232969909	Success	0.860447	2	0.422973	0.840411	clu_925_NA	NTPCR	ENSG00000135778.12
1663	-0.144813	0.0294729	0.0238795	-0.00559343	chr1	232956443	232978163	Success	0.860447	2	0.422973	0.840411	clu_925_NA	NTPCR	ENSG00000135778.12
1664	0.102739	0.461583	0.479029	0.0174461	chr1	232970118	232978163	Success	0.860447	2	0.422973	0.840411	clu_925_NA	NTPCR	ENSG00000135778.12
1665	0.227979	0.345307	0.404724	0.0594173	chr1	233261321	233262045	Success	3.10313	2	0.0449085	0.577165	clu_926_NA	PCNX2	ENSG00000135749.19
1666	-0.393017	0.266123	0.167626	-0.0984971	chr1	233261321	233262958	Success	3.10313	2	0.0449085	0.577165	clu_926_NA	PCNX2	ENSG00000135749.19
1667	0.165038	0.38857	0.42765	0.0390798	chr1	233262165	233262958	Success	3.10313	2	0.0449085	0.577165	clu_926_NA	PCNX2	ENSG00000135749.19
1668	0.0612834	0.976169	0.97886	0.0026909	chr1	234373678	234374230	Success	0.103695	1	0.648821	0.927122	clu_927_NA	COA6	ENSG00000168275.15
1669	-0.0612834	0.0238313	0.0211404	-0.0026909	chr1	234373840	234374230	Success	0.103695	1	0.648821	0.927122	clu_927_NA	COA6	ENSG00000168275.15
1670	0.116846	0.0628694	0.0791344	0.0162651	chr1	234398553	234400853	Success	0.667112	2	0.513188	0.875719	clu_928_NA	TARBP1	ENSG00000059588.10
1671	-0.144384	0.868564	0.841933	-0.0266305	chr1	234398553	234401181	Success	0.667112	2	0.513188	0.875719	clu_928_NA	TARBP1	ENSG00000059588.10
1672	0.0275381	0.0685669	0.0789324	0.0103655	chr1	234400948	234401181	Success	0.667112	2	0.513188	0.875719	clu_928_NA	TARBP1	ENSG00000059588.10
1673	0.0236158	0.447003	0.459138	0.0121347	chr1	234425793	234427317	Success	0.151379	2	0.859522	0.973778	clu_929_NA	TARBP1	ENSG00000059588.10
1674	0.0129932	0.12305	0.125055	0.00200493	chr1	234425793	234427576	Success	0.151379	2	0.859522	0.973778	clu_929_NA	TARBP1	ENSG00000059588.10
1675	-0.036609	0.429947	0.415807	-0.0141396	chr1	234427388	234427576	Success	0.151379	2	0.859522	0.973778	clu_929_NA	TARBP1	ENSG00000059588.10
1676	0.0221762	0.510141	0.521218	0.0110767	chr1	234448576	234450428	Success	0.044399	1	0.765711	0.950631	clu_930_NA	TARBP1	ENSG00000059588.10
1677	-0.0221762	0.489859	0.478782	-0.0110767	chr1	234448579	234450428	Success	0.044399	1	0.765711	0.950631	clu_930_NA	TARBP1	ENSG00000059588.10
1678	0.190967	0.87412	0.910506	0.0363854	chr1	234465708	234467502	Success	0.996716	1	0.157982	0.689069	clu_931_NA	TARBP1	ENSG00000059588.10
1679	-0.190967	0.12588	0.0894942	-0.0363854	chr1	234466876	234467502	Success	0.996716	1	0.157982	0.689069	clu_931_NA	TARBP1	ENSG00000059588.10
1680	-0.00676126	0.575076	0.571768	-0.00330772	chr1	234607852	234608447	Success	0.00998861	1	0.887601	0.980201	clu_932_NA	IRF2BP2	ENSG00000168264.10
1681	0.00676126	0.424924	0.428232	0.00330772	chr1	234607852	234608495	Success	0.00998861	1	0.887601	0.980201	clu_932_NA	IRF2BP2	ENSG00000168264.10
1682	0.092205	0.0127219	0.0162005	0.00347857	chr1	235113910	235119339	Success	0.765967	2	0.464884	0.864257	clu_933_NA	TOMM20	ENSG00000173726.11
1683	-0.156539	0.973278	0.966462	-0.0068165	chr1	235113910	235119818	Success	0.765967	2	0.464884	0.864257	clu_933_NA	TOMM20	ENSG00000173726.11
1684	0.0643337	0.0139997	0.0173376	0.00333793	chr1	235119406	235119818	Success	0.765967	2	0.464884	0.864257	clu_933_NA	TOMM20	ENSG00000173726.11
1685	-0.0688102	0.0428906	0.0375834	-0.00530721	chr1	235135767	235136034	Success	0.0663299	1	0.71569	0.943952	clu_934_NA	RBM34	ENSG00000188739.15	ARID4B ENSG00000054267.22
1686	0.0688102	0.957109	0.962417	0.00530721	chr1	235135770	235136034	Success	0.0663299	1	0.71569	0.943952	clu_934_NA	RBM34	ENSG00000188739.15	ARID4B ENSG00000054267.22
1687	-0.0382479	0.36752	0.360485	-0.00703493	chr1	235155112	235160511	Success	0.334675	2	0.715571	0.943952	clu_935_NA	RBM34	ENSG00000188739.15	ARID4B ENSG00000054267.22
1688	0.0597085	0.102435	0.110814	0.00837947	chr1	235155112	235160893	Success	0.334675	2	0.715571	0.943952	clu_935_NA	RBM34	ENSG00000188739.15	ARID4B ENSG00000054267.22
1689	-0.0214606	0.530046	0.528701	-0.00134454	chr1	235160647	235160893	Success	0.334675	2	0.715571	0.943952	clu_935_NA	RBM34	ENSG00000188739.15	ARID4B ENSG00000054267.22
1690	-0.173437	0.948786	0.929057	-0.0197289	chr1	235328778	235335242	Success	0.734647	1	0.225457	0.746422	clu_936_NA	GGPS1	ENSG00000152904.11	TBCE ENSG00000285053.1
1691	0.173437	0.0512142	0.0709431	0.0197289	chr1	235330500	235335242	Success	0.734647	1	0.225457	0.746422	clu_936_NA	GGPS1	ENSG00000152904.11	TBCE ENSG00000285053.1
1692	0.0152226	0.928139	0.930144	0.00200431	chr1	235367504	235380019	Success	0.00353525	1	0.932988	0.988824	clu_937_NA	TBCE	ENSG00000285053.1	TBCE ENSG00000284770.2
1693	-0.0152226	0.0718606	0.0698563	-0.00200431	chr1	235367552	235380019	Success	0.00353525	1	0.932988	0.988824	clu_937_NA	TBCE	ENSG00000285053.1	TBCE ENSG00000284770.2
1694	-0.0914183	0.48242	0.470449	-0.0119716	chr1	235380149	235401503	Success	0.455559	2	0.634094	0.921543	clu_938_NA	TBCE	ENSG00000285053.1	TBCE ENSG00000284770.2
1695	0.153469	0.0404642	0.0504094	0.00994514	chr1	235380149	235414433	Success	0.455559	2	0.634094	0.921543	clu_938_NA	TBCE	ENSG00000285053.1	TBCE ENSG00000284770.2
1696	-0.062051	0.477115	0.479142	0.0020265	chr1	235401587	235414433	Success	0.455559	2	0.634094	0.921543	clu_938_NA	TBCE	ENSG00000285053.1	TBCE ENSG00000284770.2
1697	-0.120271	0.637457	0.601352	-0.036105	chr1	235484515	235489168	Success	0.896221	2	0.408109	0.835241	clu_939_NA	B3GALNT2	ENSG00000162885.13
1698	0.106009	0.0712542	0.0842871	0.0130328	chr1	235484515	235494681	Success	0.896221	2	0.408109	0.835241	clu_939_NA	B3GALNT2	ENSG00000162885.13
1699	0.0142618	0.291288	0.31436	0.0230721	chr1	235489268	235494681	Success	0.896221	2	0.408109	0.835241	clu_939_NA	B3GALNT2	ENSG00000162885.13
1700	-0.177697	0.39088	0.346073	-0.0448062	chr1	235494828	235496186	Success	1.91049	2	0.148008	0.689069	clu_940_NA	B3GALNT2	ENSG00000162885.13
1701	-0.112813	0.441909	0.417481	-0.0244277	chr1	235494828	235504141	Success	1.91049	2	0.148008	0.689069	clu_940_NA	B3GALNT2	ENSG00000162885.13
1702	0.29051	0.167211	0.236445	0.0692339	chr1	235496308	235504141	Success	1.91049	2	0.148008	0.689069	clu_940_NA	B3GALNT2	ENSG00000162885.13
1703	0.161746	0.860427	0.89495	0.0345231	chr1	236795737	236803428	Success	0.381478	1	0.382405	0.819023	clu_942_NA	MTR	ENSG00000116984.13
1704	-0.161746	0.139573	0.10505	-0.0345231	chr1	236795737	236803431	Success	0.381478	1	0.382405	0.819023	clu_942_NA	MTR	ENSG00000116984.13
1705	0.122383	0.245887	0.294028	0.0481404	chr1	241635794	241639882	Success	0.331843	1	0.415262	0.837492	clu_943_NA	OPN3	ENSG00000054277.14	CHML ENSG00000203668.2
1706	-0.122383	0.754113	0.705972	-0.0481404	chr1	241636073	241639882	Success	0.331843	1	0.415262	0.837492	clu_943_NA	OPN3	ENSG00000054277.14	CHML ENSG00000203668.2
1707	-0.151882	0.136292	0.107914	-0.0283789	chr1	241849027	241849109	Success	0.729217	2	0.482286	0.870732	clu_944_NA	EXO1	ENSG00000174371.17
1708	0.145643	0.65644	0.699863	0.0434229	chr1	241849027	241850409	Success	0.729217	2	0.482286	0.870732	clu_944_NA	EXO1	ENSG00000174371.17
1709	0.00623895	0.207268	0.192224	-0.015044	chr1	241849216	241850409	Success	0.729217	2	0.482286	0.870732	clu_944_NA	EXO1	ENSG00000174371.17
1710	0.045925	0.580375	0.602565	0.0221897	chr1	241867055	241872032	Success	0.17544	1	0.553616	0.892042	clu_945_NA	EXO1	ENSG00000174371.17
1711	-0.045925	0.419625	0.397435	-0.0221897	chr1	241867055	241872035	Success	0.17544	1	0.553616	0.892042	clu_945_NA	EXO1	ENSG00000174371.17
1712	0.0811602	0.873866	0.890699	0.0168332	chr1	243225321	243255040	Success	0.172766	1	0.556653	0.892042	clu_946_NA	CEP170	ENSG00000143702.16
1713	-0.0811602	0.126134	0.109301	-0.0168332	chr1	243225321	243255047	Success	0.172766	1	0.556653	0.892042	clu_946_NA	CEP170	ENSG00000143702.16
1714	-0.086767	0.329842	0.301322	-0.0285201	chr1	243140107	243142286	Success	0.184231	2	0.831744	0.968464	clu_947_NA	CEP170	ENSG00000143702.16
1715	0.0500932	0.431958	0.452485	0.0205268	chr1	243140107	243142316	Success	0.184231	2	0.831744	0.968464	clu_947_NA	CEP170	ENSG00000143702.16
1716	0.0366737	0.238199	0.246193	0.00799326	chr1	243140107	243142367	Success	0.184231	2	0.831744	0.968464	clu_947_NA	CEP170	ENSG00000143702.16
1717	-0.156713	0.162635	0.124316	-0.0383188	chr1	243156347	243164284	Success	0.551397	1	0.293654	0.78203	clu_948_NA	CEP170	ENSG00000143702.16
1718	0.156713	0.837365	0.875684	0.0383188	chr1	243156455	243164284	Success	0.551397	1	0.293654	0.78203	clu_948_NA	CEP170	ENSG00000143702.16
1719	-0.00606258	0.40667	0.406976	0.000306519	chr1	243172846	243185779	Success	0.0099948	2	0.990055	0.999995	clu_949_NA	CEP170	ENSG00000143702.16
1720	0.0198805	0.112636	0.115684	0.00304749	chr1	243172846	243186259	Success	0.0099948	2	0.990055	0.999995	clu_949_NA	CEP170	ENSG00000143702.16
1721	-0.0138179	0.480694	0.47734	-0.00335401	chr1	243186072	243186259	Success	0.0099948	2	0.990055	0.999995	clu_949_NA	CEP170	ENSG00000143702.16
1722	0.122386	0.468452	0.511706	0.0432544	chr1	243286397	243293091	Success	0.425845	2	0.653218	0.929153	clu_950_NA	SDCCAG8	ENSG00000054282.16
1723	-0.1005	0.200436	0.1752	-0.0252362	chr1	243286397	243304713	Success	0.425845	2	0.653218	0.929153	clu_950_NA	SDCCAG8	ENSG00000054282.16
1724	-0.0218857	0.331112	0.313094	-0.0180182	chr1	243293219	243304713	Success	0.425845	2	0.653218	0.929153	clu_950_NA	SDCCAG8	ENSG00000054282.16
1725	-0.130669	0.299931	0.248065	-0.0518669	chr1	243304777	243305012	Success	0.221106	1	0.506056	0.874267	clu_951_NA	SDCCAG8	ENSG00000054282.16
1726	0.130669	0.700069	0.751935	0.0518669	chr1	243304777	243307989	Success	0.221106	1	0.506056	0.874267	clu_951_NA	SDCCAG8	ENSG00000054282.16
1727	0.0701311	0.93699	0.944781	0.00779072	chr1	243563848	243572926	Success	0.156509	1	0.575834	0.900123	clu_952_NA	AKT3	ENSG00000117020.18
1728	-0.0701311	0.0630097	0.055219	-0.00779072	chr1	243564387	243572926	Success	0.156509	1	0.575834	0.900123	clu_952_NA	AKT3	ENSG00000117020.18
1729	0.313539	0.0534271	0.0780072	0.0245801	chr1	243664883	243683197	Success	1.78509	2	0.167781	0.698146	clu_953_NA	AKT3	ENSG00000117020.18
1730	-0.0784682	0.863601	0.852001	-0.0115999	chr1	243664883	243695591	Success	1.78509	2	0.167781	0.698146	clu_953_NA	AKT3	ENSG00000117020.18
1731	-0.23507	0.0829719	0.0699917	-0.0129802	chr1	243683310	243695591	Success	1.78509	2	0.167781	0.698146	clu_953_NA	AKT3	ENSG00000117020.18
1732	0.0236046	0.484733	0.520783	0.0360503	chr1	244686669	244689249	Success	2.76549	2	0.0629452	0.602644	clu_954_NA	DESI2	ENSG00000121644.19
1733	0.167898	0.0874622	0.108553	0.0210905	chr1	244686669	244691879	Success	2.76549	2	0.0629452	0.602644	clu_954_NA	DESI2	ENSG00000121644.19
1734	-0.191502	0.427805	0.370664	-0.0571408	chr1	244689342	244691879	Success	2.76549	2	0.0629452	0.602644	clu_954_NA	DESI2	ENSG00000121644.19
1735	-0.0419952	0.446298	0.430994	-0.0153032	chr1	244835756	244841944	Success	0.059682	2	0.942064	0.989636	clu_955_NA	COX20	ENSG00000203667.10
1736	0.0223132	0.100178	0.103169	0.00299076	chr1	244835756	244842195	Success	0.059682	2	0.942064	0.989636	clu_955_NA	COX20	ENSG00000203667.10
1737	0.019682	0.453524	0.465837	0.0123124	chr1	244842058	244842195	Success	0.059682	2	0.942064	0.989636	clu_955_NA	COX20	ENSG00000203667.10
1738	0.0125474	0.005986	0.00613719	0.000151185	chr1	244848856	244854973	Success	0.0021466	1	0.947758	0.990221	clu_956_NA	HNRNPU	ENSG00000153187.20
1739	-0.0125474	0.994014	0.993863	-0.000151185	chr1	244854503	244854973	Success	0.0021466	1	0.947758	0.990221	clu_956_NA	HNRNPU	ENSG00000153187.20
1740	0.0616535	0.271787	0.296866	0.0250788	chr1	244862730	244863617	Success	0.87926	1	0.184809	0.709302	clu_957_NA	HNRNPU	ENSG00000153187.20
1741	-0.0616535	0.728213	0.703134	-0.0250788	chr1	244862730	244863674	Success	0.87926	1	0.184809	0.709302	clu_957_NA	HNRNPU	ENSG00000153187.20
1742	0.125633	0.611725	0.669481	0.0577553	chr1	246999440	246999912	Success	0.554362	1	0.292359	0.781446	clu_958_NA	ZNF695	ENSG00000197472.15	ZNF670-ZNF695 ENSG00000135747.11
1743	-0.125633	0.388275	0.330519	-0.0577553	chr1	246999440	246999948	Success	0.554362	1	0.292359	0.781446	clu_958_NA	ZNF695	ENSG00000197472.15	ZNF670-ZNF695 ENSG00000135747.11
1744	0.696225	0.0615272	0.16186	0.100333	chr1	247155695	247159006	Success	1.88044	2	0.152523	0.689069	clu_959_NA	ZNF124	ENSG00000196418.12
1745	-0.479723	0.62573	0.50787	-0.11786	chr1	247157217	247159006	Success	1.88044	2	0.152523	0.689069	clu_959_NA	ZNF124	ENSG00000196418.12
1746	-0.216502	0.312743	0.33027	0.0175267	chr1	247157403	247159006	Success	1.88044	2	0.152523	0.689069	clu_959_NA	ZNF124	ENSG00000196418.12
1747	0.307571	0.0703288	0.122765	0.0524358	chr10	26709768	26720135	Success	0.995016	1	0.158337	0.689069	clu_1001_NA	PDSS1	ENSG00000148459.16
1748	-0.307571	0.929671	0.877235	-0.0524358	chr10	26709768	26720218	Success	0.995016	1	0.158337	0.689069	clu_1001_NA	PDSS1	ENSG00000148459.16
1749	0.200471	0.833981	0.882368	0.0483872	chr10	26724123	26735240	Success	0.446455	1	0.34469	0.805531	clu_1002_NA	PDSS1	ENSG00000148459.16
1750	-0.200471	0.166019	0.117632	-0.0483872	chr10	26724127	26735240	Success	0.446455	1	0.34469	0.805531	clu_1002_NA	PDSS1	ENSG00000148459.16
1751	-0.201224	0.450115	0.379317	-0.0707974	chr10	26751783	26755655	Success	2.3005	2	0.100209	0.646583	clu_1003_NA	ABI1	ENSG00000136754.17
1752	0.130469	0.182908	0.214766	0.0318576	chr10	26751783	26759062	Success	2.3005	2	0.100209	0.646583	clu_1003_NA	ABI1	ENSG00000136754.17
1753	0.0707545	0.366977	0.405917	0.0389398	chr10	26755741	26759062	Success	2.3005	2	0.100209	0.646583	clu_1003_NA	ABI1	ENSG00000136754.17
1754	0.0427783	0.319519	0.338401	0.0188823	chr10	26759235	26765218	Success	0.105567	1	0.64588	0.925786	clu_1004_NA	ABI1	ENSG00000136754.17
1755	-0.0427783	0.680481	0.661599	-0.0188823	chr10	26759238	26765218	Success	0.105567	1	0.64588	0.925786	clu_1004_NA	ABI1	ENSG00000136754.17
1756	0.186281	0.474837	0.567541	0.0927038	chr10	27046520	27048801	Success	0.358512	1	0.397122	0.828025	clu_1005_NA	ANKRD26	ENSG00000107890.16
1757	-0.186281	0.525163	0.432459	-0.0927038	chr10	27046523	27048801	Success	0.358512	1	0.397122	0.828025	clu_1005_NA	ANKRD26	ENSG00000107890.16
1758	-0.212749	0.596534	0.56413	-0.0324044	chr10	27136385	27142387	Success	1.97415	2	0.138879	0.682441	clu_1006_NA	YME1L1	ENSG00000136758.18
1759	0.308864	0.0134218	0.0213839	0.00796215	chr10	27136385	27145428	Success	1.97415	2	0.138879	0.682441	clu_1006_NA	YME1L1	ENSG00000136758.18
1760	-0.0961159	0.390044	0.414486	0.0244423	chr10	27142485	27145428	Success	1.97415	2	0.138879	0.682441	clu_1006_NA	YME1L1	ENSG00000136758.18
1761	0.0186111	0.372454	0.381195	0.00874049	chr10	27171083	27173118	Success	0.0247248	1	0.824024	0.967777	clu_1007_NA	MASTL	ENSG00000120539.14
1762	-0.0186111	0.627546	0.618805	-0.00874049	chr10	27171083	27173121	Success	0.0247248	1	0.824024	0.967777	clu_1007_NA	MASTL	ENSG00000120539.14
1763	-0.213277	0.631656	0.610552	-0.0211034	chr10	27173259	27180953	Success	2.15201	2	0.116251	0.671209	clu_1008_NA	MASTL	ENSG00000120539.14
1764	0.411739	0.0340616	0.0615104	0.0274488	chr10	27173259	27181480	Success	2.15201	2	0.116251	0.671209	clu_1008_NA	MASTL	ENSG00000120539.14
1765	-0.198462	0.334283	0.327937	-0.00634543	chr10	27181066	27181480	Success	2.15201	2	0.116251	0.671209	clu_1008_NA	MASTL	ENSG00000120539.14
1766	0.0712804	0.088578	0.129958	0.0413805	chr10	27219857	27223207	Success	3.88878	2	0.0204703	0.572377	clu_1009_NA	ACBD5	ENSG00000107897.19
1767	-0.453567	0.841875	0.730783	-0.111093	chr10	27219857	27223338	Success	3.88878	2	0.0204703	0.572377	clu_1009_NA	ACBD5	ENSG00000107897.19
1768	0.382286	0.0695465	0.139259	0.0697122	chr10	27223239	27223338	Success	3.88878	2	0.0204703	0.572377	clu_1009_NA	ACBD5	ENSG00000107897.19
1769	-0.0101859	0.182963	0.172195	-0.0107683	chr10	27240474	27240674	Success	0.14526	2	0.864797	0.97437	clu_1010_NA	ACBD5	ENSG00000107897.19
1770	0.0964036	0.658908	0.689879	0.0309706	chr10	27240484	27240674	Success	0.14526	2	0.864797	0.97437	clu_1010_NA	ACBD5	ENSG00000107897.19
1771	-0.0862177	0.158128	0.137926	-0.0202023	chr10	27240484	27242059	Success	0.14526	2	0.864797	0.97437	clu_1010_NA	ACBD5	ENSG00000107897.19
1772	0.165964	0.5293	0.589699	0.0603987	chr10	27940805	27944222	Success	0.526752	2	0.59052	0.908014	clu_1011_NA	ARMC4	ENSG00000169126.16
1773	-0.0928789	0.151686	0.130454	-0.0212313	chr10	27940805	27944816	Success	0.526752	2	0.59052	0.908014	clu_1011_NA	ARMC4	ENSG00000169126.16
1774	-0.0730854	0.319014	0.279847	-0.0391674	chr10	27944431	27944816	Success	0.526752	2	0.59052	0.908014	clu_1011_NA	ARMC4	ENSG00000169126.16
1775	-0.138705	0.312427	0.256125	-0.0563018	chr10	28533007	28533998	Success	0.982277	1	0.161027	0.689765	clu_1012_NA	WAC	ENSG00000095787.23
1776	0.138705	0.687573	0.743875	0.0563018	chr10	28533620	28533998	Success	0.982277	1	0.161027	0.689765	clu_1012_NA	WAC	ENSG00000095787.23
1777	-0.104653	0.155045	0.129558	-0.0254872	chr10	28534034	28535544	Success	0.372003	1	0.38838	0.823951	clu_1013_NA	WAC	ENSG00000095787.23
1778	0.104653	0.844955	0.870442	0.0254872	chr10	28534034	28535562	Success	0.372003	1	0.38838	0.823951	clu_1013_NA	WAC	ENSG00000095787.23
1779	0.0727204	0.344147	0.358998	0.014851	chr10	28590832	28595733	Success	0.304529	2	0.73747	0.948923	clu_1014_NA	WAC	ENSG00000095787.23
1780	-0.0938581	0.081371	0.0718577	-0.00951326	chr10	28590832	28608186	Success	0.304529	2	0.73747	0.948923	clu_1014_NA	WAC	ENSG00000095787.23
1781	0.0211377	0.574482	0.569144	-0.00533772	chr10	28596041	28608186	Success	0.304529	2	0.73747	0.948923	clu_1014_NA	WAC	ENSG00000095787.23
1782	0.0075498	0.699126	0.702293	0.0031666	chr10	28614685	28616173	Success	0.00505737	1	0.91989	0.987484	clu_1015_NA	WAC	ENSG00000095787.23
1783	-0.0075498	0.300874	0.297707	-0.0031666	chr10	28614685	28616176	Success	0.00505737	1	0.91989	0.987484	clu_1015_NA	WAC	ENSG00000095787.23
1784	0.00596449	0.464904	0.467873	0.00296876	chr10	29409658	29415357	Success	0.00165611	1	0.954106	0.991892	clu_1016_NA	SVIL-AS1	ENSG00000224597.10
1785	-0.00596449	0.535096	0.532127	-0.00296876	chr10	29409683	29415357	Success	0.00165611	1	0.954106	0.991892	clu_1016_NA	SVIL-AS1	ENSG00000224597.10
1786	-0.208781	0.852596	0.792086	-0.0605099	chr10	30337027	30340226	Success	0.972016	1	0.163231	0.692494	clu_1019_NA	MTPAP	ENSG00000107951.14
1787	0.208781	0.147404	0.207914	0.0605099	chr10	30337031	30340226	Success	0.972016	1	0.163231	0.692494	clu_1019_NA	MTPAP	ENSG00000107951.14
1788	-0.0394914	0.598688	0.587722	-0.0109662	chr10	31319292	31461037	Success	0.072938	2	0.929658	0.988824	clu_1020_NA	ZEB1	ENSG00000148516.21
1789	-0.0301631	0.260704	0.258327	-0.00237679	chr10	31387266	31387720	Success	0.072938	2	0.929658	0.988824	clu_1020_NA	ZEB1	ENSG00000148516.21
1790	0.0696545	0.140607	0.15395	0.013343	chr10	31387266	31461037	Success	0.072938	2	0.929658	0.988824	clu_1020_NA	ZEB1	ENSG00000148516.21
1791	0.0069464	0.266484	0.271343	0.00485934	chr10	31373173	31374803	Success	0.0369548	2	0.96372	0.993598	clu_1021_NA	ZEB1	ENSG00000148516.21
1792	-0.052605	0.481695	0.462123	-0.0195723	chr10	31373173	31387124	Success	0.0369548	2	0.96372	0.993598	clu_1021_NA	ZEB1	ENSG00000148516.21
1793	0.0456586	0.251821	0.266534	0.0147129	chr10	31374964	31387124	Success	0.0369548	2	0.96372	0.993598	clu_1021_NA	ZEB1	ENSG00000148516.21
1794	0.0416742	0.545254	0.565831	0.0205769	chr10	31461237	31495776	Success	0.0686262	1	0.711028	0.942003	clu_1022_NA	ZEB1	ENSG00000148516.21
1795	-0.0416742	0.454746	0.434169	-0.0205769	chr10	31461237	31495779	Success	0.0686262	1	0.711028	0.942003	clu_1022_NA	ZEB1	ENSG00000148516.21
1796	-0.152599	0.365922	0.343687	-0.0222349	chr10	33197709	33202891	Success	1.48152	3	0.397358	0.828025	clu_1023_NA	NRP1	ENSG00000099250.18
1797	-0.216285	0.149508	0.131759	-0.0177489	chr10	33197709	33202912	Success	1.48152	3	0.397358	0.828025	clu_1023_NA	NRP1	ENSG00000099250.18
1798	0.456244	0.0535132	0.092396	0.0388827	chr10	33197709	33207572	Success	1.48152	3	0.397358	0.828025	clu_1023_NA	NRP1	ENSG00000099250.18
1799	-0.0873598	0.431056	0.432157	0.00110099	chr10	33202995	33207572	Success	1.48152	3	0.397358	0.828025	clu_1023_NA	NRP1	ENSG00000099250.18
1800	-0.0415006	0.285497	0.257581	-0.0279155	chr10	34269899	34284135	Success	3.18741	3	0.0947324	0.642041	clu_1024_NA	PARD3	ENSG00000148498.16
1801	0.0879159	0.0823806	0.0845946	0.00221406	chr10	34269899	34317107	Success	3.18741	3	0.0947324	0.642041	clu_1024_NA	PARD3	ENSG00000148498.16
1802	-0.27027	0.187074	0.134268	-0.0528058	chr10	34284245	34317107	Success	3.18741	3	0.0947324	0.642041	clu_1024_NA	PARD3	ENSG00000148498.16
1803	0.223855	0.445049	0.523556	0.0785072	chr10	34312382	34317107	Success	3.18741	3	0.0947324	0.642041	clu_1024_NA	PARD3	ENSG00000148498.16
1804	-0.0465721	0.804874	0.789829	-0.0150448	chr10	34336243	34337275	Success	0.0722697	1	0.703809	0.940249	clu_1025_NA	PARD3	ENSG00000148498.16
1805	0.0465721	0.195126	0.210171	0.0150448	chr10	34336243	34337278	Success	0.0722697	1	0.703809	0.940249	clu_1025_NA	PARD3	ENSG00000148498.16
1806	0.146246	0.169217	0.195921	0.0267035	chr10	34341816	34347956	Success	0.471088	2	0.624323	0.919522	clu_1026_NA	PARD3	ENSG00000148498.16
1807	-0.023494	0.748026	0.730862	-0.0171642	chr10	34341816	34347965	Success	0.471088	2	0.624323	0.919522	clu_1026_NA	PARD3	ENSG00000148498.16
1808	-0.122752	0.0827565	0.0732173	-0.00953925	chr10	34346449	34347965	Success	0.471088	2	0.624323	0.919522	clu_1026_NA	PARD3	ENSG00000148498.16
1809	0.0142703	0.197174	0.203399	0.00622506	chr10	34360259	34372498	Success	0.0895617	2	0.914332	0.987339	clu_1027_NA	PARD3	ENSG00000148498.16
1810	-0.04016	0.618407	0.604136	-0.0142708	chr10	34360259	34374874	Success	0.0895617	2	0.914332	0.987339	clu_1027_NA	PARD3	ENSG00000148498.16
1811	0.0258897	0.184419	0.192464	0.00804572	chr10	34372536	34374874	Success	0.0895617	2	0.914332	0.987339	clu_1027_NA	PARD3	ENSG00000148498.16
1812	-0.0109704	0.518459	0.494114	-0.0243452	chr10	34401917	34450317	Success	2.20735	2	0.109992	0.666621	clu_1028_NA	PARD3	ENSG00000148498.16
1813	-0.171211	0.147676	0.119904	-0.0277728	chr10	34401917	34470085	Success	2.20735	2	0.109992	0.666621	clu_1028_NA	PARD3	ENSG00000148498.16
1814	0.182181	0.333865	0.385983	0.052118	chr10	34450448	34470085	Success	2.20735	2	0.109992	0.666621	clu_1028_NA	PARD3	ENSG00000148498.16
1815	0.0620724	0.487421	0.545211	0.0577897	chr10	34517159	34696318	Success	1.98501	2	0.137379	0.682441	clu_1029_NA	PARD3	ENSG00000148498.16
1816	0.139409	0.0408888	0.0494142	0.00852535	chr10	34517159	34814876	Success	1.98501	2	0.137379	0.682441	clu_1029_NA	PARD3	ENSG00000148498.16
1817	-0.201481	0.47169	0.405375	-0.066315	chr10	34696419	34814876	Success	1.98501	2	0.137379	0.682441	clu_1029_NA	PARD3	ENSG00000148498.16
1818	0.114539	0.146046	0.166407	0.0203604	chr10	35071339	35089896	Success	0.211358	2	0.809484	0.963751	clu_1030_NA	CUL2	ENSG00000108094.15
1819	-0.0975552	0.252123	0.232371	-0.0197522	chr10	35071339	35090179	Success	0.211358	2	0.809484	0.963751	clu_1030_NA	CUL2	ENSG00000108094.15
1820	-0.0169837	0.601831	0.601222	-0.000608254	chr10	35071339	35090430	Success	0.211358	2	0.809484	0.963751	clu_1030_NA	CUL2	ENSG00000108094.15
1821	-0.149309	0.844853	0.801576	-0.0432772	chr10	35207051	35211254	Success	0.845596	1	0.193444	0.717121	clu_1031_NA	CREM	ENSG00000095794.19
1822	0.149309	0.155147	0.198424	0.0432772	chr10	35207051	35211656	Success	0.845596	1	0.193444	0.717121	clu_1031_NA	CREM	ENSG00000095794.19
1823	-0.0511398	0.257741	0.251763	-0.00597821	chr10	35127193	35148368	Success	6.0639	7	0.0964334	0.643133	clu_1032_NA	CREM	ENSG00000095794.19
1824	0.475792	0.0895306	0.148123	0.0585926	chr10	35127193	35178889	Success	6.0639	7	0.0964334	0.643133	clu_1032_NA	CREM	ENSG00000095794.19
1825	-0.0144647	0.0411382	0.0416852	0.000546926	chr10	35127193	35206895	Success	6.0639	7	0.0964334	0.643133	clu_1032_NA	CREM	ENSG00000095794.19
1826	-0.289513	0.20982	0.161484	-0.0483355	chr10	35148491	35178889	Success	6.0639	7	0.0964334	0.643133	clu_1032_NA	CREM	ENSG00000095794.19
1827	-0.178823	0.101827	0.0875423	-0.0142845	chr10	35179276	35188200	Success	6.0639	7	0.0964334	0.643133	clu_1032_NA	CREM	ENSG00000095794.19
1828	-0.0811515	0.165695	0.157066	-0.00862852	chr10	35179276	35206895	Success	6.0639	7	0.0964334	0.643133	clu_1032_NA	CREM	ENSG00000095794.19
1829	0.188507	0.0797603	0.0990084	0.0192481	chr10	35188388	35206895	Success	6.0639	7	0.0964334	0.643133	clu_1032_NA	CREM	ENSG00000095794.19
1830	-0.0492072	0.0544884	0.0533275	-0.00116088	chr10	35195214	35206895	Success	6.0639	7	0.0964334	0.643133	clu_1032_NA	CREM	ENSG00000095794.19
1831	-0.182623	0.908769	0.873631	-0.0351381	chr10	38017015	38017291	Success	0.712322	1	0.232641	0.748715	clu_1033_NA	ZNF33A	ENSG00000189180.16
1832	0.182623	0.0912309	0.126369	0.0351381	chr10	38017020	38017291	Success	0.712322	1	0.232641	0.748715	clu_1033_NA	ZNF33A	ENSG00000189180.16
1833	0.0540408	0.706921	0.728803	0.0218821	chr10	38017386	38054375	Success	0.061962	1	0.724817	0.946599	clu_1034_NA	ZNF33A	ENSG00000189180.16
1834	-0.0540408	0.293079	0.271197	-0.0218821	chr10	38017386	38054378	Success	0.061962	1	0.724817	0.946599	clu_1034_NA	ZNF33A	ENSG00000189180.16
1835	-0.296874	0.318154	0.239864	-0.0782905	chr10	38094490	38094931	Success	0.973024	3	0.58368	0.9045	clu_1035_NA	ZNF37A	ENSG00000075407.18	AL117339.5 ENSG00000283930.1
1836	0.0790636	0.136413	0.149778	0.0133657	chr10	38094490	38095538	Success	0.973024	3	0.58368	0.9045	clu_1035_NA	ZNF37A	ENSG00000075407.18	AL117339.5 ENSG00000283930.1
1837	0.135214	0.157292	0.182678	0.0253862	chr10	38095224	38095358	Success	0.973024	3	0.58368	0.9045	clu_1035_NA	ZNF37A	ENSG00000075407.18	AL117339.5 ENSG00000283930.1
1838	0.0825969	0.388141	0.42768	0.0395386	chr10	38095224	38095538	Success	0.973024	3	0.58368	0.9045	clu_1035_NA	ZNF37A	ENSG00000075407.18	AL117339.5 ENSG00000283930.1
1839	-0.261442	0.294423	0.227863	-0.0665604	chr10	42594699	42614282	Success	1.1915	2	0.303765	0.785483	clu_1037_NA	ZNF33B	ENSG00000196693.15
1840	5.95425e-05	0.496182	0.498782	0.0026003	chr10	42594699	42631929	Success	1.1915	2	0.303765	0.785483	clu_1037_NA	ZNF33B	ENSG00000196693.15
1841	0.261382	0.209395	0.273355	0.0639601	chr10	42614358	42631929	Success	1.1915	2	0.303765	0.785483	clu_1037_NA	ZNF33B	ENSG00000196693.15
1842	-0.424626	0.879697	0.757737	-0.12196	chr10	42782830	42784362	Success	2.52482	1	0.0246311	0.572377	clu_1038_NA	BMS1	ENSG00000165733.8
1843	0.424626	0.120303	0.242263	0.12196	chr10	42782998	42784362	Success	2.52482	1	0.0246311	0.572377	clu_1038_NA	BMS1	ENSG00000165733.8
1844	0.147216	0.065171	0.0766178	0.0114469	chr10	43396590	43397185	Success	0.531338	4	0.900148	0.984391	clu_1039_NA	HNRNPF	ENSG00000169813.16
1845	-0.0423227	0.254444	0.247487	-0.00695703	chr10	43396590	43407717	Success	0.531338	4	0.900148	0.984391	clu_1039_NA	HNRNPF	ENSG00000169813.16
1846	-0.0625516	0.0754996	0.0719647	-0.0035349	chr10	43396590	43408727	Success	0.531338	4	0.900148	0.984391	clu_1039_NA	HNRNPF	ENSG00000169813.16
1847	-0.0273867	0.0599404	0.0591789	-0.000761565	chr10	43396590	43409090	Success	0.531338	4	0.900148	0.984391	clu_1039_NA	HNRNPF	ENSG00000169813.16
1848	-0.0149548	0.544945	0.544751	-0.000193365	chr10	43396590	43409131	Success	0.531338	4	0.900148	0.984391	clu_1039_NA	HNRNPF	ENSG00000169813.16
1849	-0.181701	0.23893	0.179173	-0.0597565	chr10	43644801	43646060	Success	0.598374	1	0.273973	0.765862	clu_1040_NA	ZNF32	ENSG00000169740.14
1850	0.181701	0.76107	0.820827	0.0597565	chr10	43644801	43646064	Success	0.598374	1	0.273973	0.765862	clu_1040_NA	ZNF32	ENSG00000169740.14
1851	0.700922	0.217033	0.426771	0.209737	chr10	45916171	45939361	Success	2.72549	2	0.0655139	0.605118	clu_1044_NA	PARGP1	ENSG00000239883.8
1852	-0.66474	0.372315	0.186844	-0.185471	chr10	45916171	45946837	Success	2.72549	2	0.0655139	0.605118	clu_1044_NA	PARGP1	ENSG00000239883.8
1853	-0.0361822	0.410652	0.386386	-0.024266	chr10	45939447	45946837	Success	2.72549	2	0.0655139	0.605118	clu_1044_NA	PARGP1	ENSG00000239883.8
1854	-0.0927726	0.651693	0.608484	-0.043209	chr10	45962994	45963885	Success	0.189432	1	0.538212	0.884947	clu_1045_NA	PARGP1	ENSG00000239883.8
1855	0.0927726	0.348307	0.391516	0.043209	chr10	45962994	45972217	Success	0.189432	1	0.538212	0.884947	clu_1045_NA	PARGP1	ENSG00000239883.8
1856	-0.18467	0.578143	0.545074	-0.0330696	chr10	45972730	45975454	Success	2.17847	2	0.113215	0.666621	clu_1046_NA	TIMM23	ENSG00000265354.4
1857	0.250033	0.0172672	0.0251438	0.00787659	chr10	45972730	45982523	Success	2.17847	2	0.113215	0.666621	clu_1046_NA	TIMM23	ENSG00000265354.4
1858	-0.0653631	0.40459	0.429783	0.025193	chr10	45975512	45982523	Success	2.17847	2	0.113215	0.666621	clu_1046_NA	TIMM23	ENSG00000265354.4
1859	-0.0849289	0.443747	0.415545	-0.0282016	chr10	46015266	46016540	Success	1.02066	2	0.360356	0.808141	clu_1047_NA	NCOA4	ENSG00000266412.5
1860	0.0557228	0.0203738	0.0219603	0.00158655	chr10	46015266	46030526	Success	1.02066	2	0.360356	0.808141	clu_1047_NA	NCOA4	ENSG00000266412.5
1861	0.029206	0.535879	0.562494	0.0266151	chr10	46016694	46030526	Success	1.02066	2	0.360356	0.808141	clu_1047_NA	NCOA4	ENSG00000266412.5
1862	0.0639367	0.467046	0.475669	0.00862294	chr10	48306821	48308095	Success	1.26979	2	0.280892	0.770431	clu_1048_NA	MAPK8	ENSG00000107643.16
1863	-0.331969	0.250832	0.171945	-0.0788875	chr10	48306821	48401612	Success	1.26979	2	0.280892	0.770431	clu_1048_NA	MAPK8	ENSG00000107643.16
1864	0.268032	0.282121	0.352386	0.0702646	chr10	48308288	48401612	Success	1.26979	2	0.280892	0.770431	clu_1048_NA	MAPK8	ENSG00000107643.16
1865	0.233135	0.521204	0.634399	0.113195	chr10	48431270	48434879	Success	0.826781	1	0.198475	0.717168	clu_1049_NA	MAPK8	ENSG00000107643.16
1866	-0.233135	0.478796	0.365601	-0.113195	chr10	48431270	48434884	Success	0.826781	1	0.198475	0.717168	clu_1049_NA	MAPK8	ENSG00000107643.16
1867	0.0645315	0.79189	0.81236	0.0204701	chr10	48454161	48455002	Success	0.108511	1	0.641318	0.925147	clu_1050_NA	ARHGAP22	ENSG00000128805.14
1868	-0.0645315	0.20811	0.18764	-0.0204701	chr10	48454161	48455054	Success	0.108511	1	0.641318	0.925147	clu_1050_NA	ARHGAP22	ENSG00000128805.14
1869	0.0200252	0.324912	0.320375	-0.00453747	chr10	48459891	48479588	Success	0.773276	2	0.461499	0.861667	clu_1051_NA	ARHGAP22	ENSG00000128805.14
1870	-0.179256	0.262599	0.212148	-0.0504513	chr10	48459891	48524053	Success	0.773276	2	0.461499	0.861667	clu_1051_NA	ARHGAP22	ENSG00000128805.14
1871	0.159231	0.412489	0.467477	0.0549887	chr10	48479764	48524053	Success	0.773276	2	0.461499	0.861667	clu_1051_NA	ARHGAP22	ENSG00000128805.14
1872	-0.33098	0.16164	0.119125	-0.0425149	chr10	49942300	49943235	Success	2.59475	4	0.2684	0.763127	clu_1052_NA	TIMM23B	ENSG00000204152.11	TIMM23B-AGAP6 ENSG00000178440.7
1873	0.183165	0.239147	0.29472	0.0555729	chr10	49942300	49945032	Success	2.59475	4	0.2684	0.763127	clu_1052_NA	TIMM23B	ENSG00000204152.11	TIMM23B-AGAP6 ENSG00000178440.7
1874	0.206603	0.115283	0.145442	0.0301588	chr10	49942300	49952126	Success	2.59475	4	0.2684	0.763127	clu_1052_NA	TIMM23B	ENSG00000204152.11	TIMM23B-AGAP6 ENSG00000178440.7
1875	0.173356	0.115576	0.141043	0.0254672	chr10	49943358	49945032	Success	2.59475	4	0.2684	0.763127	clu_1052_NA	TIMM23B	ENSG00000204152.11	TIMM23B-AGAP6 ENSG00000178440.7
1876	-0.232144	0.368354	0.29967	-0.0686839	chr10	49945090	49952126	Success	2.59475	4	0.2684	0.763127	clu_1052_NA	TIMM23B	ENSG00000204152.11	TIMM23B-AGAP6 ENSG00000178440.7
1877	-0.231379	0.0678264	0.0517014	-0.0161249	chr10	56358687	56358805	Success	1.16398	2	0.312241	0.786311	clu_1053_NA	ZWINT	ENSG00000122952.17
1878	0.192787	0.105231	0.122591	0.0173605	chr10	56358687	56358909	Success	1.16398	2	0.312241	0.786311	clu_1053_NA	ZWINT	ENSG00000122952.17
1879	0.0385918	0.826943	0.825707	-0.00123552	chr10	56358724	56358805	Success	1.16398	2	0.312241	0.786311	clu_1053_NA	ZWINT	ENSG00000122952.17
1880	-0.0604472	0.400004	0.401701	0.00169711	chr10	58388819	58390765	Success	0.228221	2	0.795948	0.96218	clu_1054_NA	TFAM	ENSG00000108064.11
1881	0.134347	0.0166035	0.0202599	0.00365637	chr10	58388819	58394358	Success	0.228221	2	0.795948	0.96218	clu_1054_NA	TFAM	ENSG00000108064.11
1882	-0.0738998	0.583393	0.578039	-0.00535348	chr10	58390860	58394358	Success	0.228221	2	0.795948	0.96218	clu_1054_NA	TFAM	ENSG00000108064.11
1883	-0.2029	0.970266	0.956039	-0.0142276	chr10	60778570	60780141	Success	2.35274	1	0.0300665	0.572377	clu_1055_NA	CDK1	ENSG00000170312.16
1884	0.2029	0.0297337	0.0439613	0.0142276	chr10	60778668	60780141	Success	2.35274	1	0.0300665	0.572377	clu_1055_NA	CDK1	ENSG00000170312.16
1885	-0.0317598	0.276111	0.263597	-0.0125137	chr10	65570545	65571425	Success	0.0221954	1	0.833128	0.968464	clu_1056_NA	LINC01515	ENSG00000228065.11
1886	0.0317598	0.723889	0.736403	0.0125137	chr10	65570759	65571425	Success	0.0221954	1	0.833128	0.968464	clu_1056_NA	LINC01515	ENSG00000228065.11
1887	0.029623	0.604583	0.618655	0.0140722	chr10	68332216	68337199	Success	0.109403	1	0.639951	0.924241	clu_1057_NA	HNRNPH3	ENSG00000096746.17
1888	-0.029623	0.395417	0.381345	-0.0140722	chr10	68332235	68337199	Success	0.109403	1	0.639951	0.924241	clu_1057_NA	HNRNPH3	ENSG00000096746.17
1889	0.0930429	0.479962	0.504302	0.0243399	chr10	68337333	68337858	Success	0.420757	2	0.65655	0.930126	clu_1058_NA	HNRNPH3	ENSG00000096746.17
1890	-0.0954208	0.0374838	0.0326196	-0.0048642	chr10	68337333	68338503	Success	0.420757	2	0.65655	0.930126	clu_1058_NA	HNRNPH3	ENSG00000096746.17
1891	0.00237793	0.482554	0.463078	-0.0194757	chr10	68337996	68338503	Success	0.420757	2	0.65655	0.930126	clu_1058_NA	HNRNPH3	ENSG00000096746.17
1892	-0.089508	0.304952	0.268383	-0.0365691	chr10	68338642	68339140	Success	0.545598	1	0.296207	0.783266	clu_1059_NA	HNRNPH3	ENSG00000096746.17
1893	0.089508	0.695048	0.731617	0.0365691	chr10	68338687	68339140	Success	0.545598	1	0.296207	0.783266	clu_1059_NA	HNRNPH3	ENSG00000096746.17
1894	0.0343907	0.389526	0.406001	0.0164746	chr10	68516843	68517084	Success	0.0236277	1	0.82791	0.968464	clu_1060_NA	SLC25A16	ENSG00000122912.15
1895	-0.0343907	0.610474	0.593999	-0.0164746	chr10	68516843	68527246	Success	0.0236277	1	0.82791	0.968464	clu_1060_NA	SLC25A16	ENSG00000122912.15
1896	-0.0867776	0.46204	0.464303	0.00226298	chr10	68737048	68737845	Success	0.403168	2	0.6682	0.935313	clu_1061_NA	CCAR1	ENSG00000060339.14
1897	0.216945	0.0452214	0.0615702	0.0163488	chr10	68737048	68740629	Success	0.403168	2	0.6682	0.935313	clu_1061_NA	CCAR1	ENSG00000060339.14
1898	-0.130167	0.492739	0.474127	-0.0186118	chr10	68737889	68740629	Success	0.403168	2	0.6682	0.935313	clu_1061_NA	CCAR1	ENSG00000060339.14
1899	0.235432	0.0594966	0.0754723	0.0159757	chr10	68901471	68906226	Success	1.24861	2	0.286904	0.780068	clu_1063_NA	DDX50	ENSG00000107625.13
1900	-0.000418276	0.855292	0.857	0.00170828	chr10	68901471	68906711	Success	1.24861	2	0.286904	0.780068	clu_1063_NA	DDX50	ENSG00000107625.13
1901	-0.235014	0.0852115	0.0675276	-0.0176839	chr10	68906337	68906711	Success	1.24861	2	0.286904	0.780068	clu_1063_NA	DDX50	ENSG00000107625.13
1902	0.248115	0.527556	0.599054	0.0714983	chr10	70140141	70142668	Success	6.88322	5	0.0171631	0.543029	clu_1064_NA	TYSND1	ENSG00000156521.14
1903	-0.114418	0.0329651	0.0260498	-0.00691521	chr10	70140141	70145421	Success	6.88322	5	0.0171631	0.543029	clu_1064_NA	TYSND1	ENSG00000156521.14
1904	-0.279758	0.0223495	0.0149697	-0.0073798	chr10	70140141	70146533	Success	6.88322	5	0.0171631	0.543029	clu_1064_NA	TYSND1	ENSG00000156521.14
1905	-0.0328236	0.373065	0.319869	-0.0531962	chr10	70143972	70145421	Success	6.88322	5	0.0171631	0.543029	clu_1064_NA	TYSND1	ENSG00000156521.14
1906	-0.0945461	0.0314092	0.0253185	-0.00609067	chr10	70143972	70146533	Success	6.88322	5	0.0171631	0.543029	clu_1064_NA	TYSND1	ENSG00000156521.14
1907	0.273431	0.0126555	0.0147392	0.00208362	chr10	70143972	70146653	Success	6.88322	5	0.0171631	0.543029	clu_1064_NA	TYSND1	ENSG00000156521.14
1908	0.265058	0.0522414	0.085637	0.0333957	chr10	70142764	70143842	Success	2.01468	1	0.0447148	0.577165	clu_1065_NA	TYSND1	ENSG00000156521.14
1909	-0.265058	0.947759	0.914363	-0.0333957	chr10	70142853	70143842	Success	2.01468	1	0.0447148	0.577165	clu_1065_NA	TYSND1	ENSG00000156521.14
1910	-0.186188	0.434565	0.360267	-0.074298	chr10	70301508	70323863	Success	1.97951	2	0.138137	0.682441	clu_1066_NA	LRRC20	ENSG00000172731.14
1911	-0.0779527	0.253906	0.234557	-0.0193488	chr10	70301508	70340553	Success	1.97951	2	0.138137	0.682441	clu_1066_NA	LRRC20	ENSG00000172731.14
1912	0.264141	0.311529	0.405175	0.0936468	chr10	70324030	70340553	Success	1.97951	2	0.138137	0.682441	clu_1066_NA	LRRC20	ENSG00000172731.14
1913	-0.180261	0.931037	0.903976	-0.0270609	chr10	70479059	70525923	Success	0.592275	1	0.276432	0.76932	clu_1067_NA	PALD1	ENSG00000107719.9
1914	0.180261	0.0689631	0.0960239	0.0270609	chr10	70479170	70525923	Success	0.592275	1	0.276432	0.76932	clu_1067_NA	PALD1	ENSG00000107719.9
1915	-0.0119653	0.411771	0.415532	0.0037601	chr10	70816126	70816811	Success	0.0356094	2	0.965017	0.99366	clu_1068_NA	SGPL1	ENSG00000166224.17
1916	0.0483638	0.0596505	0.0639385	0.004288	chr10	70816126	70844473	Success	0.0356094	2	0.965017	0.99366	clu_1068_NA	SGPL1	ENSG00000166224.17
1917	-0.0363985	0.528578	0.52053	-0.00804811	chr10	70816880	70844473	Success	0.0356094	2	0.965017	0.99366	clu_1068_NA	SGPL1	ENSG00000166224.17
1918	-0.342564	0.0414549	0.021333	-0.020122	chr10	70882485	70885152	Success	2.20693	1	0.0356482	0.577165	clu_1069_NA	PCBD1	ENSG00000166228.9
1919	0.342564	0.958545	0.978667	0.020122	chr10	70884048	70885152	Success	2.20693	1	0.0356482	0.577165	clu_1069_NA	PCBD1	ENSG00000166228.9
1920	-0.0166818	0.318003	0.311174	-0.00682917	chr10	71822007	71823888	Success	0.442175	2	0.642637	0.925147	clu_1070_NA	PSAP	ENSG00000197746.14
1921	0.0365745	0.416759	0.430116	0.0133572	chr10	71822007	71825837	Success	0.442175	2	0.642637	0.925147	clu_1070_NA	PSAP	ENSG00000197746.14
1922	-0.0198927	0.265237	0.258709	-0.00652803	chr10	71823896	71825837	Success	0.442175	2	0.642637	0.925147	clu_1070_NA	PSAP	ENSG00000197746.14
1923	0.0415041	0.191542	0.204726	0.0131841	chr10	72213331	72215836	Success	0.017181	1	0.852939	0.972513	clu_1071_NA	ASCC1	ENSG00000138303.18
1924	-0.0415041	0.808458	0.795274	-0.0131841	chr10	72213331	72216207	Success	0.017181	1	0.852939	0.972513	clu_1071_NA	ASCC1	ENSG00000138303.18
1925	0.0255756	0.0293316	0.0295068	0.000175226	chr10	72216072	72220054	Success	2.91827	8	0.665536	0.933741	clu_1072_NA	ANAPC16	ENSG00000166295.9
1926	-0.116269	0.0852918	0.0744547	-0.0108371	chr10	72216072	72223888	Success	2.91827	8	0.665536	0.933741	clu_1072_NA	ANAPC16	ENSG00000166295.9
1927	0.0534242	0.0355547	0.0367772	0.00122247	chr10	72216072	72230366	Success	2.91827	8	0.665536	0.933741	clu_1072_NA	ANAPC16	ENSG00000166295.9
1928	0.116923	0.0780111	0.0859835	0.00797234	chr10	72216138	72220054	Success	2.91827	8	0.665536	0.933741	clu_1072_NA	ANAPC16	ENSG00000166295.9
1929	-0.0625547	0.18716	0.172395	-0.0147648	chr10	72216138	72223888	Success	2.91827	8	0.665536	0.933741	clu_1072_NA	ANAPC16	ENSG00000166295.9
1930	-0.10253	0.0793696	0.0702434	-0.0091262	chr10	72216138	72230366	Success	2.91827	8	0.665536	0.933741	clu_1072_NA	ANAPC16	ENSG00000166295.9
1931	0.151684	0.124474	0.142048	0.0175736	chr10	72220379	72223888	Success	2.91827	8	0.665536	0.933741	clu_1072_NA	ANAPC16	ENSG00000166295.9
1932	-0.115694	0.0238638	0.0208436	-0.00302015	chr10	72220379	72230366	Success	2.91827	8	0.665536	0.933741	clu_1072_NA	ANAPC16	ENSG00000166295.9
1933	0.0494401	0.356943	0.367748	0.0108046	chr10	72224056	72230366	Success	2.91827	8	0.665536	0.933741	clu_1072_NA	ANAPC16	ENSG00000166295.9
1934	0.0364526	0.619171	0.636206	0.0170354	chr10	72334617	72335780	Success	0.065817	1	0.716744	0.944455	clu_1073_NA	DNAJB12	ENSG00000148719.15
1935	-0.0364526	0.380829	0.363794	-0.0170354	chr10	72334617	72335834	Success	0.065817	1	0.716744	0.944455	clu_1073_NA	DNAJB12	ENSG00000148719.15
1936	0.0311921	0.809295	0.818738	0.0094429	chr10	73030370	73043887	Success	0.00944709	1	0.89067	0.980617	clu_1074_NA	P4HA1	ENSG00000122884.12
1937	-0.0311921	0.190705	0.181262	-0.0094429	chr10	73030370	73044981	Success	0.00944709	1	0.89067	0.980617	clu_1074_NA	P4HA1	ENSG00000122884.12
1938	0.0386498	0.830956	0.841538	0.0105821	chr10	73043957	73046925	Success	0.0634962	1	0.721571	0.946157	clu_1075_NA	P4HA1	ENSG00000122884.12
1939	-0.0386498	0.169044	0.158462	-0.0105821	chr10	73045051	73046925	Success	0.0634962	1	0.721571	0.946157	clu_1075_NA	P4HA1	ENSG00000122884.12
1940	0.238258	0.352737	0.467418	0.114681	chr10	73177973	73192556	Success	2.08211	1	0.0412862	0.577165	clu_1076_NA	FAM149B1	ENSG00000138286.15
1941	-0.238258	0.647263	0.532582	-0.114681	chr10	73177975	73192556	Success	2.08211	1	0.0412862	0.577165	clu_1076_NA	FAM149B1	ENSG00000138286.15
1942	-0.0753095	0.324758	0.292637	-0.0321207	chr10	73228160	73230422	Success	0.141784	1	0.594372	0.908096	clu_1077_NA	FAM149B1	ENSG00000138286.15
1943	0.0753095	0.675242	0.707363	0.0321207	chr10	73228184	73230422	Success	0.141784	1	0.594372	0.908096	clu_1077_NA	FAM149B1	ENSG00000138286.15
1944	-0.118445	0.08783	0.0895625	0.00173254	chr10	73246176	73246439	Success	1.271	2	0.280552	0.770431	clu_1078_NA	DNAJC9	ENSG00000213551.7
1945	-0.200388	0.828586	0.778455	-0.0501305	chr10	73246176	73246688	Success	1.271	2	0.280552	0.770431	clu_1078_NA	DNAJC9	ENSG00000213551.7
1946	0.318833	0.0835845	0.131982	0.048398	chr10	73246586	73246688	Success	1.271	2	0.280552	0.770431	clu_1078_NA	DNAJC9	ENSG00000213551.7
1947	-0.0603636	0.955306	0.949859	-0.00544742	chr10	73252023	73252470	Success	0.223886	1	0.503395	0.874123	clu_1079_NA	MRPS16	ENSG00000182180.14
1948	0.0603636	0.0446938	0.0501413	0.00544742	chr10	73252037	73252470	Success	0.223886	1	0.503395	0.874123	clu_1079_NA	MRPS16	ENSG00000182180.14
1949	-0.16243	0.600033	0.520175	-0.0798581	chr10	73446573	73454412	Success	0.544751	1	0.296582	0.783266	clu_1080_NA	PPP3CB	ENSG00000107758.15
1950	0.16243	0.399967	0.479825	0.0798581	chr10	73446576	73454412	Success	0.544751	1	0.296582	0.783266	clu_1080_NA	PPP3CB	ENSG00000107758.15
1951	0.330578	0.310968	0.428225	0.117257	chr10	73500838	73504850	Success	2.43953	2	0.0872019	0.633473	clu_1081_NA	USP54	ENSG00000166348.18
1952	-0.462234	0.407389	0.253893	-0.153495	chr10	73500838	73505308	Success	2.43953	2	0.0872019	0.633473	clu_1081_NA	USP54	ENSG00000166348.18
1953	0.131656	0.281644	0.317882	0.0362382	chr10	73504990	73505308	Success	2.43953	2	0.0872019	0.633473	clu_1081_NA	USP54	ENSG00000166348.18
1954	0.108514	0.87354	0.895637	0.0220966	chr10	73744437	73746805	Success	0.322353	1	0.422012	0.840411	clu_1082_NA	SEC24C	ENSG00000176986.16
1955	-0.108514	0.12646	0.104363	-0.0220966	chr10	73746716	73746805	Success	0.322353	1	0.422012	0.840411	clu_1082_NA	SEC24C	ENSG00000176986.16
1956	0.129149	0.777289	0.8188	0.0415103	chr10	73773041	73773190	Success	0.356833	1	0.398229	0.828025	clu_1083_NA	FUT11	ENSG00000196968.11
1957	-0.129149	0.222711	0.1812	-0.0415103	chr10	73773041	73773194	Success	0.356833	1	0.398229	0.828025	clu_1083_NA	FUT11	ENSG00000196968.11
1958	-0.0983842	0.597964	0.549888	-0.0480754	chr10	73794330	73794541	Success	0.27753	1	0.456257	0.85953	clu_1084_NA	ZSWIM8	ENSG00000214655.10
1959	0.0983842	0.402036	0.450112	0.0480754	chr10	73794330	73794556	Success	0.27753	1	0.456257	0.85953	clu_1084_NA	ZSWIM8	ENSG00000214655.10
1960	0.104427	0.673781	0.717924	0.0441436	chr10	73800170	73800296	Success	0.432378	1	0.352411	0.807862	clu_1085_NA	ZSWIM8	ENSG00000214655.10
1961	-0.104427	0.326219	0.282076	-0.0441436	chr10	73800194	73800296	Success	0.432378	1	0.352411	0.807862	clu_1085_NA	ZSWIM8	ENSG00000214655.10
1962	0.0626206	0.256205	0.281238	0.0250327	chr10	73817554	73819532	Success	0.900011	2	0.406565	0.834691	clu_1086_NA	CAMK2G	ENSG00000148660.20
1963	-0.153406	0.49475	0.437575	-0.0571747	chr10	73817554	73821682	Success	0.900011	2	0.406565	0.834691	clu_1086_NA	CAMK2G	ENSG00000148660.20
1964	0.090785	0.249045	0.281187	0.0321421	chr10	73819645	73821682	Success	0.900011	2	0.406565	0.834691	clu_1086_NA	CAMK2G	ENSG00000148660.20
1965	-0.0499509	0.366678	0.362846	-0.00383236	chr10	73824084	73825279	Success	0.457039	3	0.822029	0.967777	clu_1087_NA	CAMK2G	ENSG00000148660.20
1966	-0.11677	0.0899799	0.0832844	-0.00669551	chr10	73824084	73825321	Success	0.457039	3	0.822029	0.967777	clu_1087_NA	CAMK2G	ENSG00000148660.20
1967	0.230849	0.0710289	0.0930727	0.0220437	chr10	73824084	73837468	Success	0.457039	3	0.822029	0.967777	clu_1087_NA	CAMK2G	ENSG00000148660.20
1968	-0.0641284	0.472313	0.460797	-0.0115159	chr10	73825347	73837468	Success	0.457039	3	0.822029	0.967777	clu_1087_NA	CAMK2G	ENSG00000148660.20
1969	-0.074237	0.375605	0.341651	-0.0339545	chr10	74138382	74138806	Success	0.620673	2	0.537583	0.884947	clu_1088_NA	AP3M1	ENSG00000185009.12
1970	-0.0568347	0.204035	0.188848	-0.0151867	chr10	74138382	74150755	Success	0.620673	2	0.537583	0.884947	clu_1088_NA	AP3M1	ENSG00000185009.12
1971	0.131072	0.42036	0.469501	0.0491411	chr10	74138931	74150755	Success	0.620673	2	0.537583	0.884947	clu_1088_NA	AP3M1	ENSG00000185009.12
1972	-0.108947	0.348974	0.30123	-0.0477439	chr10	74151343	74200764	Success	0.554362	1	0.29236	0.781446	clu_1089_NA	ADK	ENSG00000156110.14
1973	0.108947	0.651026	0.69877	0.0477439	chr10	74176886	74200764	Success	0.554362	1	0.29236	0.781446	clu_1089_NA	ADK	ENSG00000156110.14
1974	-0.00275101	0.771766	0.770796	-0.000970591	chr10	75111722	75150514	Success	0.00013844	1	0.986724	0.999995	clu_1090_NA	SAMD8	ENSG00000156671.15
1975	0.00275101	0.228234	0.229204	0.000970591	chr10	75111778	75150514	Success	0.00013844	1	0.986724	0.999995	clu_1090_NA	SAMD8	ENSG00000156671.15
1976	-0.27064	0.0157028	0.00919949	-0.00650336	chr10	75210716	75211134	Success	2.36824	1	0.0295293	0.572377	clu_1091_NA	VDAC2	ENSG00000165637.13
1977	0.27064	0.984297	0.990801	0.00650336	chr10	75210938	75211134	Success	2.36824	1	0.0295293	0.572377	clu_1091_NA	VDAC2	ENSG00000165637.13
1978	0.275381	0.00768385	0.0105475	0.00286361	chr10	75214070	75217888	Success	0.717251	2	0.488092	0.871267	clu_1092_NA	VDAC2	ENSG00000165637.13
1979	-0.0421603	0.980274	0.979512	-0.000761492	chr10	75214070	75219063	Success	0.717251	2	0.488092	0.871267	clu_1092_NA	VDAC2	ENSG00000165637.13
1980	-0.233221	0.0120424	0.00994032	-0.00210211	chr10	75217991	75219063	Success	0.717251	2	0.488092	0.871267	clu_1092_NA	VDAC2	ENSG00000165637.13
1981	-0.203396	0.950064	0.926831	-0.0232332	chr10	75234225	75234610	Success	1.40752	1	0.0933851	0.642041	clu_1093_NA	COMTD1	ENSG00000165644.11
1982	0.203396	0.0499358	0.0731689	0.0232332	chr10	75234435	75234610	Success	1.40752	1	0.0933851	0.642041	clu_1093_NA	COMTD1	ENSG00000165644.11
1983	-0.151253	0.966979	0.95583	-0.0111493	chr10	75234992	75235060	Success	0.540391	1	0.298523	0.785121	clu_1094_NA	COMTD1	ENSG00000165644.11
1984	0.151253	0.0330212	0.0441705	0.0111493	chr10	75234992	75235064	Success	0.540391	1	0.298523	0.785121	clu_1094_NA	COMTD1	ENSG00000165644.11
1985	-0.0839828	0.41717	0.418891	0.00172115	chr10	75235372	75235616	Success	0.550342	2	0.576752	0.900321	clu_1095_NA	COMTD1	ENSG00000165644.11
1986	0.202482	0.0428432	0.0572902	0.014447	chr10	75235372	75235835	Success	0.550342	2	0.576752	0.900321	clu_1095_NA	COMTD1	ENSG00000165644.11
1987	-0.118499	0.539987	0.523819	-0.0161681	chr10	75235743	75235835	Success	0.550342	2	0.576752	0.900321	clu_1095_NA	COMTD1	ENSG00000165644.11
1988	-0.0560061	0.00633419	0.00570873	-0.000625461	chr10	78037304	78037439	Success	11.5089	4	0.000125595	0.141522	clu_1096_NA	RPS24	ENSG00000138326.21
1989	0.0821758	0.396004	0.409789	0.0137844	chr10	78037304	78040204	Success	11.5089	4	0.000125595	0.141522	clu_1096_NA	RPS24	ENSG00000138326.21
1990	-0.0625142	0.257097	0.230207	-0.0268897	chr10	78037304	78040615	Success	11.5089	4	0.000125595	0.141522	clu_1096_NA	RPS24	ENSG00000138326.21
1991	-0.0536215	0.00630755	0.0056983	-0.000609258	chr10	78037441	78040204	Success	11.5089	4	0.000125595	0.141522	clu_1096_NA	RPS24	ENSG00000138326.21
1992	0.089966	0.334257	0.348597	0.0143401	chr10	78040225	78040615	Success	11.5089	4	0.000125595	0.141522	clu_1096_NA	RPS24	ENSG00000138326.21
1993	0.0263311	0.0285293	0.0300257	0.00149636	chr10	79352392	79353645	Success	0.0239088	1	0.826905	0.96837	clu_1097_NA	PPIF	ENSG00000108179.14
1994	-0.0263311	0.971471	0.969974	-0.00149636	chr10	79352392	79353707	Success	0.0239088	1	0.826905	0.96837	clu_1097_NA	PPIF	ENSG00000108179.14
1995	-0.0480385	0.19485	0.180218	-0.0146327	chr10	79686461	79766271	Success	0.0474855	1	0.75795	0.948923	clu_1098_NA	NUTM2B-AS1	ENSG00000225484.7
1996	0.0480385	0.80515	0.819782	0.0146327	chr10	79692056	79766271	Success	0.0474855	1	0.75795	0.948923	clu_1098_NA	NUTM2B-AS1	ENSG00000225484.7
1997	-0.288478	0.832997	0.736929	-0.0960687	chr10	79808832	79814613	Success	1.37091	1	0.0977534	0.644806	clu_1099_NA	NUTM2B-AS1	ENSG00000225484.7
1998	0.288478	0.167003	0.263071	0.0960687	chr10	79808963	79814613	Success	1.37091	1	0.0977534	0.644806	clu_1099_NA	NUTM2B-AS1	ENSG00000225484.7
[truncated: 13,171 more rows]

## Sheet: UPF3A_OE_HeLa
ID	logef	control	UPF3A_OE_HeLa	deltapsi	chr	start	end	status	loglr	df	p	p.adjust	clusterID	gene_name	gene_id	altgenes
0	0.174514	0.444434	0.531419	0.0869851	chr1	939129	939272	Success	1.96041	1	0.0476918	0.612067	clu_307_NA	SAMD11	ENSG00000187634.12
1	-0.174514	0.555566	0.468581	-0.0869851	chr1	939129	939275	Success	1.96041	1	0.0476918	0.612067	clu_307_NA	SAMD11	ENSG00000187634.12
2	0.0623717	0.354678	0.354391	-0.000286374	chr1	939412	941144	Success	0.648076	3	0.730047	0.961018	clu_308_NA	SAMD11	ENSG00000187634.12
3	0.0648306	0.0844873	0.0846269	0.000139617	chr1	939412	942136	Success	0.648076	3	0.730047	0.961018	clu_308_NA	SAMD11	ENSG00000187634.12
4	-0.245554	0.0982344	0.072141	-0.0260934	chr1	939460	941144	Success	0.648076	3	0.730047	0.961018	clu_308_NA	SAMD11	ENSG00000187634.12
5	0.118352	0.462601	0.488841	0.0262402	chr1	941306	942136	Success	0.648076	3	0.730047	0.961018	clu_308_NA	SAMD11	ENSG00000187634.12
6	-0.0703872	0.333708	0.303173	-0.0305355	chr1	944800	945042	Success	0.539395	1	0.298968	0.8174	clu_309_NA	NOC2L	ENSG00000188976.11
7	0.0703872	0.666292	0.696827	0.0305355	chr1	944800	945057	Success	0.539395	1	0.298968	0.8174	clu_309_NA	NOC2L	ENSG00000188976.11
8	0.053166	0.06242	0.0689402	0.00652018	chr1	1228946	1231507	Success	0.112295	1	0.635565	0.941147	clu_310_NA	SDF4	ENSG00000078808.17
9	-0.053166	0.93758	0.93106	-0.00652018	chr1	1228946	1231892	Success	0.112295	1	0.635565	0.941147	clu_310_NA	SDF4	ENSG00000078808.17
10	-0.0584514	0.120082	0.106991	-0.013091	chr1	1257310	1262269	Success	0.186082	2	0.830206	0.981738	clu_311_NA	UBE2J2	ENSG00000160087.20
11	0.08191	0.790951	0.810918	0.019967	chr1	1257310	1263346	Success	0.186082	2	0.830206	0.981738	clu_311_NA	UBE2J2	ENSG00000160087.20
12	-0.0234586	0.0889675	0.0820914	-0.00687607	chr1	1262390	1263346	Success	0.186082	2	0.830206	0.981738	clu_311_NA	UBE2J2	ENSG00000160087.20
13	0.203077	0.523386	0.622405	0.0990183	chr1	1338653	1339287	Success	3.0547	1	0.0134465	0.534904	clu_312_NA	DVL1	ENSG00000107404.20
14	-0.203077	0.476614	0.377595	-0.0990183	chr1	1338653	1339362	Success	3.0547	1	0.0134465	0.534904	clu_312_NA	DVL1	ENSG00000107404.20
15	-0.205136	0.337495	0.301379	-0.0361164	chr1	1374790	1374997	Success	2.35649	2	0.0947524	0.677585	clu_313_NA	AURKAIP1	ENSG00000175756.13
16	0.286236	0.0643745	0.0939635	0.029589	chr1	1374790	1375075	Success	2.35649	2	0.0947524	0.677585	clu_313_NA	AURKAIP1	ENSG00000175756.13
17	-0.0810993	0.59813	0.604658	0.00652736	chr1	1374790	1375154	Success	2.35649	2	0.0947524	0.677585	clu_313_NA	AURKAIP1	ENSG00000175756.13
18	-0.243696	0.289056	0.199828	-0.0892274	chr1	1390865	1393396	Success	1.43899	1	0.0897989	0.663976	clu_314_NA	CCNL2	ENSG00000221978.12
19	0.243696	0.710944	0.800172	0.0892274	chr1	1392803	1393396	Success	1.43899	1	0.0897989	0.663976	clu_314_NA	CCNL2	ENSG00000221978.12
20	0.17813	0.424218	0.503078	0.0788603	chr1	1753649	1754051	Success	2.46582	2	0.0849391	0.645289	clu_318_NA	NADK	ENSG00000008130.15
21	-0.0183792	0.0769297	0.0749545	-0.0019752	chr1	1753649	1754284	Success	2.46582	2	0.0849391	0.645289	clu_318_NA	NADK	ENSG00000008130.15
22	-0.159751	0.498853	0.421967	-0.0768851	chr1	1754208	1754284	Success	2.46582	2	0.0849391	0.645289	clu_318_NA	NADK	ENSG00000008130.15
23	0.166096	0.865049	0.899354	0.0343048	chr1	1756608	1757181	Success	0.448921	1	0.343361	0.828879	clu_319_NA	NADK	ENSG00000008130.15
24	-0.166096	0.134951	0.100646	-0.0343048	chr1	1756882	1757181	Success	0.448921	1	0.343361	0.828879	clu_319_NA	NADK	ENSG00000008130.15
25	0.248699	0.282831	0.342127	0.0592959	chr1	1765446	1778289	Success	2.21807	2	0.108818	0.703412	clu_320_NA	NADK	ENSG00000008130.15	GNB1 ENSG00000078369.18
26	-0.375464	0.260343	0.168708	-0.091635	chr1	1765446	1890820	Success	2.21807	2	0.108818	0.703412	clu_320_NA	NADK	ENSG00000008130.15	GNB1 ENSG00000078369.18
27	0.126765	0.456826	0.489165	0.0323391	chr1	1839238	1890820	Success	2.21807	2	0.108818	0.703412	clu_320_NA	NADK	ENSG00000008130.15	GNB1 ENSG00000078369.18
28	0.217706	0.928252	0.952373	0.024121	chr1	1787053	1787322	Success	0.719687	1	0.230241	0.786743	clu_321_NA	GNB1	ENSG00000078369.18
29	-0.217706	0.0717482	0.0476272	-0.024121	chr1	1787053	1787326	Success	0.719687	1	0.230241	0.786743	clu_321_NA	GNB1	ENSG00000078369.18
30	-0.0524636	0.166163	0.152129	-0.0140335	chr1	2189781	2192845	Success	0.0506116	1	0.750367	0.963386	clu_322_NA	FAAP20	ENSG00000162585.17
31	0.0524636	0.833837	0.847871	0.0140335	chr1	2189781	2193639	Success	0.0506116	1	0.750367	0.963386	clu_322_NA	FAAP20	ENSG00000162585.17
32	0.1451	0.0323907	0.0411372	0.00874646	chr1	2391958	2393208	Success	1.21108	3	0.489525	0.885281	clu_323_NA	RER1	ENSG00000157916.20
33	-0.0197298	0.0727888	0.078396	0.00560719	chr1	2391958	2393270	Success	1.21108	3	0.489525	0.885281	clu_323_NA	RER1	ENSG00000157916.20
34	-0.163631	0.67492	0.629486	-0.0454339	chr1	2391958	2395784	Success	1.21108	3	0.489525	0.885281	clu_323_NA	RER1	ENSG00000157916.20
35	0.0382606	0.2199	0.250981	0.0310802	chr1	2393355	2395784	Success	1.21108	3	0.489525	0.885281	clu_323_NA	RER1	ENSG00000157916.20
36	0.102249	0.329861	0.339963	0.0101015	chr1	6186816	6192930	Success	1.57829	3	0.368109	0.83717	clu_324_NA	AL031847.2	ENSG00000285629.1	RPL22 ENSG00000116251.11
37	-0.123132	0.00323667	0.00266267	-0.000574004	chr1	6186816	6192947	Success	1.57829	3	0.368109	0.83717	clu_324_NA	AL031847.2	ENSG00000285629.1	RPL22 ENSG00000116251.11
38	-0.0371094	0.00218474	0.00195875	-0.000225998	chr1	6186816	6197652	Success	1.57829	3	0.368109	0.83717	clu_324_NA	AL031847.2	ENSG00000285629.1	RPL22 ENSG00000116251.11
39	0.0579928	0.664718	0.655416	-0.00930149	chr1	6193054	6197652	Success	1.57829	3	0.368109	0.83717	clu_324_NA	AL031847.2	ENSG00000285629.1	RPL22 ENSG00000116251.11
40	0.123218	0.430621	0.459062	0.0284408	chr1	6232119	6233474	Success	2.25611	4	0.341101	0.828879	clu_325_NA	ICMT	ENSG00000116237.16
41	-0.372502	0.0365739	0.0237497	-0.0128242	chr1	6232119	6234886	Success	2.25611	4	0.341101	0.828879	clu_325_NA	ICMT	ENSG00000116237.16
42	0.211464	0.0459211	0.0534704	0.00754925	chr1	6233643	6234405	Success	2.25611	4	0.341101	0.828879	clu_325_NA	ICMT	ENSG00000116237.16
43	0.00905521	0.451214	0.429119	-0.0220945	chr1	6233643	6234886	Success	2.25611	4	0.341101	0.828879	clu_325_NA	ICMT	ENSG00000116237.16
44	0.0287652	0.0356699	0.0345985	-0.00107138	chr1	6234511	6234886	Success	2.25611	4	0.341101	0.828879	clu_325_NA	ICMT	ENSG00000116237.16
45	-0.12724	0.52899	0.488921	-0.0400693	chr1	6785575	6820181	Success	0.828316	2	0.436784	0.872371	clu_326_NA	CAMTA1	ENSG00000171735.19
46	0.113603	0.0883896	0.103941	0.0155519	chr1	6785575	6825092	Success	0.828316	2	0.436784	0.872371	clu_326_NA	CAMTA1	ENSG00000171735.19
47	0.0136373	0.38262	0.407137	0.0245174	chr1	6820250	6825092	Success	0.828316	2	0.436784	0.872371	clu_326_NA	CAMTA1	ENSG00000171735.19
48	0.0537357	0.55153	0.577941	0.0264108	chr1	7961735	7962763	Success	0.560317	1	0.289782	0.81635	clu_327_NA	PARK7	ENSG00000116288.13
49	-0.0537357	0.44847	0.422059	-0.0264108	chr1	7961793	7962763	Success	0.560317	1	0.289782	0.81635	clu_327_NA	PARK7	ENSG00000116288.13
50	0.071409	0.0111922	0.0128882	0.00169608	chr1	8874914	8878580	Success	0.575123	1	0.283498	0.813356	clu_328_NA	ENO1	ENSG00000074800.16
51	-0.071409	0.988808	0.987112	-0.00169608	chr1	8874917	8878580	Success	0.575123	1	0.283498	0.813356	clu_328_NA	ENO1	ENSG00000074800.16
52	-0.0932663	0.462302	0.432691	-0.0296109	chr1	9736042	9737498	Success	0.590273	2	0.554176	0.913604	clu_329_NA	CLSTN1	ENSG00000171603.18
53	0.116331	0.182794	0.210979	0.0281857	chr1	9736042	9741094	Success	0.590273	2	0.554176	0.913604	clu_329_NA	CLSTN1	ENSG00000171603.18
54	-0.0230642	0.354905	0.35633	0.0014252	chr1	9737554	9741094	Success	0.590273	2	0.554176	0.913604	clu_329_NA	CLSTN1	ENSG00000171603.18
55	-0.215198	0.118444	0.0847384	-0.0337052	chr1	9751662	9773272	Success	1.20668	3	0.491154	0.885281	clu_330_NA	CLSTN1	ENSG00000171603.18
56	-0.111266	0.117719	0.0934443	-0.0242749	chr1	9755309	9756481	Success	1.20668	3	0.491154	0.885281	clu_330_NA	CLSTN1	ENSG00000171603.18
57	0.204331	0.653181	0.710888	0.0577071	chr1	9755309	9773272	Success	1.20668	3	0.491154	0.885281	clu_330_NA	CLSTN1	ENSG00000171603.18
58	0.122134	0.110656	0.110929	0.000272984	chr1	9756510	9773272	Success	1.20668	3	0.491154	0.885281	clu_330_NA	CLSTN1	ENSG00000171603.18
59	-0.11618	0.692899	0.641378	-0.0515216	chr1	10297246	10303163	Success	0.274685	1	0.458576	0.876132	clu_331_NA	KIF1B	ENSG00000054523.17
60	0.11618	0.307101	0.358622	0.0515216	chr1	10297246	10320043	Success	0.274685	1	0.458576	0.876132	clu_331_NA	KIF1B	ENSG00000054523.17
61	0.026513	0.437479	0.450569	0.0130896	chr1	10430568	10433842	Success	0.00586973	1	0.913719	0.991489	clu_332_NA	CENPS-CORT	ENSG00000251503.8	CENPS ENSG00000175279.22
62	-0.026513	0.562521	0.549431	-0.0130896	chr1	10431401	10433842	Success	0.00586973	1	0.913719	0.991489	clu_332_NA	CENPS-CORT	ENSG00000251503.8	CENPS ENSG00000175279.22
63	-0.535381	0.294211	0.125014	-0.169197	chr1	11748589	11750077	Success	3.65795	1	0.00683474	0.521758	clu_333_NA	AGTRAP	ENSG00000177674.16
64	0.535381	0.705789	0.874986	0.169197	chr1	11748610	11750077	Success	3.65795	1	0.00683474	0.521758	clu_333_NA	AGTRAP	ENSG00000177674.16
65	0.189544	0.18641	0.191087	0.00467714	chr1	11980484	11981970	Success	3.57345	3	0.0673602	0.622867	clu_334_NA	MFN2	ENSG00000116688.17
66	0.00979628	0.0750998	0.0643187	-0.010781	chr1	11980484	11981974	Success	3.57345	3	0.0673602	0.622867	clu_334_NA	MFN2	ENSG00000116688.17
67	-0.430596	0.0863368	0.0476031	-0.0387337	chr1	11980484	11989165	Success	3.57345	3	0.0673602	0.622867	clu_334_NA	MFN2	ENSG00000116688.17
68	0.231256	0.652154	0.696991	0.0448376	chr1	11982114	11989165	Success	3.57345	3	0.0673602	0.622867	clu_334_NA	MFN2	ENSG00000116688.17
69	-0.311167	0.390871	0.353273	-0.0375979	chr1	15426018	15427150	Success	4.79051	2	0.00830825	0.521758	clu_335_NA	EFHD2	ENSG00000142634.13
70	0.553217	0.0482628	0.103535	0.0552721	chr1	15426018	15428593	Success	4.79051	2	0.00830825	0.521758	clu_335_NA	EFHD2	ENSG00000142634.13
71	-0.24205	0.560866	0.543192	-0.0176742	chr1	15427284	15428593	Success	4.79051	2	0.00830825	0.521758	clu_335_NA	EFHD2	ENSG00000142634.13
72	-0.266155	0.487152	0.413287	-0.0738654	chr1	15495452	15504611	Success	1.44438	2	0.235891	0.786743	clu_336_NA	CASP9	ENSG00000132906.18
73	0.270219	0.061086	0.0886079	0.0275219	chr1	15495452	15518110	Success	1.44438	2	0.235891	0.786743	clu_336_NA	CASP9	ENSG00000132906.18
74	-0.00406367	0.451762	0.498105	0.0463435	chr1	15507907	15518110	Success	1.44438	2	0.235891	0.786743	clu_336_NA	CASP9	ENSG00000132906.18
75	-0.115972	0.406098	0.379234	-0.0268636	chr1	15719920	15721329	Success	2.81179	2	0.0600974	0.619889	clu_337_NA	PLEKHM2	ENSG00000116786.13
76	0.376232	0.195557	0.298753	0.103196	chr1	15719920	15725317	Success	2.81179	2	0.0600974	0.619889	clu_337_NA	PLEKHM2	ENSG00000116786.13
77	-0.260259	0.398345	0.322013	-0.0763321	chr1	15721388	15725317	Success	2.81179	2	0.0600974	0.619889	clu_337_NA	PLEKHM2	ENSG00000116786.13
78	0.179795	0.354513	0.440367	0.0858546	chr1	16315435	16316437	Success	0.481525	1	0.326419	0.828879	clu_338_NA	FBXO42	ENSG00000037637.11
79	-0.179795	0.645487	0.559633	-0.0858546	chr1	16315435	16352255	Success	0.481525	1	0.326419	0.828879	clu_338_NA	FBXO42	ENSG00000037637.11
80	-0.221074	0.196105	0.146739	-0.049366	chr1	16367308	16391375	Success	3.44926	4	0.141349	0.734874	clu_339_NA	SZRD1	ENSG00000055070.17
81	0.22146	0.294164	0.342638	0.0484743	chr1	16367308	16393228	Success	3.44926	4	0.141349	0.734874	clu_339_NA	SZRD1	ENSG00000055070.17
82	0.187181	0.274573	0.309042	0.0344688	chr1	16367308	16393231	Success	3.44926	4	0.141349	0.734874	clu_339_NA	SZRD1	ENSG00000055070.17
83	-0.0685585	0.156536	0.136429	-0.0201068	chr1	16391424	16393228	Success	3.44926	4	0.141349	0.734874	clu_339_NA	SZRD1	ENSG00000055070.17
84	-0.119009	0.0786231	0.0651528	-0.0134703	chr1	16391424	16393231	Success	3.44926	4	0.141349	0.734874	clu_339_NA	SZRD1	ENSG00000055070.17
85	-0.0249388	0.0240025	0.0239564	-4.61025e-05	chr1	19597109	19617258	Success	0.356874	3	0.869966	0.984409	clu_341_NA	MICOS10	ENSG00000173436.15	MICOS10-NBL1 ENSG00000270136.6,NBL1 ENSG00000158747.14
86	0.00597486	0.482882	0.497086	0.0142042	chr1	19597109	19622100	Success	0.356874	3	0.869966	0.984409	clu_341_NA	MICOS10	ENSG00000173436.15	MICOS10-NBL1 ENSG00000270136.6,NBL1 ENSG00000158747.14
87	0.0773486	0.0212206	0.0234609	0.00224035	chr1	19597109	19623474	Success	0.356874	3	0.869966	0.984409	clu_341_NA	MICOS10	ENSG00000173436.15	MICOS10-NBL1 ENSG00000270136.6,NBL1 ENSG00000158747.14
88	-0.0583846	0.471895	0.455497	-0.0163984	chr1	19622147	19623474	Success	0.356874	3	0.869966	0.984409	clu_341_NA	MICOS10	ENSG00000173436.15	MICOS10-NBL1 ENSG00000270136.6,NBL1 ENSG00000158747.14
89	0.275956	0.904009	0.942378	0.0383688	chr1	20749882	20757166	Success	1.67792	1	0.0669671	0.622867	clu_342_NA	HP1BP3	ENSG00000127483.19
90	-0.275956	0.0959913	0.0576224	-0.0383688	chr1	20749975	20757166	Success	1.67792	1	0.0669671	0.622867	clu_342_NA	HP1BP3	ENSG00000127483.19
91	0.00659853	0.634889	0.629841	-0.0050471	chr1	20779911	20780345	Success	2.95411	4	0.206108	0.77462	clu_343_NA	HP1BP3	ENSG00000127483.19
92	-0.0133007	0.0668243	0.0649869	-0.00183737	chr1	20779911	20780350	Success	2.95411	4	0.206108	0.77462	clu_343_NA	HP1BP3	ENSG00000127483.19
93	-0.134497	0.124655	0.10739	-0.0172643	chr1	20779911	20787195	Success	2.95411	4	0.206108	0.77462	clu_343_NA	HP1BP3	ENSG00000127483.19
94	-0.331161	0.0878206	0.0621503	-0.0256703	chr1	20780540	20786186	Success	2.95411	4	0.206108	0.77462	clu_343_NA	HP1BP3	ENSG00000127483.19
95	0.47236	0.0858119	0.135631	0.0498191	chr1	20780540	20787195	Success	2.95411	4	0.206108	0.77462	clu_343_NA	HP1BP3	ENSG00000127483.19
96	0.357767	0.0554063	0.0962669	0.0408606	chr1	20773610	20775724	Success	1.8553	2	0.156405	0.750172	clu_344_NA	HP1BP3	ENSG00000127483.19
97	-0.251617	0.867292	0.819277	-0.0480149	chr1	20773610	20776597	Success	1.8553	2	0.156405	0.750172	clu_344_NA	HP1BP3	ENSG00000127483.19
98	-0.106149	0.0773017	0.084456	0.0071543	chr1	20776005	20776597	Success	1.8553	2	0.156405	0.750172	clu_344_NA	HP1BP3	ENSG00000127483.19
99	0.0384512	0.548761	0.567723	0.0189623	chr1	20950108	20969474	Success	0.0448464	1	0.764568	0.96747	clu_345_NA	EIF4G3	ENSG00000075151.20
100	-0.0384512	0.451239	0.432277	-0.0189623	chr1	20950111	20969474	Success	0.0448464	1	0.764568	0.96747	clu_345_NA	EIF4G3	ENSG00000075151.20
101	-0.0780469	0.266835	0.237428	-0.0294073	chr1	21721163	21721650	Success	0.238074	1	0.490172	0.885281	clu_346_NA	USP48	ENSG00000090686.16
102	0.0780469	0.733165	0.762572	0.0294073	chr1	21721166	21721650	Success	0.238074	1	0.490172	0.885281	clu_346_NA	USP48	ENSG00000090686.16
103	0.098655	0.102155	0.121725	0.0195699	chr1	21729829	21736446	Success	0.132416	1	0.606819	0.930377	clu_347_NA	USP48	ENSG00000090686.16
104	-0.098655	0.897845	0.878275	-0.0195699	chr1	21729832	21736446	Success	0.132416	1	0.606819	0.930377	clu_347_NA	USP48	ENSG00000090686.16
105	0.188488	0.864776	0.89875	0.0339736	chr1	22052742	22078429	Success	1.75107	2	0.173588	0.755112	clu_348_NA	CDC42	ENSG00000070831.17
106	0.134489	0.0469801	0.0462592	-0.00072096	chr1	22052868	22078429	Success	1.75107	2	0.173588	0.755112	clu_348_NA	CDC42	ENSG00000070831.17
107	-0.322977	0.0882437	0.0549911	-0.0332526	chr1	22074219	22078429	Success	1.75107	2	0.173588	0.755112	clu_348_NA	CDC42	ENSG00000070831.17
108	-0.0419088	0.249647	0.233859	-0.0157874	chr1	23030634	23044427	Success	0.557526	2	0.572624	0.921645	clu_349_NA	KDM1A	ENSG00000004487.16
109	0.074179	0.53118	0.558839	0.0276592	chr1	23030634	23050387	Success	0.557526	2	0.572624	0.921645	clu_349_NA	KDM1A	ENSG00000004487.16
110	-0.0322702	0.219173	0.207302	-0.0118718	chr1	23044486	23050387	Success	0.557526	2	0.572624	0.921645	clu_349_NA	KDM1A	ENSG00000004487.16
111	0.287394	0.0439312	0.0754792	0.031548	chr1	23082366	23082450	Success	2.59395	1	0.0227446	0.570787	clu_350_NA	KDM1A	ENSG00000004487.16
112	-0.287394	0.956069	0.924521	-0.031548	chr1	23082366	23083179	Success	2.59395	1	0.0227446	0.570787	clu_350_NA	KDM1A	ENSG00000004487.16
113	-0.111099	0.288324	0.244949	-0.0433752	chr1	23109127	23109585	Success	0.280891	1	0.453543	0.876132	clu_351_NA	LUZP1	ENSG00000169641.13
114	0.111099	0.711676	0.755051	0.0433752	chr1	23109127	23168766	Success	0.280891	1	0.453543	0.876132	clu_351_NA	LUZP1	ENSG00000169641.13
115	0.107413	0.820693	0.850162	0.0294696	chr1	23318688	23321528	Success	0.856065	1	0.190709	0.770621	clu_352_NA	HNRNPR	ENSG00000125944.20
116	-0.107413	0.179307	0.149838	-0.0294696	chr1	23318697	23321528	Success	0.856065	1	0.190709	0.770621	clu_352_NA	HNRNPR	ENSG00000125944.20
117	0.000149354	0.466142	0.450217	-0.0159254	chr1	23323732	23333518	Success	0.577351	2	0.561383	0.916822	clu_353_NA	HNRNPR	ENSG00000125944.20
118	-0.0701986	0.0233657	0.0210344	-0.00233129	chr1	23323732	23337754	Success	0.577351	2	0.561383	0.916822	clu_353_NA	HNRNPR	ENSG00000125944.20
119	0.0700492	0.510492	0.528749	0.0182567	chr1	23333631	23337754	Success	0.577351	2	0.561383	0.916822	clu_353_NA	HNRNPR	ENSG00000125944.20
120	0.132765	0.303775	0.340967	0.0371924	chr1	23338608	23340852	Success	1.85637	3	0.294201	0.816559	clu_354_NA	HNRNPR	ENSG00000125944.20
121	-0.029994	0.440136	0.419819	-0.0203166	chr1	23338608	23344211	Success	1.85637	3	0.294201	0.816559	clu_354_NA	HNRNPR	ENSG00000125944.20
122	-0.0471118	0.142193	0.133328	-0.00886556	chr1	23341017	23344211	Success	1.85637	3	0.294201	0.816559	clu_354_NA	HNRNPR	ENSG00000125944.20
123	-0.055659	0.113896	0.105886	-0.00801016	chr1	23341020	23344211	Success	1.85637	3	0.294201	0.816559	clu_354_NA	HNRNPR	ENSG00000125944.20
124	-0.00489072	0.994111	0.994053	-5.75444e-05	chr1	23559019	23559127	Success	0.00042822	1	0.976653	0.99708	clu_355_NA	ID3	ENSG00000117318.9
125	0.00489072	0.00588932	0.00594686	5.75444e-05	chr1	23559019	23559184	Success	0.00042822	1	0.976653	0.99708	clu_355_NA	ID3	ENSG00000117318.9
126	0.04112	0.925521	0.930995	0.00547431	chr1	23691829	23692609	Success	0.128843	1	0.611714	0.932419	clu_356_NA	RPL11	ENSG00000142676.14
127	-0.04112	0.0744791	0.0690048	-0.00547431	chr1	23691829	23692612	Success	0.128843	1	0.611714	0.932419	clu_356_NA	RPL11	ENSG00000142676.14
128	0.0857846	0.518166	0.568594	0.0504278	chr1	23798730	23798887	Success	1.38552	2	0.250193	0.786743	clu_357_NA	GALE	ENSG00000117308.15
129	0.101631	0.103902	0.115835	0.0119329	chr1	23798730	23799366	Success	1.38552	2	0.250193	0.786743	clu_357_NA	GALE	ENSG00000117308.15
130	-0.187416	0.377931	0.31557	-0.0623607	chr1	23799012	23799366	Success	1.38552	2	0.250193	0.786743	clu_357_NA	GALE	ENSG00000117308.15
131	-0.135582	0.421521	0.399169	-0.0223516	chr1	23967723	23971573	Success	1.22733	2	0.293074	0.816559	clu_358_NA	SRSF10	ENSG00000188529.15
132	0.22385	0.0728189	0.0987828	0.0259639	chr1	23967956	23971573	Success	1.22733	2	0.293074	0.816559	clu_358_NA	SRSF10	ENSG00000188529.15
133	-0.0882678	0.50566	0.502048	-0.00361232	chr1	23971439	23971573	Success	1.22733	2	0.293074	0.816559	clu_358_NA	SRSF10	ENSG00000188529.15
134	-0.0851685	0.243388	0.213404	-0.0299846	chr1	23971623	23971850	Success	0.429157	1	0.354211	0.828879	clu_359_NA	SRSF10	ENSG00000188529.15
135	0.0851685	0.756612	0.786596	0.0299846	chr1	23971626	23971850	Success	0.429157	1	0.354211	0.828879	clu_359_NA	SRSF10	ENSG00000188529.15
136	-0.272176	0.355713	0.267117	-0.088596	chr1	24662804	24663183	Success	0.827741	2	0.437036	0.872371	clu_360_NA	SRRM1	ENSG00000133226.17
137	0.2158	0.33773	0.413139	0.0754096	chr1	24662804	24666815	Success	0.827741	2	0.437036	0.872371	clu_360_NA	SRRM1	ENSG00000133226.17
138	0.0563762	0.306557	0.319743	0.0131864	chr1	24663224	24666815	Success	0.827741	2	0.437036	0.872371	clu_360_NA	SRRM1	ENSG00000133226.17
139	-0.0870686	0.342401	0.304333	-0.0380683	chr1	26276760	26277133	Success	0.0755306	1	0.697523	0.954848	clu_361_NA	CEP85	ENSG00000130695.15
140	0.0870686	0.657599	0.695667	0.0380683	chr1	26276760	26277136	Success	0.0755306	1	0.697523	0.954848	clu_361_NA	CEP85	ENSG00000130695.15
141	-0.0419015	0.0479751	0.0514181	0.00344301	chr1	26924166	26934249	Success	1.42783	2	0.239828	0.786743	clu_362_NA	NUDC	ENSG00000090273.14
142	-0.142399	0.883159	0.856039	-0.0271198	chr1	26924166	26941457	Success	1.42783	2	0.239828	0.786743	clu_362_NA	NUDC	ENSG00000090273.14
143	0.1843	0.0688656	0.0925424	0.0236768	chr1	26934419	26941457	Success	1.42783	2	0.239828	0.786743	clu_362_NA	NUDC	ENSG00000090273.14
144	0.0382863	0.0233684	0.0251812	0.00181284	chr1	26941818	26942657	Success	0.0434577	1	0.768136	0.96747	clu_363_NA	NUDC	ENSG00000090273.14
145	-0.0382863	0.976632	0.974819	-0.00181284	chr1	26941818	26942660	Success	0.0434577	1	0.768136	0.96747	clu_363_NA	NUDC	ENSG00000090273.14
146	0.258411	0.0794557	0.126425	0.0469695	chr1	28516867	28529858	Success	1.97158	1	0.0470622	0.610642	clu_364_NA	RCC1	ENSG00000180198.16
147	-0.258411	0.920544	0.873575	-0.0469695	chr1	28518308	28529858	Success	1.97158	1	0.0470622	0.610642	clu_364_NA	RCC1	ENSG00000180198.16
148	-0.0523193	0.126925	0.0961419	-0.0307836	chr1	28529939	28530523	Success	4.02417	2	0.0178783	0.555902	clu_365_NA	RCC1	ENSG00000180198.16
149	0.30522	0.783035	0.848051	0.0650166	chr1	28529939	28531803	Success	4.02417	2	0.0178783	0.555902	clu_365_NA	RCC1	ENSG00000180198.16
150	-0.2529	0.09004	0.0558069	-0.0342331	chr1	28530573	28531803	Success	4.02417	2	0.0178783	0.555902	clu_365_NA	RCC1	ENSG00000180198.16
151	-0.0106265	0.329798	0.325118	-0.00468047	chr1	28579587	28579683	Success	0.00233922	1	0.945468	0.995495	clu_366_NA	SNHG12	ENSG00000197989.14
152	0.0106265	0.670202	0.674882	0.00468047	chr1	28579587	28579912	Success	0.00233922	1	0.945468	0.995495	clu_366_NA	SNHG12	ENSG00000197989.14
153	0.0991151	0.191141	0.223674	0.032533	chr1	28580646	28581094	Success	0.314968	1	0.427379	0.868776	clu_367_NA	SNHG12	ENSG00000197989.14
154	-0.0991151	0.808859	0.776326	-0.032533	chr1	28580646	28581111	Success	0.314968	1	0.427379	0.868776	clu_367_NA	SNHG12	ENSG00000197989.14
155	-0.0793562	0.433973	0.436206	0.00223338	chr1	28738338	28742403	Success	0.417269	2	0.658844	0.948073	clu_368_NA	YTHDF2	ENSG00000198492.16
156	0.182445	0.02527	0.0330015	0.00773148	chr1	28738338	28768929	Success	0.417269	2	0.658844	0.948073	clu_368_NA	YTHDF2	ENSG00000198492.16
157	-0.103089	0.540757	0.530792	-0.00996485	chr1	28743986	28768929	Success	0.417269	2	0.658844	0.948073	clu_368_NA	YTHDF2	ENSG00000198492.16
158	0.00382208	0.214924	0.235466	0.0205417	chr1	29053312	29058589	Success	1.4527	2	0.233937	0.786743	clu_369_NA	EPB41	ENSG00000159023.21
159	-0.212874	0.629588	0.555379	-0.0742092	chr1	29053312	29060422	Success	1.4527	2	0.233937	0.786743	clu_369_NA	EPB41	ENSG00000159023.21
160	0.209052	0.155488	0.209155	0.0536675	chr1	29058645	29060422	Success	1.4527	2	0.233937	0.786743	clu_369_NA	EPB41	ENSG00000159023.21
161	0.0357395	0.401863	0.356367	-0.0454964	chr1	29149226	29150103	Success	2.88265	2	0.0559859	0.619889	clu_370_NA	SRSF4	ENSG00000116350.17
162	-0.300087	0.0478943	0.0303567	-0.0175375	chr1	29149226	29154696	Success	2.88265	2	0.0559859	0.619889	clu_370_NA	SRSF4	ENSG00000116350.17
163	0.264347	0.550243	0.613277	0.0630339	chr1	29150192	29154696	Success	2.88265	2	0.0559859	0.619889	clu_370_NA	SRSF4	ENSG00000116350.17
164	0.0612953	0.416971	0.447042	0.030071	chr1	30945483	30950127	Success	0.229163	1	0.498408	0.887	clu_372_NA	PUM1	ENSG00000134644.15
165	-0.0612953	0.583029	0.552958	-0.030071	chr1	30945483	30950133	Success	0.229163	1	0.498408	0.887	clu_372_NA	PUM1	ENSG00000134644.15
166	0.208497	0.35221	0.407107	0.0548969	chr1	30953981	30964674	Success	1.63449	2	0.195052	0.774098	clu_373_NA	PUM1	ENSG00000134644.15
167	-0.197522	0.0526489	0.0405475	-0.0121014	chr1	30953981	30965982	Success	1.63449	2	0.195052	0.774098	clu_373_NA	PUM1	ENSG00000134644.15
168	-0.0109753	0.595141	0.552345	-0.0427955	chr1	30964910	30965982	Success	1.63449	2	0.195052	0.774098	clu_373_NA	PUM1	ENSG00000134644.15
169	0.177527	0.285752	0.363304	0.0775521	chr1	30966197	30967167	Success	1.16151	1	0.127472	0.727709	clu_374_NA	PUM1	ENSG00000134644.15
170	-0.177527	0.714248	0.636696	-0.0775521	chr1	30966278	30967167	Success	1.16151	1	0.127472	0.727709	clu_374_NA	PUM1	ENSG00000134644.15
171	0.0928055	0.536868	0.582574	0.0457066	chr1	30980163	30981312	Success	0.537482	1	0.299827	0.818184	clu_375_NA	PUM1	ENSG00000134644.15
172	-0.0928055	0.463132	0.417426	-0.0457066	chr1	30980166	30981312	Success	0.537482	1	0.299827	0.818184	clu_375_NA	PUM1	ENSG00000134644.15
173	0.020928	0.536636	0.496754	-0.0398826	chr1	30995220	31005853	Success	3.06513	2	0.0466476	0.608615	clu_376_NA	PUM1	ENSG00000134644.15
174	-0.270383	0.0759255	0.0525211	-0.0234044	chr1	30995220	31028796	Success	3.06513	2	0.0466476	0.608615	clu_376_NA	PUM1	ENSG00000134644.15
175	0.249455	0.387438	0.450725	0.0632869	chr1	31007102	31028796	Success	3.06513	2	0.0466476	0.608615	clu_376_NA	PUM1	ENSG00000134644.15
176	-0.408891	0.0294317	0.0202946	-0.00913706	chr1	31260121	31260955	Success	1.96355	2	0.14036	0.734874	clu_377_NA	SNRNP40	ENSG00000060688.13
177	-0.0426146	0.94791	0.942768	-0.00514163	chr1	31260121	31261529	Success	1.96355	2	0.14036	0.734874	clu_377_NA	SNRNP40	ENSG00000060688.13
178	0.451506	0.0226586	0.0369373	0.0142787	chr1	31261176	31261529	Success	1.96355	2	0.14036	0.734874	clu_377_NA	SNRNP40	ENSG00000060688.13
179	-0.0309493	0.926188	0.921843	-0.00434486	chr1	31297075	31310044	Success	0.0205317	1	0.839416	0.981954	clu_378_NA	ZCCHC17	ENSG00000121766.15
180	0.0309493	0.0738121	0.0781569	0.00434486	chr1	31297213	31310044	Success	0.0205317	1	0.839416	0.981954	clu_378_NA	ZCCHC17	ENSG00000121766.15
181	0.0667124	0.0914398	0.103145	0.0117055	chr1	31310164	31318167	Success	0.154217	1	0.578643	0.923919	clu_379_NA	ZCCHC17	ENSG00000121766.15
182	-0.0667124	0.90856	0.896855	-0.0117055	chr1	31310164	31319109	Success	0.154217	1	0.578643	0.923919	clu_379_NA	ZCCHC17	ENSG00000121766.15
183	-0.0193984	0.376551	0.383333	0.00678259	chr1	31727605	31728025	Success	1.32251	2	0.266465	0.802141	clu_380_NA	ADGRB2	ENSG00000121753.12
184	0.281733	0.205921	0.283292	0.0773705	chr1	31727605	31728182	Success	1.32251	2	0.266465	0.802141	clu_380_NA	ADGRB2	ENSG00000121753.12
185	-0.262335	0.417528	0.333375	-0.0841531	chr1	31728081	31728182	Success	1.32251	2	0.266465	0.802141	clu_380_NA	ADGRB2	ENSG00000121753.12
186	0.151067	0.310129	0.378157	0.0680272	chr1	31728277	31728598	Success	0.280468	1	0.453883	0.876132	clu_381_NA	ADGRB2	ENSG00000121753.12
187	-0.151067	0.689871	0.621843	-0.0680272	chr1	31728280	31728598	Success	0.280468	1	0.453883	0.876132	clu_381_NA	ADGRB2	ENSG00000121753.12
188	-0.0822657	0.236562	0.234986	-0.00157645	chr1	31908960	31910038	Success	1.39241	8	0.947127	0.995529	clu_382_NA	PTP4A2	ENSG00000184007.21
189	0.0199933	0.00779335	0.00857493	0.000781586	chr1	31908960	31911696	Success	1.39241	8	0.947127	0.995529	clu_382_NA	PTP4A2	ENSG00000184007.21
190	0.176397	0.00335877	0.00432128	0.000962509	chr1	31908960	31915895	Success	1.39241	8	0.947127	0.995529	clu_382_NA	PTP4A2	ENSG00000184007.21
191	-0.067834	0.206679	0.208286	0.00160703	chr1	31910112	31911696	Success	1.39241	8	0.947127	0.995529	clu_382_NA	PTP4A2	ENSG00000184007.21
192	-0.0913675	0.195803	0.192736	-0.0030671	chr1	31911826	31915895	Success	1.39241	8	0.947127	0.995529	clu_382_NA	PTP4A2	ENSG00000184007.21
193	-0.0229	0.0248585	0.0262031	0.00134464	chr1	31911826	31918970	Success	1.39241	8	0.947127	0.995529	clu_382_NA	PTP4A2	ENSG00000184007.21
194	0.228103	0.00244772	0.00331627	0.000868547	chr1	31911826	31937987	Success	1.39241	8	0.947127	0.995529	clu_382_NA	PTP4A2	ENSG00000184007.21
195	-0.073829	0.202804	0.203159	0.000355298	chr1	31915987	31918970	Success	1.39241	8	0.947127	0.995529	clu_382_NA	PTP4A2	ENSG00000184007.21
196	-0.0862976	0.119693	0.118417	-0.00127605	chr1	31919658	31937987	Success	1.39241	8	0.947127	0.995529	clu_382_NA	PTP4A2	ENSG00000184007.21
197	-0.0925028	0.772738	0.738625	-0.0341136	chr1	32595223	32600087	Success	0.183778	1	0.544339	0.909485	clu_383_NA	AL033529.1	ENSG00000254553.1	ZBTB8A ENSG00000160062.15
198	0.0925028	0.227262	0.261375	0.0341136	chr1	32595223	32600268	Success	0.183778	1	0.544339	0.909485	clu_383_NA	AL033529.1	ENSG00000254553.1	ZBTB8A ENSG00000160062.15
199	0.00187928	0.154898	0.163417	0.00851818	chr1	32627544	32631827	Success	4.00526	11	0.712362	0.955724	clu_384_NA	ZBTB8OS	ENSG00000176261.15
200	-0.0155412	0.0672342	0.0697065	0.00247239	chr1	32627544	32633645	Success	4.00526	11	0.712362	0.955724	clu_384_NA	ZBTB8OS	ENSG00000176261.15
201	-0.0494481	0.0243561	0.0244099	5.37848e-05	chr1	32627544	32634768	Success	4.00526	11	0.712362	0.955724	clu_384_NA	ZBTB8OS	ENSG00000176261.15
202	-0.22498	0.0265446	0.0223204	-0.00422421	chr1	32627544	32650433	Success	4.00526	11	0.712362	0.955724	clu_384_NA	ZBTB8OS	ENSG00000176261.15
203	0.00287955	0.116352	0.122873	0.00652127	chr1	32631879	32633645	Success	4.00526	11	0.712362	0.955724	clu_384_NA	ZBTB8OS	ENSG00000176261.15
204	-0.0388686	0.0197441	0.0199981	0.000254054	chr1	32634072	32634702	Success	4.00526	11	0.712362	0.955724	clu_384_NA	ZBTB8OS	ENSG00000176261.15
205	-0.133224	0.195521	0.180205	-0.0153154	chr1	32634072	32634768	Success	4.00526	11	0.712362	0.955724	clu_384_NA	ZBTB8OS	ENSG00000176261.15
206	0.0605606	0.0576374	0.064482	0.0068446	chr1	32634110	32634768	Success	4.00526	11	0.712362	0.955724	clu_384_NA	ZBTB8OS	ENSG00000176261.15
207	0.355061	0.0257525	0.0386771	0.0129246	chr1	32634110	32650433	Success	4.00526	11	0.712362	0.955724	clu_384_NA	ZBTB8OS	ENSG00000176261.15
208	-0.100706	0.0199011	0.0189484	-0.000952636	chr1	32634792	32650402	Success	4.00526	11	0.712362	0.955724	clu_384_NA	ZBTB8OS	ENSG00000176261.15
209	0.289326	0.0190013	0.026722	0.00772072	chr1	32634792	32650429	Success	4.00526	11	0.712362	0.955724	clu_384_NA	ZBTB8OS	ENSG00000176261.15
210	-0.146939	0.273058	0.248241	-0.0248173	chr1	32634792	32650433	Success	4.00526	11	0.712362	0.955724	clu_384_NA	ZBTB8OS	ENSG00000176261.15
211	-0.0225417	0.96839	0.966981	-0.00140956	chr1	32651322	32651914	Success	0.00635636	1	0.910228	0.990796	clu_385_NA	RBBP4	ENSG00000162521.19
212	0.0225417	0.0316098	0.0330194	0.00140956	chr1	32651322	32651917	Success	0.00635636	1	0.910228	0.990796	clu_385_NA	RBBP4	ENSG00000162521.19
213	0.0271393	0.741931	0.752187	0.0102555	chr1	32826930	32827993	Success	0.0168215	1	0.854468	0.983916	clu_387_NA	S100PBP	ENSG00000116497.18
214	-0.0271393	0.258069	0.247813	-0.0102555	chr1	32826930	32827996	Success	0.0168215	1	0.854468	0.983916	clu_387_NA	S100PBP	ENSG00000116497.18
215	0.223635	0.0163391	0.0233229	0.0069838	chr1	33010833	33012074	Success	0.987583	2	0.372476	0.838204	clu_388_NA	AK2	ENSG00000004455.17
216	-0.140496	0.96479	0.956856	-0.00793349	chr1	33010833	33013207	Success	0.987583	2	0.372476	0.838204	clu_388_NA	AK2	ENSG00000004455.17
217	-0.0831395	0.0188713	0.019821	0.000949691	chr1	33012122	33013207	Success	0.987583	2	0.372476	0.838204	clu_388_NA	AK2	ENSG00000004455.17
218	-0.119055	0.597747	0.58943	-0.00831686	chr1	33014594	33021367	Success	0.829662	3	0.646015	0.944653	clu_389_NA	AK2	ENSG00000004455.17
219	-0.091406	0.0313959	0.031827	0.000431083	chr1	33014594	33021593	Success	0.829662	3	0.646015	0.944653	clu_389_NA	AK2	ENSG00000004455.17
220	0.299941	0.00427837	0.00641446	0.0021361	chr1	33020161	33021367	Success	0.829662	3	0.646015	0.944653	clu_389_NA	AK2	ENSG00000004455.17
221	-0.0894802	0.366579	0.372329	0.00574968	chr1	33021461	33021593	Success	0.829662	3	0.646015	0.944653	clu_389_NA	AK2	ENSG00000004455.17
222	-0.0313151	0.376194	0.368429	-0.00776468	chr1	33021703	33024442	Success	0.358136	3	0.86937	0.984409	clu_390_NA	AK2	ENSG00000004455.17
223	0.120038	0.0115203	0.0131262	0.00160587	chr1	33021703	33036736	Success	0.358136	3	0.86937	0.984409	clu_390_NA	AK2	ENSG00000004455.17
224	0.000297668	0.606926	0.61349	0.00656377	chr1	33024567	33036736	Success	0.358136	3	0.86937	0.984409	clu_390_NA	AK2	ENSG00000004455.17
225	-0.089021	0.00535979	0.00495483	-0.00040496	chr1	33031661	33036736	Success	0.358136	3	0.86937	0.984409	clu_390_NA	AK2	ENSG00000004455.17
226	-0.0908332	0.705641	0.666554	-0.039087	chr1	33332404	33334090	Success	0.401899	1	0.36996	0.83717	clu_391_NA	PHC2	ENSG00000134686.18
227	0.0908332	0.294359	0.333446	0.039087	chr1	33332404	33334185	Success	0.401899	1	0.36996	0.83717	clu_391_NA	PHC2	ENSG00000134686.18
228	0.0887794	0.252552	0.287514	0.034962	chr1	34855982	34859455	Success	0.272854	1	0.460077	0.876132	clu_392_NA	SMIM12	ENSG00000163866.9
229	-0.0887794	0.747448	0.712486	-0.034962	chr1	34855982	34859677	Success	0.272854	1	0.460077	0.876132	clu_392_NA	SMIM12	ENSG00000163866.9
230	-0.25719	0.371144	0.260824	-0.11032	chr1	35079442	35093914	Success	1.11368	1	0.135585	0.734874	clu_393_NA	ZMYM1	ENSG00000197056.11
231	0.25719	0.628856	0.739176	0.11032	chr1	35093441	35093914	Success	1.11368	1	0.135585	0.734874	clu_393_NA	ZMYM1	ENSG00000197056.11
232	-0.239975	0.302469	0.211564	-0.0909042	chr1	35176471	35177319	Success	1.53312	1	0.0799341	0.642473	clu_394_NA	SFPQ	ENSG00000116560.11
233	0.239975	0.697531	0.788436	0.0909042	chr1	35176474	35177319	Success	1.53312	1	0.0799341	0.642473	clu_394_NA	SFPQ	ENSG00000116560.11
234	-0.187103	0.0821999	0.058029	-0.0241709	chr1	35178036	35187001	Success	1.51356	1	0.0818837	0.645289	clu_395_NA	SFPQ	ENSG00000116560.11
235	0.187103	0.9178	0.941971	0.0241709	chr1	35184593	35187001	Success	1.51356	1	0.0818837	0.645289	clu_395_NA	SFPQ	ENSG00000116560.11
236	0.0825528	0.231511	0.259375	0.0278637	chr1	35269085	35295927	Success	0.357917	2	0.699131	0.954848	clu_396_NA	ZMYM4	ENSG00000146463.12
237	-0.154936	0.495095	0.437426	-0.057669	chr1	35269085	35325360	Success	0.357917	2	0.699131	0.954848	clu_396_NA	ZMYM4	ENSG00000146463.12
238	0.0723829	0.273394	0.303199	0.0298053	chr1	35295988	35325360	Success	0.357917	2	0.699131	0.954848	clu_396_NA	ZMYM4	ENSG00000146463.12
239	-0.800059	0.269807	0.106308	-0.163499	chr1	35716326	35716501	Success	3.07624	2	0.0461323	0.607852	clu_397_NA	C1orf216	ENSG00000142686.8
240	0.273461	0.57372	0.661359	0.0876387	chr1	35716326	35718707	Success	3.07624	2	0.0461323	0.607852	clu_397_NA	C1orf216	ENSG00000142686.8
241	0.526598	0.156472	0.232333	0.0758604	chr1	35716675	35718707	Success	3.07624	2	0.0461323	0.607852	clu_397_NA	C1orf216	ENSG00000142686.8
242	0.0805559	0.106312	0.122618	0.0163062	chr1	36140166	36149092	Success	0.455738	1	0.339723	0.828879	clu_398_NA	TRAPPC3	ENSG00000054116.12
243	-0.0805559	0.893688	0.877382	-0.0163062	chr1	36140166	36149337	Success	0.455738	1	0.339723	0.828879	clu_398_NA	TRAPPC3	ENSG00000054116.12
244	-0.110849	0.646103	0.611602	-0.0345004	chr1	36173478	36174898	Success	0.386047	2	0.679739	0.953346	clu_399_NA	MAP7D1	ENSG00000116871.15
245	0.0967915	0.0954303	0.111181	0.0157508	chr1	36173478	36176199	Success	0.386047	2	0.679739	0.953346	clu_399_NA	MAP7D1	ENSG00000116871.15
246	0.0140579	0.258467	0.277217	0.0187496	chr1	36175008	36176199	Success	0.386047	2	0.679739	0.953346	clu_399_NA	MAP7D1	ENSG00000116871.15
247	0.0787346	0.136046	0.155636	0.0195908	chr1	36179315	36179512	Success	0.237523	1	0.490675	0.885281	clu_400_NA	MAP7D1	ENSG00000116871.15
248	-0.0787346	0.863954	0.844364	-0.0195908	chr1	36179315	36179515	Success	0.237523	1	0.490675	0.885281	clu_400_NA	MAP7D1	ENSG00000116871.15
249	0.0934973	0.425515	0.428196	0.00268065	chr1	36224505	36259382	Success	0.609406	2	0.543674	0.908769	clu_401_NA	THRAP3	ENSG00000054118.15
250	-0.197877	0.0475765	0.0357748	-0.0118017	chr1	36224505	36282533	Success	0.609406	2	0.543674	0.908769	clu_401_NA	THRAP3	ENSG00000054118.15
251	0.10438	0.526908	0.536029	0.00912102	chr1	36259484	36282533	Success	0.609406	2	0.543674	0.908769	clu_401_NA	THRAP3	ENSG00000054118.15
252	-0.262429	0.0468705	0.0315356	-0.0153349	chr1	36293935	36294050	Success	0.711012	2	0.491147	0.885281	clu_402_NA	THRAP3	ENSG00000054118.15
253	0.151802	0.905949	0.922367	0.0164176	chr1	36293935	36296583	Success	0.711012	2	0.491147	0.885281	clu_402_NA	THRAP3	ENSG00000054118.15
254	0.110626	0.0471803	0.0460976	-0.00108273	chr1	36294241	36296583	Success	0.711012	2	0.491147	0.885281	clu_402_NA	THRAP3	ENSG00000054118.15
255	0.0142739	0.618831	0.625542	0.0067106	chr1	36301084	36301553	Success	0.0232503	1	0.829268	0.981695	clu_403_NA	THRAP3	ENSG00000054118.15
256	-0.0142739	0.381169	0.374458	-0.0067106	chr1	36301084	36301556	Success	0.0232503	1	0.829268	0.981695	clu_403_NA	THRAP3	ENSG00000054118.15
257	-0.121325	0.583268	0.606588	0.0233194	chr1	36457981	36460692	Success	3.5685	2	0.0281982	0.579337	clu_404_NA	MRPS15	ENSG00000116898.12
258	0.362615	0.0117845	0.0198842	0.00809971	chr1	36457981	36463806	Success	3.5685	2	0.0281982	0.579337	clu_404_NA	MRPS15	ENSG00000116898.12
259	-0.24129	0.404947	0.373528	-0.0314191	chr1	36462163	36463806	Success	3.5685	2	0.0281982	0.579337	clu_404_NA	MRPS15	ENSG00000116898.12
260	-0.0369832	0.534097	0.515653	-0.0184437	chr1	37474629	37475459	Success	0.0224337	1	0.832248	0.981738	clu_405_NA	ZC3H12A	ENSG00000163874.11
261	0.0369832	0.465903	0.484347	0.0184437	chr1	37474629	37475462	Success	0.0224337	1	0.832248	0.981738	clu_405_NA	ZC3H12A	ENSG00000163874.11
262	-0.0342897	0.0804005	0.0833889	0.00298847	chr1	37493814	37501804	Success	1.81404	3	0.304527	0.820934	clu_406_NA	MEAF6	ENSG00000163875.15
263	-0.0111396	0.121196	0.128645	0.00744878	chr1	37495918	37496547	Success	1.81404	3	0.304527	0.820934	clu_406_NA	MEAF6	ENSG00000163875.15
264	-0.179294	0.637957	0.572356	-0.0656003	chr1	37495918	37501804	Success	1.81404	3	0.304527	0.820934	clu_406_NA	MEAF6	ENSG00000163875.15
265	0.224723	0.160447	0.21561	0.0551631	chr1	37496604	37501804	Success	1.81404	3	0.304527	0.820934	clu_406_NA	MEAF6	ENSG00000163875.15
266	0.308217	0.791766	0.875669	0.0839026	chr1	37683437	37686273	Success	1.85361	1	0.0541774	0.614877	clu_407_NA	C1orf109	ENSG00000116922.14
267	-0.308217	0.208234	0.124331	-0.0839026	chr1	37683441	37686273	Success	1.85361	1	0.0541774	0.614877	clu_407_NA	C1orf109	ENSG00000116922.14
268	-0.0447903	0.686176	0.666572	-0.019604	chr1	37796820	37799567	Success	0.0672306	1	0.713851	0.955724	clu_408_NA	MANEAL	ENSG00000185090.14
269	0.0447903	0.313824	0.333428	0.019604	chr1	37796820	37799844	Success	0.0672306	1	0.713851	0.955724	clu_408_NA	MANEAL	ENSG00000185090.14
270	0.268589	0.548471	0.587879	0.0394075	chr1	37969735	37976884	Success	5.1337	2	0.00589471	0.521758	clu_410_NA	SF3A3	ENSG00000183431.12
271	-0.391129	0.0163557	0.00906342	-0.00729232	chr1	37969735	37979465	Success	5.1337	2	0.00589471	0.521758	clu_410_NA	SF3A3	ENSG00000183431.12
272	0.12254	0.435173	0.403058	-0.0321152	chr1	37979055	37979465	Success	5.1337	2	0.00589471	0.521758	clu_410_NA	SF3A3	ENSG00000183431.12
273	-0.0275346	0.429739	0.432115	0.00237655	chr1	37984779	37987573	Success	0.0720441	2	0.93049	0.994605	clu_411_NA	SF3A3	ENSG00000183431.12
274	0.0667013	0.0099211	0.0109618	0.00104068	chr1	37984779	37989548	Success	0.0720441	2	0.93049	0.994605	clu_411_NA	SF3A3	ENSG00000183431.12
275	-0.0391667	0.56034	0.556923	-0.00341723	chr1	37987836	37989548	Success	0.0720441	2	0.93049	0.994605	clu_411_NA	SF3A3	ENSG00000183431.12
276	0.0799959	0.0467877	0.0544633	0.0076756	chr1	38866999	38873018	Success	0.148706	1	0.58551	0.92459	clu_412_NA	AL139260.2	ENSG00000273637.1	MYCBP ENSG00000214114.9,AL139260.3 ENSG00000274944.4
277	-0.0799959	0.953212	0.945537	-0.0076756	chr1	38867610	38873018	Success	0.148706	1	0.58551	0.92459	clu_412_NA	AL139260.2	ENSG00000273637.1	MYCBP ENSG00000214114.9,AL139260.3 ENSG00000274944.4
278	-0.0644577	0.533837	0.525443	-0.00839444	chr1	38998311	39000972	Success	0.191699	2	0.825555	0.980573	clu_413_NA	AKIRIN1	ENSG00000174574.16
279	0.101803	0.0206286	0.0239769	0.00334827	chr1	38998311	39003347	Success	0.191699	2	0.825555	0.980573	clu_413_NA	AKIRIN1	ENSG00000174574.16
280	-0.0373456	0.445534	0.450581	0.00504616	chr1	39001106	39003347	Success	0.191699	2	0.825555	0.980573	clu_413_NA	AKIRIN1	ENSG00000174574.16
281	0.0214053	0.656502	0.666091	0.0095884	chr1	39026398	39028723	Success	0.330084	1	0.416501	0.863296	clu_414_NA	NDUFS5	ENSG00000168653.11
282	-0.0214053	0.343498	0.333909	-0.0095884	chr1	39026402	39028723	Success	0.330084	1	0.416501	0.863296	clu_414_NA	NDUFS5	ENSG00000168653.11
283	-0.149631	0.612567	0.53963	-0.0729372	chr1	39388658	39422374	Success	0.789967	1	0.20877	0.775242	clu_415_NA	MACF1	ENSG00000127603.28
284	0.149631	0.387433	0.46037	0.0729372	chr1	39414477	39422374	Success	0.789967	1	0.20877	0.775242	clu_415_NA	MACF1	ENSG00000127603.28
285	-0.066382	0.245057	0.22457	-0.0204871	chr1	39480009	39480920	Success	0.425398	2	0.65351	0.947023	clu_416_NA	MACF1	ENSG00000127603.28
286	0.107039	0.438163	0.477568	0.0394055	chr1	39480009	39484601	Success	0.425398	2	0.65351	0.947023	clu_416_NA	MACF1	ENSG00000127603.28
287	-0.0406565	0.316781	0.297862	-0.0189184	chr1	39481030	39484601	Success	0.425398	2	0.65351	0.947023	clu_416_NA	MACF1	ENSG00000127603.28
288	-0.148516	0.384571	0.342674	-0.0418969	chr1	39563741	39563836	Success	2.33275	3	0.197995	0.77462	clu_417_NA	PABPC4	ENSG00000090621.14
289	0.0961888	0.0436356	0.0496614	0.00602585	chr1	39563741	39564423	Success	2.33275	3	0.197995	0.77462	clu_417_NA	PABPC4	ENSG00000090621.14
290	0.0308976	0.376771	0.401698	0.0249276	chr1	39563922	39564423	Success	2.33275	3	0.197995	0.77462	clu_417_NA	PABPC4	ENSG00000090621.14
291	0.0214291	0.195023	0.205966	0.0109435	chr1	39563922	39564471	Success	2.33275	3	0.197995	0.77462	clu_417_NA	PABPC4	ENSG00000090621.14
292	0.0283039	0.0646554	0.0681643	0.0035089	chr1	39570002	39571097	Success	0.040855	1	0.774993	0.968706	clu_418_NA	PABPC4	ENSG00000090621.14
293	-0.0283039	0.935345	0.931836	-0.0035089	chr1	39570002	39571234	Success	0.040855	1	0.774993	0.968706	clu_418_NA	PABPC4	ENSG00000090621.14
294	-0.139079	0.192671	0.153046	-0.0396246	chr1	39738923	39740165	Success	0.53776	1	0.299702	0.818184	clu_419_NA	PPIE	ENSG00000084072.17
295	0.139079	0.807329	0.846954	0.0396246	chr1	39738931	39740165	Success	0.53776	1	0.299702	0.818184	clu_419_NA	PPIE	ENSG00000084072.17
296	-0.21612	0.951083	0.926575	-0.0245078	chr1	39753052	39753287	Success	0.459627	1	0.337671	0.828879	clu_420_NA	PPIE	ENSG00000084072.17
297	0.21612	0.0489174	0.0734252	0.0245078	chr1	39753052	39763689	Success	0.459627	1	0.337671	0.828879	clu_420_NA	PPIE	ENSG00000084072.17
298	0.00303406	0.888369	0.888969	0.000600357	chr1	39848097	39850119	Success	0.000190774	1	0.984416	0.997445	clu_421_NA	TRIT1	ENSG00000043514.17
299	-0.00303406	0.111631	0.111031	-0.000600357	chr1	39848097	39850123	Success	0.000190774	1	0.984416	0.997445	clu_421_NA	TRIT1	ENSG00000043514.17
300	0.0196437	0.0781709	0.0846656	0.00649467	chr1	40040783	40059334	Success	3.16719	5	0.275028	0.806484	clu_422_NA	CAP1	ENSG00000131236.17
301	0.151566	0.159083	0.196598	0.0375149	chr1	40040783	40059337	Success	3.16719	5	0.275028	0.806484	clu_422_NA	CAP1	ENSG00000131236.17
302	-0.192855	0.213757	0.187196	-0.0265617	chr1	40040801	40059334	Success	3.16719	5	0.275028	0.806484	clu_422_NA	CAP1	ENSG00000131236.17
303	-0.126798	0.468261	0.438077	-0.0301836	chr1	40040801	40059337	Success	3.16719	5	0.275028	0.806484	clu_422_NA	CAP1	ENSG00000131236.17
304	0.402246	0.0352738	0.0560113	0.0207376	chr1	40041493	40059334	Success	3.16719	5	0.275028	0.806484	clu_422_NA	CAP1	ENSG00000131236.17
305	-0.253803	0.0454537	0.037452	-0.00800176	chr1	40041493	40059337	Success	3.16719	5	0.275028	0.806484	clu_422_NA	CAP1	ENSG00000131236.17
306	-0.114618	0.921786	0.903578	-0.0182079	chr1	40059458	40060067	Success	1.19317	1	0.122399	0.725433	clu_423_NA	CAP1	ENSG00000131236.17
307	0.114618	0.0782141	0.0964221	0.0182079	chr1	40059458	40060070	Success	1.19317	1	0.122399	0.725433	clu_423_NA	CAP1	ENSG00000131236.17
308	-0.129449	0.530995	0.51285	-0.0181451	chr1	40074183	40076842	Success	1.29137	2	0.274895	0.806484	clu_424_NA	PPT1	ENSG00000131238.17
309	0.200183	0.0212713	0.0285661	0.0072948	chr1	40074183	40078560	Success	1.29137	2	0.274895	0.806484	clu_424_NA	PPT1	ENSG00000131238.17
310	-0.0707343	0.447733	0.458584	0.0108503	chr1	40076913	40078560	Success	1.29137	2	0.274895	0.806484	clu_424_NA	PPT1	ENSG00000131238.17
311	-0.0790384	0.43658	0.432449	-0.00413077	chr1	41006094	41007449	Success	0.444235	2	0.641315	0.942462	clu_425_NA	CTPS1	ENSG00000171793.16
312	0.15442	0.0288785	0.0361273	0.00724882	chr1	41006094	41008659	Success	0.444235	2	0.641315	0.942462	clu_425_NA	CTPS1	ENSG00000171793.16
313	-0.0753819	0.534542	0.531424	-0.00311805	chr1	41007545	41008659	Success	0.444235	2	0.641315	0.942462	clu_425_NA	CTPS1	ENSG00000171793.16
314	-0.0310943	0.388016	0.391228	0.00321183	chr1	42199230	42205762	Success	0.308762	2	0.734356	0.961858	clu_427_NA	FOXJ3	ENSG00000198815.9
315	0.133748	0.137166	0.163086	0.02592	chr1	42199230	42227883	Success	0.308762	2	0.734356	0.961858	clu_427_NA	FOXJ3	ENSG00000198815.9
316	-0.102654	0.474819	0.445687	-0.0291318	chr1	42205863	42227883	Success	0.308762	2	0.734356	0.961858	clu_427_NA	FOXJ3	ENSG00000198815.9
317	-0.134886	0.107695	0.0843797	-0.0233155	chr1	42456628	42457247	Success	0.445817	1	0.345035	0.828879	clu_428_NA	PPCS	ENSG00000127125.9
318	0.134886	0.892305	0.91562	0.0233155	chr1	42457073	42457247	Success	0.445817	1	0.345035	0.828879	clu_428_NA	PPCS	ENSG00000127125.9
319	-0.0772004	0.904978	0.890845	-0.014133	chr1	42457350	42459603	Success	0.0986401	1	0.656925	0.948073	clu_429_NA	PPCS	ENSG00000127125.9
320	0.0772004	0.0950218	0.109155	0.014133	chr1	42457567	42459603	Success	0.0986401	1	0.656925	0.948073	clu_429_NA	PPCS	ENSG00000127125.9
321	-0.201632	0.055807	0.0379902	-0.0178167	chr1	42667440	42675733	Success	0.17529	1	0.553785	0.913604	clu_430_NA	PPIH	ENSG00000171960.11
322	0.201632	0.944193	0.96201	0.0178167	chr1	42667440	42676584	Success	0.17529	1	0.553785	0.913604	clu_430_NA	PPIH	ENSG00000171960.11
323	-0.0257878	0.464679	0.459588	-0.00509105	chr1	43365008	43365186	Success	0.0150164	2	0.985096	0.997445	clu_431_NA	ELOVL1	ENSG00000066322.15
324	0.0330124	0.0250402	0.0262658	0.00122556	chr1	43365008	43365564	Success	0.0150164	2	0.985096	0.997445	clu_431_NA	ELOVL1	ENSG00000066322.15
325	-0.00722462	0.510281	0.514147	0.00386549	chr1	43365376	43365564	Success	0.0150164	2	0.985096	0.997445	clu_431_NA	ELOVL1	ENSG00000066322.15
326	-0.137548	0.184239	0.146417	-0.0378219	chr1	43365623	43367486	Success	0.936424	1	0.171149	0.755112	clu_432_NA	ELOVL1	ENSG00000066322.15
327	0.137548	0.815761	0.853583	0.0378219	chr1	43365623	43367915	Success	0.936424	1	0.171149	0.755112	clu_432_NA	ELOVL1	ENSG00000066322.15
328	-0.0432082	0.397888	0.377378	-0.0205093	chr1	43451311	43451410	Success	0.0631863	1	0.722223	0.958986	clu_433_NA	HYI	ENSG00000178922.16
329	0.0432082	0.602112	0.622622	0.0205093	chr1	43451311	43451428	Success	0.0631863	1	0.722223	0.958986	clu_433_NA	HYI	ENSG00000178922.16
330	0.298206	0.20423	0.289589	0.0853582	chr1	43452319	43452903	Success	1.20033	2	0.301094	0.819168	clu_434_NA	HYI	ENSG00000178922.16
331	-0.179203	0.605443	0.532596	-0.0728468	chr1	43452319	43453386	Success	1.20033	2	0.301094	0.819168	clu_434_NA	HYI	ENSG00000178922.16
332	-0.119003	0.190326	0.177815	-0.0125114	chr1	43452319	43453413	Success	1.20033	2	0.301094	0.819168	clu_434_NA	HYI	ENSG00000178922.16
333	-0.192025	0.103069	0.0725861	-0.0304833	chr1	43970270	43970596	Success	0.477289	1	0.328557	0.828879	clu_435_NA	DPH2	ENSG00000132768.14
334	0.192025	0.896931	0.927414	0.0304833	chr1	43970322	43970596	Success	0.477289	1	0.328557	0.828879	clu_435_NA	DPH2	ENSG00000132768.14
335	-0.135562	0.538117	0.537969	-0.000148148	chr1	43975107	43975800	Success	3.35166	2	0.0350262	0.590631	clu_436_NA	ATP6V0B	ENSG00000117410.14
336	0.310009	0.0298423	0.0465825	0.0167401	chr1	43975107	43976090	Success	3.35166	2	0.0350262	0.590631	clu_436_NA	ATP6V0B	ENSG00000117410.14
337	-0.174447	0.43204	0.415448	-0.016592	chr1	43975848	43976090	Success	3.35166	2	0.0350262	0.590631	clu_436_NA	ATP6V0B	ENSG00000117410.14
338	0.00770968	0.865149	0.866938	0.00178881	chr1	43979511	43981109	Success	0.0016717	1	0.95389	0.995529	clu_437_NA	B4GALT2	ENSG00000117411.16
339	-0.00770968	0.134851	0.133062	-0.00178881	chr1	43979616	43981109	Success	0.0016717	1	0.95389	0.995529	clu_437_NA	B4GALT2	ENSG00000117411.16
340	-0.090117	0.493709	0.505004	0.0112949	chr1	44221640	44247939	Success	1.93304	2	0.144708	0.736839	clu_439_NA	ERI3	ENSG00000117419.16
341	0.256427	0.0303097	0.0438437	0.013534	chr1	44221640	44284835	Success	1.93304	2	0.144708	0.736839	clu_439_NA	ERI3	ENSG00000117419.16
342	-0.166311	0.475981	0.451152	-0.024829	chr1	44248038	44284835	Success	1.93304	2	0.144708	0.736839	clu_439_NA	ERI3	ENSG00000117419.16
343	-0.188497	0.527013	0.497179	-0.0298332	chr1	44319744	44339045	Success	3.20034	5	0.269159	0.802141	clu_440_NA	ERI3	ENSG00000117419.16
344	0.480613	0.0244596	0.0450539	0.0205943	chr1	44319744	44352850	Success	3.20034	5	0.269159	0.802141	clu_440_NA	ERI3	ENSG00000117419.16
345	-0.139222	0.0548146	0.0543236	-0.00049106	chr1	44319744	44354892	Success	3.20034	5	0.269159	0.802141	clu_440_NA	ERI3	ENSG00000117419.16
346	-0.131841	0.227311	0.226944	-0.000367354	chr1	44339322	44352850	Success	3.20034	5	0.269159	0.802141	clu_440_NA	ERI3	ENSG00000117419.16
347	0.0906348	0.0305735	0.0381296	0.00755613	chr1	44339322	44354892	Success	3.20034	5	0.269159	0.802141	clu_440_NA	ERI3	ENSG00000117419.16
348	-0.111688	0.135829	0.13837	0.00254115	chr1	44352925	44354892	Success	3.20034	5	0.269159	0.802141	clu_440_NA	ERI3	ENSG00000117419.16
349	-0.0466787	0.624351	0.602214	-0.0221366	chr1	44632208	44632343	Success	0.148189	1	0.586163	0.92459	clu_441_NA	RNF220	ENSG00000187147.18
350	0.0466787	0.375649	0.397786	0.0221366	chr1	44632212	44632343	Success	0.148189	1	0.586163	0.92459	clu_441_NA	RNF220	ENSG00000187147.18
351	-0.000342361	0.458045	0.457875	-0.000169971	chr1	44635588	44636030	Success	9.79945e-06	1	0.996468	0.999975	clu_442_NA	RNF220	ENSG00000187147.18
352	0.000342361	0.541955	0.542125	0.000169971	chr1	44635666	44636030	Success	9.79945e-06	1	0.996468	0.999975	clu_442_NA	RNF220	ENSG00000187147.18
353	0.0396233	0.354614	0.363126	0.0085125	chr1	44750564	44753132	Success	0.154141	2	0.857151	0.983916	clu_443_NA	KIF2C	ENSG00000142945.13
354	-0.0506628	0.0903821	0.0845617	-0.00582039	chr1	44750564	44753733	Success	0.154141	2	0.857151	0.983916	clu_443_NA	KIF2C	ENSG00000142945.13
355	0.0110395	0.555004	0.552312	-0.0026921	chr1	44753254	44753733	Success	0.154141	2	0.857151	0.983916	clu_443_NA	KIF2C	ENSG00000142945.13
356	0.027258	0.00876632	0.00925295	0.000486627	chr1	44776714	44777614	Success	0.114388	1	0.632434	0.938581	clu_444_NA	RPS8	ENSG00000142937.12
357	-0.027258	0.991234	0.990747	-0.000486627	chr1	44776774	44777614	Success	0.114388	1	0.632434	0.938581	clu_444_NA	RPS8	ENSG00000142937.12
358	0.250351	0.0690535	0.109037	0.0399833	chr1	45013354	45013575	Success	3.51374	1	0.00802681	0.521758	clu_445_NA	UROD	ENSG00000126088.14
359	-0.250351	0.930946	0.890963	-0.0399833	chr1	45013354	45013594	Success	3.51374	1	0.00802681	0.521758	clu_445_NA	UROD	ENSG00000126088.14
360	0.0223091	0.845728	0.849656	0.00392868	chr1	45340304	45341073	Success	0.0158612	2	0.984264	0.997445	clu_446_NA	TOE1	ENSG00000132773.12
361	-0.0365344	0.0688828	0.0652482	-0.00363466	chr1	45340322	45341073	Success	0.0158612	2	0.984264	0.997445	clu_446_NA	TOE1	ENSG00000132773.12
362	0.0142253	0.0853896	0.0850956	-0.000294021	chr1	45340542	45341073	Success	0.0158612	2	0.984264	0.997445	clu_446_NA	TOE1	ENSG00000132773.12
363	0.117219	0.219185	0.261925	0.0427404	chr1	45342643	45342735	Success	0.226243	1	0.501157	0.887006	clu_447_NA	TOE1	ENSG00000132773.12
364	-0.117219	0.780815	0.738075	-0.0427404	chr1	45342643	45342843	Success	0.226243	1	0.501157	0.887006	clu_447_NA	TOE1	ENSG00000132773.12
365	-0.0624684	0.00263094	0.0024482	-0.000182741	chr1	45519047	45521829	Success	2.82779	5	0.341187	0.828879	clu_448_NA	PRDX1	ENSG00000117450.14
366	-0.0642513	0.00237781	0.00220871	-0.000169101	chr1	45519047	45522778	Success	2.82779	5	0.341187	0.828879	clu_448_NA	PRDX1	ENSG00000117450.14
367	0.147501	0.0034588	0.00397054	0.000511742	chr1	45519054	45521609	Success	2.82779	5	0.341187	0.828879	clu_448_NA	PRDX1	ENSG00000117450.14
368	-0.0689749	0.00262381	0.00242573	-0.000198081	chr1	45519054	45521639	Success	2.82779	5	0.341187	0.828879	clu_448_NA	PRDX1	ENSG00000117450.14
369	-0.0196878	0.668214	0.648979	-0.0192349	chr1	45519054	45521829	Success	2.82779	5	0.341187	0.828879	clu_448_NA	PRDX1	ENSG00000117450.14
370	0.0678814	0.320695	0.339968	0.0192731	chr1	45519054	45522778	Success	2.82779	5	0.341187	0.828879	clu_448_NA	PRDX1	ENSG00000117450.14
371	-0.0699456	0.249697	0.233483	-0.0162141	chr1	45551155	45552436	Success	0.377714	2	0.685427	0.954728	clu_449_NA	AKR1A1	ENSG00000117448.13
372	0.00338604	0.574225	0.577792	0.00356679	chr1	45551155	45561789	Success	0.377714	2	0.685427	0.954728	clu_449_NA	AKR1A1	ENSG00000117448.13
373	0.0665596	0.176078	0.188725	0.0126474	chr1	45552563	45561789	Success	0.377714	2	0.685427	0.954728	clu_449_NA	AKR1A1	ENSG00000117448.13
374	-0.228342	0.473074	0.405354	-0.0677201	chr1	45568177	45568485	Success	3.2668	2	0.0381284	0.590631	clu_450_NA	AKR1A1	ENSG00000117448.13
375	0.222127	0.0911435	0.122537	0.0313935	chr1	45568177	45568927	Success	3.2668	2	0.0381284	0.590631	clu_450_NA	AKR1A1	ENSG00000117448.13
376	0.00621584	0.435782	0.472109	0.0363266	chr1	45568684	45568927	Success	3.2668	2	0.0381284	0.590631	clu_450_NA	AKR1A1	ENSG00000117448.13
377	0.0079752	0.260242	0.26381	0.00356788	chr1	45606591	45607321	Success	0.036884	2	0.963788	0.995713	clu_451_NA	NASP	ENSG00000132780.17
378	-0.0172551	0.552634	0.546253	-0.00638096	chr1	45606591	45613169	Success	0.036884	2	0.963788	0.995713	clu_451_NA	NASP	ENSG00000132780.17
379	0.00927992	0.187124	0.189937	0.00281308	chr1	45608337	45613169	Success	0.036884	2	0.963788	0.995713	clu_451_NA	NASP	ENSG00000132780.17
380	0.0729291	0.307828	0.30073	-0.00709711	chr1	45661225	45685576	Success	2.27325	5	0.473687	0.88113	clu_452_NA	GPBP1L1	ENSG00000159592.11
381	0.0962168	0.0666443	0.0666418	-2.51472e-06	chr1	45661225	45686412	Success	2.27325	5	0.473687	0.88113	clu_452_NA	GPBP1L1	ENSG00000159592.11
382	0.264079	0.278971	0.329948	0.0509762	chr1	45661225	45686993	Success	2.27325	5	0.473687	0.88113	clu_452_NA	GPBP1L1	ENSG00000159592.11
383	-0.461498	0.0558975	0.032001	-0.0238965	chr1	45661225	45687983	Success	2.27325	5	0.473687	0.88113	clu_452_NA	GPBP1L1	ENSG00000159592.11
384	-0.062031	0.129969	0.110943	-0.0190268	chr1	45685620	45686412	Success	2.27325	5	0.473687	0.88113	clu_452_NA	GPBP1L1	ENSG00000159592.11
385	0.0903043	0.16069	0.159736	-0.000953311	chr1	45685620	45686993	Success	2.27325	5	0.473687	0.88113	clu_452_NA	GPBP1L1	ENSG00000159592.11
386	0.15134	0.0253867	0.0309942	0.00560754	chr1	45688253	45690974	Success	0.367831	3	0.864786	0.984409	clu_453_NA	TMEM69	ENSG00000159596.7
387	-0.0900035	0.455754	0.43711	-0.0186437	chr1	45688275	45690974	Success	0.367831	3	0.864786	0.984409	clu_453_NA	TMEM69	ENSG00000159596.7
388	-0.0387432	0.0268131	0.0270688	0.000255742	chr1	45688275	45693204	Success	0.367831	3	0.864786	0.984409	clu_453_NA	TMEM69	ENSG00000159596.7
389	-0.0225936	0.492046	0.504827	0.0127804	chr1	45691110	45693204	Success	0.367831	3	0.864786	0.984409	clu_453_NA	TMEM69	ENSG00000159596.7
390	-0.351894	0.446445	0.320757	-0.125688	chr1	45997799	46000959	Success	2.50486	2	0.0816873	0.645289	clu_454_NA	MAST2	ENSG00000086015.22
391	0.230479	0.306962	0.394834	0.0878716	chr1	45997799	46002805	Success	2.50486	2	0.0816873	0.645289	clu_454_NA	MAST2	ENSG00000086015.22
392	0.121415	0.246593	0.284409	0.0378165	chr1	46000979	46002805	Success	2.50486	2	0.0816873	0.645289	clu_454_NA	MAST2	ENSG00000086015.22
393	0.203296	0.0605757	0.088283	0.0277073	chr1	46188980	46189458	Success	0.94784	1	0.168563	0.755112	clu_455_NA	POMGNT1	ENSG00000085998.14
394	-0.203296	0.939424	0.911717	-0.0277073	chr1	46189357	46189458	Success	0.94784	1	0.168563	0.755112	clu_455_NA	POMGNT1	ENSG00000085998.14
395	-0.0361373	0.515664	0.51827	0.00260599	chr1	46303820	46309101	Success	1.99166	5	0.551819	0.913604	clu_456_NA	UQCRH	ENSG00000173660.12
396	-0.0735232	0.00939271	0.00909377	-0.000298946	chr1	46303820	46310155	Success	1.99166	5	0.551819	0.913604	clu_456_NA	UQCRH	ENSG00000173660.12
397	0.0844611	0.0185236	0.0210034	0.00247981	chr1	46309127	46309897	Success	1.99166	5	0.551819	0.913604	clu_456_NA	UQCRH	ENSG00000173660.12
398	-0.0593593	0.435442	0.427597	-0.00784525	chr1	46309127	46310155	Success	1.99166	5	0.551819	0.913604	clu_456_NA	UQCRH	ENSG00000173660.12
399	-0.0202949	0.00176295	0.00180015	3.72033e-05	chr1	46309143	46310155	Success	1.99166	5	0.551819	0.913604	clu_456_NA	UQCRH	ENSG00000173660.12
400	0.104854	0.0192148	0.022236	0.0030212	chr1	46310044	46310155	Success	1.99166	5	0.551819	0.913604	clu_456_NA	UQCRH	ENSG00000173660.12
401	0.04703	0.395468	0.401211	0.00574323	chr1	46558800	46560234	Success	1.98752	2	0.137035	0.734874	clu_457_NA	MKNK1	ENSG00000079277.21
402	-0.321447	0.299295	0.210055	-0.0892397	chr1	46558800	46561478	Success	1.98752	2	0.137035	0.734874	clu_457_NA	MKNK1	ENSG00000079277.21
403	0.274417	0.305237	0.388733	0.0834965	chr1	46560277	46561478	Success	1.98752	2	0.137035	0.734874	clu_457_NA	MKNK1	ENSG00000079277.21
404	-0.0230381	0.702407	0.692687	-0.00972029	chr1	46594280	46604185	Success	0.00446371	1	0.924724	0.99377	clu_458_NA	MKNK1	ENSG00000079277.21
405	0.0230381	0.297593	0.307313	0.00972029	chr1	46594280	46604227	Success	0.00446371	1	0.924724	0.99377	clu_458_NA	MKNK1	ENSG00000079277.21
406	0.0537108	0.485415	0.470683	-0.0147316	chr1	46635970	46643194	Success	0.597519	2	0.550175	0.913403	clu_459_NA	ATPAF1	ENSG00000123472.12
407	-0.183384	0.0321154	0.0245675	-0.00754795	chr1	46635970	46652581	Success	0.597519	2	0.550175	0.913403	clu_459_NA	ATPAF1	ENSG00000123472.12
408	0.129673	0.48247	0.504749	0.0222795	chr1	46645256	46652581	Success	0.597519	2	0.550175	0.913403	clu_459_NA	ATPAF1	ENSG00000123472.12
409	-0.132708	0.559419	0.531262	-0.0281563	chr1	46652628	46653817	Success	0.749978	2	0.472377	0.880915	clu_460_NA	ATPAF1	ENSG00000123472.12
410	0.166069	0.028637	0.0366654	0.00802841	chr1	46652628	46658127	Success	0.749978	2	0.472377	0.880915	clu_460_NA	ATPAF1	ENSG00000123472.12
411	-0.033361	0.411944	0.432072	0.0201279	chr1	46653867	46658127	Success	0.749978	2	0.472377	0.880915	clu_460_NA	ATPAF1	ENSG00000123472.12
412	-0.0177743	0.297494	0.294665	-0.00282843	chr1	46686870	46688353	Success	0.0396025	2	0.961171	0.995713	clu_461_NA	EFCAB14	ENSG00000159658.12
413	0.0438036	0.214319	0.225764	0.0114451	chr1	46686870	46689587	Success	0.0396025	2	0.961171	0.995713	clu_461_NA	EFCAB14	ENSG00000159658.12
414	-0.0260293	0.488187	0.47957	-0.00861665	chr1	46688544	46689587	Success	0.0396025	2	0.961171	0.995713	clu_461_NA	EFCAB14	ENSG00000159658.12
415	-0.205652	0.317609	0.25143	-0.0661791	chr1	47263062	47269635	Success	0.676199	2	0.508546	0.889449	clu_462_NA	STIL	ENSG00000123473.15
416	0.207779	0.381389	0.456503	0.0751134	chr1	47263113	47269635	Success	0.676199	2	0.508546	0.889449	clu_462_NA	STIL	ENSG00000123473.15
417	-0.00212639	0.301002	0.292068	-0.00893424	chr1	47263116	47269635	Success	0.676199	2	0.508546	0.889449	clu_462_NA	STIL	ENSG00000123473.15
418	0.0710119	0.493934	0.501915	0.00798116	chr1	51714079	51745536	Success	0.568113	2	0.566594	0.918959	clu_463_NA	OSBPL9	ENSG00000117859.19
419	-0.188773	0.145029	0.113657	-0.0313729	chr1	51730001	51745536	Success	0.568113	2	0.566594	0.918959	clu_463_NA	OSBPL9	ENSG00000117859.19
420	0.117761	0.361036	0.384428	0.0233917	chr1	51730124	51745536	Success	0.568113	2	0.566594	0.918959	clu_463_NA	OSBPL9	ENSG00000117859.19
421	-0.0975968	0.488985	0.490766	0.00178163	chr1	51746757	51748369	Success	0.678467	2	0.507394	0.889449	clu_464_NA	OSBPL9	ENSG00000117859.19
422	0.222597	0.0251787	0.0348074	0.00962867	chr1	51746757	51750145	Success	0.678467	2	0.507394	0.889449	clu_464_NA	OSBPL9	ENSG00000117859.19
423	-0.125	0.485837	0.474426	-0.0114103	chr1	51748398	51750145	Success	0.678467	2	0.507394	0.889449	clu_464_NA	OSBPL9	ENSG00000117859.19
424	-0.0506444	0.403672	0.387424	-0.0162484	chr1	51750195	51756320	Success	0.218558	2	0.803677	0.974716	clu_465_NA	OSBPL9	ENSG00000117859.19
425	0.0413047	0.147146	0.154825	0.00767822	chr1	51750195	51760690	Success	0.218558	2	0.803677	0.974716	clu_465_NA	OSBPL9	ENSG00000117859.19
426	0.00933962	0.449182	0.457752	0.00857021	chr1	51756358	51760690	Success	0.218558	2	0.803677	0.974716	clu_465_NA	OSBPL9	ENSG00000117859.19
427	-0.490807	0.0787389	0.0415546	-0.0371843	chr1	51836212	51836369	Success	2.53815	2	0.079012	0.640528	clu_466_NA	NRDC	ENSG00000078618.21
428	0.18186	0.880133	0.910151	0.0300179	chr1	51836212	51840226	Success	2.53815	2	0.079012	0.640528	clu_466_NA	NRDC	ENSG00000078618.21
429	0.308947	0.0411285	0.0482949	0.00716637	chr1	51837620	51840226	Success	2.53815	2	0.079012	0.640528	clu_466_NA	NRDC	ENSG00000078618.21
430	-0.00586793	0.444579	0.451487	0.00690799	chr1	52056379	52059835	Success	0.300177	2	0.740687	0.962565	clu_467_NA	BTF3L4	ENSG00000134717.18
431	0.0581185	0.0886257	0.0959499	0.00732428	chr1	52056379	52064825	Success	0.300177	2	0.740687	0.962565	clu_467_NA	BTF3L4	ENSG00000134717.18
432	-0.0522505	0.466795	0.452563	-0.0142323	chr1	52059901	52064825	Success	0.300177	2	0.740687	0.962565	clu_467_NA	BTF3L4	ENSG00000134717.18
433	-0.114305	0.439785	0.397458	-0.0423272	chr1	52064938	52083340	Success	1.5201	2	0.218691	0.781415	clu_468_NA	BTF3L4	ENSG00000134717.18
434	0.0535985	0.077314	0.0826473	0.00533326	chr1	52064938	52086112	Success	1.5201	2	0.218691	0.781415	clu_468_NA	BTF3L4	ENSG00000134717.18
435	0.0607069	0.482901	0.519895	0.0369939	chr1	52083541	52086112	Success	1.5201	2	0.218691	0.781415	clu_468_NA	BTF3L4	ENSG00000134717.18
436	-0.00433066	0.480265	0.489189	0.00892417	chr1	52383569	52383830	Success	0.088227	2	0.915553	0.991489	clu_469_NA	ORC1	ENSG00000085840.13
437	0.0516282	0.0362976	0.0390999	0.00280237	chr1	52383569	52384550	Success	0.088227	2	0.915553	0.991489	clu_469_NA	ORC1	ENSG00000085840.13
438	-0.0472975	0.483438	0.471711	-0.0117265	chr1	52383937	52384550	Success	0.088227	2	0.915553	0.991489	clu_469_NA	ORC1	ENSG00000085840.13
439	-0.00128766	0.136386	0.136083	-0.000303049	chr1	52402225	52404246	Success	8.17556e-05	1	0.989798	0.998638	clu_470_NA	ORC1	ENSG00000085840.13
440	0.00128766	0.863614	0.863917	0.000303049	chr1	52402228	52404246	Success	8.17556e-05	1	0.989798	0.998638	clu_470_NA	ORC1	ENSG00000085840.13
441	-0.280325	0.0764903	0.0451455	-0.0313447	chr1	52405713	52412514	Success	0.763266	1	0.216634	0.781415	clu_471_NA	PRPF38A	ENSG00000134748.13
442	0.280325	0.92351	0.954854	0.0313447	chr1	52411200	52412514	Success	0.763266	1	0.216634	0.781415	clu_471_NA	PRPF38A	ENSG00000134748.13
443	-0.135396	0.498023	0.480645	-0.0173784	chr1	52860871	52863981	Success	1.86506	2	0.154886	0.74822	clu_472_NA	ZYG11A	ENSG00000203995.10
444	0.349473	0.105969	0.166084	0.0601155	chr1	52860871	52866503	Success	1.86506	2	0.154886	0.74822	clu_472_NA	ZYG11A	ENSG00000203995.10
445	-0.214077	0.396008	0.353271	-0.0427371	chr1	52864157	52866503	Success	1.86506	2	0.154886	0.74822	clu_472_NA	ZYG11A	ENSG00000203995.10
446	0.213172	0.691143	0.774136	0.0829926	chr1	52877969	52881471	Success	0.809221	1	0.203309	0.77462	clu_473_NA	ZYG11A	ENSG00000203995.10
447	-0.213172	0.308857	0.225864	-0.0829926	chr1	52880829	52881471	Success	0.809221	1	0.203309	0.77462	clu_473_NA	ZYG11A	ENSG00000203995.10
448	0.109015	0.341047	0.37669	0.0356427	chr1	53228954	53233542	Success	0.775686	2	0.460388	0.876132	clu_474_NA	MAGOH	ENSG00000162385.11
449	-0.0674369	0.113763	0.105327	-0.00843628	chr1	53228954	53235577	Success	0.775686	2	0.460388	0.876132	clu_474_NA	MAGOH	ENSG00000162385.11
450	-0.0415777	0.54519	0.517983	-0.0272064	chr1	53233652	53235577	Success	0.775686	2	0.460388	0.876132	clu_474_NA	MAGOH	ENSG00000162385.11
451	0.0889647	0.202781	0.214783	0.0120024	chr1	53247056	53249380	Success	1.08974	2	0.336305	0.828879	clu_475_NA	LRP8	ENSG00000157193.18
452	0.117472	0.519948	0.566648	0.0467007	chr1	53247056	53250690	Success	1.08974	2	0.336305	0.828879	clu_475_NA	LRP8	ENSG00000157193.18
453	-0.206437	0.277272	0.218568	-0.0587031	chr1	53249556	53250690	Success	1.08974	2	0.336305	0.828879	clu_475_NA	LRP8	ENSG00000157193.18
454	0.0300341	0.387717	0.397957	0.0102395	chr1	53255185	53257240	Success	0.0246865	2	0.975616	0.996995	clu_476_NA	LRP8	ENSG00000157193.18
455	-0.0202976	0.183958	0.179548	-0.00440996	chr1	53255185	53258319	Success	0.0246865	2	0.975616	0.996995	clu_476_NA	LRP8	ENSG00000157193.18
456	-0.00973651	0.428325	0.422496	-0.00582955	chr1	53257464	53258319	Success	0.0246865	2	0.975616	0.996995	clu_476_NA	LRP8	ENSG00000157193.18
457	0.29703	0.476806	0.568528	0.091722	chr1	53271346	53272604	Success	2.6508	2	0.070595	0.622867	clu_477_NA	LRP8	ENSG00000157193.18
458	-0.303712	0.147744	0.0966098	-0.0511342	chr1	53271346	53275631	Success	2.6508	2	0.070595	0.622867	clu_477_NA	LRP8	ENSG00000157193.18
459	0.00668259	0.37545	0.334862	-0.0405878	chr1	53272642	53275631	Success	2.6508	2	0.070595	0.622867	clu_477_NA	LRP8	ENSG00000157193.18
460	-0.139235	0.18157	0.153132	-0.0284379	chr1	53275753	53276692	Success	0.279675	2	0.75603	0.965014	clu_478_NA	LRP8	ENSG00000157193.18
461	0.0563549	0.545998	0.55996	0.0139615	chr1	53275753	53280587	Success	0.279675	2	0.75603	0.965014	clu_478_NA	LRP8	ENSG00000157193.18
462	0.0828797	0.272432	0.286908	0.0144764	chr1	53277078	53280587	Success	0.279675	2	0.75603	0.965014	clu_478_NA	LRP8	ENSG00000157193.18
463	0.011551	0.407018	0.426241	0.0192233	chr1	53832591	53835500	Success	0.506497	2	0.602603	0.928085	clu_479_NA	NDC1	ENSG00000058804.12
464	0.065256	0.0361164	0.0399089	0.00379254	chr1	53832591	53838205	Success	0.506497	2	0.602603	0.928085	clu_479_NA	NDC1	ENSG00000058804.12
465	-0.0768069	0.556866	0.53385	-0.0230159	chr1	53835620	53838205	Success	0.506497	2	0.602603	0.928085	clu_479_NA	NDC1	ENSG00000058804.12
466	-0.0670422	0.325116	0.319784	-0.00533198	chr1	53852270	53855001	Success	1.74979	2	0.17381	0.755112	clu_480_NA	YIPF1	ENSG00000058799.15
467	-0.224734	0.475532	0.399497	-0.076035	chr1	53852270	53860056	Success	1.74979	2	0.17381	0.755112	clu_480_NA	YIPF1	ENSG00000058799.15
468	0.291776	0.199352	0.280719	0.081367	chr1	53855051	53860056	Success	1.74979	2	0.17381	0.755112	clu_480_NA	YIPF1	ENSG00000058799.15
469	0.169762	0.210542	0.250351	0.0398083	chr1	53888986	53889244	Success	1.04535	2	0.351567	0.828879	clu_481_NA	YIPF1	ENSG00000058799.15
470	0.032322	0.473012	0.490221	0.017209	chr1	53888986	53889713	Success	1.04535	2	0.351567	0.828879	clu_481_NA	YIPF1	ENSG00000058799.15
471	-0.202084	0.316446	0.259429	-0.0570173	chr1	53889463	53889713	Success	1.04535	2	0.351567	0.828879	clu_481_NA	YIPF1	ENSG00000058799.15
472	0.059323	0.0219923	0.0246943	0.00270199	chr1	53917116	53923904	Success	0.0794382	1	0.690193	0.954848	clu_482_NA	HSPB11	ENSG00000081870.11
473	-0.059323	0.978008	0.975306	-0.00270199	chr1	53921767	53923904	Success	0.0794382	1	0.690193	0.954848	clu_482_NA	HSPB11	ENSG00000081870.11
474	-0.0107496	0.0226516	0.0221805	-0.000471106	chr1	53928435	53930039	Success	0.00229715	1	0.94596	0.995495	clu_483_NA	HSPB11	ENSG00000081870.11
475	0.0107496	0.977348	0.97782	0.000471106	chr1	53928440	53930039	Success	0.00229715	1	0.94596	0.995495	clu_483_NA	HSPB11	ENSG00000081870.11
476	-0.161164	0.909927	0.879787	-0.0301399	chr1	53940097	53945555	Success	1.53555	1	0.0796953	0.64165	clu_484_NA	HSPB11	ENSG00000081870.11
477	0.161164	0.0900734	0.120213	0.0301399	chr1	53940097	53946237	Success	1.53555	1	0.0796953	0.64165	clu_484_NA	HSPB11	ENSG00000081870.11
478	-0.0824605	0.343232	0.347704	0.00447138	chr1	53946549	53947788	Success	2.96796	4	0.203984	0.77462	clu_485_NA	LRRC42	ENSG00000116212.15
479	0.109646	0.0485976	0.0596577	0.0110601	chr1	53946549	53947862	Success	2.96796	4	0.203984	0.77462	clu_485_NA	LRRC42	ENSG00000116212.15
480	-0.169141	0.280547	0.260604	-0.0199426	chr1	53946549	53951986	Success	2.96796	4	0.203984	0.77462	clu_485_NA	LRRC42	ENSG00000116212.15
481	-0.210837	0.26813	0.238899	-0.0292317	chr1	53947821	53951986	Success	2.96796	4	0.203984	0.77462	clu_485_NA	LRRC42	ENSG00000116212.15
482	0.352794	0.0594933	0.0931361	0.0336427	chr1	53947981	53951986	Success	2.96796	4	0.203984	0.77462	clu_485_NA	LRRC42	ENSG00000116212.15
483	0.00897794	0.631614	0.635782	0.00416797	chr1	54040837	54041724	Success	0.0213407	1	0.836326	0.981954	clu_486_NA	TMEM59	ENSG00000116209.12
484	-0.00897794	0.368386	0.364218	-0.00416797	chr1	54040840	54041724	Success	0.0213407	1	0.836326	0.981954	clu_486_NA	TMEM59	ENSG00000116209.12
485	-0.034464	0.920473	0.915278	-0.0051942	chr1	54047372	54053000	Success	0.133692	1	0.605092	0.928636	clu_487_NA	TMEM59	ENSG00000116209.12
486	0.034464	0.0795273	0.0847216	0.0051942	chr1	54047372	54053356	Success	0.133692	1	0.605092	0.928636	clu_487_NA	TMEM59	ENSG00000116209.12
487	0.241011	0.147077	0.193624	0.0465471	chr1	54257186	54258069	Success	0.647323	2	0.523445	0.900448	clu_488_NA	SSBP3	ENSG00000157216.15
488	-0.0565005	0.618579	0.604787	-0.0137922	chr1	54257186	54281438	Success	0.647323	2	0.523445	0.900448	clu_488_NA	SSBP3	ENSG00000157216.15
489	-0.18451	0.234344	0.201589	-0.0327549	chr1	54258149	54281438	Success	0.647323	2	0.523445	0.900448	clu_488_NA	SSBP3	ENSG00000157216.15
490	-0.232061	0.53744	0.478679	-0.0587608	chr1	58481174	58506060	Success	1.92007	2	0.146596	0.740845	clu_489_NA	DAB1	ENSG00000173406.15	OMA1 ENSG00000162600.12
491	0.250759	0.0332885	0.0480502	0.0147617	chr1	58481174	58527261	Success	1.92007	2	0.146596	0.740845	clu_489_NA	DAB1	ENSG00000173406.15	OMA1 ENSG00000162600.12
492	-0.0186972	0.429272	0.473271	0.0439991	chr1	58506209	58527261	Success	1.92007	2	0.146596	0.740845	clu_489_NA	DAB1	ENSG00000173406.15	OMA1 ENSG00000162600.12
493	0.666068	0.371029	0.641591	0.270562	chr1	58539310	58546664	Success	5.26895	2	0.005149	0.521758	clu_490_NA	OMA1	ENSG00000162600.12	DAB1 ENSG00000173406.15
494	0.697122	0.138426	0.246919	0.108494	chr1	58539310	58546690	Success	5.26895	2	0.005149	0.521758	clu_490_NA	OMA1	ENSG00000162600.12	DAB1 ENSG00000173406.15
495	-1.36319	0.490545	0.11149	-0.379056	chr1	58539310	58546703	Success	5.26895	2	0.005149	0.521758	clu_490_NA	OMA1	ENSG00000162600.12	DAB1 ENSG00000173406.15
496	-0.0616673	0.425696	0.408372	-0.0173239	chr1	61406727	61426465	Success	0.373743	2	0.688154	0.954848	clu_491_NA	NFIA	ENSG00000162599.17
497	0.174949	0.224775	0.273191	0.0484157	chr1	61406727	61455303	Success	0.373743	2	0.688154	0.954848	clu_491_NA	NFIA	ENSG00000162599.17
498	-0.113282	0.349528	0.318437	-0.0310918	chr1	61426556	61455303	Success	0.373743	2	0.688154	0.954848	clu_491_NA	NFIA	ENSG00000162599.17
499	-0.282617	0.188085	0.150237	-0.037848	chr1	61683546	61686792	Success	3.71267	2	0.0244122	0.572517	clu_492_NA	TM2D1	ENSG00000162604.12
500	-0.0629543	0.728439	0.724793	-0.00364564	chr1	61683546	61694697	Success	3.71267	2	0.0244122	0.572517	clu_492_NA	TM2D1	ENSG00000162604.12
501	0.345571	0.0834767	0.12497	0.0414936	chr1	61686921	61694697	Success	3.71267	2	0.0244122	0.572517	clu_492_NA	TM2D1	ENSG00000162604.12
502	0.0199486	0.939315	0.941916	0.00260091	chr1	61709437	61723713	Success	0.29056	2	0.747845	0.963386	clu_493_NA	TM2D1	ENSG00000162604.12
503	0.180491	0.0248472	0.029255	0.00440785	chr1	61709437	61724902	Success	0.29056	2	0.747845	0.963386	clu_493_NA	TM2D1	ENSG00000162604.12
504	-0.200439	0.0358373	0.0288286	-0.00700876	chr1	61723772	61724902	Success	0.29056	2	0.747845	0.963386	clu_493_NA	TM2D1	ENSG00000162604.12
505	-0.080102	0.158067	0.147758	-0.0103091	chr1	62148390	62153358	Success	0.220766	2	0.801904	0.974277	clu_494_NA	PATJ	ENSG00000132849.20
506	-0.0378943	0.651711	0.63547	-0.016241	chr1	62148390	62160908	Success	0.220766	2	0.801904	0.974277	clu_494_NA	PATJ	ENSG00000132849.20
507	0.117996	0.190223	0.216773	0.0265501	chr1	62153481	62160908	Success	0.220766	2	0.801904	0.974277	clu_494_NA	PATJ	ENSG00000132849.20
508	0.121499	0.132767	0.163323	0.0305553	chr1	62510673	62513444	Success	0.596273	1	0.274817	0.806484	clu_495_NA	DOCK7	ENSG00000116641.18
509	-0.121499	0.867233	0.836677	-0.0305553	chr1	62510673	62513471	Success	0.596273	1	0.274817	0.806484	clu_495_NA	DOCK7	ENSG00000116641.18
510	-0.0293373	0.365428	0.355365	-0.0100638	chr1	62543745	62544947	Success	0.0708136	2	0.931635	0.994605	clu_496_NA	DOCK7	ENSG00000116641.18
511	0.0369777	0.308838	0.320925	0.0120865	chr1	62543745	62552732	Success	0.0708136	2	0.931635	0.994605	clu_496_NA	DOCK7	ENSG00000116641.18
512	-0.00764045	0.325733	0.32371	-0.00202274	chr1	62545039	62552732	Success	0.0708136	2	0.931635	0.994605	clu_496_NA	DOCK7	ENSG00000116641.18
513	0.173911	0.111434	0.140038	0.0286031	chr1	62783977	62803719	Success	0.258948	2	0.771863	0.968706	clu_497_NA	ATG4C	ENSG00000125703.15
514	-0.0257335	0.428311	0.440839	0.0125279	chr1	62784225	62803719	Success	0.258948	2	0.771863	0.968706	clu_497_NA	ATG4C	ENSG00000125703.15
515	-0.148177	0.460255	0.419124	-0.041131	chr1	62784273	62803719	Success	0.258948	2	0.771863	0.968706	clu_497_NA	ATG4C	ENSG00000125703.15
516	0.0608778	0.0979776	0.108936	0.0109582	chr1	63446856	63447565	Success	2.95063	3	0.116515	0.716499	clu_498_NA	ITGB3BP	ENSG00000142856.16
517	-0.0755962	0.757763	0.735034	-0.0227294	chr1	63446856	63453918	Success	2.95063	3	0.116515	0.716499	clu_498_NA	ITGB3BP	ENSG00000142856.16
518	0.362141	0.0646991	0.0972252	0.0325261	chr1	63447614	63453918	Success	2.95063	3	0.116515	0.716499	clu_498_NA	ITGB3BP	ENSG00000142856.16
519	-0.347423	0.0795602	0.0588054	-0.0207548	chr1	63449815	63453918	Success	2.95063	3	0.116515	0.716499	clu_498_NA	ITGB3BP	ENSG00000142856.16
520	-0.0569364	0.252462	0.256608	0.00414638	chr1	63454968	63478764	Success	3.33989	6	0.351479	0.828879	clu_499_NA	ITGB3BP	ENSG00000142856.16
521	0.121947	0.0200385	0.0243573	0.00431876	chr1	63454968	63508528	Success	3.33989	6	0.351479	0.828879	clu_499_NA	ITGB3BP	ENSG00000142856.16
522	0.384281	0.0138661	0.0219102	0.00804415	chr1	63458373	63478764	Success	3.33989	6	0.351479	0.828879	clu_499_NA	ITGB3BP	ENSG00000142856.16
523	-0.136066	0.368118	0.345697	-0.0224205	chr1	63478833	63490083	Success	3.33989	6	0.351479	0.828879	clu_499_NA	ITGB3BP	ENSG00000142856.16
524	-0.471169	0.0182717	0.0122731	-0.0059986	chr1	63478833	63508528	Success	3.33989	6	0.351479	0.828879	clu_499_NA	ITGB3BP	ENSG00000142856.16
525	0.207124	0.013185	0.0174516	0.00426659	chr1	63486773	63490083	Success	3.33989	6	0.351479	0.828879	clu_499_NA	ITGB3BP	ENSG00000142856.16
526	-0.0491814	0.314059	0.321703	0.00764318	chr1	63490218	63508528	Success	3.33989	6	0.351479	0.828879	clu_499_NA	ITGB3BP	ENSG00000142856.16
527	-0.13641	0.959946	0.948035	-0.0119106	chr1	63508570	63523129	Success	0.487541	1	0.323416	0.828879	clu_500_NA	ITGB3BP	ENSG00000142856.16
528	0.13641	0.0400541	0.0519648	0.0119106	chr1	63510181	63523129	Success	0.487541	1	0.323416	0.828879	clu_500_NA	ITGB3BP	ENSG00000142856.16
529	-0.258082	0.132111	0.083281	-0.0488305	chr1	64803061	64804734	Success	1.40838	1	0.0932845	0.67531	clu_501_NA	RAVER2	ENSG00000162437.14
530	0.258082	0.867889	0.916719	0.0488305	chr1	64803061	64804773	Success	1.40838	1	0.0932845	0.67531	clu_501_NA	RAVER2	ENSG00000162437.14
531	0.0391375	0.0621562	0.0668785	0.0047223	chr1	64855695	64857656	Success	0.0734352	1	0.701544	0.954848	clu_502_NA	JAK1	ENSG00000162434.13
532	-0.0391375	0.937844	0.933122	-0.0047223	chr1	64855698	64857656	Success	0.0734352	1	0.701544	0.954848	clu_502_NA	JAK1	ENSG00000162434.13
533	0.19778	0.0188693	0.0277708	0.00890144	chr1	64867076	64869311	Success	0.598093	1	0.274085	0.806484	clu_503_NA	JAK1	ENSG00000162434.13
534	-0.19778	0.981131	0.972229	-0.00890144	chr1	64867208	64869311	Success	0.598093	1	0.274085	0.806484	clu_503_NA	JAK1	ENSG00000162434.13
535	0.226033	0.108949	0.149499	0.0405498	chr1	65425378	65427782	Success	1.22202	2	0.294633	0.816559	clu_505_NA	LEPROT	ENSG00000213625.9	LEPR ENSG00000116678.19
536	-0.143672	0.796006	0.754692	-0.0413144	chr1	65425378	65429862	Success	1.22202	2	0.294633	0.816559	clu_505_NA	LEPROT	ENSG00000213625.9	LEPR ENSG00000116678.19
537	-0.0823614	0.0950448	0.0958094	0.000764637	chr1	65425378	65565546	Success	1.22202	2	0.294633	0.816559	clu_505_NA	LEPROT	ENSG00000213625.9	LEPR ENSG00000116678.19
538	-0.0198837	0.296243	0.28802	-0.00822314	chr1	66257504	66257647	Success	0.0268494	1	0.816748	0.978104	clu_506_NA	PDE4B	ENSG00000184588.18
539	0.0198837	0.703757	0.71198	0.00822314	chr1	66257526	66257647	Success	0.0268494	1	0.816748	0.978104	clu_506_NA	PDE4B	ENSG00000184588.18
540	-0.0799911	0.082394	0.0710786	-0.0113154	chr1	66257863	66263550	Success	0.167734	1	0.562457	0.917303	clu_507_NA	PDE4B	ENSG00000184588.18
541	0.0799911	0.917606	0.928921	0.0113154	chr1	66257863	66266038	Success	0.167734	1	0.562457	0.917303	clu_507_NA	PDE4B	ENSG00000184588.18
542	0.0379148	0.569357	0.587843	0.0184866	chr1	66266087	66266672	Success	0.0679755	1	0.71234	0.955724	clu_508_NA	PDE4B	ENSG00000184588.18
543	-0.0379148	0.430643	0.412157	-0.0184866	chr1	66266087	66332508	Success	0.0679755	1	0.71234	0.955724	clu_508_NA	PDE4B	ENSG00000184588.18
544	-0.56278	0.095323	0.0471704	-0.0481526	chr1	66926242	66928887	Success	4.55911	3	0.0277596	0.579337	clu_509_NA	MIER1	ENSG00000198160.14
545	-0.0135083	0.245697	0.21058	-0.035117	chr1	66926242	66940028	Success	4.55911	3	0.0277596	0.579337	clu_509_NA	MIER1	ENSG00000198160.14
546	0.327521	0.0885527	0.10674	0.018187	chr1	66928963	66940028	Success	4.55911	3	0.0277596	0.579337	clu_509_NA	MIER1	ENSG00000198160.14
547	0.248767	0.570427	0.63551	0.0650826	chr1	66930400	66940028	Success	4.55911	3	0.0277596	0.579337	clu_509_NA	MIER1	ENSG00000198160.14
548	0.00448483	0.674055	0.676023	0.00196759	chr1	67424277	67424888	Success	0.0307029	1	0.804288	0.974716	clu_510_NA	SERBP1	ENSG00000142864.14
549	-0.00448483	0.325945	0.323977	-0.00196759	chr1	67424322	67424888	Success	0.0307029	1	0.804288	0.974716	clu_510_NA	SERBP1	ENSG00000142864.14
550	0.0340571	0.435601	0.452414	0.0168133	chr1	67424959	67425083	Success	1.77011	1	0.0598972	0.619889	clu_511_NA	SERBP1	ENSG00000142864.14
551	-0.0340571	0.564399	0.547586	-0.0168133	chr1	67424977	67425083	Success	1.77011	1	0.0598972	0.619889	clu_511_NA	SERBP1	ENSG00000142864.14
552	-0.0309464	0.136467	0.124945	-0.0115217	chr1	67777507	67831819	Success	0.277442	2	0.757719	0.965461	clu_512_NA	GNG12	ENSG00000172380.6
553	0.0750317	0.82888	0.843742	0.0148616	chr1	67777507	67833344	Success	0.277442	2	0.757719	0.965461	clu_512_NA	GNG12	ENSG00000172380.6
554	-0.0440853	0.0346528	0.031313	-0.00333983	chr1	67830298	67831819	Success	0.277442	2	0.757719	0.965461	clu_512_NA	GNG12	ENSG00000172380.6
555	0.048286	0.193363	0.208873	0.0155099	chr1	68098753	68137780	Success	0.467489	1	0.333572	0.828879	clu_513_NA	WLS	ENSG00000116729.14
556	-0.048286	0.806637	0.791127	-0.0155099	chr1	68126335	68137780	Success	0.467489	1	0.333572	0.828879	clu_513_NA	WLS	ENSG00000116729.14
557	-0.0986239	0.564585	0.585067	0.0204814	chr1	68159247	68193955	Success	2.00051	2	0.135266	0.734874	clu_514_NA	WLS	ENSG00000116729.14
558	0.292708	0.00813283	0.0124644	0.00433156	chr1	68159247	68232194	Success	2.00051	2	0.135266	0.734874	clu_514_NA	WLS	ENSG00000116729.14
559	-0.194084	0.427282	0.402469	-0.024813	chr1	68194227	68232194	Success	2.00051	2	0.135266	0.734874	clu_514_NA	WLS	ENSG00000116729.14
560	0.0536228	0.414604	0.433746	0.0191423	chr1	68481612	68482046	Success	0.338751	2	0.71266	0.955724	clu_515_NA	DEPDC1	ENSG00000024526.17
561	-0.0348553	0.219134	0.209839	-0.00929488	chr1	68481612	68483950	Success	0.338751	2	0.71266	0.955724	clu_515_NA	DEPDC1	ENSG00000024526.17
562	-0.0187675	0.366262	0.356414	-0.00984743	chr1	68482897	68483950	Success	0.338751	2	0.71266	0.955724	clu_515_NA	DEPDC1	ENSG00000024526.17
563	-0.197713	0.484186	0.470968	-0.0132185	chr1	68489608	68494430	Success	4.69404	2	0.00914961	0.524079	clu_516_NA	DEPDC1	ENSG00000024526.17
564	0.405729	0.0397706	0.0707315	0.0309609	chr1	68489608	68496952	Success	4.69404	2	0.00914961	0.524079	clu_516_NA	DEPDC1	ENSG00000024526.17
565	-0.208016	0.476043	0.458301	-0.0177424	chr1	68494695	68496952	Success	4.69404	2	0.00914961	0.524079	clu_516_NA	DEPDC1	ENSG00000024526.17
566	0.0701394	0.304687	0.335191	0.0305042	chr1	70205780	70221612	Success	0.261356	1	0.469687	0.880481	clu_517_NA	SRSF11	ENSG00000116754.13
567	-0.0701394	0.695313	0.664809	-0.0305042	chr1	70205780	70221615	Success	0.261356	1	0.469687	0.880481	clu_517_NA	SRSF11	ENSG00000116754.13
568	0.0376336	0.0264205	0.0287877	0.00236723	chr1	70228555	70231095	Success	1.43527	5	0.719936	0.958645	clu_518_NA	SRSF11	ENSG00000116754.13
569	-0.0479546	0.0641602	0.0641744	1.41824e-05	chr1	70228555	70231859	Success	1.43527	5	0.719936	0.958645	clu_518_NA	SRSF11	ENSG00000116754.13
570	-0.11365	0.584727	0.547669	-0.0370584	chr1	70228555	70232268	Success	1.43527	5	0.719936	0.958645	clu_518_NA	SRSF11	ENSG00000116754.13
571	0.145433	0.0719094	0.0872707	0.0153614	chr1	70230618	70231095	Success	1.43527	5	0.719936	0.958645	clu_518_NA	SRSF11	ENSG00000116754.13
572	-0.0671989	0.0475192	0.0466238	-0.000895431	chr1	70231203	70231859	Success	1.43527	5	0.719936	0.958645	clu_518_NA	SRSF11	ENSG00000116754.13
573	0.0457373	0.205263	0.225475	0.0202111	chr1	70231975	70232268	Success	1.43527	5	0.719936	0.958645	clu_518_NA	SRSF11	ENSG00000116754.13
574	0.00897035	0.057944	0.0577823	-0.000161678	chr1	70246907	70247117	Success	0.138002	3	0.964477	0.995713	clu_519_NA	SRSF11	ENSG00000116754.13
575	0.0830558	0.0256387	0.0275332	0.00189454	chr1	70246907	70249931	Success	0.138002	3	0.964477	0.995713	clu_519_NA	SRSF11	ENSG00000116754.13
576	0.0158382	0.869567	0.873116	0.00354958	chr1	70246907	70249952	Success	0.138002	3	0.964477	0.995713	clu_519_NA	SRSF11	ENSG00000116754.13
577	-0.107864	0.0468508	0.0415683	-0.00528244	chr1	70247149	70249952	Success	0.138002	3	0.964477	0.995713	clu_519_NA	SRSF11	ENSG00000116754.13
578	-0.046453	0.683541	0.66311	-0.0204305	chr1	70250503	70250608	Success	0.612689	1	0.268308	0.802141	clu_520_NA	SRSF11	ENSG00000116754.13
579	0.046453	0.316459	0.33689	0.0204305	chr1	70250503	70250611	Success	0.612689	1	0.268308	0.802141	clu_520_NA	SRSF11	ENSG00000116754.13
580	0.725779	0.0138212	0.0315095	0.0176883	chr1	70262803	70270856	Success	6.37025	5	0.0259357	0.579337	clu_521_NA	ANKRD13C	ENSG00000118454.13
581	-0.0874196	0.297469	0.300726	0.00325709	chr1	70262847	70270856	Success	6.37025	5	0.0259357	0.579337	clu_521_NA	ANKRD13C	ENSG00000118454.13
582	-0.469429	0.0453019	0.0312566	-0.0140453	chr1	70262847	70274720	Success	6.37025	5	0.0259357	0.579337	clu_521_NA	ANKRD13C	ENSG00000118454.13
583	0.0930062	0.0193368	0.0234138	0.00407699	chr1	70262847	70276765	Success	6.37025	5	0.0259357	0.579337	clu_521_NA	ANKRD13C	ENSG00000118454.13
584	-0.192144	0.244988	0.223045	-0.0219427	chr1	70270956	70274720	Success	6.37025	5	0.0259357	0.579337	clu_521_NA	ANKRD13C	ENSG00000118454.13
585	-0.0697933	0.379083	0.390049	0.0109656	chr1	70274818	70276765	Success	6.37025	5	0.0259357	0.579337	clu_521_NA	ANKRD13C	ENSG00000118454.13
586	-0.147353	0.0801122	0.0779012	-0.002211	chr1	70292549	70293504	Success	1.35537	2	0.257851	0.792741	clu_522_NA	ANKRD13C	ENSG00000118454.13
587	-0.139646	0.880231	0.86256	-0.0176708	chr1	70292549	70296130	Success	1.35537	2	0.257851	0.792741	clu_522_NA	ANKRD13C	ENSG00000118454.13
588	0.286998	0.0396565	0.0595383	0.0198818	chr1	70293620	70296130	Success	1.35537	2	0.257851	0.792741	clu_522_NA	ANKRD13C	ENSG00000118454.13
589	-0.272505	0.926953	0.880354	-0.0465987	chr1	70411583	70415956	Success	1.39542	1	0.0948043	0.677585	clu_523_NA	CTH	ENSG00000116761.12
590	0.272505	0.0730471	0.119646	0.0465987	chr1	70411656	70415956	Success	1.39542	1	0.0948043	0.677585	clu_523_NA	CTH	ENSG00000116761.12
591	-0.0632221	0.523739	0.487829	-0.0359096	chr1	71065137	71065678	Success	1.70631	3	0.332273	0.828879	clu_524_NA	ZRANB2	ENSG00000132485.14
592	0.0592053	0.210633	0.221742	0.0111095	chr1	71065137	71066776	Success	1.70631	3	0.332273	0.828879	clu_524_NA	ZRANB2	ENSG00000132485.14
593	-0.106688	0.0184176	0.0164251	-0.00199245	chr1	71065748	71066776	Success	1.70631	3	0.332273	0.828879	clu_524_NA	ZRANB2	ENSG00000132485.14
594	0.110704	0.247211	0.274004	0.0267925	chr1	71065752	71066776	Success	1.70631	3	0.332273	0.828879	clu_524_NA	ZRANB2	ENSG00000132485.14
595	-0.112895	0.846127	0.814384	-0.031743	chr1	74199831	74201318	Success	0.364303	1	0.393335	0.852166	clu_525_NA	FPGT	ENSG00000254685.6	FPGT-TNNI3K ENSG00000259030.7
596	0.112895	0.153873	0.185616	0.031743	chr1	74199845	74201318	Success	0.364303	1	0.393335	0.852166	clu_525_NA	FPGT	ENSG00000254685.6	FPGT-TNNI3K ENSG00000259030.7
597	-0.12817	0.5267	0.508	-0.0187004	chr1	74706994	74707103	Success	1.50237	2	0.222603	0.782921	clu_526_NA	CRYZ	ENSG00000116791.14
598	0.231914	0.0614312	0.0849321	0.0235009	chr1	74706994	74710098	Success	1.50237	2	0.222603	0.782921	clu_526_NA	CRYZ	ENSG00000116791.14
599	-0.103744	0.411869	0.407068	-0.00480049	chr1	74707204	74710098	Success	1.50237	2	0.222603	0.782921	clu_526_NA	CRYZ	ENSG00000116791.14
600	-0.137645	0.157914	0.131333	-0.0265809	chr1	74724834	74730382	Success	0.554745	2	0.574219	0.921645	clu_527_NA	CRYZ	ENSG00000116791.14
601	0.0846674	0.655874	0.681276	0.0254023	chr1	74724834	74732956	Success	0.554745	2	0.574219	0.921645	clu_527_NA	CRYZ	ENSG00000116791.14
602	0.0529779	0.186212	0.187391	0.00117865	chr1	74730420	74732956	Success	0.554745	2	0.574219	0.921645	clu_527_NA	CRYZ	ENSG00000116791.14
603	-0.123404	0.356	0.321129	-0.0348708	chr1	74736622	74738690	Success	0.983497	2	0.374001	0.839059	clu_528_NA	TYW3	ENSG00000162623.16
604	0.0945242	0.0336271	0.0377194	0.00409224	chr1	74736622	74748751	Success	0.983497	2	0.374001	0.839059	clu_528_NA	TYW3	ENSG00000162623.16
605	0.0288794	0.610373	0.641151	0.0307786	chr1	74738788	74748751	Success	0.983497	2	0.374001	0.839059	clu_528_NA	TYW3	ENSG00000162623.16
606	-0.0279005	0.0120196	0.0114815	-0.000538084	chr1	75724817	75728389	Success	3.1615	3	0.0969103	0.682283	clu_529_NA	ACADM	ENSG00000117054.13
607	-0.079674	0.430085	0.390102	-0.0399827	chr1	75724817	75728401	Success	3.1615	3	0.0969103	0.682283	clu_529_NA	ACADM	ENSG00000117054.13
608	0.0126931	0.0483861	0.0481349	-0.000251282	chr1	75724817	75732644	Success	3.1615	3	0.0969103	0.682283	clu_529_NA	ACADM	ENSG00000117054.13
609	0.0948814	0.509509	0.550281	0.040772	chr1	75728488	75732644	Success	3.1615	3	0.0969103	0.682283	clu_529_NA	ACADM	ENSG00000117054.13
610	0.0421669	0.56045	0.590381	0.0299313	chr1	75786274	75787497	Success	2.38532	3	0.189384	0.770293	clu_530_NA	ACADM	ENSG00000117054.13	RABGGTB ENSG00000137955.16
611	-0.318932	0.221193	0.162384	-0.0588088	chr1	75786797	75787497	Success	2.38532	3	0.189384	0.770293	clu_530_NA	ACADM	ENSG00000117054.13	RABGGTB ENSG00000137955.16
612	0.00943591	0.136262	0.138917	0.00265508	chr1	75786865	75787497	Success	2.38532	3	0.189384	0.770293	clu_530_NA	ACADM	ENSG00000117054.13	RABGGTB ENSG00000137955.16
613	0.267329	0.0820943	0.108317	0.0262224	chr1	75786916	75787497	Success	2.38532	3	0.189384	0.770293	clu_530_NA	ACADM	ENSG00000117054.13	RABGGTB ENSG00000137955.16
614	-0.130611	0.0517335	0.0462264	-0.00550704	chr1	75790057	75790152	Success	2.62855	2	0.0721831	0.622867	clu_531_NA	RABGGTB	ENSG00000137955.16
615	-0.0351243	0.849712	0.835333	-0.0143782	chr1	75790057	75791285	Success	2.62855	2	0.0721831	0.622867	clu_531_NA	RABGGTB	ENSG00000137955.16
616	0.165736	0.098555	0.11844	0.0198853	chr1	75790517	75791285	Success	2.62855	2	0.0721831	0.622867	clu_531_NA	RABGGTB	ENSG00000137955.16
617	-0.0418631	0.94395	0.939352	-0.00459806	chr1	75791571	75792181	Success	0.155186	1	0.577452	0.92386	clu_532_NA	RABGGTB	ENSG00000137955.16
618	0.0418631	0.0560502	0.0606482	0.00459806	chr1	75791571	75792197	Success	0.155186	1	0.577452	0.92386	clu_532_NA	RABGGTB	ENSG00000137955.16
619	0.08741	0.310238	0.34883	0.0385918	chr1	77581888	77581979	Success	0.542611	1	0.297532	0.81731	clu_533_NA	AC118549.1	ENSG00000036549.13
620	-0.08741	0.689762	0.65117	-0.0385918	chr1	77581891	77581979	Success	0.542611	1	0.297532	0.81731	clu_533_NA	AC118549.1	ENSG00000036549.13
621	-0.0855296	0.943819	0.934029	-0.00978975	chr1	77584655	77631850	Success	0.231582	1	0.496149	0.887	clu_534_NA	AC118549.1	ENSG00000036549.13
622	0.0855296	0.0561811	0.0659709	0.00978975	chr1	77584655	77633115	Success	0.231582	1	0.496149	0.887	clu_534_NA	AC118549.1	ENSG00000036549.13
623	0.037677	0.502755	0.519143	0.0163886	chr1	77639602	77641384	Success	0.239433	2	0.787074	0.970704	clu_535_NA	AC118549.1	ENSG00000036549.13
624	-0.00392199	0.0961791	0.0952677	-0.000911413	chr1	77639602	77641522	Success	0.239433	2	0.787074	0.970704	clu_535_NA	AC118549.1	ENSG00000036549.13
625	-0.033755	0.401066	0.385589	-0.0154772	chr1	77641446	77641522	Success	0.239433	2	0.787074	0.970704	clu_535_NA	AC118549.1	ENSG00000036549.13
626	-0.237127	0.234529	0.160143	-0.0743864	chr1	77641655	77682585	Success	0.895683	1	0.18076	0.75711	clu_536_NA	AC118549.1	ENSG00000036549.13
627	0.237127	0.765471	0.839857	0.0743864	chr1	77641655	77683262	Success	0.895683	1	0.18076	0.75711	clu_536_NA	AC118549.1	ENSG00000036549.13
628	-0.00116356	0.395035	0.390426	-0.00460934	chr1	77697931	77701369	Success	0.036986	2	0.96369	0.995713	clu_537_NA	USP33	ENSG00000077254.14
629	-0.0185201	0.0245158	0.0238128	-0.000702972	chr1	77697931	77711747	Success	0.036986	2	0.96369	0.995713	clu_537_NA	USP33	ENSG00000077254.14
630	0.0196837	0.580449	0.585761	0.00531232	chr1	77701471	77711747	Success	0.036986	2	0.96369	0.995713	clu_537_NA	USP33	ENSG00000077254.14
631	-0.136798	0.624911	0.558937	-0.065974	chr1	77721901	77722024	Success	2.3601	1	0.0298101	0.579337	clu_538_NA	USP33	ENSG00000077254.14
632	0.136798	0.375089	0.441063	0.065974	chr1	77721925	77722024	Success	2.3601	1	0.0298101	0.579337	clu_538_NA	USP33	ENSG00000077254.14
633	0.0573403	0.286754	0.307718	0.0209638	chr1	77741748	77745421	Success	0.377458	3	0.860217	0.983916	clu_539_NA	USP33	ENSG00000077254.14
634	-0.0345931	0.391714	0.38343	-0.00828408	chr1	77741748	77759643	Success	0.377458	3	0.860217	0.983916	clu_539_NA	USP33	ENSG00000077254.14
635	0.0364847	0.0185556	0.0195012	0.000945567	chr1	77745599	77746399	Success	0.377458	3	0.860217	0.983916	clu_539_NA	USP33	ENSG00000077254.14
636	-0.0592318	0.302977	0.289351	-0.0136252	chr1	77745599	77759643	Success	0.377458	3	0.860217	0.983916	clu_539_NA	USP33	ENSG00000077254.14
637	-0.0854852	0.844813	0.821055	-0.0237577	chr1	77779736	77783238	Success	0.190683	1	0.536873	0.904221	clu_540_NA	MIGA1	ENSG00000180488.15
638	0.0854852	0.155187	0.178945	0.0237577	chr1	77779736	77783243	Success	0.190683	1	0.536873	0.904221	clu_540_NA	MIGA1	ENSG00000180488.15
639	-0.0203202	0.408751	0.398967	-0.00978409	chr1	77866391	77873001	Success	0.0160586	1	0.857771	0.983916	clu_541_NA	MIGA1	ENSG00000180488.15
640	0.0203202	0.591249	0.601033	0.00978409	chr1	77866391	77873004	Success	0.0160586	1	0.857771	0.983916	clu_541_NA	MIGA1	ENSG00000180488.15
641	0.0322958	0.653015	0.667502	0.0144874	chr1	77967098	77967627	Success	0.207743	1	0.519198	0.896088	clu_542_NA	FUBP1	ENSG00000162613.16
642	-0.0322958	0.346985	0.332498	-0.0144874	chr1	77967101	77967627	Success	0.207743	1	0.519198	0.896088	clu_542_NA	FUBP1	ENSG00000162613.16
643	0.231335	0.0338965	0.0540976	0.020201	chr1	77968203	77969022	Success	1.8608	2	0.155549	0.748855	clu_543_NA	FUBP1	ENSG00000162613.16
644	-0.267881	0.937148	0.90787	-0.0292782	chr1	77968203	77969925	Success	1.8608	2	0.155549	0.748855	clu_543_NA	FUBP1	ENSG00000162613.16
645	0.0365458	0.0289554	0.0380326	0.00907719	chr1	77969084	77969925	Success	1.8608	2	0.155549	0.748855	clu_543_NA	FUBP1	ENSG00000162613.16
646	0.122844	0.117416	0.145363	0.0279472	chr1	77979293	78013051	Success	0.642072	1	0.25713	0.792545	clu_544_NA	DNAJB4	ENSG00000162616.9
647	-0.122844	0.882584	0.854637	-0.0279472	chr1	78005321	78013051	Success	0.642072	1	0.25713	0.792545	clu_544_NA	DNAJB4	ENSG00000162616.9
648	0.188208	0.38835	0.444453	0.0561031	chr1	84566012	84569931	Success	0.781787	2	0.457588	0.876132	clu_545_NA	CTBS	ENSG00000117151.13
649	-0.300083	0.259812	0.182473	-0.0773384	chr1	84566012	84570582	Success	0.781787	2	0.457588	0.876132	clu_545_NA	CTBS	ENSG00000117151.13
650	0.111875	0.351838	0.373074	0.0212353	chr1	84570139	84570582	Success	0.781787	2	0.457588	0.876132	clu_545_NA	CTBS	ENSG00000117151.13
651	0.0993685	0.238486	0.276426	0.0379398	chr1	84656002	84656348	Success	1.29849	1	0.107068	0.700404	clu_546_NA	SSX2IP	ENSG00000117155.16
652	-0.0993685	0.761514	0.723574	-0.0379398	chr1	84656005	84656348	Success	1.29849	1	0.107068	0.700404	clu_546_NA	SSX2IP	ENSG00000117155.16
653	0.0762399	0.541855	0.564813	0.022958	chr1	84670815	84671177	Success	0.858323	5	0.886796	0.986367	clu_547_NA	SSX2IP	ENSG00000117155.16
654	-0.0133741	0.0536267	0.0511074	-0.0025193	chr1	84670815	84690371	Success	0.858323	5	0.886796	0.986367	clu_547_NA	SSX2IP	ENSG00000117155.16
655	-0.211065	0.0575703	0.0450241	-0.0125462	chr1	84671308	84680338	Success	0.858323	5	0.886796	0.986367	clu_547_NA	SSX2IP	ENSG00000117155.16
656	-0.00785641	0.115923	0.111088	-0.0048346	chr1	84671308	84690154	Success	0.858323	5	0.886796	0.986367	clu_547_NA	SSX2IP	ENSG00000117155.16
657	-0.00249316	0.199029	0.191754	-0.00727491	chr1	84671308	84690371	Success	0.858323	5	0.886796	0.986367	clu_547_NA	SSX2IP	ENSG00000117155.16
658	0.158549	0.0319964	0.0362134	0.00421699	chr1	84680387	84690371	Success	0.858323	5	0.886796	0.986367	clu_547_NA	SSX2IP	ENSG00000117155.16
659	0.0227117	0.205927	0.210956	0.00502891	chr1	85258722	85258935	Success	0.0277855	2	0.972597	0.996446	clu_548_NA	C1orf52	ENSG00000162642.14
660	-0.00266802	0.559531	0.558831	-0.000700294	chr1	85258722	85259358	Success	0.0277855	2	0.972597	0.996446	clu_548_NA	C1orf52	ENSG00000162642.14
661	-0.0200437	0.234542	0.230213	-0.00432861	chr1	85259061	85259358	Success	0.0277855	2	0.972597	0.996446	clu_548_NA	C1orf52	ENSG00000162642.14
662	-0.141448	0.843476	0.802411	-0.0410659	chr1	86348878	86352859	Success	0.418926	1	0.360012	0.831611	clu_549_NA	ODF2L	ENSG00000122417.15
663	0.141448	0.156524	0.197589	0.0410659	chr1	86352208	86352859	Success	0.418926	1	0.360012	0.831611	clu_549_NA	ODF2L	ENSG00000122417.15
664	-0.150127	0.361621	0.311927	-0.0496941	chr1	86354859	86356444	Success	0.430992	2	0.649864	0.946463	clu_550_NA	ODF2L	ENSG00000122417.15
665	0.0842514	0.234432	0.255626	0.0211943	chr1	86354859	86358787	Success	0.430992	2	0.649864	0.946463	clu_550_NA	ODF2L	ENSG00000122417.15
666	0.0658761	0.403947	0.432447	0.0284998	chr1	86356602	86358787	Success	0.430992	2	0.649864	0.946463	clu_550_NA	ODF2L	ENSG00000122417.15
667	-0.101485	0.407531	0.369241	-0.03829	chr1	86376418	86382242	Success	2.0518	2	0.128504	0.728519	clu_551_NA	ODF2L	ENSG00000122417.15
668	-0.150119	0.312545	0.269737	-0.0428082	chr1	86376418	86382931	Success	2.0518	2	0.128504	0.728519	clu_551_NA	ODF2L	ENSG00000122417.15
669	0.251604	0.279924	0.361022	0.0810982	chr1	86382358	86382931	Success	2.0518	2	0.128504	0.728519	clu_551_NA	ODF2L	ENSG00000122417.15
670	0.0825071	0.334698	0.369519	0.0348211	chr1	86384801	86385458	Success	0.433626	2	0.648155	0.945435	clu_552_NA	ODF2L	ENSG00000122417.15
671	0.0217658	0.17154	0.178226	0.0066854	chr1	86384801	86386915	Success	0.433626	2	0.648155	0.945435	clu_552_NA	ODF2L	ENSG00000122417.15
672	-0.104273	0.493762	0.452256	-0.0415065	chr1	86385590	86386915	Success	0.433626	2	0.648155	0.945435	clu_552_NA	ODF2L	ENSG00000122417.15
673	-0.293009	0.103949	0.0606476	-0.0433018	chr1	86724405	86728403	Success	1.02323	1	0.152561	0.747009	clu_553_NA	SH3GLB1	ENSG00000097033.14
674	0.293009	0.896051	0.939352	0.0433018	chr1	86724405	86734602	Success	1.02323	1	0.152561	0.747009	clu_553_NA	SH3GLB1	ENSG00000097033.14
675	-0.0367021	0.520571	0.524836	0.00426542	chr1	86863605	86868053	Success	1.38404	2	0.250563	0.786743	clu_554_NA	SELENOF	ENSG00000183291.17
676	0.105886	0.0388494	0.0451704	0.00632097	chr1	86863605	86880662	Success	1.38404	2	0.250563	0.786743	clu_554_NA	SELENOF	ENSG00000183291.17
677	-0.0691841	0.44058	0.429993	-0.0105864	chr1	86868102	86880662	Success	1.38404	2	0.250563	0.786743	clu_554_NA	SELENOF	ENSG00000183291.17
678	0.10921	0.00955494	0.0124687	0.0029138	chr1	86880725	86887156	Success	0.612207	2	0.542153	0.907441	clu_555_NA	SELENOF	ENSG00000183291.17
679	-0.162291	0.98059	0.975372	-0.00521724	chr1	86880725	86903281	Success	0.612207	2	0.542153	0.907441	clu_555_NA	SELENOF	ENSG00000183291.17
680	0.0530813	0.00985536	0.0121588	0.00230344	chr1	86887196	86903281	Success	0.612207	2	0.542153	0.907441	clu_555_NA	SELENOF	ENSG00000183291.17
681	-0.152324	0.509839	0.505967	-0.00387207	chr1	87097935	87103432	Success	4.78637	3	0.02257	0.570787	clu_556_NA	HS2ST1	ENSG00000153936.17	AC093155.3 ENSG00000267561.2
682	0.725887	0.0165805	0.0395995	0.023019	chr1	87097935	87104470	Success	4.78637	3	0.02257	0.570787	clu_556_NA	HS2ST1	ENSG00000153936.17	AC093155.3 ENSG00000267561.2
683	-0.432263	0.0819534	0.0614724	-0.020481	chr1	87103589	87104467	Success	4.78637	3	0.02257	0.570787	clu_556_NA	HS2ST1	ENSG00000153936.17	AC093155.3 ENSG00000267561.2
684	-0.1413	0.391627	0.392961	0.00133412	chr1	87103589	87104470	Success	4.78637	3	0.02257	0.570787	clu_556_NA	HS2ST1	ENSG00000153936.17	AC093155.3 ENSG00000267561.2
685	-0.0835279	0.924619	0.912117	-0.0125014	chr1	87329244	87332013	Success	0.229279	1	0.498298	0.887	clu_557_NA	LMO4	ENSG00000143013.13
686	0.0835279	0.0753814	0.0878828	0.0125014	chr1	87331814	87332013	Success	0.229279	1	0.498298	0.887	clu_557_NA	LMO4	ENSG00000143013.13
687	-0.00991691	0.106718	0.104842	-0.00187605	chr1	88784776	88786104	Success	0.00477506	1	0.922151	0.992957	clu_558_NA	PKN2	ENSG00000065243.20
688	0.00991691	0.893282	0.895158	0.00187605	chr1	88784824	88786104	Success	0.00477506	1	0.922151	0.992957	clu_558_NA	PKN2	ENSG00000065243.20
689	-0.213368	0.261931	0.222766	-0.0391652	chr1	88969467	88988252	Success	3.6679	4	0.119172	0.721463	clu_559_NA	KYAT3	ENSG00000137944.18	RBMXL1 ENSG00000213516.10
690	-0.207426	0.252453	0.215984	-0.0364683	chr1	88969467	88992585	Success	3.6679	4	0.119172	0.721463	clu_559_NA	KYAT3	ENSG00000137944.18	RBMXL1 ENSG00000213516.10
691	0.211061	0.16622	0.216109	0.0498889	chr1	88984066	88988252	Success	3.6679	4	0.119172	0.721463	clu_559_NA	KYAT3	ENSG00000137944.18	RBMXL1 ENSG00000213516.10
692	0.271754	0.0742675	0.1026	0.0283323	chr1	88984066	88992585	Success	3.6679	4	0.119172	0.721463	clu_559_NA	KYAT3	ENSG00000137944.18	RBMXL1 ENSG00000213516.10
693	-0.0620207	0.245128	0.242541	-0.00258762	chr1	88988351	88992585	Success	3.6679	4	0.119172	0.721463	clu_559_NA	KYAT3	ENSG00000137944.18	RBMXL1 ENSG00000213516.10
694	0.0612003	0.663464	0.690224	0.0267607	chr1	89821291	89843638	Success	0.139546	1	0.597297	0.92786	clu_560_NA	AC093423.3	ENSG00000271949.1	LRRC8D ENSG00000171492.14
695	-0.0612003	0.336536	0.309776	-0.0267607	chr1	89821727	89843638	Success	0.139546	1	0.597297	0.92786	clu_560_NA	AC093423.3	ENSG00000271949.1	LRRC8D ENSG00000171492.14
696	0.0796224	0.936128	0.945014	0.00888571	chr1	89843782	89933067	Success	0.181581	1	0.546756	0.911905	clu_561_NA	AC093423.3	ENSG00000271949.1	LRRC8D ENSG00000171492.14
697	-0.0796224	0.0638718	0.0549861	-0.00888571	chr1	89929878	89933067	Success	0.181581	1	0.546756	0.911905	clu_561_NA	AC093423.3	ENSG00000271949.1	LRRC8D ENSG00000171492.14
698	0.0136143	0.174534	0.178492	0.00395772	chr1	90005092	90010088	Success	0.00398288	1	0.928882	0.994605	clu_562_NA	ZNF326	ENSG00000162664.17
699	-0.0136143	0.825466	0.821508	-0.00395772	chr1	90007750	90010088	Success	0.00398288	1	0.928882	0.994605	clu_562_NA	ZNF326	ENSG00000162664.17
700	-0.221263	0.0827142	0.0649653	-0.0177489	chr1	90918154	90935408	Success	0.407114	2	0.665569	0.951452	clu_563_NA	ZNF644	ENSG00000122482.21
701	0.0196164	0.8253	0.824757	-0.000543384	chr1	90918154	90937485	Success	0.407114	2	0.665569	0.951452	clu_563_NA	ZNF644	ENSG00000122482.21
702	0.201646	0.0919856	0.110278	0.0182923	chr1	90935530	90937485	Success	0.407114	2	0.665569	0.951452	clu_563_NA	ZNF644	ENSG00000122482.21
703	-0.064713	0.165851	0.158694	-0.00715687	chr1	90982370	91020637	Success	0.11297	3	0.973297	0.996686	clu_564_NA	ZNF644	ENSG00000122482.21
704	0.0611351	0.1664	0.180572	0.0141723	chr1	90982370	91021689	Success	0.11297	3	0.973297	0.996686	clu_564_NA	ZNF644	ENSG00000122482.21
705	-0.0542249	0.536337	0.518604	-0.0177335	chr1	90982370	91021990	Success	0.11297	3	0.973297	0.996686	clu_564_NA	ZNF644	ENSG00000122482.21
706	0.0578028	0.131412	0.14213	0.010718	chr1	91021201	91021990	Success	0.11297	3	0.973297	0.996686	clu_564_NA	ZNF644	ENSG00000122482.21
707	-0.0105895	0.235227	0.231438	-0.00378863	chr1	91720227	91721955	Success	0.00339941	1	0.934285	0.995159	clu_565_NA	TGFBR3	ENSG00000069702.11
708	0.0105895	0.764773	0.768562	0.00378863	chr1	91720230	91721955	Success	0.00339941	1	0.934285	0.995159	clu_565_NA	TGFBR3	ENSG00000069702.11
709	-0.370343	0.146325	0.0994967	-0.0468288	chr1	92636336	92662719	Success	5.89286	4	0.0190179	0.557483	clu_566_NA	EVI5	ENSG00000067208.14
710	-0.433281	0.225352	0.143885	-0.0814665	chr1	92636336	92663420	Success	5.89286	4	0.0190179	0.557483	clu_566_NA	EVI5	ENSG00000067208.14
711	0.363076	0.240695	0.340781	0.100086	chr1	92636336	92665939	Success	5.89286	4	0.0190179	0.557483	clu_566_NA	EVI5	ENSG00000067208.14
712	0.503844	0.0815497	0.132913	0.0513628	chr1	92662865	92663420	Success	5.89286	4	0.0190179	0.557483	clu_566_NA	EVI5	ENSG00000067208.14
713	-0.0632953	0.306079	0.282925	-0.0231538	chr1	92663452	92665939	Success	5.89286	4	0.0190179	0.557483	clu_566_NA	EVI5	ENSG00000067208.14
714	0.0979343	0.470568	0.46967	-0.000898478	chr1	92832117	92833389	Success	1.99086	2	0.136578	0.734874	clu_567_NA	RPL5	ENSG00000122406.14
715	-0.200612	0.0022979	0.00170155	-0.000596352	chr1	92832117	92833545	Success	1.99086	2	0.136578	0.734874	clu_567_NA	RPL5	ENSG00000122406.14
716	0.102677	0.527134	0.528629	0.00149483	chr1	92833458	92833545	Success	1.99086	2	0.136578	0.734874	clu_567_NA	RPL5	ENSG00000122406.14
717	-0.0506849	0.0705956	0.0642272	-0.0063684	chr1	92837630	92840551	Success	0.542908	1	0.2974	0.81731	clu_568_NA	RPL5	ENSG00000122406.14
718	0.0506849	0.929404	0.935773	0.0063684	chr1	92837633	92840551	Success	0.542908	1	0.2974	0.81731	clu_568_NA	RPL5	ENSG00000122406.14
719	-0.0959621	0.468348	0.447824	-0.020524	chr1	93079531	93110230	Success	0.439676	2	0.644245	0.943021	clu_569_NA	MTF2	ENSG00000143033.18
720	0.121277	0.0407955	0.0484727	0.00767717	chr1	93079531	93114688	Success	0.439676	2	0.644245	0.943021	clu_569_NA	MTF2	ENSG00000143033.18
721	-0.0253153	0.490857	0.503703	0.0128468	chr1	93110626	93114688	Success	0.439676	2	0.644245	0.943021	clu_569_NA	MTF2	ENSG00000143033.18
722	0.058596	0.396793	0.380377	-0.0164163	chr1	93127299	93129278	Success	1.4485	2	0.234923	0.786743	clu_570_NA	MTF2	ENSG00000143033.18
723	-0.244268	0.0972237	0.0688477	-0.0283759	chr1	93127299	93133703	Success	1.4485	2	0.234923	0.786743	clu_570_NA	MTF2	ENSG00000143033.18
724	0.185672	0.505983	0.550775	0.0447923	chr1	93129448	93133703	Success	1.4485	2	0.234923	0.786743	clu_570_NA	MTF2	ENSG00000143033.18
725	-0.058466	0.046671	0.0513423	0.0046713	chr1	93154888	93156036	Success	1.16364	2	0.312347	0.822601	clu_571_NA	TMED5	ENSG00000117500.13
726	-0.174438	0.923389	0.904579	-0.0188093	chr1	93154888	93156300	Success	1.16364	2	0.312347	0.822601	clu_571_NA	TMED5	ENSG00000117500.13
727	0.232904	0.0299403	0.0440782	0.014138	chr1	93156084	93156300	Success	1.16364	2	0.312347	0.822601	clu_571_NA	TMED5	ENSG00000117500.13
728	-0.0746631	0.934107	0.924299	-0.00980877	chr1	93156483	93160129	Success	0.196552	1	0.530672	0.903452	clu_572_NA	TMED5	ENSG00000117500.13
729	0.0746631	0.0658927	0.0757015	0.00980877	chr1	93158885	93160129	Success	0.196552	1	0.530672	0.903452	clu_572_NA	TMED5	ENSG00000117500.13
730	-0.047413	0.418487	0.420673	0.0021855	chr1	93183495	93183978	Success	0.255424	2	0.774588	0.968706	clu_574_NA	CCDC18	ENSG00000122483.17
731	0.137662	0.0782427	0.0946417	0.0163991	chr1	93183495	93186345	Success	0.255424	2	0.774588	0.968706	clu_574_NA	CCDC18	ENSG00000122483.17
732	-0.0902485	0.50327	0.484686	-0.0185846	chr1	93184146	93186345	Success	0.255424	2	0.774588	0.968706	clu_574_NA	CCDC18	ENSG00000122483.17
733	-0.0231473	0.744567	0.735663	-0.00890383	chr1	93212261	93214743	Success	0.0203188	1	0.840239	0.981954	clu_575_NA	CCDC18	ENSG00000122483.17
734	0.0231473	0.255433	0.264337	0.00890383	chr1	93212261	93214746	Success	0.0203188	1	0.840239	0.981954	clu_575_NA	CCDC18	ENSG00000122483.17
735	-0.0915613	0.373397	0.370088	-0.00330944	chr1	93246954	93254471	Success	0.752933	2	0.470983	0.880481	clu_576_NA	CCDC18	ENSG00000122483.17
736	0.228302	0.0869647	0.118684	0.0317192	chr1	93246954	93256335	Success	0.752933	2	0.470983	0.880481	clu_576_NA	CCDC18	ENSG00000122483.17
737	-0.136741	0.539638	0.511228	-0.0284097	chr1	93254614	93256335	Success	0.752933	2	0.470983	0.880481	clu_576_NA	CCDC18	ENSG00000122483.17
738	0.113328	0.0400931	0.0509775	0.0108844	chr1	94418588	94455733	Success	0.880921	2	0.414401	0.863296	clu_577_NA	ABCD3	ENSG00000117528.14
739	-0.149856	0.905242	0.884655	-0.0205866	chr1	94418588	94458607	Success	0.880921	2	0.414401	0.863296	clu_577_NA	ABCD3	ENSG00000117528.14
740	0.0365282	0.0546653	0.0643675	0.00970223	chr1	94455804	94458607	Success	0.880921	2	0.414401	0.863296	clu_577_NA	ABCD3	ENSG00000117528.14
741	0.307299	0.135769	0.193722	0.0579521	chr1	95234315	95239777	Success	2.65234	4	0.257439	0.792545	clu_578_NA	RWDD3	ENSG00000122481.17	TLCD4-RWDD3 ENSG00000271092.5
742	-0.227933	0.276597	0.231087	-0.0455102	chr1	95234315	95244211	Success	2.65234	4	0.257439	0.792545	clu_578_NA	RWDD3	ENSG00000122481.17	TLCD4-RWDD3 ENSG00000271092.5
743	-0.323283	0.182361	0.1385	-0.0438612	chr1	95234315	95246542	Success	2.65234	4	0.257439	0.792545	clu_578_NA	RWDD3	ENSG00000122481.17	TLCD4-RWDD3 ENSG00000271092.5
744	0.377265	0.105428	0.161332	0.0559032	chr1	95239909	95244211	Success	2.65234	4	0.257439	0.792545	clu_578_NA	RWDD3	ENSG00000122481.17	TLCD4-RWDD3 ENSG00000271092.5
745	-0.133348	0.299844	0.27536	-0.0244839	chr1	95244698	95246542	Success	2.65234	4	0.257439	0.792545	clu_578_NA	RWDD3	ENSG00000122481.17	TLCD4-RWDD3 ENSG00000271092.5
746	-0.330216	0.391718	0.268517	-0.123201	chr1	96804939	96806419	Success	4.66731	2	0.00939753	0.524079	clu_580_NA	PTBP2	ENSG00000117569.18
747	0.55509	0.298062	0.495208	0.197146	chr1	96804939	96806866	Success	4.66731	2	0.00939753	0.524079	clu_580_NA	PTBP2	ENSG00000117569.18
748	-0.224874	0.31022	0.236274	-0.0739452	chr1	96806452	96806866	Success	4.66731	2	0.00939753	0.524079	clu_580_NA	PTBP2	ENSG00000117569.18
749	-0.0555051	0.558095	0.530568	-0.0275271	chr1	96813106	96813273	Success	0.0616655	1	0.72545	0.958986	clu_581_NA	PTBP2	ENSG00000117569.18
750	0.0555051	0.441905	0.469432	0.0275271	chr1	96813106	96813276	Success	0.0616655	1	0.72545	0.958986	clu_581_NA	PTBP2	ENSG00000117569.18
751	0.0790381	0.139101	0.147284	0.00818383	chr1	99970162	99974971	Success	0.632136	2	0.531456	0.903452	clu_582_NA	SLC35A3	ENSG00000117620.15	AC118553.2 ENSG00000283761.1
752	0.0628058	0.631871	0.658273	0.026403	chr1	99970162	99993537	Success	0.632136	2	0.531456	0.903452	clu_582_NA	SLC35A3	ENSG00000117620.15	AC118553.2 ENSG00000283761.1
753	-0.141844	0.229029	0.194442	-0.0345868	chr1	99975069	99993537	Success	0.632136	2	0.531456	0.903452	clu_582_NA	SLC35A3	ENSG00000117620.15	AC118553.2 ENSG00000283761.1
754	-0.0291479	0.0508747	0.0490181	-0.00185655	chr1	99993741	100007034	Success	1.14206	2	0.31916	0.826223	clu_583_NA	SLC35A3	ENSG00000117620.15	AC118553.2 ENSG00000283761.1
755	0.0912641	0.428048	0.465203	0.0371542	chr1	99993741	99999261	Success	1.14206	2	0.31916	0.826223	clu_583_NA	SLC35A3	ENSG00000117620.15	AC118553.2 ENSG00000283761.1
756	-0.0621162	0.521077	0.485779	-0.0352977	chr1	99999415	100007034	Success	1.14206	2	0.31916	0.826223	clu_583_NA	SLC35A3	ENSG00000117620.15	AC118553.2 ENSG00000283761.1
757	-0.00306406	0.354506	0.368191	0.0136846	chr1	100015420	100017682	Success	0.274415	2	0.760016	0.966056	clu_584_NA	SLC35A3	ENSG00000117620.15	AC118553.2 ENSG00000283761.1
758	0.0774807	0.0476998	0.0536964	0.00599666	chr1	100015420	100022386	Success	0.274415	2	0.760016	0.966056	clu_584_NA	SLC35A3	ENSG00000117620.15	AC118553.2 ENSG00000283761.1
759	-0.0744166	0.597794	0.578113	-0.0196812	chr1	100017815	100022386	Success	0.274415	2	0.760016	0.966056	clu_584_NA	SLC35A3	ENSG00000117620.15	AC118553.2 ENSG00000283761.1
760	-0.00335015	0.0706477	0.0642736	-0.00637415	chr1	100038316	100043073	Success	0.786281	2	0.455536	0.876132	clu_585_NA	AC118553.2	ENSG00000283761.1	MFSD14A ENSG00000156875.14
761	0.118592	0.838693	0.861978	0.0232851	chr1	100038316	100049909	Success	0.786281	2	0.455536	0.876132	clu_585_NA	AC118553.2	ENSG00000283761.1	MFSD14A ENSG00000156875.14
762	-0.115242	0.0906595	0.0737485	-0.0169109	chr1	100043229	100049909	Success	0.786281	2	0.455536	0.876132	clu_585_NA	AC118553.2	ENSG00000283761.1	MFSD14A ENSG00000156875.14
763	0.0983597	0.778088	0.810195	0.0321071	chr1	100140251	100140408	Success	0.120283	1	0.623797	0.935967	clu_586_NA	TRMT13	ENSG00000122435.10
764	-0.0983597	0.221912	0.189805	-0.0321071	chr1	100140251	100140450	Success	0.120283	1	0.623797	0.935967	clu_586_NA	TRMT13	ENSG00000122435.10
765	-0.0267247	0.455913	0.487316	0.0314027	chr1	100273452	100274824	Success	1.48724	2	0.225995	0.786743	clu_587_NA	RTCA	ENSG00000137996.12
766	0.193489	0.0176623	0.0235296	0.00586724	chr1	100273452	100275599	Success	1.48724	2	0.225995	0.786743	clu_587_NA	RTCA	ENSG00000137996.12
767	-0.166764	0.526424	0.489154	-0.0372699	chr1	100274965	100275599	Success	1.48724	2	0.225995	0.786743	clu_587_NA	RTCA	ENSG00000137996.12
768	0.147159	0.898739	0.922557	0.0238182	chr1	100877903	100888753	Success	0.576146	1	0.28307	0.813356	clu_588_NA	EXTL2	ENSG00000162694.14
769	-0.147159	0.101261	0.0774428	-0.0238182	chr1	100878447	100888753	Success	0.576146	1	0.28307	0.813356	clu_588_NA	EXTL2	ENSG00000162694.14
770	-0.192776	0.821359	0.757685	-0.0636738	chr1	100888828	100894633	Success	0.835177	1	0.196211	0.77462	clu_589_NA	EXTL2	ENSG00000162694.14
771	0.192776	0.178641	0.242315	0.0636738	chr1	100888864	100894633	Success	0.835177	1	0.196211	0.77462	clu_589_NA	EXTL2	ENSG00000162694.14
772	0.17939	0.0363894	0.0485145	0.0121251	chr1	100990628	100992637	Success	2.52663	3	0.167938	0.755112	clu_590_NA	DPH5	ENSG00000117543.21
773	-0.104693	0.465453	0.467086	0.00163237	chr1	100990631	100992637	Success	2.52663	3	0.167938	0.755112	clu_590_NA	DPH5	ENSG00000117543.21
774	0.115737	0.0775056	0.0969583	0.0194527	chr1	100990631	100995110	Success	2.52663	3	0.167938	0.755112	clu_590_NA	DPH5	ENSG00000117543.21
775	-0.190434	0.420652	0.387442	-0.0332101	chr1	100992740	100995110	Success	2.52663	3	0.167938	0.755112	clu_590_NA	DPH5	ENSG00000117543.21
[truncated: 12,057 more rows]

## Sheet: UPF3A_KO_14
ID	logef	control	UPF3A_KO_14	deltapsi	chr	start	end	status	loglr	df	p	p.adjust	clusterID	gene_name	gene_id	altgenes
[truncated: 10,401 more rows]

[truncated: 9 more sheets: UPF3A_KO_14_3B_KD, UPF3A_KO_20, UPF3A_KO_20_3B_KD, UPF3B_KO_90, UPF3B_KO_90_3A_KD, UPF3_dKO_1, UPF3_dKO_1_3B_KD, UPF3_dKO_2, UPF3_dKO_2_3B_KD]
