# Supplementary material for: Human UPF3A and UPF3B enable fault‐tolerant activation of nonsense‐mediated mRNA decay
Source: EMBO J. 2022 Apr 22;41(10):e109191. doi: 10.15252/embj.2021109191 (PMC9108619; doi:10.15252/embj.2021109191)
Supplement: Supplementary file 5 — Dataset EV3 [file EMBJ-41-e109191-s007.xlsx]

## Sheet: Description
Wallmeroth et al. 2021 - Dataset EV3
Differential transcript usage (DTU) analysis of RNA-seq data using IsoformSwitchAnalyzeR
Full combined DTU results are given in the following sheet
RNA-seq conditions					Column description
Name	Cell line	siRNA	Dataset		Column header	Description
UPF3A_OE	Flp-In-T-REx-293 FLAG-UPF3A-WT		UPF3A_OE		iso_ref	A unique reference to a specific isoform in a specific comparison of conditions.
UPF3A_OE_HeLa	HeLa Flp-In-T-REx FLAG-UPF3A-WT		UPF3A_OE_HeLa		gene_ref	A unique reference to a specific gene in a specific comparison of conditions.
UPF3A_KO_14	Flp-In-T-REx-293 UPF3A KO-14	Luc (control)	UPF3A_KO		isoform_id	Ensembl transcript ID
UPF3A_KO_14_3B_KD	Flp-In-T-REx-293 UPF3A KO-14	UPF3B	UPF3A_KO		gene_id	Ensembl gene ID
UPF3A_KO_20	Flp-In-T-REx-293 UPF3A KO-20	Luc (control)	UPF3A_KO		condition_1	Name of the first condition in the comparison (here = control)
UPF3A_KO_20_3B_KD	Flp-In-T-REx-293 UPF3A KO-20	UPF3B	UPF3A_KO		condition_2	Name of the second condition in the comparison (variable)
UPF3B_KO_90	Flp-In-T-REx-293 UPF3B KO-90	Luc (control)	UPF3B_KO		gene_name	The gene name associated with the <gene_id>, typically a more readable one (for example p53 or BRCA1)
UPF3B_KO_90_3A_KD	Flp-In-T-REx-293 UPF3B KO-90	UPF3A	UPF3B_KO		gene_biotype	Ensembl gene biotype
UPF3_dKO_1	Flp-In-T-REx-293 UPF3 dKO-1	Luc (control)	UPF3_dKO		iso_biotype	Ensembl isoform biotype
UPF3_dKO_1_3B_KD	Flp-In-T-REx-293 UPF3 dKO-1	UPF3B	UPF3_dKO		gene_overall_mean	Mean expression of <gene_id> across all samples
UPF3_dKO_2	Flp-In-T-REx-293 UPF3 dKO-2	Luc (control)	UPF3_dKO		gene_value_1	Expression of <gene_id> in condition_1
UPF3_dKO_2_3B_KD	Flp-In-T-REx-293 UPF3 dKO-2	UPF3B	UPF3_dKO		gene_value_2	Expression of <gene_id> in condition_2
					gene_stderr_1	Standard error (of mean) of <gene_id> expression in condition_1
					gene_stderr_2	Standard error (of mean) of <gene_id> expression in condition_2
					gene_log2_fold_change	log2 fold change of <gene_id> expression between condition_1 and condition_2
					gene_q_value	The FDR corrected (for multiple testing) p-value of the differential expression test of <gene_id>
					iso_overall_mean	Mean expression of <isoform_id> across all samples
					iso_value_1	Expression of <isoform_id> in condition_1
					iso_value_2	Expression of <isoform_id> in condition_2
					iso_stderr_1	Standard error (of mean) of <isoform_id> expression in condition_1
					iso_stderr_2	Standard error (of mean) of <isoform_id> expression in condition_2
					iso_log2_fold_change	log2 fold change of <isoform_id> expression between condition_1 and condition_2
					iso_q_value	The FDR corrected (for multiple testing) p-value of the differential expression test of <isoform_id>
					IF_overall	The average <isoform_id> usage across all samples (given as Isoform Fraction (IF) value)
					IF1	The <isoform_id> usage in condition 1 (given as Isoform Fraction (IF) value)
					IF2	The <isoform_id> usage in condition 2 (given as Isoform Fraction (IF) value)
					dIF	The change in isoform usage from condition_1 to condition_2 (difference in IF values (dIF))
					isoform_switch_q_value	The q-value of the test of differential isoform usage in <isoform_id> between condition 1 and condition 2.
					gene_switch_q_value	The q-value of the test of differential isoform usage in <gene_id> between condition 1 and condition 2. Use NA if not performed.
					PTC	Prediction of pre-mature termination codons (PTC) and thereby NMD-sensitivity
switchConsequencesGene

## Sheet: UPF3A_OE
iso_ref	gene_ref	isoform_id	gene_id	condition_1	condition_2	gene_name	gene_biotype	iso_biotype	gene_overall_mean	gene_value_1	gene_value_2	gene_stderr_1	gene_stderr_2	gene_log2_fold_change	gene_q_value	iso_overall_mean	iso_value_1	iso_value_2	iso_stderr_1	iso_stderr_2	iso_log2_fold_change	iso_q_value	IF_overall	IF1	IF2	dIF	isoform_switch_q_value	gene_switch_q_value	PTC	switchConsequencesGene
isoComp_00004976	geneComp_00000640	ENST00000379170.8	ENSG00000050393.11	control	UPF3A_OE	MCUR1	protein_coding	protein_coding	5.73619	5.3192	6.15318	0.231703	0.15263	0.209755	NA	3.86146	3.66305	4.05987	0.0509728	0.0924194	0.148001	NA	0.676683	0.692067	0.6613	-0.0307667	1	0.0439768	FALSE	TRUE
isoComp_00004977	geneComp_00000640	ENST00000488770.1	ENSG00000050393.11	control	UPF3A_OE	MCUR1	protein_coding	nonsense_mediated_decay	5.73619	5.3192	6.15318	0.231703	0.15263	0.209755	NA	0.974085	1.2023	0.745871	0.126353	0.0368606	-0.681532	NA	0.1736	0.225567	0.121633	-0.103933	0.0439768	0.0439768	TRUE	TRUE
isoComp_00004978	geneComp_00000640	ENST00000607303.1	ENSG00000050393.11	control	UPF3A_OE	MCUR1	protein_coding	protein_coding	5.73619	5.3192	6.15318	0.231703	0.15263	0.209755	NA	0.900645	0.45385	1.34744	0.226938	0.268521	1.54916	NA	0.149667	0.0823	0.217033	0.134733	1	0.0439768	FALSE	TRUE
isoComp_00005117	geneComp_00000655	ENST00000462898.5	ENSG00000051382.9	control	UPF3A_OE	PIK3CB	protein_coding	nonsense_mediated_decay	1.49025	1.27212	1.70837	0.0832827	0.104177	0.422515	NA	0.023014	0.0142225	0.0318056	0.00732058	0.0185738	0.787352	NA	0.0153333	0.012	0.0186667	0.00666667	1	0.00429267	TRUE	TRUE
isoComp_00005118	geneComp_00000655	ENST00000465581.1	ENSG00000051382.9	control	UPF3A_OE	PIK3CB	protein_coding	protein_coding	1.49025	1.27212	1.70837	0.0832827	0.104177	0.422515	NA	0.0330054	0.039519	0.0264918	0.0254787	0.0150357	-0.44041	NA	0.0229167	0.0293667	0.0164667	-0.0129	1	0.00429267	FALSE	TRUE
isoComp_00005119	geneComp_00000655	ENST00000469284.6	ENSG00000051382.9	control	UPF3A_OE	PIK3CB	protein_coding	nonsense_mediated_decay	1.49025	1.27212	1.70837	0.0832827	0.104177	0.422515	NA	0.10158	0	0.20316	0	0.0216372	4.41386	NA	0.05975	0	0.1195	0.1195	0.00429267	0.00429267	TRUE	TRUE
isoComp_00005120	geneComp_00000655	ENST00000477593.5	ENSG00000051382.9	control	UPF3A_OE	PIK3CB	protein_coding	protein_coding	1.49025	1.27212	1.70837	0.0832827	0.104177	0.422515	NA	0.96898	0.9673	0.97066	0.0492416	0.0830442	0.00495152	NA	0.66575	0.763233	0.568267	-0.194967	0.36784	0.00429267	FALSE	TRUE
isoComp_00005122	geneComp_00000655	ENST00000485060.1	ENSG00000051382.9	control	UPF3A_OE	PIK3CB	protein_coding	retained_intron	1.49025	1.27212	1.70837	0.0832827	0.104177	0.422515	NA	0.0699376	0.0185766	0.121299	0.0185766	0.0298086	2.19995	NA	0.0442333	0.0150667	0.0734	0.0583333	0.731909	0.00429267	NA	TRUE
isoComp_00005123	geneComp_00000655	ENST00000487552.1	ENSG00000051382.9	control	UPF3A_OE	PIK3CB	protein_coding	retained_intron	1.49025	1.27212	1.70837	0.0832827	0.104177	0.422515	NA	0.0528301	0.0647957	0.0408646	0.034448	0.0222091	-0.556294	NA	0.0360833	0.0481333	0.0240333	-0.0241	1	0.00429267	NA	TRUE
isoComp_00005124	geneComp_00000655	ENST00000493568.5	ENSG00000051382.9	control	UPF3A_OE	PIK3CB	protein_coding	protein_coding	1.49025	1.27212	1.70837	0.0832827	0.104177	0.422515	NA	0.0956061	0.040409	0.150803	0.0275959	0.0581795	1.67354	NA	0.0585667	0.0317333	0.0854	0.0536667	1	0.00429267	FALSE	TRUE
isoComp_00005125	geneComp_00000655	ENST00000674063.1	ENSG00000051382.9	control	UPF3A_OE	PIK3CB	protein_coding	protein_coding	1.49025	1.27212	1.70837	0.0832827	0.104177	0.422515	NA	0.130979	0.127296	0.134663	0.0127453	0.00510679	0.0754085	NA	0.0898667	0.100467	0.0792667	-0.0212	1	0.00429267	FALSE	TRUE
isoComp_00007689	geneComp_00000975	ENST00000357750.9	ENSG00000068001.14	control	UPF3A_OE	HYAL2	protein_coding	protein_coding	3.5285	3.64676	3.41023	0.125391	0.117313	-0.0964721	NA	0.350842	0.701683	0	0.0949577	0	-6.15316	NA	0.09555	0.1911	0	-0.1911	3.69794e-13	3.69794e-13	FALSE	FALSE
isoComp_00007690	geneComp_00000975	ENST00000395139.7	ENSG00000068001.14	control	UPF3A_OE	HYAL2	protein_coding	protein_coding	3.5285	3.64676	3.41023	0.125391	0.117313	-0.0964721	NA	2.77474	2.5065	3.04297	0.0526181	0.0715282	0.278797	NA	0.7915	0.689367	0.893633	0.204267	0.00240574	3.69794e-13	FALSE	FALSE
isoComp_00007691	geneComp_00000975	ENST00000447092.5	ENSG00000068001.14	control	UPF3A_OE	HYAL2	protein_coding	protein_coding	3.5285	3.64676	3.41023	0.125391	0.117313	-0.0964721	NA	0.0830849	0.0881345	0.0780353	0.0135994	0.0146325	-0.156678	NA	0.02345	0.0241333	0.0227667	-0.00136667	1	3.69794e-13	FALSE	FALSE
isoComp_00007692	geneComp_00000975	ENST00000458018.1	ENSG00000068001.14	control	UPF3A_OE	HYAL2	protein_coding	protein_coding	3.5285	3.64676	3.41023	0.125391	0.117313	-0.0964721	NA	0.249126	0.294792	0.203461	0.0463747	0.0529269	-0.513852	NA	0.0696	0.0804667	0.0587333	-0.0217333	1	3.69794e-13	FALSE	FALSE
isoComp_00007693	geneComp_00000975	ENST00000481597.5	ENSG00000068001.14	control	UPF3A_OE	HYAL2	protein_coding	retained_intron	3.5285	3.64676	3.41023	0.125391	0.117313	-0.0964721	NA	0.0707082	0.0556529	0.0857635	0.0252586	0.0377703	0.544617	NA	0.0198833	0.0149	0.0248667	0.00996667	1	3.69794e-13	NA	FALSE
isoComp_00008337	geneComp_00001063	ENST00000261797.7	ENSG00000070614.15	control	UPF3A_OE	NDST1	protein_coding	protein_coding	4.59025	4.98313	4.19738	0.109565	0.10487	-0.247022	NA	2.43356	2.41529	2.45183	0.0949829	0.0254503	0.0215723	NA	0.53475	0.484367	0.585133	0.100767	0.725036	0.0254326	FALSE	FALSE
isoComp_00008339	geneComp_00001063	ENST00000518346.1	ENSG00000070614.15	control	UPF3A_OE	NDST1	protein_coding	processed_transcript	4.59025	4.98313	4.19738	0.109565	0.10487	-0.247022	NA	0.0916174	0.0730713	0.110163	0.0126482	0.0213929	0.532577	NA	0.0205	0.0147333	0.0262667	0.0115333	1	0.0254326	NA	FALSE
isoComp_00008341	geneComp_00001063	ENST00000522491.1	ENSG00000070614.15	control	UPF3A_OE	NDST1	protein_coding	protein_coding	4.59025	4.98313	4.19738	0.109565	0.10487	-0.247022	NA	1.29096	1.35894	1.22299	0.118452	0.103822	-0.150904	NA	0.2819	0.273167	0.290633	0.0174667	1	0.0254326	FALSE	FALSE
isoComp_00008342	geneComp_00001063	ENST00000523767.5	ENSG00000070614.15	control	UPF3A_OE	NDST1	protein_coding	protein_coding	4.59025	4.98313	4.19738	0.109565	0.10487	-0.247022	NA	0.121865	0.122122	0.121608	0.0683679	0.0458015	-0.00562354	NA	0.0267833	0.0248	0.0287667	0.00396667	1	0.0254326	FALSE	FALSE
isoComp_00008343	geneComp_00001063	ENST00000524161.1	ENSG00000070614.15	control	UPF3A_OE	NDST1	protein_coding	processed_transcript	4.59025	4.98313	4.19738	0.109565	0.10487	-0.247022	NA	0.428027	0.738651	0.117402	0.163786	0.0506314	-2.55491	NA	0.0876667	0.147067	0.0282667	-0.1188	0.0254326	0.0254326	NA	FALSE
isoComp_00008344	geneComp_00001063	ENST00000624156.1	ENSG00000070614.15	control	UPF3A_OE	NDST1	protein_coding	TEC	4.59025	4.98313	4.19738	0.109565	0.10487	-0.247022	NA	0.164461	0.167506	0.161417	0.00745473	0.03669	-0.0503539	NA	0.03585	0.0335667	0.0381333	0.00456667	1	0.0254326	NA	FALSE
isoComp_00010782	geneComp_00001343	ENST00000261427.10	ENSG00000078140.14	control	UPF3A_OE	UBE2K	protein_coding	protein_coding	7.73989	7.34661	8.13318	0.0710578	0.252246	0.14655	NA	6.89736	7.00593	6.78878	0.0710237	0.164693	-0.0453589	NA	0.894417	0.953667	0.835167	-0.1185	4.57372e-07	1.06925e-16	FALSE	TRUE
isoComp_00010784	geneComp_00001343	ENST00000445950.2	ENSG00000078140.14	control	UPF3A_OE	UBE2K	protein_coding	protein_coding	7.73989	7.34661	8.13318	0.0710578	0.252246	0.14655	NA	0.160448	0.2053	0.115597	0.0894523	0.0578159	-0.777546	NA	0.0208333	0.0278333	0.0138333	-0.014	1	1.06925e-16	FALSE	TRUE
isoComp_00010785	geneComp_00001343	ENST00000503368.5	ENSG00000078140.14	control	UPF3A_OE	UBE2K	protein_coding	protein_coding	7.73989	7.34661	8.13318	0.0710578	0.252246	0.14655	NA	0.0950877	0.102444	0.0877318	0.0556207	0.0191039	-0.202301	NA	0.01235	0.0140333	0.0106667	-0.00336667	1	1.06925e-16	FALSE	TRUE
isoComp_00010786	geneComp_00001343	ENST00000510719.1	ENSG00000078140.14	control	UPF3A_OE	UBE2K	protein_coding	nonsense_mediated_decay	7.73989	7.34661	8.13318	0.0710578	0.252246	0.14655	NA	0.527415	0	1.05483	0	0.137959	6.73448	NA	0.0649	0	0.1298	0.1298	1.06925e-16	1.06925e-16	TRUE	TRUE
isoComp_00011757	geneComp_00001464	ENST00000366758.7	ENSG00000081692.12	control	UPF3A_OE	JMJD4	protein_coding	protein_coding	15.4913	15.3079	15.6747	0.119466	0.715536	0.0341462	NA	1.9191	0.879016	2.95918	0.572327	0.335111	1.73978	NA	0.12315	0.058	0.1883	0.1303	0.898707	2.42168e-05	FALSE	FALSE
isoComp_00011758	geneComp_00001464	ENST00000438896.2	ENSG00000081692.12	control	UPF3A_OE	JMJD4	protein_coding	protein_coding	15.4913	15.3079	15.6747	0.119466	0.715536	0.0341462	NA	0.597616	0.660813	0.534419	0.0565908	0.145534	-0.301193	NA	0.0384	0.0432	0.0336	-0.0096	1	2.42168e-05	FALSE	FALSE
isoComp_00011759	geneComp_00001464	ENST00000465251.1	ENSG00000081692.12	control	UPF3A_OE	JMJD4	protein_coding	retained_intron	15.4913	15.3079	15.6747	0.119466	0.715536	0.0341462	NA	0.418575	0.4348	0.402351	0.0747269	0.203368	-0.109282	NA	0.02665	0.0284333	0.0248667	-0.00356667	1	2.42168e-05	NA	FALSE
isoComp_00011760	geneComp_00001464	ENST00000480590.1	ENSG00000081692.12	control	UPF3A_OE	JMJD4	protein_coding	retained_intron	15.4913	15.3079	15.6747	0.119466	0.715536	0.0341462	NA	1.80426	1.89048	1.71804	0.117696	0.10269	-0.137229	NA	0.11675	0.123567	0.109933	-0.0136333	1	2.42168e-05	NA	FALSE
isoComp_00011761	geneComp_00001464	ENST00000485807.1	ENSG00000081692.12	control	UPF3A_OE	JMJD4	protein_coding	retained_intron	15.4913	15.3079	15.6747	0.119466	0.715536	0.0341462	NA	0.898735	0.907415	0.890055	0.0399271	0.0390389	-0.0275602	NA	0.0581	0.0592667	0.0569333	-0.00233333	1	2.42168e-05	NA	FALSE
isoComp_00011762	geneComp_00001464	ENST00000615711.4	ENSG00000081692.12	control	UPF3A_OE	JMJD4	protein_coding	protein_coding	15.4913	15.3079	15.6747	0.119466	0.715536	0.0341462	NA	1.02509	2.05019	0	0.872626	0	-7.68663	NA	0.0665333	0.133067	0	-0.133067	2.42168e-05	2.42168e-05	FALSE	FALSE
isoComp_00011763	geneComp_00001464	ENST00000620518.4	ENSG00000081692.12	control	UPF3A_OE	JMJD4	protein_coding	protein_coding	15.4913	15.3079	15.6747	0.119466	0.715536	0.0341462	NA	8.82792	8.48515	9.17069	0.0244994	0.385039	0.111963	NA	0.570367	0.554367	0.586367	0.032	1	2.42168e-05	FALSE	FALSE
isoComp_00014956	geneComp_00001876	ENST00000263798.8	ENSG00000092445.12	control	UPF3A_OE	TYRO3	protein_coding	protein_coding	10.9324	10.9	10.9649	0.614486	0.343015	0.00856437	NA	0.316177	0.330647	0.301708	0.0348305	0.00961955	-0.128078	NA	0.0291667	0.0308	0.0275333	-0.00326667	1	7.48001e-18	FALSE	FALSE
isoComp_00014957	geneComp_00001876	ENST00000559066.5	ENSG00000092445.12	control	UPF3A_OE	TYRO3	protein_coding	protein_coding	10.9324	10.9	10.9649	0.614486	0.343015	0.00856437	NA	4.77148	4.69293	4.85004	0.0286289	0.16584	0.0474097	NA	0.4379	0.4334	0.4424	0.009	1	7.48001e-18	FALSE	FALSE
isoComp_00014959	geneComp_00001876	ENST00000559851.1	ENSG00000092445.12	control	UPF3A_OE	TYRO3	protein_coding	nonsense_mediated_decay	10.9324	10.9	10.9649	0.614486	0.343015	0.00856437	NA	0.761335	1.52267	0	0.302635	0	-7.2599	NA	0.0687667	0.137533	0	-0.137533	7.48001e-18	7.48001e-18	TRUE	FALSE
isoComp_00014960	geneComp_00001876	ENST00000560162.5	ENSG00000092445.12	control	UPF3A_OE	TYRO3	protein_coding	retained_intron	10.9324	10.9	10.9649	0.614486	0.343015	0.00856437	NA	0.80719	0.214253	1.40013	0.214253	0.0887677	2.65263	NA	0.073	0.0180667	0.127933	0.109867	0.437671	7.48001e-18	NA	FALSE
isoComp_00014961	geneComp_00001876	ENST00000560227.1	ENSG00000092445.12	control	UPF3A_OE	TYRO3	protein_coding	retained_intron	10.9324	10.9	10.9649	0.614486	0.343015	0.00856437	NA	0.193053	0.225546	0.160559	0.0782478	0.124911	-0.465739	NA	0.0177	0.02	0.0154	-0.0046	1	7.48001e-18	NA	FALSE
isoComp_00014962	geneComp_00001876	ENST00000560992.1	ENSG00000092445.12	control	UPF3A_OE	TYRO3	protein_coding	retained_intron	10.9324	10.9	10.9649	0.614486	0.343015	0.00856437	NA	0.772147	0.769803	0.774492	0.0731753	0.0596796	0.00864755	NA	0.0706	0.0707667	0.0704333	-0.000333333	1	7.48001e-18	NA	FALSE
isoComp_00014963	geneComp_00001876	ENST00000568343.1	ENSG00000092445.12	control	UPF3A_OE	TYRO3	protein_coding	protein_coding	10.9324	10.9	10.9649	0.614486	0.343015	0.00856437	NA	0.157104	0.133495	0.180714	0.0351955	0.0711835	0.410404	NA	0.0142167	0.0121333	0.0163	0.00416667	1	7.48001e-18	FALSE	FALSE
isoComp_00014964	geneComp_00001876	ENST00000568490.1	ENSG00000092445.12	control	UPF3A_OE	TYRO3	protein_coding	retained_intron	10.9324	10.9	10.9649	0.614486	0.343015	0.00856437	NA	3.07808	2.98856	3.16759	0.0710391	0.151808	0.083666	NA	0.281967	0.275367	0.288567	0.0132	1	7.48001e-18	NA	FALSE
isoComp_00016256	geneComp_00002047	ENST00000402592.7	ENSG00000100003.18	control	UPF3A_OE	SEC14L2	protein_coding	protein_coding	1.88089	1.65938	2.1024	0.0633425	0.0960708	0.339565	NA	0.169785	0.251531	0.0880378	0.133853	0.0440263	-1.41557	NA	0.0958833	0.1508	0.0409667	-0.109833	1	0.00329666	FALSE	FALSE
isoComp_00016257	geneComp_00002047	ENST00000405717.7	ENSG00000100003.18	control	UPF3A_OE	SEC14L2	protein_coding	protein_coding	1.88089	1.65938	2.1024	0.0633425	0.0960708	0.339565	NA	0.16381	0.124202	0.203417	0.0276156	0.0461588	0.669273	NA	0.08505	0.0743	0.0958	0.0215	1	0.00329666	FALSE	FALSE
isoComp_00016258	geneComp_00002047	ENST00000415072.1	ENSG00000100003.18	control	UPF3A_OE	SEC14L2	protein_coding	protein_coding	1.88089	1.65938	2.1024	0.0633425	0.0960708	0.339565	NA	0.07404	0.015561	0.132519	0.015561	0.0662988	2.47914	NA	0.03545	0.00883333	0.0620667	0.0532333	1	0.00329666	FALSE	FALSE
isoComp_00016259	geneComp_00002047	ENST00000416523.5	ENSG00000100003.18	control	UPF3A_OE	SEC14L2	protein_coding	processed_transcript	1.88089	1.65938	2.1024	0.0633425	0.0960708	0.339565	NA	0.570766	0.560051	0.581481	0.0532622	0.10946	0.0532418	NA	0.3091	0.3393	0.2789	-0.0604	1	0.00329666	NA	FALSE
isoComp_00016260	geneComp_00002047	ENST00000428195.5	ENSG00000100003.18	control	UPF3A_OE	SEC14L2	protein_coding	protein_coding	1.88089	1.65938	2.1024	0.0633425	0.0960708	0.339565	NA	0.205073	0.206867	0.203278	0.03493	0.0604167	-0.024074	NA	0.109333	0.124033	0.0946333	-0.0294	1	0.00329666	FALSE	FALSE
isoComp_00016261	geneComp_00002047	ENST00000429917.5	ENSG00000100003.18	control	UPF3A_OE	SEC14L2	protein_coding	protein_coding	1.88089	1.65938	2.1024	0.0633425	0.0960708	0.339565	NA	0.0562634	0.040658	0.0718688	0.0210336	0.0401216	0.692523	NA	0.0296667	0.0249667	0.0343667	0.0094	1	0.00329666	FALSE	FALSE
isoComp_00016264	geneComp_00002047	ENST00000485482.5	ENSG00000100003.18	control	UPF3A_OE	SEC14L2	protein_coding	processed_transcript	1.88089	1.65938	2.1024	0.0633425	0.0960708	0.339565	NA	0.120654	0	0.241308	0	0.0531814	4.65139	NA	0.0578	0	0.1156	0.1156	0.00329666	0.00329666	NA	FALSE
isoComp_00016265	geneComp_00002047	ENST00000615189.5	ENSG00000100003.18	control	UPF3A_OE	SEC14L2	protein_coding	protein_coding	1.88089	1.65938	2.1024	0.0633425	0.0960708	0.339565	NA	0.210002	0.190754	0.229249	0.0327928	0.0100458	0.253081	NA	0.1129	0.116667	0.109133	-0.00753333	1	0.00329666	FALSE	FALSE
isoComp_00016266	geneComp_00002047	ENST00000617837.4	ENSG00000100003.18	control	UPF3A_OE	SEC14L2	protein_coding	protein_coding	1.88089	1.65938	2.1024	0.0633425	0.0960708	0.339565	NA	0.215862	0.158926	0.272797	0.0981749	0.0591659	0.743379	NA	0.115	0.0973	0.1327	0.0354	1	0.00329666	FALSE	FALSE
isoComp_00016267	geneComp_00002047	ENST00000619483.4	ENSG00000100003.18	control	UPF3A_OE	SEC14L2	protein_coding	retained_intron	1.88089	1.65938	2.1024	0.0633425	0.0960708	0.339565	NA	0.0571275	0.0701015	0.0441535	0.0603218	0.0225164	-0.564774	NA	0.0304333	0.04	0.0208667	-0.0191333	1	0.00329666	NA	FALSE
isoComp_00017554	geneComp_00002220	ENST00000261244.9	ENSG00000100578.17	control	UPF3A_OE	KIAA0586	protein_coding	protein_coding	2.17959	2.09141	2.26776	0.0925047	0.183834	0.116258	NA	0.0869403	0.034993	0.138888	0.0175525	0.0949343	1.72645	NA	0.0393167	0.0165	0.0621333	0.0456333	1	0.000311515	FALSE	FALSE
isoComp_00017555	geneComp_00002220	ENST00000354386.10	ENSG00000100578.17	control	UPF3A_OE	KIAA0586	protein_coding	protein_coding	2.17959	2.09141	2.26776	0.0925047	0.183834	0.116258	NA	0.063818	0.0421561	0.08548	0.0244594	0.0380581	0.872363	NA	0.0303167	0.0205667	0.0400667	0.0195	1	0.000311515	FALSE	FALSE
isoComp_00017556	geneComp_00002220	ENST00000538571.6	ENSG00000100578.17	control	UPF3A_OE	KIAA0586	protein_coding	processed_transcript	2.17959	2.09141	2.26776	0.0925047	0.183834	0.116258	NA	0.196469	0.359289	0.0336489	0.0200472	0.0336489	-3.08073	NA	0.0932167	0.173167	0.0132667	-0.1599	0.000311515	0.000311515	NA	FALSE
isoComp_00017557	geneComp_00002220	ENST00000554463.5	ENSG00000100578.17	control	UPF3A_OE	KIAA0586	protein_coding	protein_coding	2.17959	2.09141	2.26776	0.0925047	0.183834	0.116258	NA	0.166145	0.208934	0.123356	0.0384313	0.0371366	-0.715212	NA	0.0768167	0.0990333	0.0546	-0.0444333	1	0.000311515	FALSE	FALSE
isoComp_00017558	geneComp_00002220	ENST00000555397.1	ENSG00000100578.17	control	UPF3A_OE	KIAA0586	protein_coding	protein_coding	2.17959	2.09141	2.26776	0.0925047	0.183834	0.116258	NA	0.189121	0.203273	0.174968	0.050599	0.0704858	-0.205422	NA	0.08435	0.0956667	0.0730333	-0.0226333	1	0.000311515	FALSE	FALSE
isoComp_00017559	geneComp_00002220	ENST00000555833.5	ENSG00000100578.17	control	UPF3A_OE	KIAA0586	protein_coding	protein_coding	2.17959	2.09141	2.26776	0.0925047	0.183834	0.116258	NA	0.212181	0.0593308	0.36503	0.0593308	0.0762547	2.43544	NA	0.0947167	0.0297	0.159733	0.130033	0.672403	0.000311515	FALSE	FALSE
isoComp_00017561	geneComp_00002220	ENST00000557392.1	ENSG00000100578.17	control	UPF3A_OE	KIAA0586	protein_coding	processed_transcript	2.17959	2.09141	2.26776	0.0925047	0.183834	0.116258	NA	0.0570855	0.0304237	0.0837472	0.0304237	0.0837472	1.21357	NA	0.0244833	0.0133667	0.0356	0.0222333	1	0.000311515	NA	FALSE
isoComp_00017563	geneComp_00002220	ENST00000619722.4	ENSG00000100578.17	control	UPF3A_OE	KIAA0586	protein_coding	protein_coding	2.17959	2.09141	2.26776	0.0925047	0.183834	0.116258	NA	0.0533324	0.070192	0.0364727	0.0357257	0.0364727	-0.787075	NA	0.0270667	0.0351	0.0190333	-0.0160667	1	0.000311515	FALSE	FALSE
isoComp_00017564	geneComp_00002220	ENST00000650845.1	ENSG00000100578.17	control	UPF3A_OE	KIAA0586	protein_coding	retained_intron	2.17959	2.09141	2.26776	0.0925047	0.183834	0.116258	NA	0.0430176	0.0458819	0.0401532	0.0133654	0.0201136	-0.156039	NA	0.0203167	0.0221667	0.0184667	-0.0037	1	0.000311515	NA	FALSE
isoComp_00017565	geneComp_00002220	ENST00000650904.1	ENSG00000100578.17	control	UPF3A_OE	KIAA0586	protein_coding	protein_coding	2.17959	2.09141	2.26776	0.0925047	0.183834	0.116258	NA	0.560793	0.564723	0.556864	0.0415451	0.101988	-0.0198639	NA	0.25565	0.269567	0.241733	-0.0278333	1	0.000311515	FALSE	FALSE
isoComp_00017568	geneComp_00002220	ENST00000652326.2	ENSG00000100578.17	control	UPF3A_OE	KIAA0586	protein_coding	protein_coding	2.17959	2.09141	2.26776	0.0925047	0.183834	0.116258	NA	0.23901	0.220239	0.25778	0.0287589	0.0109055	0.217919	NA	0.10955	0.104567	0.114533	0.00996667	1	0.000311515	FALSE	FALSE
isoComp_00017569	geneComp_00002220	ENST00000652414.1	ENSG00000100578.17	control	UPF3A_OE	KIAA0586	protein_coding	protein_coding	2.17959	2.09141	2.26776	0.0925047	0.183834	0.116258	NA	0.206538	0.156441	0.256634	0.047558	0.0227673	0.679851	NA	0.0961333	0.0758667	0.1164	0.0405333	1	0.000311515	FALSE	FALSE
isoComp_00017570	geneComp_00002220	ENST00000652732.1	ENSG00000100578.17	control	UPF3A_OE	KIAA0586	protein_coding	nonsense_mediated_decay	2.17959	2.09141	2.26776	0.0925047	0.183834	0.116258	NA	0.0798624	0.0643159	0.095409	0.0178214	0.0203602	0.504255	NA	0.03675	0.0302333	0.0432667	0.0130333	1	0.000311515	TRUE	FALSE
isoComp_00018407	geneComp_00002313	ENST00000349014.8	ENSG00000101126.18	control	UPF3A_OE	ADNP	protein_coding	protein_coding	4.22808	3.86656	4.5896	0.123771	0.14057	0.246733	NA	0.645276	0.455375	0.835176	0.27785	0.147661	0.860858	NA	0.149217	0.117933	0.1805	0.0625667	1	3.44744e-17	FALSE	FALSE
isoComp_00018408	geneComp_00002313	ENST00000371602.9	ENSG00000101126.18	control	UPF3A_OE	ADNP	protein_coding	protein_coding	4.22808	3.86656	4.5896	0.123771	0.14057	0.246733	NA	0.217741	0.227043	0.208438	0.0192588	0.028843	-0.117923	NA	0.0525	0.0591667	0.0458333	-0.0133333	1	3.44744e-17	FALSE	FALSE
isoComp_00018409	geneComp_00002313	ENST00000396029.8	ENSG00000101126.18	control	UPF3A_OE	ADNP	protein_coding	protein_coding	4.22808	3.86656	4.5896	0.123771	0.14057	0.246733	NA	1.85797	2.06442	1.65152	0.14987	0.339927	-0.320205	NA	0.449433	0.5371	0.361767	-0.175333	0.866273	3.44744e-17	FALSE	FALSE
isoComp_00018410	geneComp_00002313	ENST00000396032.8	ENSG00000101126.18	control	UPF3A_OE	ADNP	protein_coding	protein_coding	4.22808	3.86656	4.5896	0.123771	0.14057	0.246733	NA	0.635179	1.01269	0.257671	0.221488	0.205059	-1.93383	NA	0.159217	0.259633	0.0588	-0.200833	0.612864	3.44744e-17	FALSE	FALSE
isoComp_00018411	geneComp_00002313	ENST00000621696.5	ENSG00000101126.18	control	UPF3A_OE	ADNP	protein_coding	protein_coding	4.22808	3.86656	4.5896	0.123771	0.14057	0.246733	NA	0.172401	0.0673619	0.27744	0.0673619	0.126809	1.89357	NA	0.0377	0.0164667	0.0589333	0.0424667	1	3.44744e-17	FALSE	FALSE
isoComp_00018412	geneComp_00002313	ENST00000644386.1	ENSG00000101126.18	control	UPF3A_OE	ADNP	protein_coding	protein_coding	4.22808	3.86656	4.5896	0.123771	0.14057	0.246733	NA	0.10548	0.0396743	0.171285	0.0396743	0.108136	1.86769	NA	0.0231167	0.0097	0.0365333	0.0268333	1	3.44744e-17	FALSE	FALSE
isoComp_00018413	geneComp_00002313	ENST00000645081.1	ENSG00000101126.18	control	UPF3A_OE	ADNP	protein_coding	protein_coding	4.22808	3.86656	4.5896	0.123771	0.14057	0.246733	NA	0.535071	0	1.07014	0	0.154897	6.75508	NA	0.1159	0	0.2318	0.2318	3.44744e-17	3.44744e-17	FALSE	FALSE
isoComp_00018414	geneComp_00002313	ENST00000673732.1	ENSG00000101126.18	control	UPF3A_OE	ADNP	protein_coding	protein_coding	4.22808	3.86656	4.5896	0.123771	0.14057	0.246733	NA	0.0589652	0	0.11793	0	0.0219658	3.67729	NA	0.0129	0	0.0258	0.0258	0.170844	3.44744e-17	FALSE	FALSE
isoComp_00027283	geneComp_00003544	ENST00000227758.6	ENSG00000110330.8	control	UPF3A_OE	BIRC2	protein_coding	protein_coding	5.00165	4.99435	5.00895	0.195364	0.132923	0.00420126	NA	3.2958	3.43656	3.15505	0.134444	0.202166	-0.122928	NA	0.660833	0.689833	0.631833	-0.058	1	1.76336e-10	FALSE	FALSE
isoComp_00027284	geneComp_00003544	ENST00000527808.1	ENSG00000110330.8	control	UPF3A_OE	BIRC2	protein_coding	processed_transcript	5.00165	4.99435	5.00895	0.195364	0.132923	0.00420126	NA	0.0825446	0.0658142	0.099275	0.0191414	0.0288513	0.527424	NA	0.0165	0.0129	0.0201	0.0072	1	1.76336e-10	NA	FALSE
isoComp_00027285	geneComp_00003544	ENST00000527910.5	ENSG00000110330.8	control	UPF3A_OE	BIRC2	protein_coding	processed_transcript	5.00165	4.99435	5.00895	0.195364	0.132923	0.00420126	NA	0.0563404	0.0260104	0.0866704	0.0260104	0.0866704	1.42466	NA	0.01155	0.00483333	0.0182667	0.0134333	1	1.76336e-10	NA	FALSE
isoComp_00027287	geneComp_00003544	ENST00000532672.5	ENSG00000110330.8	control	UPF3A_OE	BIRC2	protein_coding	protein_coding	5.00165	4.99435	5.00895	0.195364	0.132923	0.00420126	NA	0.088062	0.124683	0.0514408	0.0767736	0.0267689	-1.1323	NA	0.0169333	0.0238667	0.01	-0.0138667	1	1.76336e-10	FALSE	FALSE
isoComp_00027288	geneComp_00003544	ENST00000532832.5	ENSG00000110330.8	control	UPF3A_OE	BIRC2	protein_coding	protein_coding	5.00165	4.99435	5.00895	0.195364	0.132923	0.00420126	NA	0.789711	0.313543	1.26588	0.158928	0.22006	1.97946	NA	0.156517	0.0614333	0.2516	0.190167	0.725036	1.76336e-10	FALSE	FALSE
isoComp_00027291	geneComp_00003544	ENST00000534646.5	ENSG00000110330.8	control	UPF3A_OE	BIRC2	protein_coding	processed_transcript	5.00165	4.99435	5.00895	0.195364	0.132923	0.00420126	NA	0.414892	0.829785	0	0.171946	0	-6.39195	NA	0.0832333	0.166467	0	-0.166467	1.76336e-10	1.76336e-10	NA	FALSE
isoComp_00027292	geneComp_00003544	ENST00000613397.4	ENSG00000110330.8	control	UPF3A_OE	BIRC2	protein_coding	protein_coding	5.00165	4.99435	5.00895	0.195364	0.132923	0.00420126	NA	0.221017	0.135265	0.306769	0.135265	0.154643	1.12474	NA	0.0439167	0.0281667	0.0596667	0.0315	1	1.76336e-10	FALSE	FALSE
isoComp_00028818	geneComp_00003748	ENST00000367230.5	ENSG00000112031.16	control	UPF3A_OE	MTRF1L	protein_coding	protein_coding	4.36205	4.10653	4.61756	0.140745	0.122646	0.168821	NA	0.178141	0.186641	0.169641	0.0322815	0.0342081	-0.130452	NA	0.04155	0.0459667	0.0371333	-0.00883333	1	0.00171834	FALSE	FALSE
isoComp_00028819	geneComp_00003748	ENST00000367233.10	ENSG00000112031.16	control	UPF3A_OE	MTRF1L	protein_coding	protein_coding	4.36205	4.10653	4.61756	0.140745	0.122646	0.168821	NA	1.9275	2.16966	1.68533	0.0955363	0.0766878	-0.36253	NA	0.447317	0.5298	0.364833	-0.164967	0.0567691	0.00171834	FALSE	FALSE
isoComp_00028821	geneComp_00003748	ENST00000461949.5	ENSG00000112031.16	control	UPF3A_OE	MTRF1L	protein_coding	processed_transcript	4.36205	4.10653	4.61756	0.140745	0.122646	0.168821	NA	0.124532	0.080221	0.168843	0.0181304	0.0498331	0.987161	NA	0.0280333	0.0193333	0.0367333	0.0174	1	0.00171834	NA	FALSE
isoComp_00028822	geneComp_00003748	ENST00000463251.1	ENSG00000112031.16	control	UPF3A_OE	MTRF1L	protein_coding	processed_transcript	4.36205	4.10653	4.61756	0.140745	0.122646	0.168821	NA	0.138302	0	0.276604	0	0.181975	4.84099	NA	0.0295	0	0.059	0.059	0.809175	0.00171834	NA	FALSE
isoComp_00028823	geneComp_00003748	ENST00000464135.5	ENSG00000112031.16	control	UPF3A_OE	MTRF1L	protein_coding	processed_transcript	4.36205	4.10653	4.61756	0.140745	0.122646	0.168821	NA	0.907704	0.464593	1.35081	0.102797	0.0810352	1.51971	NA	0.202717	0.111867	0.293567	0.1817	0.00171834	0.00171834	NA	FALSE
isoComp_00028824	geneComp_00003748	ENST00000482526.1	ENSG00000112031.16	control	UPF3A_OE	MTRF1L	protein_coding	processed_transcript	4.36205	4.10653	4.61756	0.140745	0.122646	0.168821	NA	0.259628	0.229736	0.289519	0.0189798	0.193883	0.321202	NA	0.0583667	0.0557667	0.0609667	0.0052	1	0.00171834	NA	FALSE
isoComp_00028826	geneComp_00003748	ENST00000485512.5	ENSG00000112031.16	control	UPF3A_OE	MTRF1L	protein_coding	processed_transcript	4.36205	4.10653	4.61756	0.140745	0.122646	0.168821	NA	0.800612	0.975688	0.625535	0.161572	0.0741411	-0.633159	NA	0.186867	0.237267	0.136467	-0.1008	0.726084	0.00171834	NA	FALSE
isoComp_00029763	geneComp_00003898	ENST00000264917.9	ENSG00000113231.13	control	UPF3A_OE	PDE8B	protein_coding	protein_coding	1.50192	1.40226	1.60158	0.0975774	0.155273	0.19047	NA	0.4394	0.444898	0.433901	0.0490503	0.0330991	-0.0353078	NA	0.301783	0.324667	0.2789	-0.0457667	1	0.0067537	FALSE	FALSE
isoComp_00029764	geneComp_00003898	ENST00000333194.8	ENSG00000113231.13	control	UPF3A_OE	PDE8B	protein_coding	protein_coding	1.50192	1.40226	1.60158	0.0975774	0.155273	0.19047	NA	0.0279477	0.0558954	0	0.0419191	0	-2.72018	NA	0.0207333	0.0414667	0	-0.0414667	1	0.0067537	FALSE	FALSE
isoComp_00029765	geneComp_00003898	ENST00000340978.7	ENSG00000113231.13	control	UPF3A_OE	PDE8B	protein_coding	protein_coding	1.50192	1.40226	1.60158	0.0975774	0.155273	0.19047	NA	0.147855	0.01915	0.27656	0.01915	0.0725959	3.29727	NA	0.0907333	0.0146667	0.1668	0.152133	0.0067537	0.0067537	FALSE	FALSE
isoComp_00029766	geneComp_00003898	ENST00000342343.8	ENSG00000113231.13	control	UPF3A_OE	PDE8B	protein_coding	protein_coding	1.50192	1.40226	1.60158	0.0975774	0.155273	0.19047	NA	0.292345	0.339866	0.244823	0.170175	0.0537655	-0.457307	NA	0.194867	0.235867	0.153867	-0.082	1	0.0067537	FALSE	FALSE
isoComp_00029767	geneComp_00003898	ENST00000346042.7	ENSG00000113231.13	control	UPF3A_OE	PDE8B	protein_coding	protein_coding	1.50192	1.40226	1.60158	0.0975774	0.155273	0.19047	NA	0.140844	0.214478	0.0672105	0.0542004	0.0672105	-1.5397	NA	0.10195	0.1528	0.0511	-0.1017	0.864238	0.0067537	FALSE	FALSE
isoComp_00029768	geneComp_00003898	ENST00000503963.1	ENSG00000113231.13	control	UPF3A_OE	PDE8B	protein_coding	protein_coding	1.50192	1.40226	1.60158	0.0975774	0.155273	0.19047	NA	0.148739	0.0564779	0.241	0.0327036	0.157176	1.91674	NA	0.0876333	0.0406667	0.1346	0.0939333	1	0.0067537	FALSE	FALSE
isoComp_00029769	geneComp_00003898	ENST00000505283.1	ENSG00000113231.13	control	UPF3A_OE	PDE8B	protein_coding	protein_coding	1.50192	1.40226	1.60158	0.0975774	0.155273	0.19047	NA	0.29195	0.271493	0.312407	0.0596188	0.0759926	0.195782	NA	0.19445	0.189867	0.199033	0.00916667	1	0.0067537	FALSE	FALSE
isoComp_00031374	geneComp_00004106	ENST00000233535.9	ENSG00000115194.11	control	UPF3A_OE	SLC30A3	protein_coding	protein_coding	1.16119	1.05433	1.26805	0.103821	0.0672313	0.263998	NA	0.847456	0.847548	0.847364	0.0339217	0.017838	-0.000309843	NA	0.7471	0.823067	0.671133	-0.151933	1	0.0461404	FALSE	FALSE
isoComp_00031377	geneComp_00004106	ENST00000432351.5	ENSG00000115194.11	control	UPF3A_OE	SLC30A3	protein_coding	protein_coding	1.16119	1.05433	1.26805	0.103821	0.0672313	0.263998	NA	0.0942112	0.0108963	0.177526	0.0108963	0.0385311	3.16577	NA	0.0733833	0.00863333	0.138133	0.1295	0.0461404	0.0461404	FALSE	FALSE
isoComp_00031378	geneComp_00004106	ENST00000445870.5	ENSG00000115194.11	control	UPF3A_OE	SLC30A3	protein_coding	protein_coding	1.16119	1.05433	1.26805	0.103821	0.0672313	0.263998	NA	0.0494383	0.0988765	0	0.0988765	0	-3.44462	NA	0.0392167	0.0784333	0	-0.0784333	1	0.0461404	FALSE	FALSE
isoComp_00031380	geneComp_00004106	ENST00000482990.1	ENSG00000115194.11	control	UPF3A_OE	SLC30A3	protein_coding	retained_intron	1.16119	1.05433	1.26805	0.103821	0.0672313	0.263998	NA	0.0502259	0.0406057	0.0598462	0.0128895	0.0178561	0.464881	NA	0.0424833	0.0371333	0.0478333	0.0107	1	0.0461404	NA	FALSE
isoComp_00031381	geneComp_00004106	ENST00000486309.1	ENSG00000115194.11	control	UPF3A_OE	SLC30A3	protein_coding	retained_intron	1.16119	1.05433	1.26805	0.103821	0.0672313	0.263998	NA	0.077349	0.0363156	0.118382	0.0190304	0.0187243	1.47088	NA	0.0636333	0.0348667	0.0924	0.0575333	0.916243	0.0461404	NA	FALSE
isoComp_00031382	geneComp_00004106	ENST00000497341.5	ENSG00000115194.11	control	UPF3A_OE	SLC30A3	protein_coding	retained_intron	1.16119	1.05433	1.26805	0.103821	0.0672313	0.263998	NA	0.0247188	0.0136356	0.0358021	0.00736323	0.00385737	0.954451	NA	0.0204833	0.0128	0.0281667	0.0153667	1	0.0461404	NA	FALSE
isoComp_00033602	geneComp_00004417	ENST00000372354.3	ENSG00000117407.17	control	UPF3A_OE	ARTN	protein_coding	protein_coding	1.54502	1.38283	1.7072	0.0361547	0.226093	0.30204	NA	0.0609037	0.0361349	0.0856724	0.0111544	0.00577175	1.05224	NA	0.0387833	0.0263	0.0512667	0.0249667	1	0.000897113	FALSE	FALSE
isoComp_00033603	geneComp_00004417	ENST00000372359.10	ENSG00000117407.17	control	UPF3A_OE	ARTN	protein_coding	protein_coding	1.54502	1.38283	1.7072	0.0361547	0.226093	0.30204	NA	0.405013	0.22946	0.580566	0.0677774	0.0511507	1.30231	NA	0.2631	0.1685	0.3577	0.1892	0.766522	0.000897113	FALSE	FALSE
isoComp_00033604	geneComp_00004417	ENST00000414809.7	ENSG00000117407.17	control	UPF3A_OE	ARTN	protein_coding	protein_coding	1.54502	1.38283	1.7072	0.0361547	0.226093	0.30204	NA	0.191667	0.196987	0.186347	0.0934738	0.0275415	-0.076131	NA	0.124933	0.139733	0.110133	-0.0296	1	0.000897113	FALSE	FALSE
isoComp_00033605	geneComp_00004417	ENST00000438616.3	ENSG00000117407.17	control	UPF3A_OE	ARTN	protein_coding	protein_coding	1.54502	1.38283	1.7072	0.0361547	0.226093	0.30204	NA	0.104616	0.0594866	0.149745	0.0303176	0.0375151	1.20097	NA	0.0648	0.0425	0.0871	0.0446	1	0.000897113	FALSE	FALSE
isoComp_00033606	geneComp_00004417	ENST00000471394.6	ENSG00000117407.17	control	UPF3A_OE	ARTN	protein_coding	protein_coding	1.54502	1.38283	1.7072	0.0361547	0.226093	0.30204	NA	0.379162	0.383359	0.374964	0.0635075	0.0518428	-0.0311231	NA	0.248467	0.276567	0.220367	-0.0562	1	0.000897113	FALSE	FALSE
isoComp_00033607	geneComp_00004417	ENST00000472435.1	ENSG00000117407.17	control	UPF3A_OE	ARTN	protein_coding	protein_coding	1.54502	1.38283	1.7072	0.0361547	0.226093	0.30204	NA	0.151987	0.0938975	0.210077	0.0938975	0.210077	1.08285	NA	0.0833333	0.0691667	0.0975	0.0283333	1	0.000897113	FALSE	FALSE
isoComp_00033608	geneComp_00004417	ENST00000474592.1	ENSG00000117407.17	control	UPF3A_OE	ARTN	protein_coding	protein_coding	1.54502	1.38283	1.7072	0.0361547	0.226093	0.30204	NA	0.0228349	0.0456698	0	0.00802224	0	-2.4769	NA	0.0165833	0.0331667	0	-0.0331667	0.661526	0.000897113	FALSE	FALSE
isoComp_00033610	geneComp_00004417	ENST00000479128.5	ENSG00000117407.17	control	UPF3A_OE	ARTN	protein_coding	protein_coding	1.54502	1.38283	1.7072	0.0361547	0.226093	0.30204	NA	0.0550749	0.0171009	0.0930489	0.0171009	0.0681138	1.92692	NA	0.0365833	0.0117667	0.0614	0.0496333	1	0.000897113	FALSE	FALSE
isoComp_00033611	geneComp_00004417	ENST00000498139.6	ENSG00000117407.17	control	UPF3A_OE	ARTN	protein_coding	protein_coding	1.54502	1.38283	1.7072	0.0361547	0.226093	0.30204	NA	0.160368	0.320736	0	0.0957028	0	-5.04761	NA	0.11615	0.2323	0	-0.2323	0.000897113	0.000897113	FALSE	FALSE
isoComp_00036376	geneComp_00004850	ENST00000359213.7	ENSG00000121578.13	control	UPF3A_OE	B4GALT4	protein_coding	protein_coding	2.36444	2.35073	2.37815	0.113855	0.0669447	0.0166554	NA	0.391432	0.256986	0.525878	0.0777605	0.0670852	1.00514	NA	0.16545	0.1108	0.2201	0.1093	0.670155	0.0458315	FALSE	TRUE
isoComp_00036377	geneComp_00004850	ENST00000393765.7	ENSG00000121578.13	control	UPF3A_OE	B4GALT4	protein_coding	protein_coding	2.36444	2.35073	2.37815	0.113855	0.0669447	0.0166554	NA	1.48217	1.72095	1.24339	0.144398	0.083017	-0.465732	NA	0.628017	0.731133	0.5249	-0.206233	0.439583	0.0458315	FALSE	TRUE
isoComp_00036379	geneComp_00004850	ENST00000460321.5	ENSG00000121578.13	control	UPF3A_OE	B4GALT4	protein_coding	processed_transcript	2.36444	2.35073	2.37815	0.113855	0.0669447	0.0166554	NA	0.0294888	0.0348442	0.0241334	0.0348442	0.0122676	-0.393738	NA	0.0125	0.0146	0.0104	-0.0042	1	0.0458315	NA	TRUE
isoComp_00036381	geneComp_00004850	ENST00000467604.5	ENSG00000121578.13	control	UPF3A_OE	B4GALT4	protein_coding	protein_coding	2.36444	2.35073	2.37815	0.113855	0.0669447	0.0166554	NA	0.0411172	0.0472205	0.0350138	0.0125054	0.010663	-0.346166	NA	0.01765	0.0207	0.0146	-0.0061	1	0.0458315	FALSE	TRUE
isoComp_00036382	geneComp_00004850	ENST00000470111.5	ENSG00000121578.13	control	UPF3A_OE	B4GALT4	protein_coding	protein_coding	2.36444	2.35073	2.37815	0.113855	0.0669447	0.0166554	NA	0.0695444	0.0896587	0.0494302	0.03189	0.0494302	-0.7458	NA	0.0289167	0.0381333	0.0197	-0.0184333	1	0.0458315	FALSE	TRUE
isoComp_00036385	geneComp_00004850	ENST00000480814.5	ENSG00000121578.13	control	UPF3A_OE	B4GALT4	protein_coding	nonsense_mediated_decay	2.36444	2.35073	2.37815	0.113855	0.0669447	0.0166554	NA	0.165978	0.0214718	0.310485	0.0214718	0.0888304	3.34812	NA	0.06985	0.0100333	0.129667	0.119633	0.0458315	0.0458315	TRUE	TRUE
isoComp_00036386	geneComp_00004850	ENST00000483209.5	ENSG00000121578.13	control	UPF3A_OE	B4GALT4	protein_coding	protein_coding	2.36444	2.35073	2.37815	0.113855	0.0669447	0.0166554	NA	0.0821994	0.0661998	0.098199	0.0331558	0.0391104	0.505828	NA	0.0350333	0.0283667	0.0417	0.0133333	1	0.0458315	FALSE	TRUE
isoComp_00036389	geneComp_00004850	ENST00000493932.5	ENSG00000121578.13	control	UPF3A_OE	B4GALT4	protein_coding	protein_coding	2.36444	2.35073	2.37815	0.113855	0.0669447	0.0166554	NA	0.0315858	0.0631716	0	0.0631716	0	-2.87128	NA	0.0124833	0.0249667	0	-0.0249667	1	0.0458315	FALSE	TRUE
isoComp_00037727	geneComp_00005050	ENST00000368876.2	ENSG00000123505.18	control	UPF3A_OE	AMD1	polymorphic_pseudogene	protein_coding	32.6296	32.638	32.6212	0.395553	1.39788	-0.000744688	NA	0.476761	0.471512	0.482011	0.471512	0.298229	0.0311191	NA	0.0142667	0.0144667	0.0140667	-0.0004	1	0.025204	FALSE	FALSE
isoComp_00037728	geneComp_00005050	ENST00000368877.9	ENSG00000123505.18	control	UPF3A_OE	AMD1	polymorphic_pseudogene	protein_coding	32.6296	32.638	32.6212	0.395553	1.39788	-0.000744688	NA	0.430921	0.384572	0.477269	0.130351	0.106487	0.30443	NA	0.0132	0.0118667	0.0145333	0.00266667	1	0.025204	FALSE	FALSE
isoComp_00037729	geneComp_00005050	ENST00000368882.8	ENSG00000123505.18	control	UPF3A_OE	AMD1	polymorphic_pseudogene	protein_coding	32.6296	32.638	32.6212	0.395553	1.39788	-0.000744688	NA	11.9265	9.83472	14.0183	0.535348	0.966789	0.51092	NA	0.366217	0.301667	0.430767	0.1291	0.0961029	0.025204	FALSE	FALSE
isoComp_00037730	geneComp_00005050	ENST00000368885.8	ENSG00000123505.18	control	UPF3A_OE	AMD1	polymorphic_pseudogene	protein_coding	32.6296	32.638	32.6212	0.395553	1.39788	-0.000744688	NA	16.6751	18.9139	14.4362	0.870219	1.15074	-0.389515	NA	0.510483	0.579033	0.441933	-0.1371	0.025204	0.025204	FALSE	FALSE
isoComp_00037733	geneComp_00005050	ENST00000612642.4	ENSG00000123505.18	control	UPF3A_OE	AMD1	polymorphic_pseudogene	retained_intron	32.6296	32.638	32.6212	0.395553	1.39788	-0.000744688	NA	0.53799	0.498402	0.577577	0.0485253	0.0323368	0.208809	NA	0.0165	0.0153	0.0177	0.0024	1	0.025204	NA	FALSE
isoComp_00037734	geneComp_00005050	ENST00000619590.1	ENSG00000123505.18	control	UPF3A_OE	AMD1	polymorphic_pseudogene	retained_intron	32.6296	32.638	32.6212	0.395553	1.39788	-0.000744688	NA	0.590143	0.628416	0.55187	0.0523723	0.013486	-0.18426	NA	0.0181167	0.0192667	0.0169667	-0.0023	1	0.025204	NA	FALSE
isoComp_00037735	geneComp_00005050	ENST00000672937.2	ENSG00000123505.18	control	UPF3A_OE	AMD1	polymorphic_pseudogene	polymorphic_pseudogene	32.6296	32.638	32.6212	0.395553	1.39788	-0.000744688	NA	1.71357	1.66668	1.76047	0.0164252	0.0821015	0.0785182	NA	0.0525333	0.0511	0.0539667	0.00286667	1	0.025204	FALSE	FALSE
isoComp_00039103	geneComp_00005288	ENST00000324913.9	ENSG00000125611.15	control	UPF3A_OE	CHCHD5	protein_coding	protein_coding	7.02013	6.82617	7.21409	0.27197	0.249147	0.079626	NA	6.28952	6.55887	6.02017	0.191666	0.138968	-0.123446	NA	0.898683	0.961667	0.8357	-0.125967	0.000171125	4.18168e-13	FALSE	FALSE
isoComp_00039105	geneComp_00005288	ENST00000454841.5	ENSG00000125611.15	control	UPF3A_OE	CHCHD5	protein_coding	nonsense_mediated_decay	7.02013	6.82617	7.21409	0.27197	0.249147	0.079626	NA	0.124599	0.0944871	0.15471	0.0317669	0.0258779	0.656603	NA	0.0177167	0.0137667	0.0216667	0.0079	1	4.18168e-13	TRUE	FALSE
isoComp_00039106	geneComp_00005288	ENST00000469030.1	ENSG00000125611.15	control	UPF3A_OE	CHCHD5	protein_coding	processed_transcript	7.02013	6.82617	7.21409	0.27197	0.249147	0.079626	NA	0.385108	0	0.770215	0	0.135502	6.2858	NA	0.0528833	0	0.105767	0.105767	4.18168e-13	4.18168e-13	NA	FALSE
isoComp_00039107	geneComp_00005288	ENST00000489052.5	ENSG00000125611.15	control	UPF3A_OE	CHCHD5	protein_coding	processed_transcript	7.02013	6.82617	7.21409	0.27197	0.249147	0.079626	NA	0.194866	0.158288	0.231444	0.0746956	0.100402	0.520753	NA	0.0271167	0.0225	0.0317333	0.00923333	1	4.18168e-13	NA	FALSE
isoComp_00039109	geneComp_00005290	ENST00000245787.9	ENSG00000125629.15	control	UPF3A_OE	INSIG2	protein_coding	protein_coding	1.60528	1.4757	1.73486	0.228009	0.172747	0.23197	NA	0.613337	0.835369	0.391305	0.168868	0.053288	-1.07488	NA	0.411717	0.597167	0.226267	-0.3709	0.630786	0.0165557	FALSE	FALSE
isoComp_00039110	geneComp_00005290	ENST00000467223.5	ENSG00000125629.15	control	UPF3A_OE	INSIG2	protein_coding	processed_transcript	1.60528	1.4757	1.73486	0.228009	0.172747	0.23197	NA	0.021521	0.0430419	0	0.0430419	0	-2.40713	NA	0.0156167	0.0312333	0	-0.0312333	1	0.0165557	NA	FALSE
isoComp_00039111	geneComp_00005290	ENST00000471186.5	ENSG00000125629.15	control	UPF3A_OE	INSIG2	protein_coding	processed_transcript	1.60528	1.4757	1.73486	0.228009	0.172747	0.23197	NA	0.412657	0.2623	0.563014	0.158703	0.107511	1.07337	NA	0.254183	0.1655	0.342867	0.177367	1	0.0165557	NA	FALSE
isoComp_00039112	geneComp_00005290	ENST00000479999.1	ENSG00000125629.15	control	UPF3A_OE	INSIG2	protein_coding	processed_transcript	1.60528	1.4757	1.73486	0.228009	0.172747	0.23197	NA	0.37093	0.23738	0.504481	0.23738	0.254897	1.05639	NA	0.1955	0.124267	0.266733	0.142467	1	0.0165557	NA	FALSE
isoComp_00039113	geneComp_00005290	ENST00000485520.5	ENSG00000125629.15	control	UPF3A_OE	INSIG2	protein_coding	processed_transcript	1.60528	1.4757	1.73486	0.228009	0.172747	0.23197	NA	0.0691595	0.0723816	0.0659373	0.0723816	0.0418503	-0.117513	NA	0.04995	0.0635333	0.0363667	-0.0271667	1	0.0165557	NA	FALSE
isoComp_00039115	geneComp_00005290	ENST00000614681.1	ENSG00000125629.15	control	UPF3A_OE	INSIG2	protein_coding	protein_coding	1.60528	1.4757	1.73486	0.228009	0.172747	0.23197	NA	0.105063	0	0.210125	0	0.0443451	4.46025	NA	0.0639167	0	0.127833	0.127833	0.0165557	0.0165557	FALSE	FALSE
isoComp_00041354	geneComp_00005617	ENST00000297788.9	ENSG00000128596.17	control	UPF3A_OE	CCDC136	protein_coding	protein_coding	1.73886	1.72752	1.75019	0.0541077	0.112404	0.0187029	NA	0.0949841	0.101803	0.0881649	0.0108688	0.0451055	-0.187683	NA	0.0548333	0.0594667	0.0502	-0.00926667	1	7.0239e-05	FALSE	FALSE
isoComp_00041355	geneComp_00005617	ENST00000378685.8	ENSG00000128596.17	control	UPF3A_OE	CCDC136	protein_coding	protein_coding	1.73886	1.72752	1.75019	0.0541077	0.112404	0.0187029	NA	0.297076	0.190016	0.404135	0.0995375	0.029824	1.04998	NA	0.172083	0.113367	0.2308	0.117433	0.995298	7.0239e-05	FALSE	FALSE
isoComp_00041356	geneComp_00005617	ENST00000459946.5	ENSG00000128596.17	control	UPF3A_OE	CCDC136	protein_coding	protein_coding	1.73886	1.72752	1.75019	0.0541077	0.112404	0.0187029	NA	0.0223733	0.00867611	0.0360704	0.00867611	0.0224881	1.30265	NA	0.0121333	0.00483333	0.0194333	0.0146	1	7.0239e-05	FALSE	FALSE
isoComp_00041357	geneComp_00005617	ENST00000460941.1	ENSG00000128596.17	control	UPF3A_OE	CCDC136	protein_coding	retained_intron	1.73886	1.72752	1.75019	0.0541077	0.112404	0.0187029	NA	0.126035	0.0991883	0.152882	0.00654126	0.0342104	0.577007	NA	0.07325	0.0578	0.0887	0.0309	1	7.0239e-05	NA	FALSE
isoComp_00041358	geneComp_00005617	ENST00000464672.1	ENSG00000128596.17	control	UPF3A_OE	CCDC136	protein_coding	protein_coding	1.73886	1.72752	1.75019	0.0541077	0.112404	0.0187029	NA	0.145322	0.131334	0.15931	0.0561444	0.018244	0.260558	NA	0.0844833	0.0767333	0.0922333	0.0155	1	7.0239e-05	FALSE	FALSE
isoComp_00041359	geneComp_00005617	ENST00000464832.5	ENSG00000128596.17	control	UPF3A_OE	CCDC136	protein_coding	protein_coding	1.73886	1.72752	1.75019	0.0541077	0.112404	0.0187029	NA	0.152812	0.305624	0	0.0708462	0	-4.98013	NA	0.0876667	0.175333	0	-0.175333	7.0239e-05	7.0239e-05	FALSE	FALSE
isoComp_00041360	geneComp_00005617	ENST00000471729.1	ENSG00000128596.17	control	UPF3A_OE	CCDC136	protein_coding	processed_transcript	1.73886	1.72752	1.75019	0.0541077	0.112404	0.0187029	NA	0.161051	0.272717	0.0493846	0.0287895	0.0343853	-2.2512	NA	0.0926833	0.159133	0.0262333	-0.1329	0.0869768	7.0239e-05	NA	FALSE
isoComp_00041361	geneComp_00005617	ENST00000472049.1	ENSG00000128596.17	control	UPF3A_OE	CCDC136	protein_coding	protein_coding	1.73886	1.72752	1.75019	0.0541077	0.112404	0.0187029	NA	0.01867	0	0.03734	0	0.03734	2.24306	NA	0.01155	0	0.0231	0.0231	1	7.0239e-05	FALSE	FALSE
isoComp_00041362	geneComp_00005617	ENST00000480137.1	ENSG00000128596.17	control	UPF3A_OE	CCDC136	protein_coding	retained_intron	1.73886	1.72752	1.75019	0.0541077	0.112404	0.0187029	NA	0.0854156	0.101965	0.0688666	0.0278733	0.00354983	-0.505557	NA	0.0487667	0.0581333	0.0394	-0.0187333	1	7.0239e-05	NA	FALSE
isoComp_00041363	geneComp_00005617	ENST00000485832.1	ENSG00000128596.17	control	UPF3A_OE	CCDC136	protein_coding	retained_intron	1.73886	1.72752	1.75019	0.0541077	0.112404	0.0187029	NA	0.0522974	0.0275246	0.0770702	0.0175025	0.00348632	1.21434	NA	0.0301833	0.016	0.0443667	0.0283667	1	7.0239e-05	NA	FALSE
isoComp_00041365	geneComp_00005617	ENST00000488925.1	ENSG00000128596.17	control	UPF3A_OE	CCDC136	protein_coding	protein_coding	1.73886	1.72752	1.75019	0.0541077	0.112404	0.0187029	NA	0.031839	0.0111607	0.0525172	0.0111607	0.0265079	1.56287	NA	0.0175667	0.0062	0.0289333	0.0227333	1	7.0239e-05	FALSE	FALSE
isoComp_00041366	geneComp_00005617	ENST00000494552.5	ENSG00000128596.17	control	UPF3A_OE	CCDC136	protein_coding	protein_coding	1.73886	1.72752	1.75019	0.0541077	0.112404	0.0187029	NA	0.344058	0.289643	0.398472	0.0570821	0.0243277	0.446989	NA	0.198333	0.166933	0.229733	0.0628	1	7.0239e-05	FALSE	FALSE
isoComp_00041367	geneComp_00005617	ENST00000528772.1	ENSG00000128596.17	control	UPF3A_OE	CCDC136	protein_coding	retained_intron	1.73886	1.72752	1.75019	0.0541077	0.112404	0.0187029	NA	0.200847	0.184452	0.217242	0.0813274	0.0515453	0.224813	NA	0.1128	0.104	0.1216	0.0176	1	7.0239e-05	NA	FALSE
isoComp_00041683	geneComp_00005661	ENST00000331200.8	ENSG00000128951.14	control	UPF3A_OE	DUT	protein_coding	protein_coding	51.366	50.9787	51.7532	1.41104	0.730175	0.0217494	NA	4.2839	4.42478	4.14302	0.494127	0.33583	-0.0947006	NA	0.0835667	0.0871667	0.0799667	-0.0072	1	6.86506e-06	FALSE	FALSE
isoComp_00041684	geneComp_00005661	ENST00000455976.6	ENSG00000128951.14	control	UPF3A_OE	DUT	protein_coding	protein_coding	51.366	50.9787	51.7532	1.41104	0.730175	0.0217494	NA	9.9079	9.83188	9.98392	0.184972	0.565804	0.0221168	NA	0.192933	0.193	0.192867	-0.000133333	1	6.86506e-06	FALSE	FALSE
isoComp_00041686	geneComp_00005661	ENST00000558472.5	ENSG00000128951.14	control	UPF3A_OE	DUT	protein_coding	protein_coding	51.366	50.9787	51.7532	1.41104	0.730175	0.0217494	NA	1.07308	0.627904	1.51826	0.047131	0.392174	1.26048	NA	0.0209	0.0123333	0.0294667	0.0171333	0.561764	6.86506e-06	FALSE	FALSE
isoComp_00041687	geneComp_00005661	ENST00000558813.5	ENSG00000128951.14	control	UPF3A_OE	DUT	protein_coding	protein_coding	51.366	50.9787	51.7532	1.41104	0.730175	0.0217494	NA	24.6856	27.4915	21.8796	0.960388	1.49974	-0.329268	NA	0.480817	0.539433	0.4222	-0.117233	0.0429607	6.86506e-06	FALSE	FALSE
isoComp_00041688	geneComp_00005661	ENST00000558978.5	ENSG00000128951.14	control	UPF3A_OE	DUT	protein_coding	nonsense_mediated_decay	51.366	50.9787	51.7532	1.41104	0.730175	0.0217494	NA	2.65954	2.43588	2.88321	0.0521163	0.490096	0.242317	NA	0.0518667	0.0479	0.0558333	0.00793333	1	6.86506e-06	TRUE	FALSE
isoComp_00041689	geneComp_00005661	ENST00000559416.5	ENSG00000128951.14	control	UPF3A_OE	DUT	protein_coding	protein_coding	51.366	50.9787	51.7532	1.41104	0.730175	0.0217494	NA	5.03181	2.36061	7.703	0.382328	0.999022	1.70203	NA	0.0974167	0.0459667	0.148867	0.1029	6.86506e-06	6.86506e-06	FALSE	FALSE
isoComp_00041690	geneComp_00005661	ENST00000559540.5	ENSG00000128951.14	control	UPF3A_OE	DUT	protein_coding	protein_coding	51.366	50.9787	51.7532	1.41104	0.730175	0.0217494	NA	3.28559	3.47236	3.09882	0.571733	0.712978	-0.163698	NA	0.0639667	0.0676667	0.0602667	-0.0074	1	6.86506e-06	FALSE	FALSE
isoComp_00044564	geneComp_00006074	ENST00000314144.10	ENSG00000132141.14	control	UPF3A_OE	CCT6B	protein_coding	protein_coding	1.2062	1.07128	1.34112	0.0681556	0.0510794	0.32141	NA	0.982316	0.993197	0.971435	0.0661563	0.0227759	-0.0316411	NA	0.8268	0.927533	0.726067	-0.201467	0.0424342	0.0424342	FALSE	FALSE
isoComp_00044565	geneComp_00006074	ENST00000421975.7	ENSG00000132141.14	control	UPF3A_OE	CCT6B	protein_coding	protein_coding	1.2062	1.07128	1.34112	0.0681556	0.0510794	0.32141	NA	0.0677633	0.0268966	0.10863	0.0268966	0.069687	1.68491	NA	0.0525667	0.0243667	0.0807667	0.0564	1	0.0424342	FALSE	FALSE
isoComp_00044566	geneComp_00006074	ENST00000436961.7	ENSG00000132141.14	control	UPF3A_OE	CCT6B	protein_coding	protein_coding	1.2062	1.07128	1.34112	0.0681556	0.0510794	0.32141	NA	0.113896	0.0318573	0.195935	0.0160238	0.0775832	2.29864	NA	0.0861333	0.0281	0.144167	0.116067	0.864238	0.0424342	FALSE	FALSE
isoComp_00044568	geneComp_00006074	ENST00000585073.1	ENSG00000132141.14	control	UPF3A_OE	CCT6B	protein_coding	protein_coding	1.2062	1.07128	1.34112	0.0681556	0.0510794	0.32141	NA	0.03098	0.0165962	0.0453638	0.0165962	0.0256773	1.05772	NA	0.02595	0.0176333	0.0342667	0.0166333	1	0.0424342	FALSE	FALSE
isoComp_00045972	geneComp_00006285	ENST00000463567.5	ENSG00000133624.13	control	UPF3A_OE	ZNF767P	transcribed_unprocessed_pseudogene	processed_transcript	1.27364	1.13135	1.41594	0.092343	0.124506	0.321171	NA	0.472457	0.425048	0.519865	0.0193147	0.0524522	0.28445	NA	0.374517	0.382533	0.3665	-0.0160333	1	0.00607291	NA	FALSE
isoComp_00045973	geneComp_00006285	ENST00000472212.5	ENSG00000133624.13	control	UPF3A_OE	ZNF767P	transcribed_unprocessed_pseudogene	processed_transcript	1.27364	1.13135	1.41594	0.092343	0.124506	0.321171	NA	0.337286	0.309266	0.365307	0.0305191	0.0517379	0.233312	NA	0.269167	0.275067	0.263267	-0.0118	1	0.00607291	NA	FALSE
isoComp_00045974	geneComp_00006285	ENST00000481762.5	ENSG00000133624.13	control	UPF3A_OE	ZNF767P	transcribed_unprocessed_pseudogene	processed_transcript	1.27364	1.13135	1.41594	0.092343	0.124506	0.321171	NA	0.0395104	0	0.0790207	0	0.0790207	3.15414	NA	0.0311667	0	0.0623333	0.0623333	1	0.00607291	NA	FALSE
isoComp_00045975	geneComp_00006285	ENST00000486492.5	ENSG00000133624.13	control	UPF3A_OE	ZNF767P	transcribed_unprocessed_pseudogene	processed_transcript	1.27364	1.13135	1.41594	0.092343	0.124506	0.321171	NA	0.152548	0.168668	0.136428	0.0492356	0.0421003	-0.287088	NA	0.119433	0.145233	0.0936333	-0.0516	1	0.00607291	NA	FALSE
isoComp_00045976	geneComp_00006285	ENST00000493198.5	ENSG00000133624.13	control	UPF3A_OE	ZNF767P	transcribed_unprocessed_pseudogene	retained_intron	1.27364	1.13135	1.41594	0.092343	0.124506	0.321171	NA	0.115014	0	0.230028	0	0.0554756	4.58513	NA	0.0815167	0	0.163033	0.163033	0.00607291	0.00607291	NA	FALSE
isoComp_00045977	geneComp_00006285	ENST00000513792.1	ENSG00000133624.13	control	UPF3A_OE	ZNF767P	transcribed_unprocessed_pseudogene	transcribed_unprocessed_pseudogene	1.27364	1.13135	1.41594	0.092343	0.124506	0.321171	NA	0.156829	0.228368	0.0852901	0.0516788	0.0852901	-1.32279	NA	0.124233	0.1972	0.0512667	-0.145933	0.890778	0.00607291	NA	FALSE
isoComp_00050540	geneComp_00006948	ENST00000361756.8	ENSG00000137522.18	control	UPF3A_OE	RNF121	protein_coding	protein_coding	2.17422	1.97135	2.3771	0.188658	0.235108	0.268776	NA	1.29423	1.30065	1.28781	0.117366	0.0640761	-0.0142012	NA	0.6088	0.665067	0.552533	-0.112533	0.995298	0.00264277	FALSE	TRUE
isoComp_00050541	geneComp_00006948	ENST00000393711.7	ENSG00000137522.18	control	UPF3A_OE	RNF121	protein_coding	nonsense_mediated_decay	2.17422	1.97135	2.3771	0.188658	0.235108	0.268776	NA	0.121072	0.106746	0.135399	0.00882124	0.00817566	0.316647	NA	0.0567833	0.0549333	0.0586333	0.0037	1	0.00264277	TRUE	TRUE
isoComp_00050542	geneComp_00006948	ENST00000393713.7	ENSG00000137522.18	control	UPF3A_OE	RNF121	protein_coding	protein_coding	2.17422	1.97135	2.3771	0.188658	0.235108	0.268776	NA	0.032587	0.037178	0.0279959	0.037178	0.0279959	-0.31227	NA	0.0131167	0.0163667	0.00986667	-0.0065	1	0.00264277	FALSE	TRUE
isoComp_00050543	geneComp_00006948	ENST00000490867.5	ENSG00000137522.18	control	UPF3A_OE	RNF121	protein_coding	processed_transcript	2.17422	1.97135	2.3771	0.188658	0.235108	0.268776	NA	0.0322851	0.0645701	0	0.0645701	0	-2.8986	NA	0.0142	0.0284	0	-0.0284	1	0.00264277	NA	TRUE
isoComp_00050545	geneComp_00006948	ENST00000525243.5	ENSG00000137522.18	control	UPF3A_OE	RNF121	protein_coding	nonsense_mediated_decay	2.17422	1.97135	2.3771	0.188658	0.235108	0.268776	NA	0.147555	0.0137271	0.281383	0.0137271	0.0068098	3.61831	NA	0.0631833	0.00603333	0.120333	0.1143	0.00264277	0.00264277	TRUE	TRUE
isoComp_00050546	geneComp_00006948	ENST00000526549.5	ENSG00000137522.18	control	UPF3A_OE	RNF121	protein_coding	nonsense_mediated_decay	2.17422	1.97135	2.3771	0.188658	0.235108	0.268776	NA	0.141237	0.151247	0.131228	0.077711	0.0117742	-0.191253	NA	0.0704167	0.0853	0.0555333	-0.0297667	1	0.00264277	TRUE	TRUE
isoComp_00050547	geneComp_00006948	ENST00000526903.1	ENSG00000137522.18	control	UPF3A_OE	RNF121	protein_coding	retained_intron	2.17422	1.97135	2.3771	0.188658	0.235108	0.268776	NA	0.0363074	0.0294653	0.0431494	0.0148502	0.0431494	0.429467	NA	0.0174167	0.0153667	0.0194667	0.0041	1	0.00264277	NA	TRUE
isoComp_00050548	geneComp_00006948	ENST00000528683.5	ENSG00000137522.18	control	UPF3A_OE	RNF121	protein_coding	retained_intron	2.17422	1.97135	2.3771	0.188658	0.235108	0.268776	NA	0.0966162	0.101583	0.0916496	0.101583	0.0916496	-0.134511	NA	0.0413167	0.0503667	0.0322667	-0.0181	1	0.00264277	NA	TRUE
isoComp_00050549	geneComp_00006948	ENST00000530058.5	ENSG00000137522.18	control	UPF3A_OE	RNF121	protein_coding	nonsense_mediated_decay	2.17422	1.97135	2.3771	0.188658	0.235108	0.268776	NA	0.0356463	0.0608796	0.010413	0.0342499	0.010413	-1.79588	NA	0.0165	0.0279667	0.00503333	-0.0229333	1	0.00264277	TRUE	TRUE
isoComp_00050550	geneComp_00006948	ENST00000530137.1	ENSG00000137522.18	control	UPF3A_OE	RNF121	protein_coding	protein_coding	2.17422	1.97135	2.3771	0.188658	0.235108	0.268776	NA	0.159942	0.0699671	0.249918	0.0699671	0.0598532	1.70058	NA	0.06895	0.0346667	0.103233	0.0685667	0.965099	0.00264277	FALSE	TRUE
isoComp_00050552	geneComp_00006948	ENST00000532379.1	ENSG00000137522.18	control	UPF3A_OE	RNF121	protein_coding	retained_intron	2.17422	1.97135	2.3771	0.188658	0.235108	0.268776	NA	0.0395308	0	0.0790616	0	0.0626356	3.1548	NA	0.0146667	0	0.0293333	0.0293333	1	0.00264277	NA	TRUE
isoComp_00050826	geneComp_00006990	ENST00000346991.9	ENSG00000137812.19	control	UPF3A_OE	KNL1	protein_coding	protein_coding	4.1243	3.65355	4.59505	0.108351	0.657535	0.329973	NA	1.66686	1.72131	1.61242	0.0467542	0.0593696	-0.0937204	NA	0.422433	0.472067	0.3728	-0.0992667	1	0.0205666	FALSE	FALSE
isoComp_00050827	geneComp_00006990	ENST00000399668.6	ENSG00000137812.19	control	UPF3A_OE	KNL1	protein_coding	protein_coding	4.1243	3.65355	4.59505	0.108351	0.657535	0.329973	NA	1.08181	0.85313	1.3105	0.100748	0.0883491	0.613433	NA	0.262583	0.2324	0.292767	0.0603667	1	0.0205666	FALSE	FALSE
isoComp_00050828	geneComp_00006990	ENST00000526913.5	ENSG00000137812.19	control	UPF3A_OE	KNL1	protein_coding	nonsense_mediated_decay	4.1243	3.65355	4.59505	0.108351	0.657535	0.329973	NA	0.338537	0.614798	0.0622753	0.0107656	0.0622753	-3.11182	NA	0.0902	0.168733	0.0116667	-0.157067	0.0205666	0.0205666	TRUE	FALSE
isoComp_00050829	geneComp_00006990	ENST00000527044.5	ENSG00000137812.19	control	UPF3A_OE	KNL1	protein_coding	protein_coding	4.1243	3.65355	4.59505	0.108351	0.657535	0.329973	NA	0.0717858	0.143572	0	0.143572	0	-3.94084	NA	0.0205	0.041	0	-0.041	1	0.0205666	FALSE	FALSE
isoComp_00050830	geneComp_00006990	ENST00000528967.1	ENSG00000137812.19	control	UPF3A_OE	KNL1	protein_coding	retained_intron	4.1243	3.65355	4.59505	0.108351	0.657535	0.329973	NA	0.095037	0.0820292	0.108045	0.0820292	0.108045	0.359172	NA	0.0270667	0.0212333	0.0329	0.0116667	1	0.0205666	NA	FALSE
isoComp_00050832	geneComp_00006990	ENST00000531626.2	ENSG00000137812.19	control	UPF3A_OE	KNL1	protein_coding	processed_transcript	4.1243	3.65355	4.59505	0.108351	0.657535	0.329973	NA	0.689612	0	1.37922	0	0.689612	7.11814	NA	0.131383	0	0.262767	0.262767	0.617262	0.0205666	NA	FALSE
isoComp_00050834	geneComp_00006990	ENST00000533001.1	ENSG00000137812.19	control	UPF3A_OE	KNL1	protein_coding	retained_intron	4.1243	3.65355	4.59505	0.108351	0.657535	0.329973	NA	0.129809	0.200116	0.0595022	0.0569492	0.0195366	-1.59605	NA	0.0336833	0.054	0.0133667	-0.0406333	0.618323	0.0205666	NA	FALSE
isoComp_00052201	geneComp_00007184	ENST00000265162.10	ENSG00000138792.10	control	UPF3A_OE	ENPEP	protein_coding	protein_coding	1.15291	1.1312	1.17462	0.025492	0.0426538	0.0538723	NA	1.03861	1.08834	0.98888	0.0114193	0.0209761	-0.136937	NA	0.902983	0.963	0.842967	-0.120033	0.0451984	0.0323073	FALSE	FALSE
isoComp_00052202	geneComp_00007184	ENST00000502711.1	ENSG00000138792.10	control	UPF3A_OE	ENPEP	protein_coding	retained_intron	1.15291	1.1312	1.17462	0.025492	0.0426538	0.0538723	NA	0.0685784	0	0.137157	0	0.021658	3.87928	NA	0.0579333	0	0.115867	0.115867	0.0323073	0.0323073	NA	FALSE
isoComp_00052204	geneComp_00007184	ENST00000510961.1	ENSG00000138792.10	control	UPF3A_OE	ENPEP	protein_coding	processed_transcript	1.15291	1.1312	1.17462	0.025492	0.0426538	0.0538723	NA	0.0377583	0.0269337	0.0485829	0.0134672	0.0047445	0.665541	NA	0.0322167	0.0232667	0.0411667	0.0179	1	0.0323073	NA	FALSE
isoComp_00057643	geneComp_00007919	ENST00000272570.9	ENSG00000144161.13	control	UPF3A_OE	ZC3H8	protein_coding	protein_coding	2.45626	2.10997	2.80256	0.120919	0.254797	0.407839	NA	1.5803	1.56997	1.59064	0.0341101	0.0460554	0.0187504	NA	0.660483	0.747333	0.573633	-0.1737	0.241373	0.0157946	FALSE	FALSE
isoComp_00057644	geneComp_00007919	ENST00000409573.7	ENSG00000144161.13	control	UPF3A_OE	ZC3H8	protein_coding	protein_coding	2.45626	2.10997	2.80256	0.120919	0.254797	0.407839	NA	0.390285	0.336809	0.443761	0.00496867	0.0231241	0.38779	NA	0.161333	0.160833	0.161833	0.001	1	0.0157946	FALSE	FALSE
isoComp_00057645	geneComp_00007919	ENST00000464305.1	ENSG00000144161.13	control	UPF3A_OE	ZC3H8	protein_coding	processed_transcript	2.45626	2.10997	2.80256	0.120919	0.254797	0.407839	NA	0.0304712	0.0294715	0.031471	0.0294715	0.031471	0.071292	NA	0.0130833	0.0134	0.0127667	-0.000633333	1	0.0157946	NA	FALSE
isoComp_00057647	geneComp_00007919	ENST00000474234.5	ENSG00000144161.13	control	UPF3A_OE	ZC3H8	protein_coding	processed_transcript	2.45626	2.10997	2.80256	0.120919	0.254797	0.407839	NA	0.205557	0.144985	0.266129	0.0687607	0.0439477	0.833212	NA	0.0797333	0.0655333	0.0939333	0.0284	1	0.0157946	NA	FALSE
isoComp_00057648	geneComp_00007919	ENST00000476902.1	ENSG00000144161.13	control	UPF3A_OE	ZC3H8	protein_coding	processed_transcript	2.45626	2.10997	2.80256	0.120919	0.254797	0.407839	NA	0.0696432	0.0287329	0.110554	0.0148706	0.0584917	1.63804	NA	0.02475	0.0129	0.0366	0.0237	1	0.0157946	NA	FALSE
isoComp_00057649	geneComp_00007919	ENST00000495264.1	ENSG00000144161.13	control	UPF3A_OE	ZC3H8	protein_coding	retained_intron	2.45626	2.10997	2.80256	0.120919	0.254797	0.407839	NA	0.168378	0	0.336757	0	0.156259	5.11585	NA	0.0562167	0	0.112433	0.112433	0.0157946	0.0157946	NA	FALSE
isoComp_00057787	geneComp_00007942	ENST00000359744.8	ENSG00000144362.12	control	UPF3A_OE	PHOSPHO2	protein_coding	protein_coding	1.52179	1.45449	1.5891	0.209491	0.171113	0.12686	NA	0.274658	0.370162	0.179154	0.137561	0.131645	-1.00705	NA	0.175867	0.253467	0.0982667	-0.1552	1	0.0145424	FALSE	FALSE
isoComp_00057788	geneComp_00007942	ENST00000438710.5	ENSG00000144362.12	control	UPF3A_OE	PHOSPHO2	protein_coding	protein_coding	1.52179	1.45449	1.5891	0.209491	0.171113	0.12686	NA	0.288615	0.159975	0.417255	0.159975	0.215344	1.32978	NA	0.164667	0.0897667	0.239567	0.1498	1	0.0145424	FALSE	FALSE
isoComp_00057789	geneComp_00007942	ENST00000476919.1	ENSG00000144362.12	control	UPF3A_OE	PHOSPHO2	protein_coding	processed_transcript	1.52179	1.45449	1.5891	0.209491	0.171113	0.12686	NA	0.0808407	0.0924383	0.069243	0.0588107	0.069243	-0.370401	NA	0.0527167	0.0614	0.0440333	-0.0173667	1	0.0145424	NA	FALSE
isoComp_00057790	geneComp_00007942	ENST00000616481.4	ENSG00000144362.12	control	UPF3A_OE	PHOSPHO2	protein_coding	protein_coding	1.52179	1.45449	1.5891	0.209491	0.171113	0.12686	NA	0.0822866	0	0.164573	0	0.0178238	4.12576	NA	0.0541333	0	0.108267	0.108267	0.0145424	0.0145424	FALSE	FALSE
isoComp_00057791	geneComp_00007942	ENST00000616524.4	ENSG00000144362.12	control	UPF3A_OE	PHOSPHO2	protein_coding	protein_coding	1.52179	1.45449	1.5891	0.209491	0.171113	0.12686	NA	0.78992	0.820965	0.758874	0.0146747	0.178848	-0.112041	NA	0.549017	0.588167	0.509867	-0.0783	1	0.0145424	FALSE	FALSE
isoComp_00057868	geneComp_00007953	ENST00000272898.11	ENSG00000144451.19	control	UPF3A_OE	SPAG16	protein_coding	protein_coding	4.59914	4.92512	4.27316	0.296308	0.153379	-0.204409	NA	0.259753	0.290726	0.228781	0.147459	0.0587453	-0.332762	NA	0.0567667	0.0608667	0.0526667	-0.0082	1	6.40236e-07	FALSE	FALSE
isoComp_00057871	geneComp_00007953	ENST00000414961.2	ENSG00000144451.19	control	UPF3A_OE	SPAG16	protein_coding	processed_transcript	4.59914	4.92512	4.27316	0.296308	0.153379	-0.204409	NA	0.255333	0.510666	0	0.124991	0	-5.70229	NA	0.05075	0.1015	0	-0.1015	6.40236e-07	6.40236e-07	NA	FALSE
isoComp_00057873	geneComp_00007953	ENST00000432529.6	ENSG00000144451.19	control	UPF3A_OE	SPAG16	protein_coding	protein_coding	4.59914	4.92512	4.27316	0.296308	0.153379	-0.204409	NA	3.92605	3.95005	3.90205	0.184478	0.100062	-0.0175915	NA	0.85865	0.8034	0.9139	0.1105	0.00209761	6.40236e-07	FALSE	FALSE
isoComp_00057874	geneComp_00007953	ENST00000440779.5	ENSG00000144451.19	control	UPF3A_OE	SPAG16	protein_coding	nonsense_mediated_decay	4.59914	4.92512	4.27316	0.296308	0.153379	-0.204409	NA	0.116216	0.139522	0.0929094	0.0944319	0.0471518	-0.538983	NA	0.02465	0.0273333	0.0219667	-0.00536667	1	6.40236e-07	TRUE	FALSE
isoComp_00058596	geneComp_00008068	ENST00000273980.10	ENSG00000145348.17	control	UPF3A_OE	TBCK	protein_coding	protein_coding	1.98807	1.76811	2.20803	0.198661	0.222077	0.31893	NA	0.0221587	0.0338953	0.010422	0.0338953	0.010422	-1.10394	NA	0.0118333	0.0181	0.00556667	-0.0125333	1	0.000127046	FALSE	FALSE
isoComp_00058597	geneComp_00008068	ENST00000361687.8	ENSG00000145348.17	control	UPF3A_OE	TBCK	protein_coding	protein_coding	1.98807	1.76811	2.20803	0.198661	0.222077	0.31893	NA	0.115337	0.230673	0	0.016295	0	-4.58901	NA	0.06825	0.1365	0	-0.1365	0.000127046	0.000127046	FALSE	FALSE
isoComp_00058598	geneComp_00008068	ENST00000394706.7	ENSG00000145348.17	control	UPF3A_OE	TBCK	protein_coding	protein_coding	1.98807	1.76811	2.20803	0.198661	0.222077	0.31893	NA	0.174332	0.10708	0.241585	0.10708	0.120823	1.10354	NA	0.0893667	0.0572	0.121533	0.0643333	1	0.000127046	FALSE	FALSE
isoComp_00058599	geneComp_00008068	ENST00000394708.7	ENSG00000145348.17	control	UPF3A_OE	TBCK	protein_coding	protein_coding	1.98807	1.76811	2.20803	0.198661	0.222077	0.31893	NA	0.0896696	0.0642387	0.115101	0.0326815	0.0140723	0.752845	NA	0.04655	0.0397	0.0534	0.0137	1	0.000127046	FALSE	FALSE
isoComp_00058600	geneComp_00008068	ENST00000467183.6	ENSG00000145348.17	control	UPF3A_OE	TBCK	protein_coding	nonsense_mediated_decay	1.98807	1.76811	2.20803	0.198661	0.222077	0.31893	NA	0.537207	0.562337	0.512076	0.117984	0.0471412	-0.132604	NA	0.280733	0.326167	0.2353	-0.0908667	1	0.000127046	TRUE	FALSE
isoComp_00058601	geneComp_00008068	ENST00000503516.1	ENSG00000145348.17	control	UPF3A_OE	TBCK	protein_coding	protein_coding	1.98807	1.76811	2.20803	0.198661	0.222077	0.31893	NA	0.0946603	0.0564016	0.132919	0.0564016	0.0503751	1.10591	NA	0.0479833	0.0301333	0.0658333	0.0357	1	0.000127046	FALSE	FALSE
isoComp_00058602	geneComp_00008068	ENST00000503832.1	ENSG00000145348.17	control	UPF3A_OE	TBCK	protein_coding	nonsense_mediated_decay	1.98807	1.76811	2.20803	0.198661	0.222077	0.31893	NA	0.211195	0.188036	0.234354	0.0457538	0.0560117	0.30321	NA	0.104217	0.105167	0.103267	-0.0019	1	0.000127046	TRUE	FALSE
isoComp_00058603	geneComp_00008068	ENST00000506384.1	ENSG00000145348.17	control	UPF3A_OE	TBCK	protein_coding	processed_transcript	1.98807	1.76811	2.20803	0.198661	0.222077	0.31893	NA	0.070671	0.0580459	0.083296	0.0299577	0.04725	0.455307	NA	0.0330833	0.0294667	0.0367	0.00723333	1	0.000127046	NA	FALSE
isoComp_00058605	geneComp_00008068	ENST00000507696.1	ENSG00000145348.17	control	UPF3A_OE	TBCK	protein_coding	protein_coding	1.98807	1.76811	2.20803	0.198661	0.222077	0.31893	NA	0.0286611	0.0573222	0	0.0573222	0	-2.75108	NA	0.0153167	0.0306333	0	-0.0306333	1	0.000127046	FALSE	FALSE
isoComp_00058607	geneComp_00008068	ENST00000509532.5	ENSG00000145348.17	control	UPF3A_OE	TBCK	protein_coding	protein_coding	1.98807	1.76811	2.20803	0.198661	0.222077	0.31893	NA	0.153652	0.0914803	0.215824	0.0504097	0.113332	1.154	NA	0.0742167	0.0582667	0.0901667	0.0319	1	0.000127046	FALSE	FALSE
isoComp_00058608	geneComp_00008068	ENST00000509862.5	ENSG00000145348.17	control	UPF3A_OE	TBCK	protein_coding	protein_coding	1.98807	1.76811	2.20803	0.198661	0.222077	0.31893	NA	0.0401247	0.0467633	0.0334861	0.0245313	0.0167703	-0.384403	NA	0.0202667	0.0237	0.0168333	-0.00686667	1	0.000127046	FALSE	FALSE
isoComp_00058609	geneComp_00008068	ENST00000510927.5	ENSG00000145348.17	control	UPF3A_OE	TBCK	protein_coding	retained_intron	1.98807	1.76811	2.20803	0.198661	0.222077	0.31893	NA	0.156068	0.102765	0.209371	0.0395273	0.0547724	0.960057	NA	0.0743667	0.0548	0.0939333	0.0391333	1	0.000127046	NA	FALSE
isoComp_00058610	geneComp_00008068	ENST00000511011.5	ENSG00000145348.17	control	UPF3A_OE	TBCK	protein_coding	processed_transcript	1.98807	1.76811	2.20803	0.198661	0.222077	0.31893	NA	0.045009	0.0900179	0	0.00807644	0	-3.32219	NA	0.0258167	0.0516333	0	-0.0516333	0.100842	0.000127046	NA	FALSE
isoComp_00058612	geneComp_00008068	ENST00000515705.5	ENSG00000145348.17	control	UPF3A_OE	TBCK	protein_coding	processed_transcript	1.98807	1.76811	2.20803	0.198661	0.222077	0.31893	NA	0.206989	0.0689298	0.345048	0.0689298	0.209176	2.16937	NA	0.0903833	0.0336667	0.1471	0.113433	1	0.000127046	NA	FALSE
isoComp_00059042	geneComp_00008134	ENST00000424310.6	ENSG00000145860.11	control	UPF3A_OE	RNF145	protein_coding	protein_coding	7.12907	6.95597	7.30217	0.213039	0.20634	0.0699753	NA	2.96161	3.81148	2.11175	0.181078	0.548941	-0.848876	NA	0.416483	0.5474	0.285567	-0.261833	0.157995	0.0114548	FALSE	FALSE
isoComp_00059043	geneComp_00008134	ENST00000518062.1	ENSG00000145860.11	control	UPF3A_OE	RNF145	protein_coding	retained_intron	7.12907	6.95597	7.30217	0.213039	0.20634	0.0699753	NA	0.119543	0.181832	0.0572545	0.113771	0.0572545	-1.51214	NA	0.0173	0.0269667	0.00763333	-0.0193333	1	0.0114548	NA	FALSE
isoComp_00059044	geneComp_00008134	ENST00000518802.5	ENSG00000145860.11	control	UPF3A_OE	RNF145	protein_coding	protein_coding	7.12907	6.95597	7.30217	0.213039	0.20634	0.0699753	NA	0.293521	0.33573	0.251312	0.10288	0.110909	-0.403873	NA	0.04145	0.0475333	0.0353667	-0.0121667	1	0.0114548	FALSE	FALSE
isoComp_00059045	geneComp_00008134	ENST00000519865.5	ENSG00000145860.11	control	UPF3A_OE	RNF145	protein_coding	protein_coding	7.12907	6.95597	7.30217	0.213039	0.20634	0.0699753	NA	0.0860485	0.0622252	0.109872	0.0622252	0.0619473	0.73092	NA	0.0117	0.00856667	0.0148333	0.00626667	1	0.0114548	FALSE	FALSE
isoComp_00059046	geneComp_00008134	ENST00000519985.1	ENSG00000145860.11	control	UPF3A_OE	RNF145	protein_coding	processed_transcript	7.12907	6.95597	7.30217	0.213039	0.20634	0.0699753	NA	0.096561	0.0954524	0.0976696	0.0490245	0.0108491	0.0300183	NA	0.0137333	0.0141333	0.0133333	-0.0008	1	0.0114548	NA	FALSE
isoComp_00059047	geneComp_00008134	ENST00000520548.1	ENSG00000145860.11	control	UPF3A_OE	RNF145	protein_coding	processed_transcript	7.12907	6.95597	7.30217	0.213039	0.20634	0.0699753	NA	0.105532	0.174519	0.0365456	0.054438	0.0365456	-1.98705	NA	0.0147667	0.0246667	0.00486667	-0.0198	0.844519	0.0114548	NA	FALSE
isoComp_00059048	geneComp_00008134	ENST00000521606.6	ENSG00000145860.11	control	UPF3A_OE	RNF145	protein_coding	protein_coding	7.12907	6.95597	7.30217	0.213039	0.20634	0.0699753	NA	0.0853467	0.0773932	0.0933003	0.0404868	0.0517383	0.241251	NA	0.0118833	0.0113333	0.0124333	0.0011	1	0.0114548	FALSE	FALSE
isoComp_00059049	geneComp_00008134	ENST00000611185.4	ENSG00000145860.11	control	UPF3A_OE	RNF145	protein_coding	protein_coding	7.12907	6.95597	7.30217	0.213039	0.20634	0.0699753	NA	3.34807	2.21734	4.47879	0.0623143	0.383782	1.01101	NA	0.4683	0.319367	0.617233	0.297867	0.0114548	0.0114548	FALSE	FALSE
isoComp_00067587	geneComp_00009508	ENST00000265800.9	ENSG00000158856.18	control	UPF3A_OE	DMTN	protein_coding	protein_coding	1.52382	1.52845	1.51919	0.0836088	0.0237507	-0.00871257	NA	0.608959	0.61174	0.606178	0.0754891	0.0213189	-0.0129645	NA	0.398883	0.398267	0.3995	0.00123333	1	0.0254326	FALSE	FALSE
isoComp_00067588	geneComp_00009508	ENST00000381470.7	ENSG00000158856.18	control	UPF3A_OE	DMTN	protein_coding	protein_coding	1.52382	1.52845	1.51919	0.0836088	0.0237507	-0.00871257	NA	0.104658	0	0.209316	0	0.106087	4.45494	NA	0.0678167	0	0.135633	0.135633	0.705892	0.0254326	FALSE	FALSE
isoComp_00067589	geneComp_00009508	ENST00000415253.5	ENSG00000158856.18	control	UPF3A_OE	DMTN	protein_coding	protein_coding	1.52382	1.52845	1.51919	0.0836088	0.0237507	-0.00871257	NA	0.165338	0.330676	0	0.147383	0	-5.09033	NA	0.11125	0.2225	0	-0.2225	0.0254326	0.0254326	FALSE	FALSE
isoComp_00067591	geneComp_00009508	ENST00000443491.6	ENSG00000158856.18	control	UPF3A_OE	DMTN	protein_coding	protein_coding	1.52382	1.52845	1.51919	0.0836088	0.0237507	-0.00871257	NA	0.0740465	0.0801728	0.0679201	0.0801728	0.0679201	-0.210696	NA	0.0467167	0.0473	0.0461333	-0.00116667	1	0.0254326	FALSE	FALSE
isoComp_00067592	geneComp_00009508	ENST00000517600.5	ENSG00000158856.18	control	UPF3A_OE	DMTN	protein_coding	protein_coding	1.52382	1.52845	1.51919	0.0836088	0.0237507	-0.00871257	NA	0.0371432	0.0355305	0.0387558	0.00736527	0.019492	0.0987415	NA	0.02435	0.023	0.0257	0.0027	1	0.0254326	FALSE	FALSE
isoComp_00067593	geneComp_00009508	ENST00000518816.5	ENSG00000158856.18	control	UPF3A_OE	DMTN	protein_coding	retained_intron	1.52382	1.52845	1.51919	0.0836088	0.0237507	-0.00871257	NA	0.0183347	0.0108322	0.0258372	0.00596574	0.00989536	0.78264	NA	0.0120167	0.0068	0.0172333	0.0104333	1	0.0254326	NA	FALSE
isoComp_00067594	geneComp_00009508	ENST00000519907.5	ENSG00000158856.18	control	UPF3A_OE	DMTN	protein_coding	protein_coding	1.52382	1.52845	1.51919	0.0836088	0.0237507	-0.00871257	NA	0.0380047	0	0.0760094	0	0.0760094	3.10449	NA	0.0258167	0	0.0516333	0.0516333	1	0.0254326	FALSE	FALSE
isoComp_00067596	geneComp_00009508	ENST00000522148.5	ENSG00000158856.18	control	UPF3A_OE	DMTN	protein_coding	protein_coding	1.52382	1.52845	1.51919	0.0836088	0.0237507	-0.00871257	NA	0.291101	0.307363	0.27484	0.0195597	0.061644	-0.155983	NA	0.190917	0.201133	0.1807	-0.0204333	1	0.0254326	FALSE	FALSE
isoComp_00067598	geneComp_00009508	ENST00000523300.5	ENSG00000158856.18	control	UPF3A_OE	DMTN	protein_coding	protein_coding	1.52382	1.52845	1.51919	0.0836088	0.0237507	-0.00871257	NA	0.0558132	0.0178326	0.0937939	0.0178326	0.0435529	1.89887	NA	0.0359167	0.0105333	0.0613	0.0507667	0.856592	0.0254326	FALSE	FALSE
isoComp_00067599	geneComp_00009508	ENST00000523782.6	ENSG00000158856.18	control	UPF3A_OE	DMTN	protein_coding	protein_coding	1.52382	1.52845	1.51919	0.0836088	0.0237507	-0.00871257	NA	0.110434	0.118296	0.102571	0.118296	0.102571	-0.188641	NA	0.07375	0.0809333	0.0665667	-0.0143667	1	0.0254326	FALSE	FALSE
isoComp_00071880	geneComp_00010185	ENST00000295746.13	ENSG00000163507.14	control	UPF3A_OE	CIP2A	protein_coding	protein_coding	5.74926	5.41076	6.08777	0.202529	0.192778	0.169786	NA	2.42659	2.79326	2.05992	0.0709778	0.554251	-0.437527	NA	0.427117	0.5184	0.335833	-0.182567	0.763683	4.00429e-09	FALSE	FALSE
isoComp_00071881	geneComp_00010185	ENST00000461666.1	ENSG00000163507.14	control	UPF3A_OE	CIP2A	protein_coding	retained_intron	5.74926	5.41076	6.08777	0.202529	0.192778	0.169786	NA	0.312249	0	0.624497	0	0.128131	5.98754	NA	0.0508333	0	0.101667	0.101667	4.00429e-09	4.00429e-09	NA	FALSE
isoComp_00071882	geneComp_00010185	ENST00000468953.1	ENSG00000163507.14	control	UPF3A_OE	CIP2A	protein_coding	nonsense_mediated_decay	5.74926	5.41076	6.08777	0.202529	0.192778	0.169786	NA	0.110688	0.165624	0.0557524	0.114943	0.0334492	-1.41738	NA	0.019	0.0291667	0.00883333	-0.0203333	1	4.00429e-09	TRUE	FALSE
isoComp_00071883	geneComp_00010185	ENST00000481530.5	ENSG00000163507.14	control	UPF3A_OE	CIP2A	protein_coding	nonsense_mediated_decay	5.74926	5.41076	6.08777	0.202529	0.192778	0.169786	NA	1.98932	2.02835	1.9503	0.167047	0.130329	-0.0563243	NA	0.347817	0.373667	0.321967	-0.0517	1	4.00429e-09	TRUE	FALSE
isoComp_00071884	geneComp_00010185	ENST00000487834.5	ENSG00000163507.14	control	UPF3A_OE	CIP2A	protein_coding	processed_transcript	5.74926	5.41076	6.08777	0.202529	0.192778	0.169786	NA	0.452455	0.423534	0.481375	0.0729905	0.0693511	0.180679	NA	0.0792333	0.0787333	0.0797333	0.001	1	4.00429e-09	NA	FALSE
isoComp_00071885	geneComp_00010185	ENST00000619684.4	ENSG00000163507.14	control	UPF3A_OE	CIP2A	protein_coding	protein_coding	5.74926	5.41076	6.08777	0.202529	0.192778	0.169786	NA	0.45796	0	0.915921	0	0.519371	6.53282	NA	0.076	0	0.152	0.152	0.745045	4.00429e-09	FALSE	FALSE
isoComp_00072893	geneComp_00010332	ENST00000318037.3	ENSG00000163961.4	control	UPF3A_OE	RNF168	protein_coding	protein_coding	2.61461	2.54353	2.68568	0.133155	0.0464728	0.0781602	NA	2.43251	2.54353	2.3215	0.133155	0.0350896	-0.131235	NA	0.932417	1	0.864833	-0.135167	2.5904e-08	2.5904e-08	FALSE	TRUE
isoComp_00072894	geneComp_00010332	ENST00000437070.1	ENSG00000163961.4	control	UPF3A_OE	RNF168	protein_coding	nonsense_mediated_decay	2.61461	2.54353	2.68568	0.133155	0.0464728	0.0781602	NA	0.182093	0	0.364187	0	0.0544339	5.22569	NA	0.0675833	0	0.135167	0.135167	2.83886e-06	2.5904e-08	TRUE	TRUE
isoComp_00073182	geneComp_00010368	ENST00000388795.9	ENSG00000164074.15	control	UPF3A_OE	ABHD18	protein_coding	protein_coding	1.87876	1.83443	1.92309	0.0312913	0.11728	0.0677348	NA	0.0299959	0.0324877	0.027504	0.0172201	0.027504	-0.180001	NA	0.0151667	0.0174333	0.0129	-0.00453333	1	3.98696e-05	FALSE	FALSE
isoComp_00073183	geneComp_00010368	ENST00000398965.5	ENSG00000164074.15	control	UPF3A_OE	ABHD18	protein_coding	protein_coding	1.87876	1.83443	1.92309	0.0312913	0.11728	0.0677348	NA	0.0952697	0	0.190539	0	0.0810248	4.32581	NA	0.05245	0	0.1049	0.1049	0.201834	3.98696e-05	FALSE	FALSE
isoComp_00073184	geneComp_00010368	ENST00000444616.5	ENSG00000164074.15	control	UPF3A_OE	ABHD18	protein_coding	protein_coding	1.87876	1.83443	1.92309	0.0312913	0.11728	0.0677348	NA	0.124452	0.248905	0	0.0169763	0	-4.69435	NA	0.0677333	0.135467	0	-0.135467	3.98696e-05	3.98696e-05	FALSE	FALSE
isoComp_00073185	geneComp_00010368	ENST00000473040.6	ENSG00000164074.15	control	UPF3A_OE	ABHD18	protein_coding	nonsense_mediated_decay	1.87876	1.83443	1.92309	0.0312913	0.11728	0.0677348	NA	0.545708	0.491309	0.600107	0.0679796	0.0749267	0.283361	NA	0.2926	0.267367	0.317833	0.0504667	1	3.98696e-05	TRUE	FALSE
isoComp_00073186	geneComp_00010368	ENST00000513371.1	ENSG00000164074.15	control	UPF3A_OE	ABHD18	protein_coding	protein_coding	1.87876	1.83443	1.92309	0.0312913	0.11728	0.0677348	NA	0.133157	0.135304	0.131009	0.0737157	0.0821173	-0.0432908	NA	0.0683167	0.0725	0.0641333	-0.00836667	1	3.98696e-05	FALSE	FALSE
isoComp_00073187	geneComp_00010368	ENST00000611882.1	ENSG00000164074.15	control	UPF3A_OE	ABHD18	protein_coding	protein_coding	1.87876	1.83443	1.92309	0.0312913	0.11728	0.0677348	NA	0.11815	0.106326	0.129973	0.106326	0.0936742	0.266974	NA	0.0609167	0.0594333	0.0624	0.00296667	1	3.98696e-05	FALSE	FALSE
isoComp_00073188	geneComp_00010368	ENST00000645843.1	ENSG00000164074.15	control	UPF3A_OE	ABHD18	protein_coding	protein_coding	1.87876	1.83443	1.92309	0.0312913	0.11728	0.0677348	NA	0.832027	0.820096	0.843958	0.0339521	0.0696336	0.0408861	NA	0.442783	0.4478	0.437767	-0.0100333	1	3.98696e-05	FALSE	FALSE
isoComp_00075391	geneComp_00010781	ENST00000298694.9	ENSG00000165801.10	control	UPF3A_OE	ARHGEF40	protein_coding	protein_coding	2.25765	1.91832	2.59698	0.0437468	0.112611	0.435032	NA	0.625832	0.51638	0.735285	0.127842	0.0338112	0.501688	NA	0.276183	0.269267	0.2831	0.0138333	1	0.00120093	FALSE	FALSE
isoComp_00075392	geneComp_00010781	ENST00000553709.5	ENSG00000165801.10	control	UPF3A_OE	ARHGEF40	protein_coding	nonsense_mediated_decay	2.25765	1.91832	2.59698	0.0437468	0.112611	0.435032	NA	0.897623	0.965131	0.830116	0.0951491	0.0482532	-0.215007	NA	0.411767	0.502567	0.320967	-0.1816	0.334913	0.00120093	TRUE	FALSE
isoComp_00075393	geneComp_00010781	ENST00000554514.1	ENSG00000165801.10	control	UPF3A_OE	ARHGEF40	protein_coding	retained_intron	2.25765	1.91832	2.59698	0.0437468	0.112611	0.435032	NA	0.175197	0.158588	0.191806	0.0286759	0.0255147	0.259469	NA	0.0783833	0.0823	0.0744667	-0.00783333	1	0.00120093	NA	FALSE
isoComp_00075394	geneComp_00010781	ENST00000555038.5	ENSG00000165801.10	control	UPF3A_OE	ARHGEF40	protein_coding	protein_coding	2.25765	1.91832	2.59698	0.0437468	0.112611	0.435032	NA	0.152932	0.071409	0.234456	0.0247532	0.0166162	1.58631	NA	0.0639167	0.0377667	0.0900667	0.0523	0.811269	0.00120093	FALSE	FALSE
isoComp_00075396	geneComp_00010781	ENST00000555232.5	ENSG00000165801.10	control	UPF3A_OE	ARHGEF40	protein_coding	retained_intron	2.25765	1.91832	2.59698	0.0437468	0.112611	0.435032	NA	0.0536345	0.047273	0.059996	0.0157207	0.0208052	0.289418	NA	0.0241667	0.0244667	0.0238667	-0.0006	1	0.00120093	NA	FALSE
isoComp_00075397	geneComp_00010781	ENST00000556399.5	ENSG00000165801.10	control	UPF3A_OE	ARHGEF40	protein_coding	nonsense_mediated_decay	2.25765	1.91832	2.59698	0.0437468	0.112611	0.435032	NA	0.172635	0.159541	0.185729	0.0283169	0.0287962	0.207222	NA	0.0772833	0.0836333	0.0709333	-0.0127	1	0.00120093	TRUE	FALSE
isoComp_00075398	geneComp_00010781	ENST00000557498.1	ENSG00000165801.10	control	UPF3A_OE	ARHGEF40	protein_coding	retained_intron	2.25765	1.91832	2.59698	0.0437468	0.112611	0.435032	NA	0.176934	0	0.353867	0	0.0993974	5.18534	NA	0.0671667	0	0.134333	0.134333	0.00120093	0.00120093	NA	FALSE
isoComp_00076984	geneComp_00011046	ENST00000319194.9	ENSG00000166938.13	control	UPF3A_OE	DIS3L	protein_coding	protein_coding	5.14758	4.95607	5.3391	0.33297	0.227658	0.107192	NA	0.849382	1.22936	0.469402	0.110275	0.142341	-1.37029	NA	0.168	0.2479	0.0881	-0.1598	0.0229309	0.0229309	FALSE	FALSE
isoComp_00076985	geneComp_00011046	ENST00000319212.9	ENSG00000166938.13	control	UPF3A_OE	DIS3L	protein_coding	protein_coding	5.14758	4.95607	5.3391	0.33297	0.227658	0.107192	NA	2.44325	1.98201	2.9045	0.13887	0.105936	0.549021	NA	0.4767	0.405767	0.547633	0.141867	0.674213	0.0229309	FALSE	FALSE
isoComp_00076986	geneComp_00011046	ENST00000524795.5	ENSG00000166938.13	control	UPF3A_OE	DIS3L	protein_coding	nonsense_mediated_decay	5.14758	4.95607	5.3391	0.33297	0.227658	0.107192	NA	0.0645603	0.0854067	0.0437139	0.042776	0.0437139	-0.828795	NA	0.0131667	0.0175333	0.0088	-0.00873333	1	0.0229309	TRUE	FALSE
isoComp_00076988	geneComp_00011046	ENST00000525134.6	ENSG00000166938.13	control	UPF3A_OE	DIS3L	protein_coding	protein_coding	5.14758	4.95607	5.3391	0.33297	0.227658	0.107192	NA	0.247337	0.178007	0.316668	0.132839	0.108233	0.797041	NA	0.0471833	0.0339333	0.0604333	0.0265	1	0.0229309	FALSE	FALSE
isoComp_00076989	geneComp_00011046	ENST00000530537.1	ENSG00000166938.13	control	UPF3A_OE	DIS3L	protein_coding	nonsense_mediated_decay	5.14758	4.95607	5.3391	0.33297	0.227658	0.107192	NA	0.0795706	0	0.159141	0	0.159141	4.08016	NA	0.0138333	0	0.0276667	0.0276667	1	0.0229309	TRUE	FALSE
isoComp_00076990	geneComp_00011046	ENST00000530615.1	ENSG00000166938.13	control	UPF3A_OE	DIS3L	protein_coding	protein_coding	5.14758	4.95607	5.3391	0.33297	0.227658	0.107192	NA	0.460766	0.483129	0.438403	0.0709995	0.0637987	-0.137171	NA	0.0892667	0.0970667	0.0814667	-0.0156	1	0.0229309	FALSE	FALSE
isoComp_00076991	geneComp_00011046	ENST00000532293.1	ENSG00000166938.13	control	UPF3A_OE	DIS3L	protein_coding	processed_transcript	5.14758	4.95607	5.3391	0.33297	0.227658	0.107192	NA	0.571719	0.523001	0.620436	0.188778	0.149837	0.242211	NA	0.1081	0.101367	0.114833	0.0134667	1	0.0229309	NA	FALSE
isoComp_00076992	geneComp_00011046	ENST00000564909.5	ENSG00000166938.13	control	UPF3A_OE	DIS3L	protein_coding	retained_intron	5.14758	4.95607	5.3391	0.33297	0.227658	0.107192	NA	0.162849	0.20126	0.124438	0.0415632	0.0436674	-0.652074	NA	0.0319333	0.0410667	0.0228	-0.0182667	1	0.0229309	NA	FALSE
isoComp_00076994	geneComp_00011046	ENST00000565281.5	ENSG00000166938.13	control	UPF3A_OE	DIS3L	protein_coding	retained_intron	5.14758	4.95607	5.3391	0.33297	0.227658	0.107192	NA	0.128201	0.143618	0.112784	0.0886267	0.0638196	-0.323227	NA	0.0253333	0.0294	0.0212667	-0.00813333	1	0.0229309	NA	FALSE
isoComp_00076995	geneComp_00011046	ENST00000568874.1	ENSG00000166938.13	control	UPF3A_OE	DIS3L	protein_coding	processed_transcript	5.14758	4.95607	5.3391	0.33297	0.227658	0.107192	NA	0.0658844	0.0850292	0.0467396	0.00857798	0.0236115	-0.744016	NA	0.0127667	0.0171	0.00843333	-0.00866667	1	0.0229309	NA	FALSE
isoComp_00082283	geneComp_00011915	ENST00000305752.4	ENSG00000171262.11	control	UPF3A_OE	FAM98B	protein_coding	retained_intron	1.6461	1.54684	1.74536	0.0480284	0.0460302	0.173143	NA	0.0961777	0	0.192355	0	0.107184	4.33882	NA	0.0567	0	0.1134	0.1134	0.82016	0.0424342	NA	FALSE
isoComp_00082284	geneComp_00011915	ENST00000397609.6	ENSG00000171262.11	control	UPF3A_OE	FAM98B	protein_coding	protein_coding	1.6461	1.54684	1.74536	0.0480284	0.0460302	0.173143	NA	1.44119	1.46948	1.4129	0.0469494	0.106303	-0.0562576	NA	0.8787	0.9499	0.8075	-0.1424	0.0424342	0.0424342	FALSE	FALSE
isoComp_00082285	geneComp_00011915	ENST00000491535.5	ENSG00000171262.11	control	UPF3A_OE	FAM98B	protein_coding	protein_coding	1.6461	1.54684	1.74536	0.0480284	0.0460302	0.173143	NA	0.0760452	0.0773587	0.0747316	0.00437551	0.023501	-0.0440521	NA	0.0465	0.0501	0.0429	-0.0072	1	0.0424342	FALSE	FALSE
isoComp_00082286	geneComp_00011915	ENST00000559431.1	ENSG00000171262.11	control	UPF3A_OE	FAM98B	protein_coding	protein_coding	1.6461	1.54684	1.74536	0.0480284	0.0460302	0.173143	NA	0.0326853	0	0.0653706	0	0.0653706	2.914	NA	0.0181167	0	0.0362333	0.0362333	1	0.0424342	FALSE	FALSE
isoComp_00084761	geneComp_00012336	ENST00000377205.6	ENSG00000173614.14	control	UPF3A_OE	NMNAT1	protein_coding	protein_coding	1.2188	1.24593	1.19166	0.0238318	0.103605	-0.0637344	NA	0.692901	0.751679	0.634124	0.00432079	0.00242853	-0.241846	NA	0.571767	0.603633	0.5399	-0.0637333	1	1.59655e-05	FALSE	TRUE
isoComp_00084762	geneComp_00012336	ENST00000403197.5	ENSG00000173614.14	control	UPF3A_OE	NMNAT1	protein_coding	protein_coding	1.2188	1.24593	1.19166	0.0238318	0.103605	-0.0637344	NA	0.343265	0.438554	0.247976	0.0268467	0.0230454	-0.798041	NA	0.279883	0.3515	0.208267	-0.143233	0.734854	1.59655e-05	FALSE	TRUE
isoComp_00084763	geneComp_00012336	ENST00000462686.1	ENSG00000173614.14	control	UPF3A_OE	NMNAT1	protein_coding	nonsense_mediated_decay	1.2188	1.24593	1.19166	0.0238318	0.103605	-0.0637344	NA	0.126419	0	0.252839	0	0.0310841	4.71611	NA	0.10565	0	0.2113	0.2113	1.59655e-05	1.59655e-05	TRUE	TRUE
isoComp_00084764	geneComp_00012336	ENST00000492735.1	ENSG00000173614.14	control	UPF3A_OE	NMNAT1	protein_coding	processed_transcript	1.2188	1.24593	1.19166	0.0238318	0.103605	-0.0637344	NA	0.0179333	0.0109442	0.0249225	0.0109442	0.0249225	0.737608	NA	0.01325	0.0087	0.0178	0.0091	1	1.59655e-05	NA	TRUE
isoComp_00084765	geneComp_00012336	ENST00000496751.1	ENSG00000173614.14	control	UPF3A_OE	NMNAT1	protein_coding	protein_coding	1.2188	1.24593	1.19166	0.0238318	0.103605	-0.0637344	NA	0.0382768	0.0447569	0.0317966	0.0223887	0.0317966	-0.389654	NA	0.02945	0.0361667	0.0227333	-0.0134333	1	1.59655e-05	FALSE	TRUE
isoComp_00085580	geneComp_00012482	ENST00000308214.13	ENSG00000174628.16	control	UPF3A_OE	IQCK	protein_coding	nonsense_mediated_decay	1.24773	1.21507	1.28039	0.00595071	0.0322343	0.0749372	NA	0.0328649	0.0236323	0.0420974	0.0151471	0.00882673	0.631363	NA	0.0260333	0.0193667	0.0327	0.0133333	1	0.0138062	TRUE	TRUE
isoComp_00085581	geneComp_00012482	ENST00000320394.10	ENSG00000174628.16	control	UPF3A_OE	IQCK	protein_coding	protein_coding	1.24773	1.21507	1.28039	0.00595071	0.0322343	0.0749372	NA	0.0242879	0.0184221	0.0301537	0.00463687	0.0083838	0.498519	NA	0.0192	0.0151333	0.0232667	0.00813333	1	0.0138062	FALSE	TRUE
isoComp_00085583	geneComp_00012482	ENST00000564186.5	ENSG00000174628.16	control	UPF3A_OE	IQCK	protein_coding	protein_coding	1.24773	1.21507	1.28039	0.00595071	0.0322343	0.0749372	NA	0.294632	0.136602	0.452663	0.0924759	0.0287715	1.65806	NA	0.233383	0.1117	0.355067	0.243367	0.723281	0.0138062	FALSE	TRUE
isoComp_00085584	geneComp_00012482	ENST00000564515.5	ENSG00000174628.16	control	UPF3A_OE	IQCK	protein_coding	retained_intron	1.24773	1.21507	1.28039	0.00595071	0.0322343	0.0749372	NA	0.0359946	0.0719893	0	0.0719893	0	-3.03544	NA	0.0298333	0.0596667	0	-0.0596667	1	0.0138062	NA	TRUE
isoComp_00085585	geneComp_00012482	ENST00000564955.5	ENSG00000174628.16	control	UPF3A_OE	IQCK	protein_coding	nonsense_mediated_decay	1.24773	1.21507	1.28039	0.00595071	0.0322343	0.0749372	NA	0.0830124	0.166025	0	0.0383458	0	-4.13771	NA	0.0684167	0.136833	0	-0.136833	0.0138062	0.0138062	TRUE	TRUE
isoComp_00085586	geneComp_00012482	ENST00000568061.1	ENSG00000174628.16	control	UPF3A_OE	IQCK	protein_coding	protein_coding	1.24773	1.21507	1.28039	0.00595071	0.0322343	0.0749372	NA	0.0641488	0.0987368	0.0295608	0.00189933	0.0295608	-1.4587	NA	0.0520667	0.0812333	0.0229	-0.0583333	0.921339	0.0138062	FALSE	TRUE
isoComp_00085588	geneComp_00012482	ENST00000568300.6	ENSG00000174628.16	control	UPF3A_OE	IQCK	protein_coding	retained_intron	1.24773	1.21507	1.28039	0.00595071	0.0322343	0.0749372	NA	0.694635	0.683479	0.70579	0.0387643	0.0259896	0.0456841	NA	0.55685	0.5628	0.5509	-0.0119	1	0.0138062	NA	TRUE
isoComp_00086132	geneComp_00012570	ENST00000376279.7	ENSG00000175198.17	control	UPF3A_OE	PCCA	protein_coding	protein_coding	4.83754	5.21769	4.45739	0.328248	0.220983	-0.226742	NA	0.543775	0.580819	0.50673	0.149805	0.046652	-0.193304	NA	0.114733	0.115567	0.1139	-0.00166667	1	0.0391562	FALSE	FALSE
isoComp_00086133	geneComp_00012570	ENST00000376285.6	ENSG00000175198.17	control	UPF3A_OE	PCCA	protein_coding	protein_coding	4.83754	5.21769	4.45739	0.328248	0.220983	-0.226742	NA	3.3645	3.21444	3.51456	0.228224	0.204772	0.128396	NA	0.702733	0.617067	0.7884	0.171333	0.0391562	0.0391562	FALSE	FALSE
isoComp_00086134	geneComp_00012570	ENST00000376286.8	ENSG00000175198.17	control	UPF3A_OE	PCCA	protein_coding	protein_coding	4.83754	5.21769	4.45739	0.328248	0.220983	-0.226742	NA	0.0840337	0.135982	0.0320857	0.101774	0.0320857	-1.79439	NA	0.0172167	0.0265	0.00793333	-0.0185667	1	0.0391562	FALSE	FALSE
isoComp_00086135	geneComp_00012570	ENST00000413170.1	ENSG00000175198.17	control	UPF3A_OE	PCCA	protein_coding	protein_coding	4.83754	5.21769	4.45739	0.328248	0.220983	-0.226742	NA	0.0707394	0.0955443	0.0459344	0.0674712	0.0459344	-0.916041	NA	0.0135833	0.0170667	0.0101	-0.00696667	1	0.0391562	FALSE	FALSE
isoComp_00086137	geneComp_00012570	ENST00000443601.1	ENSG00000175198.17	control	UPF3A_OE	PCCA	protein_coding	protein_coding	4.83754	5.21769	4.45739	0.328248	0.220983	-0.226742	NA	0.401149	0.681884	0.120414	0.217688	0.120414	-2.40743	NA	0.0775	0.129867	0.0251333	-0.104733	0.738769	0.0391562	FALSE	FALSE
isoComp_00086138	geneComp_00012570	ENST00000458283.5	ENSG00000175198.17	control	UPF3A_OE	PCCA	protein_coding	protein_coding	4.83754	5.21769	4.45739	0.328248	0.220983	-0.226742	NA	0.15746	0.31492	0	0.194038	0	-5.02201	NA	0.0286	0.0572	0	-0.0572	0.7471	0.0391562	FALSE	FALSE
isoComp_00086142	geneComp_00012570	ENST00000637358.1	ENSG00000175198.17	control	UPF3A_OE	PCCA	protein_coding	protein_coding	4.83754	5.21769	4.45739	0.328248	0.220983	-0.226742	NA	0.0736035	0.0656915	0.0815155	0.0337725	0.0127913	0.273885	NA	0.0154167	0.0126333	0.0182	0.00556667	1	0.0391562	FALSE	FALSE
isoComp_00086143	geneComp_00012570	ENST00000637657.1	ENSG00000175198.17	control	UPF3A_OE	PCCA	protein_coding	protein_coding	4.83754	5.21769	4.45739	0.328248	0.220983	-0.226742	NA	0.0463882	0.0162072	0.0765691	0.0162072	0.0765691	1.72389	NA	0.0111667	0.00336667	0.0189667	0.0156	1	0.0391562	FALSE	FALSE
isoComp_00086953	geneComp_00012715	ENST00000327026.7	ENSG00000176155.19	control	UPF3A_OE	CCDC57	protein_coding	processed_transcript	3.28044	3.13093	3.42994	0.0708997	0.165563	0.13119	NA	0.678357	0.654211	0.702503	0.0251586	0.0388691	0.101255	NA	0.206867	0.209033	0.2047	-0.00433333	1	0.00938974	NA	FALSE
isoComp_00086954	geneComp_00012715	ENST00000389641.9	ENSG00000176155.19	control	UPF3A_OE	CCDC57	protein_coding	protein_coding	3.28044	3.13093	3.42994	0.0708997	0.165563	0.13119	NA	0.201865	0.236299	0.16743	0.118722	0.16743	-0.47316	NA	0.0610167	0.077	0.0450333	-0.0319667	1	0.00938974	FALSE	FALSE
isoComp_00086955	geneComp_00012715	ENST00000392343.3	ENSG00000176155.19	control	UPF3A_OE	CCDC57	protein_coding	protein_coding	3.28044	3.13093	3.42994	0.0708997	0.165563	0.13119	NA	0.0700874	0.0592502	0.0809246	0.0325521	0.0436156	0.392853	NA	0.0212	0.0191333	0.0232667	0.00413333	1	0.00938974	FALSE	FALSE
isoComp_00086957	geneComp_00012715	ENST00000392346.6	ENSG00000176155.19	control	UPF3A_OE	CCDC57	protein_coding	protein_coding	3.28044	3.13093	3.42994	0.0708997	0.165563	0.13119	NA	0.204656	0.185324	0.223987	0.0062284	0.0219266	0.26056	NA	0.0622167	0.0593667	0.0650667	0.0057	1	0.00938974	FALSE	FALSE
isoComp_00086958	geneComp_00012715	ENST00000392347.5	ENSG00000176155.19	control	UPF3A_OE	CCDC57	protein_coding	protein_coding	3.28044	3.13093	3.42994	0.0708997	0.165563	0.13119	NA	0.167243	0.095475	0.239012	0.095475	0.133729	1.23931	NA	0.0507	0.0294333	0.0719667	0.0425333	1	0.00938974	FALSE	FALSE
isoComp_00086959	geneComp_00012715	ENST00000483145.1	ENSG00000176155.19	control	UPF3A_OE	CCDC57	protein_coding	processed_transcript	3.28044	3.13093	3.42994	0.0708997	0.165563	0.13119	NA	0.100545	0.0742453	0.126846	0.0742453	0.0516385	0.699881	NA	0.0294667	0.0229	0.0360333	0.0131333	1	0.00938974	NA	FALSE
isoComp_00086960	geneComp_00012715	ENST00000577530.1	ENSG00000176155.19	control	UPF3A_OE	CCDC57	protein_coding	processed_transcript	3.28044	3.13093	3.42994	0.0708997	0.165563	0.13119	NA	0.076397	0.0776561	0.0751379	0.0396771	0.0192181	-0.0420535	NA	0.0228667	0.0242667	0.0214667	-0.0028	1	0.00938974	NA	FALSE
isoComp_00086961	geneComp_00012715	ENST00000578187.1	ENSG00000176155.19	control	UPF3A_OE	CCDC57	protein_coding	retained_intron	3.28044	3.13093	3.42994	0.0708997	0.165563	0.13119	NA	0.183783	0.344413	0.0231534	0.0895967	0.0231534	-3.4182	NA	0.0581167	0.108867	0.00736667	-0.1015	0.00938974	0.00938974	NA	FALSE
isoComp_00086962	geneComp_00012715	ENST00000578910.1	ENSG00000176155.19	control	UPF3A_OE	CCDC57	protein_coding	retained_intron	3.28044	3.13093	3.42994	0.0708997	0.165563	0.13119	NA	0.273313	0.0941642	0.452461	0.0941642	0.0525641	2.15047	NA	0.0818	0.0314	0.1322	0.1008	0.725036	0.00938974	NA	FALSE
isoComp_00086963	geneComp_00012715	ENST00000581625.2	ENSG00000176155.19	control	UPF3A_OE	CCDC57	protein_coding	nonsense_mediated_decay	3.28044	3.13093	3.42994	0.0708997	0.165563	0.13119	NA	0.110691	0.161755	0.0596272	0.0862076	0.0312854	-1.30263	NA	0.0336333	0.0506667	0.0166	-0.0340667	1	0.00938974	TRUE	FALSE
isoComp_00086965	geneComp_00012715	ENST00000582100.1	ENSG00000176155.19	control	UPF3A_OE	CCDC57	protein_coding	processed_transcript	3.28044	3.13093	3.42994	0.0708997	0.165563	0.13119	NA	0.0421029	0.0301095	0.0540962	0.015539	0.0179607	0.676295	NA	0.01265	0.00973333	0.0155667	0.00583333	1	0.00938974	NA	FALSE
isoComp_00086966	geneComp_00012715	ENST00000582885.1	ENSG00000176155.19	control	UPF3A_OE	CCDC57	protein_coding	processed_transcript	3.28044	3.13093	3.42994	0.0708997	0.165563	0.13119	NA	0.0637321	0.0789455	0.0485188	0.0245846	0.0485188	-0.604021	NA	0.0196	0.0250333	0.0141667	-0.0108667	1	0.00938974	NA	FALSE
isoComp_00086967	geneComp_00012715	ENST00000583593.2	ENSG00000176155.19	control	UPF3A_OE	CCDC57	protein_coding	nonsense_mediated_decay	3.28044	3.13093	3.42994	0.0708997	0.165563	0.13119	NA	0.0338722	0.0462074	0.021537	0.0123422	0.0107685	-0.833715	NA	0.0103333	0.0146333	0.00603333	-0.0086	1	0.00938974	TRUE	FALSE
isoComp_00086968	geneComp_00012715	ENST00000584717.1	ENSG00000176155.19	control	UPF3A_OE	CCDC57	protein_coding	processed_transcript	3.28044	3.13093	3.42994	0.0708997	0.165563	0.13119	NA	0.668425	0.624285	0.712566	0.117334	0.0629637	0.187998	NA	0.2054	0.2012	0.2096	0.0084	1	0.00938974	NA	FALSE
isoComp_00086969	geneComp_00012715	ENST00000665763.1	ENSG00000176155.19	control	UPF3A_OE	CCDC57	protein_coding	protein_coding	3.28044	3.13093	3.42994	0.0708997	0.165563	0.13119	NA	0.366362	0.348024	0.3847	0.0267108	0.0569527	0.140699	NA	0.112567	0.110933	0.1142	0.00326667	1	0.00938974	FALSE	FALSE
isoComp_00089375	geneComp_00013195	ENST00000416841.6	ENSG00000179304.16	control	UPF3A_OE	FAM156B	protein_coding	protein_coding	1.44666	1.67267	1.22064	0.3009	0.234024	-0.451349	NA	0.187045	0.232325	0.141764	0.116582	0.141764	-0.675111	NA	0.106867	0.1284	0.0853333	-0.0430667	1	0.000506369	FALSE	FALSE
isoComp_00089376	geneComp_00013195	ENST00000509613.1	ENSG00000179304.16	control	UPF3A_OE	FAM156B	protein_coding	protein_coding	1.44666	1.67267	1.22064	0.3009	0.234024	-0.451349	NA	0.127248	0.142965	0.11153	0.142965	0.11153	-0.331884	NA	0.0651667	0.0632	0.0671333	0.00393333	1	0.000506369	FALSE	FALSE
isoComp_00089377	geneComp_00013195	ENST00000593751.7	ENSG00000179304.16	control	UPF3A_OE	FAM156B	protein_coding	protein_coding	1.44666	1.67267	1.22064	0.3009	0.234024	-0.451349	NA	0.963609	0.991458	0.935759	0.0619884	0.0722375	-0.0825571	NA	0.7174	0.618067	0.816733	0.198667	0.980912	0.000506369	FALSE	FALSE
isoComp_00089378	geneComp_00013195	ENST00000610405.4	ENSG00000179304.16	control	UPF3A_OE	FAM156B	protein_coding	protein_coding	1.44666	1.67267	1.22064	0.3009	0.234024	-0.451349	NA	0.0154597	0.0101718	0.0207475	0.00514677	0.0207475	0.60813	NA	0.0128833	0.0075	0.0182667	0.0107667	1	0.000506369	FALSE	FALSE
isoComp_00089379	geneComp_00013195	ENST00000612188.4	ENSG00000179304.16	control	UPF3A_OE	FAM156B	protein_coding	protein_coding	1.44666	1.67267	1.22064	0.3009	0.234024	-0.451349	NA	0.139255	0.27851	0	0.022853	0	-4.85055	NA	0.0876167	0.175233	0	-0.175233	0.000506369	0.000506369	FALSE	FALSE
isoComp_00089380	geneComp_00013195	ENST00000616419.4	ENSG00000179304.16	control	UPF3A_OE	FAM156B	protein_coding	protein_coding	1.44666	1.67267	1.22064	0.3009	0.234024	-0.451349	NA	0.0140403	0.0172444	0.0108363	0.0172444	0.0108363	-0.38686	NA	0.0100833	0.00763333	0.0125333	0.0049	1	0.000506369	FALSE	FALSE
isoComp_00092037	geneComp_00013733	ENST00000332728.8	ENSG00000183060.15	control	UPF3A_OE	LYSMD4	protein_coding	protein_coding	1.15461	1.10421	1.20501	0.0435417	0.0727492	0.124952	NA	0.028226	0.0564519	0	0.0260823	0	-2.73231	NA	0.0253667	0.0507333	0	-0.0507333	0.656407	0.00295892	FALSE	FALSE
isoComp_00092038	geneComp_00013733	ENST00000409796.5	ENSG00000183060.15	control	UPF3A_OE	LYSMD4	protein_coding	protein_coding	1.15461	1.10421	1.20501	0.0435417	0.0727492	0.124952	NA	0.495455	0.342664	0.648245	0.0699234	0.111471	0.900331	NA	0.4229	0.3111	0.5347	0.2236	0.779319	0.00295892	FALSE	FALSE
isoComp_00092039	geneComp_00013733	ENST00000450512.1	ENSG00000183060.15	control	UPF3A_OE	LYSMD4	protein_coding	protein_coding	1.15461	1.10421	1.20501	0.0435417	0.0727492	0.124952	NA	0.188367	0.168722	0.208012	0.0362163	0.0549093	0.286693	NA	0.162267	0.151467	0.173067	0.0216	1	0.00295892	FALSE	FALSE
isoComp_00092040	geneComp_00013733	ENST00000479791.1	ENSG00000183060.15	control	UPF3A_OE	LYSMD4	protein_coding	retained_intron	1.15461	1.10421	1.20501	0.0435417	0.0727492	0.124952	NA	0.141372	0.101	0.181743	0.0375242	0.0427013	0.788614	NA	0.12315	0.0939667	0.152333	0.0583667	1	0.00295892	NA	FALSE
isoComp_00092041	geneComp_00013733	ENST00000493256.1	ENSG00000183060.15	control	UPF3A_OE	LYSMD4	protein_coding	retained_intron	1.15461	1.10421	1.20501	0.0435417	0.0727492	0.124952	NA	0.0412675	0.0381917	0.0443434	0.0381917	0.0244906	0.173321	NA	0.0360667	0.0349667	0.0371667	0.0022	1	0.00295892	NA	FALSE
isoComp_00092042	geneComp_00013733	ENST00000496108.5	ENSG00000183060.15	control	UPF3A_OE	LYSMD4	protein_coding	processed_transcript	1.15461	1.10421	1.20501	0.0435417	0.0727492	0.124952	NA	0.0116814	0.00992824	0.0134345	0.00992824	0.0134345	0.233823	NA	0.0102	0.00836667	0.0120333	0.00366667	1	0.00295892	NA	FALSE
isoComp_00092043	geneComp_00013733	ENST00000545021.2	ENSG00000183060.15	control	UPF3A_OE	LYSMD4	protein_coding	protein_coding	1.15461	1.10421	1.20501	0.0435417	0.0727492	0.124952	NA	0.145725	0.291451	0	0.0878747	0	-4.91385	NA	0.13055	0.2611	0	-0.2611	0.00295892	0.00295892	FALSE	FALSE
isoComp_00092044	geneComp_00013733	ENST00000604213.1	ENSG00000183060.15	control	UPF3A_OE	LYSMD4	protein_coding	processed_transcript	1.15461	1.10421	1.20501	0.0435417	0.0727492	0.124952	NA	0.102514	0.0957974	0.109231	0.0235303	0.0212853	0.172454	NA	0.0895	0.0882667	0.0907333	0.00246667	1	0.00295892	NA	FALSE
isoComp_00093608	geneComp_00014069	ENST00000331762.7	ENSG00000184903.10	control	UPF3A_OE	IMMP2L	protein_coding	protein_coding	7.8711	6.91807	8.82413	0.117132	0.59028	0.350634	NA	4.0112	4.42645	3.59595	0.243591	0.568953	-0.299024	NA	0.522883	0.641033	0.404733	-0.2363	0.0466196	0.0466196	FALSE	FALSE
isoComp_00093609	geneComp_00014069	ENST00000405709.7	ENSG00000184903.10	control	UPF3A_OE	IMMP2L	protein_coding	protein_coding	7.8711	6.91807	8.82413	0.117132	0.59028	0.350634	NA	0.81558	0.811798	0.819363	0.0495886	0.0329802	0.0132214	NA	0.10565	0.117167	0.0941333	-0.0230333	1	0.0466196	FALSE	FALSE
isoComp_00093610	geneComp_00014069	ENST00000437687.2	ENSG00000184903.10	control	UPF3A_OE	IMMP2L	protein_coding	protein_coding	7.8711	6.91807	8.82413	0.117132	0.59028	0.350634	NA	1.62186	0.518878	2.72484	0.518878	0.69757	2.37045	NA	0.1872	0.0726667	0.301733	0.229067	0.624986	0.0466196	FALSE	FALSE
isoComp_00093613	geneComp_00014069	ENST00000452753.1	ENSG00000184903.10	control	UPF3A_OE	IMMP2L	protein_coding	protein_coding	7.8711	6.91807	8.82413	0.117132	0.59028	0.350634	NA	0.353562	0.269409	0.437716	0.0743597	0.105577	0.680204	NA	0.0441167	0.0392333	0.049	0.00976667	1	0.0466196	FALSE	FALSE
isoComp_00093614	geneComp_00014069	ENST00000452895.5	ENSG00000184903.10	control	UPF3A_OE	IMMP2L	protein_coding	protein_coding	7.8711	6.91807	8.82413	0.117132	0.59028	0.350634	NA	0.452008	0	0.904016	0	0.452683	6.51415	NA	0.0549	0	0.1098	0.1098	0.726078	0.0466196	FALSE	FALSE
isoComp_00093615	geneComp_00014069	ENST00000487733.5	ENSG00000184903.10	control	UPF3A_OE	IMMP2L	protein_coding	processed_transcript	7.8711	6.91807	8.82413	0.117132	0.59028	0.350634	NA	0.427617	0.66401	0.191223	0.104499	0.155017	-1.74397	NA	0.0596333	0.0965333	0.0227333	-0.0738	0.683804	0.0466196	NA	FALSE
isoComp_00093617	geneComp_00014069	ENST00000492938.1	ENSG00000184903.10	control	UPF3A_OE	IMMP2L	protein_coding	processed_transcript	7.8711	6.91807	8.82413	0.117132	0.59028	0.350634	NA	0.138314	0.161938	0.11469	0.105971	0.0502642	-0.463542	NA	0.0187	0.0238333	0.0135667	-0.0102667	1	0.0466196	NA	FALSE
isoComp_00102756	geneComp_00015990	ENST00000243918.10	ENSG00000204070.10	control	UPF3A_OE	SYS1	protein_coding	protein_coding	5.61569	5.83887	5.3925	0.111442	0.0560088	-0.114531	NA	3.99337	3.78945	4.19729	0.06871	0.149561	0.147101	NA	0.714333	0.649933	0.778733	0.1288	0.157788	8.28906e-07	FALSE	FALSE
isoComp_00102757	geneComp_00015990	ENST00000372727.5	ENSG00000204070.10	control	UPF3A_OE	SYS1	protein_coding	protein_coding	5.61569	5.83887	5.3925	0.111442	0.0560088	-0.114531	NA	0.104181	0	0.208363	0	0.208363	4.44866	NA	0.01895	0	0.0379	0.0379	1	8.28906e-07	FALSE	FALSE
isoComp_00102759	geneComp_00015990	ENST00000426004.5	ENSG00000204070.10	control	UPF3A_OE	SYS1	protein_coding	protein_coding	5.61569	5.83887	5.3925	0.111442	0.0560088	-0.114531	NA	0.286651	0.264484	0.308818	0.0528721	0.017106	0.21601	NA	0.0513	0.0453	0.0573	0.012	1	8.28906e-07	FALSE	FALSE
isoComp_00102760	geneComp_00015990	ENST00000453003.1	ENSG00000204070.10	control	UPF3A_OE	SYS1	protein_coding	protein_coding	5.61569	5.83887	5.3925	0.111442	0.0560088	-0.114531	NA	0.791637	1.22541	0.35786	0.0307715	0.0382391	-1.74777	NA	0.138167	0.209833	0.0665	-0.143333	8.28906e-07	8.28906e-07	FALSE	FALSE
isoComp_00102761	geneComp_00015990	ENST00000457307.1	ENSG00000204070.10	control	UPF3A_OE	SYS1	protein_coding	nonsense_mediated_decay	5.61569	5.83887	5.3925	0.111442	0.0560088	-0.114531	NA	0.117884	0.151192	0.0845751	0.0765028	0.0575825	-0.769252	NA	0.02065	0.0254	0.0159	-0.0095	1	8.28906e-07	TRUE	FALSE
isoComp_00102762	geneComp_00015990	ENST00000461890.1	ENSG00000204070.10	control	UPF3A_OE	SYS1	protein_coding	retained_intron	5.61569	5.83887	5.3925	0.111442	0.0560088	-0.114531	NA	0.0663791	0.0993547	0.0334036	0.055188	0.0169693	-1.33313	NA	0.0117	0.0171333	0.00626667	-0.0108667	1	8.28906e-07	NA	FALSE
isoComp_00102763	geneComp_00015990	ENST00000479779.1	ENSG00000204070.10	control	UPF3A_OE	SYS1	protein_coding	processed_transcript	5.61569	5.83887	5.3925	0.111442	0.0560088	-0.114531	NA	0.239377	0.308981	0.169772	0.0933208	0.0358672	-0.8273	NA	0.0419333	0.0523667	0.0315	-0.0208667	1	8.28906e-07	NA	FALSE
isoComp_00104187	geneComp_00016291	ENST00000380167.8	ENSG00000205464.12	control	UPF3A_OE	ATP6AP1L	protein_coding	processed_transcript	1.35568	1.23449	1.47687	0.115056	0.16815	0.25673	NA	0.354289	0.306436	0.402141	0.0421852	0.0610239	0.381225	NA	0.265417	0.254767	0.276067	0.0213	1	0.0290293	NA	FALSE
isoComp_00104188	geneComp_00016291	ENST00000439350.1	ENSG00000205464.12	control	UPF3A_OE	ATP6AP1L	protein_coding	protein_coding	1.35568	1.23449	1.47687	0.115056	0.16815	0.25673	NA	0.371652	0.530604	0.212701	0.0679865	0.212701	-1.27947	NA	0.2746	0.427	0.1222	-0.3048	0.73308	0.0290293	FALSE	FALSE
isoComp_00104190	geneComp_00016291	ENST00000508366.5	ENSG00000205464.12	control	UPF3A_OE	ATP6AP1L	protein_coding	processed_transcript	1.35568	1.23449	1.47687	0.115056	0.16815	0.25673	NA	0.0811168	0.0687967	0.0934368	0.0114343	0.00155944	0.392543	NA	0.0601833	0.0551333	0.0652333	0.0101	1	0.0290293	NA	FALSE
isoComp_00104191	geneComp_00016291	ENST00000514672.1	ENSG00000205464.12	control	UPF3A_OE	ATP6AP1L	protein_coding	retained_intron	1.35568	1.23449	1.47687	0.115056	0.16815	0.25673	NA	0.218375	0	0.436749	0	0.147698	5.48139	NA	0.161633	0	0.323267	0.323267	0.0290293	0.0290293	NA	FALSE
isoComp_00104192	geneComp_00016291	ENST00000643922.1	ENSG00000205464.12	control	UPF3A_OE	ATP6AP1L	protein_coding	transcribed_unitary_pseudogene	1.35568	1.23449	1.47687	0.115056	0.16815	0.25673	NA	0.326775	0.328649	0.324901	0.0652854	0.107006	-0.0160555	NA	0.235883	0.263133	0.208633	-0.0545	1	0.0290293	NA	FALSE
isoComp_00104719	geneComp_00016425	ENST00000467069.6	ENSG00000206573.9	control	UPF3A_OE	THUMPD3-AS1	lncRNA	lncRNA	4.30713	4.50309	4.11117	0.294975	0.134368	-0.131061	NA	0.0984494	0.196899	0	0.196899	0	-4.37085	NA	0.0251333	0.0502667	0	-0.0502667	1	5.50341e-06	NA	FALSE
isoComp_00104720	geneComp_00016425	ENST00000468186.5	ENSG00000206573.9	control	UPF3A_OE	THUMPD3-AS1	lncRNA	lncRNA	4.30713	4.50309	4.11117	0.294975	0.134368	-0.131061	NA	0.240572	0.255885	0.22526	0.0549868	0.085831	-0.176548	NA	0.05535	0.0569667	0.0537333	-0.00323333	1	5.50341e-06	NA	FALSE
isoComp_00104721	geneComp_00016425	ENST00000489616.1	ENSG00000206573.9	control	UPF3A_OE	THUMPD3-AS1	lncRNA	lncRNA	4.30713	4.50309	4.11117	0.294975	0.134368	-0.131061	NA	0.450221	0.240703	0.659739	0.240703	0.0403702	1.41762	NA	0.10535	0.0496667	0.161033	0.111367	0.747193	5.50341e-06	NA	FALSE
isoComp_00104722	geneComp_00016425	ENST00000494680.6	ENSG00000206573.9	control	UPF3A_OE	THUMPD3-AS1	lncRNA	lncRNA	4.30713	4.50309	4.11117	0.294975	0.134368	-0.131061	NA	0.103679	0.167362	0.0399962	0.0839179	0.0200246	-1.8268	NA	0.02225	0.0349333	0.00956667	-0.0253667	1	5.50341e-06	NA	FALSE
isoComp_00104723	geneComp_00016425	ENST00000518437.2	ENSG00000206573.9	control	UPF3A_OE	THUMPD3-AS1	lncRNA	lncRNA	4.30713	4.50309	4.11117	0.294975	0.134368	-0.131061	NA	0.727662	0.666856	0.788469	0.0578423	0.0914089	0.238388	NA	0.17185	0.1504	0.1933	0.0429	1	5.50341e-06	NA	FALSE
isoComp_00104724	geneComp_00016425	ENST00000519043.5	ENSG00000206573.9	control	UPF3A_OE	THUMPD3-AS1	lncRNA	lncRNA	4.30713	4.50309	4.11117	0.294975	0.134368	-0.131061	NA	0.255108	0.0983269	0.411889	0.0983269	0.0366736	1.96147	NA	0.0606333	0.0203	0.100967	0.0806667	0.700246	5.50341e-06	NA	FALSE
isoComp_00104725	geneComp_00016425	ENST00000520447.1	ENSG00000206573.9	control	UPF3A_OE	THUMPD3-AS1	lncRNA	lncRNA	4.30713	4.50309	4.11117	0.294975	0.134368	-0.131061	NA	0.360296	0.397092	0.3235	0.0449709	0.0699657	-0.287671	NA	0.08315	0.0881	0.0782	-0.0099	1	5.50341e-06	NA	FALSE
isoComp_00104726	geneComp_00016425	ENST00000520629.5	ENSG00000206573.9	control	UPF3A_OE	THUMPD3-AS1	lncRNA	lncRNA	4.30713	4.50309	4.11117	0.294975	0.134368	-0.131061	NA	0.0965161	0.0608583	0.132174	0.0608583	0.132174	1.00465	NA	0.0231	0.0128333	0.0333667	0.0205333	1	5.50341e-06	NA	FALSE
isoComp_00104727	geneComp_00016425	ENST00000521609.5	ENSG00000206573.9	control	UPF3A_OE	THUMPD3-AS1	lncRNA	lncRNA	4.30713	4.50309	4.11117	0.294975	0.134368	-0.131061	NA	0.289403	0.271448	0.307358	0.154874	0.137579	0.173243	NA	0.06715	0.0613333	0.0729667	0.0116333	1	5.50341e-06	NA	FALSE
isoComp_00104730	geneComp_00016425	ENST00000522525.6	ENSG00000206573.9	control	UPF3A_OE	THUMPD3-AS1	lncRNA	lncRNA	4.30713	4.50309	4.11117	0.294975	0.134368	-0.131061	NA	0.563239	0.624141	0.502338	0.0808951	0.119487	-0.307706	NA	0.129717	0.137967	0.121467	-0.0165	1	5.50341e-06	NA	FALSE
isoComp_00104731	geneComp_00016425	ENST00000524210.2	ENSG00000206573.9	control	UPF3A_OE	THUMPD3-AS1	lncRNA	lncRNA	4.30713	4.50309	4.11117	0.294975	0.134368	-0.131061	NA	0.0908177	0.0504582	0.131177	0.0504582	0.0697011	1.2235	NA	0.0216833	0.0104	0.0329667	0.0225667	1	5.50341e-06	NA	FALSE
isoComp_00104732	geneComp_00016425	ENST00000654392.1	ENSG00000206573.9	control	UPF3A_OE	THUMPD3-AS1	lncRNA	lncRNA	4.30713	4.50309	4.11117	0.294975	0.134368	-0.131061	NA	0.2498	0.235569	0.264031	0.0480739	0.0169086	0.158212	NA	0.0579	0.0515333	0.0642667	0.0127333	1	5.50341e-06	NA	FALSE
isoComp_00104733	geneComp_00016425	ENST00000657509.1	ENSG00000206573.9	control	UPF3A_OE	THUMPD3-AS1	lncRNA	lncRNA	4.30713	4.50309	4.11117	0.294975	0.134368	-0.131061	NA	0.332388	0.664775	0	0.159787	0	-6.07633	NA	0.0761167	0.152233	0	-0.152233	5.50341e-06	5.50341e-06	NA	FALSE
isoComp_00104734	geneComp_00016425	ENST00000660127.1	ENSG00000206573.9	control	UPF3A_OE	THUMPD3-AS1	lncRNA	lncRNA	4.30713	4.50309	4.11117	0.294975	0.134368	-0.131061	NA	0.18913	0.309537	0.0687232	0.19107	0.0412604	-2.02112	NA	0.0402167	0.0642667	0.0161667	-0.0481	1	5.50341e-06	NA	FALSE
isoComp_00104738	geneComp_00016425	ENST00000664441.1	ENSG00000206573.9	control	UPF3A_OE	THUMPD3-AS1	lncRNA	lncRNA	4.30713	4.50309	4.11117	0.294975	0.134368	-0.131061	NA	0.0662227	0.0358291	0.0966163	0.0358291	0.064529	1.21809	NA	0.01555	0.0074	0.0237	0.0163	1	5.50341e-06	NA	FALSE
isoComp_00104739	geneComp_00016425	ENST00000664877.1	ENSG00000206573.9	control	UPF3A_OE	THUMPD3-AS1	lncRNA	lncRNA	4.30713	4.50309	4.11117	0.294975	0.134368	-0.131061	NA	0.0685857	0.0862197	0.0509517	0.0445413	0.0308255	-0.658666	NA	0.0162	0.0204	0.012	-0.0084	1	5.50341e-06	NA	FALSE
isoComp_00107242	geneComp_00017388	ENST00000369385.5	ENSG00000220323.4	control	UPF3A_OE	H2BC19P	transcribed_unprocessed_pseudogene	transcribed_unprocessed_pseudogene	1.17726	1.00139	1.35313	0.0444523	0.100652	0.430584	NA	0.197333	0	0.394666	0	0.0296361	5.33866	NA	0.146117	0	0.292233	0.292233	2.17945e-07	1.2734e-08	NA	FALSE
isoComp_00107243	geneComp_00017388	ENST00000608318.2	ENSG00000220323.4	control	UPF3A_OE	H2BC19P	transcribed_unprocessed_pseudogene	processed_transcript	1.17726	1.00139	1.35313	0.0444523	0.100652	0.430584	NA	0.979926	1.00139	0.958463	0.0444523	0.0773461	-0.0625694	NA	0.853883	1	0.707767	-0.292233	1.2734e-08	1.2734e-08	NA	FALSE
isoComp_00107264	geneComp_00017408	ENST00000416103.2	ENSG00000220804.8	control	UPF3A_OE	LINC01881	transcribed_unprocessed_pseudogene	transcribed_unprocessed_pseudogene	1.15235	1.02856	1.27614	0.13498	0.0484063	0.308454	NA	0.290315	0.228528	0.352101	0.228528	0.0135192	0.602236	NA	0.226733	0.176033	0.277433	0.1014	1	0.00211642	NA	FALSE
isoComp_00107265	geneComp_00017408	ENST00000431796.5	ENSG00000220804.8	control	UPF3A_OE	LINC01881	transcribed_unprocessed_pseudogene	processed_transcript	1.15235	1.02856	1.27614	0.13498	0.0484063	0.308454	NA	0.288737	0.226998	0.350475	0.0607363	0.0677905	0.605026	NA	0.255633	0.231667	0.2796	0.0479333	1	0.00211642	NA	FALSE
isoComp_00107266	geneComp_00017408	ENST00000433444.1	ENSG00000220804.8	control	UPF3A_OE	LINC01881	transcribed_unprocessed_pseudogene	processed_transcript	1.15235	1.02856	1.27614	0.13498	0.0484063	0.308454	NA	0.0364836	0.0136745	0.0592927	0.0136745	0.0592927	1.54937	NA	0.0298333	0.0151333	0.0445333	0.0294	1	0.00211642	NA	FALSE
isoComp_00107267	geneComp_00017408	ENST00000444990.5	ENSG00000220804.8	control	UPF3A_OE	LINC01881	transcribed_unprocessed_pseudogene	retained_intron	1.15235	1.02856	1.27614	0.13498	0.0484063	0.308454	NA	0.0875868	0.175174	0	0.0203175	0	-4.21081	NA	0.0902	0.1804	0	-0.1804	0.00211642	0.00211642	NA	FALSE
isoComp_00107268	geneComp_00017408	ENST00000456398.5	ENSG00000220804.8	control	UPF3A_OE	LINC01881	transcribed_unprocessed_pseudogene	processed_transcript	1.15235	1.02856	1.27614	0.13498	0.0484063	0.308454	NA	0.183401	0.145344	0.221457	0.0146719	0.00415353	0.575279	NA	0.160333	0.1468	0.173867	0.0270667	1	0.00211642	NA	FALSE
isoComp_00107269	geneComp_00017408	ENST00000614114.4	ENSG00000220804.8	control	UPF3A_OE	LINC01881	transcribed_unprocessed_pseudogene	processed_transcript	1.15235	1.02856	1.27614	0.13498	0.0484063	0.308454	NA	0.140233	0.150799	0.129668	0.0651674	0.0633057	-0.20326	NA	0.133033	0.164667	0.1014	-0.0632667	1	0.00211642	NA	FALSE
isoComp_00107270	geneComp_00017408	ENST00000622435.4	ENSG00000220804.8	control	UPF3A_OE	LINC01881	transcribed_unprocessed_pseudogene	processed_transcript	1.15235	1.02856	1.27614	0.13498	0.0484063	0.308454	NA	0.125594	0.0880468	0.163142	0.0446515	0.0831092	0.820413	NA	0.1042	0.0853	0.1231	0.0378	1	0.00211642	NA	FALSE
isoComp_00116990	geneComp_00021968	ENST00000460955.5	ENSG00000244198.7	control	UPF3A_OE	ARHGEF35-AS1	lncRNA	lncRNA	1.47374	1.78616	1.16133	0.0328688	0.0825704	-0.616772	NA	0.351374	0.702748	0	0.0577326	0	-6.15532	NA	0.196517	0.393033	0	-0.393033	2.78718e-12	2.78718e-12	NA	FALSE
isoComp_00116991	geneComp_00021968	ENST00000464929.5	ENSG00000244198.7	control	UPF3A_OE	ARHGEF35-AS1	lncRNA	lncRNA	1.47374	1.78616	1.16133	0.0328688	0.0825704	-0.616772	NA	0.382496	0.349171	0.415821	0.137728	0.0591833	0.245577	NA	0.277017	0.195333	0.3587	0.163367	0.889058	2.78718e-12	NA	FALSE
isoComp_00116992	geneComp_00021968	ENST00000474656.5	ENSG00000244198.7	control	UPF3A_OE	ARHGEF35-AS1	lncRNA	lncRNA	1.47374	1.78616	1.16133	0.0328688	0.0825704	-0.616772	NA	0.0234095	0.0468189	0	0.0468189	0	-2.50637	NA	0.0135	0.027	0	-0.027	1	2.78718e-12	NA	FALSE
isoComp_00116993	geneComp_00021968	ENST00000477797.1	ENSG00000244198.7	control	UPF3A_OE	ARHGEF35-AS1	lncRNA	lncRNA	1.47374	1.78616	1.16133	0.0328688	0.0825704	-0.616772	NA	0.0440833	0	0.0881666	0	0.0881666	3.29523	NA	0.0377667	0	0.0755333	0.0755333	1	2.78718e-12	NA	FALSE
isoComp_00116994	geneComp_00021968	ENST00000480074.1	ENSG00000244198.7	control	UPF3A_OE	ARHGEF35-AS1	lncRNA	lncRNA	1.47374	1.78616	1.16133	0.0328688	0.0825704	-0.616772	NA	0.0422433	0.0110464	0.0734402	0.0110464	0.0373849	1.98717	NA	0.03285	0.00636667	0.0593333	0.0529667	0.731482	2.78718e-12	NA	FALSE
isoComp_00116995	geneComp_00021968	ENST00000493248.5	ENSG00000244198.7	control	UPF3A_OE	ARHGEF35-AS1	lncRNA	lncRNA	1.47374	1.78616	1.16133	0.0328688	0.0825704	-0.616772	NA	0.238218	0.275867	0.200569	0.0846496	0.0388835	-0.441053	NA	0.16295	0.153367	0.172533	0.0191667	1	2.78718e-12	NA	FALSE
isoComp_00116997	geneComp_00021968	ENST00000650250.1	ENSG00000244198.7	control	UPF3A_OE	ARHGEF35-AS1	lncRNA	lncRNA	1.47374	1.78616	1.16133	0.0328688	0.0825704	-0.616772	NA	0.206755	0.205539	0.207971	0.011995	0.0167043	0.0161828	NA	0.149117	0.1153	0.182933	0.0676333	1	2.78718e-12	NA	FALSE
isoComp_00116998	geneComp_00021968	ENST00000663681.1	ENSG00000244198.7	control	UPF3A_OE	ARHGEF35-AS1	lncRNA	lncRNA	1.47374	1.78616	1.16133	0.0328688	0.0825704	-0.616772	NA	0.182069	0.194966	0.169172	0.0178914	0.0236518	-0.194041	NA	0.12725	0.1096	0.1449	0.0353	1	2.78718e-12	NA	FALSE
isoComp_00119442	geneComp_00022899	ENST00000420450.6	ENSG00000251247.11	control	UPF3A_OE	ZNF345	protein_coding	protein_coding	1.42703	1.26208	1.59197	0.111215	0.0620685	0.332656	NA	0.495318	0.374058	0.616578	0.0746731	0.104963	0.706171	NA	0.3381	0.292767	0.383433	0.0906667	1	0.0100535	FALSE	FALSE
isoComp_00119443	geneComp_00022899	ENST00000432005.6	ENSG00000251247.11	control	UPF3A_OE	ZNF345	protein_coding	processed_transcript	1.42703	1.26208	1.59197	0.111215	0.0620685	0.332656	NA	0.141301	0.138343	0.14426	0.0332371	0.0217282	0.0564199	NA	0.102767	0.1144	0.0911333	-0.0232667	1	0.0100535	NA	FALSE
isoComp_00119444	geneComp_00022899	ENST00000525851.1	ENSG00000251247.11	control	UPF3A_OE	ZNF345	protein_coding	processed_transcript	1.42703	1.26208	1.59197	0.111215	0.0620685	0.332656	NA	0.169177	0.235993	0.10236	0.182784	0.10236	-1.13049	NA	0.116083	0.171333	0.0608333	-0.1105	1	0.0100535	NA	FALSE
isoComp_00119445	geneComp_00022899	ENST00000526123.5	ENSG00000251247.11	control	UPF3A_OE	ZNF345	protein_coding	protein_coding	1.42703	1.26208	1.59197	0.111215	0.0620685	0.332656	NA	0.135593	0.0159013	0.255284	0.0159013	0.0144987	3.35644	NA	0.0877333	0.0148333	0.160633	0.1458	0.0100535	0.0100535	FALSE	FALSE
isoComp_00119446	geneComp_00022899	ENST00000529555.1	ENSG00000251247.11	control	UPF3A_OE	ZNF345	protein_coding	protein_coding	1.42703	1.26208	1.59197	0.111215	0.0620685	0.332656	NA	0.0801039	0.0825703	0.0776374	0.01171	0.0143905	-0.0790022	NA	0.0579	0.0675667	0.0482333	-0.0193333	1	0.0100535	FALSE	FALSE
isoComp_00119447	geneComp_00022899	ENST00000534729.5	ENSG00000251247.11	control	UPF3A_OE	ZNF345	protein_coding	processed_transcript	1.42703	1.26208	1.59197	0.111215	0.0620685	0.332656	NA	0.198569	0.176042	0.221096	0.176042	0.112035	0.312865	NA	0.1412	0.1398	0.1426	0.0028	1	0.0100535	NA	FALSE
isoComp_00119448	geneComp_00022899	ENST00000586646.1	ENSG00000251247.11	control	UPF3A_OE	ZNF345	protein_coding	protein_coding	1.42703	1.26208	1.59197	0.111215	0.0620685	0.332656	NA	0.0251187	0.0238422	0.0263952	0.011933	0.01385	0.104926	NA	0.0188333	0.0206667	0.017	-0.00366667	1	0.0100535	FALSE	FALSE
isoComp_00119449	geneComp_00022899	ENST00000586933.5	ENSG00000251247.11	control	UPF3A_OE	ZNF345	protein_coding	protein_coding	1.42703	1.26208	1.59197	0.111215	0.0620685	0.332656	NA	0.0391541	0.0320092	0.0462991	0.0178224	0.00903055	0.422408	NA	0.02695	0.0248333	0.0290667	0.00423333	1	0.0100535	FALSE	FALSE
isoComp_00119450	geneComp_00022899	ENST00000589046.1	ENSG00000251247.11	control	UPF3A_OE	ZNF345	protein_coding	protein_coding	1.42703	1.26208	1.59197	0.111215	0.0620685	0.332656	NA	0.114177	0.136538	0.0918159	0.0527082	0.0585609	-0.525311	NA	0.0887167	0.116667	0.0607667	-0.0559	1	0.0100535	FALSE	FALSE
isoComp_00119451	geneComp_00022899	ENST00000614069.4	ENSG00000251247.11	control	UPF3A_OE	ZNF345	protein_coding	protein_coding	1.42703	1.26208	1.59197	0.111215	0.0620685	0.332656	NA	0.0285162	0.0467858	0.0102465	0.0467858	0.0102465	-1.48786	NA	0.02175	0.0371667	0.00633333	-0.0308333	1	0.0100535	FALSE	FALSE
isoComp_00121100	geneComp_00023831	ENST00000423999.2	ENSG00000256546.2	control	UPF3A_OE	AC156455.1	lncRNA	lncRNA	2.55722	2.19617	2.91826	0.028467	0.447409	0.4085	NA	0.335812	0.279047	0.392577	0.0382866	0.0520478	0.477961	NA	0.1351	0.127533	0.142667	0.0151333	1	0.02004	NA	FALSE
isoComp_00121101	geneComp_00023831	ENST00000535337.1	ENSG00000256546.2	control	UPF3A_OE	AC156455.1	lncRNA	retained_intron	2.55722	2.19617	2.91826	0.028467	0.447409	0.4085	NA	0.350129	0	0.700258	0	0.367315	6.15027	NA	0.104833	0	0.209667	0.209667	0.725036	0.02004	NA	FALSE
isoComp_00121102	geneComp_00023831	ENST00000538790.1	ENSG00000256546.2	control	UPF3A_OE	AC156455.1	lncRNA	lncRNA	2.55722	2.19617	2.91826	0.028467	0.447409	0.4085	NA	0.141235	0.0845646	0.197905	0.00730721	0.0992465	1.13655	NA	0.0563333	0.0384333	0.0742333	0.0358	1	0.02004	NA	FALSE
isoComp_00121103	geneComp_00023831	ENST00000540968.1	ENSG00000256546.2	control	UPF3A_OE	AC156455.1	lncRNA	lncRNA	2.55722	2.19617	2.91826	0.028467	0.447409	0.4085	NA	0.245192	0.226403	0.263981	0.0360616	0.0637357	0.212831	NA	0.0982167	0.103133	0.0933	-0.00983333	1	0.02004	NA	FALSE
isoComp_00121104	geneComp_00023831	ENST00000653475.1	ENSG00000256546.2	control	UPF3A_OE	AC156455.1	lncRNA	lncRNA	2.55722	2.19617	2.91826	0.028467	0.447409	0.4085	NA	1.48485	1.60616	1.36354	0.0625821	0.135603	-0.234667	NA	0.6055	0.730867	0.480133	-0.250733	0.02004	0.02004	NA	FALSE
isoComp_00121421	geneComp_00024030	ENST00000476274.7	ENSG00000257524.6	control	UPF3A_OE	AL157935.3	protein_coding	processed_transcript	1.04156	1.06501	1.0181	0.156337	0.130414	-0.0643716	NA	0.150602	0.301204	0	0.144518	0	-4.95979	NA	0.130033	0.260067	0	-0.260067	0.00876981	0.00876981	NA	FALSE
isoComp_00121422	geneComp_00024030	ENST00000548587.1	ENSG00000257524.6	control	UPF3A_OE	AL157935.3	protein_coding	processed_transcript	1.04156	1.06501	1.0181	0.156337	0.130414	-0.0643716	NA	0.0171576	0.0343153	0	0.0343153	0	-2.1478	NA	0.0128167	0.0256333	0	-0.0256333	1	0.00876981	NA	FALSE
isoComp_00121423	geneComp_00024030	ENST00000643029.1	ENSG00000257524.6	control	UPF3A_OE	AL157935.3	protein_coding	nonsense_mediated_decay	1.04156	1.06501	1.0181	0.156337	0.130414	-0.0643716	NA	0.0589929	0.0489909	0.0689949	0.0360452	0.00335324	0.421267	NA	0.0640333	0.0567333	0.0713333	0.0146	1	0.00876981	TRUE	FALSE
isoComp_00121424	geneComp_00024030	ENST00000643338.1	ENSG00000257524.6	control	UPF3A_OE	AL157935.3	protein_coding	nonsense_mediated_decay	1.04156	1.06501	1.0181	0.156337	0.130414	-0.0643716	NA	0.0135191	0.0270382	0	0.0270382	0	-1.88901	NA	0.0127833	0.0255667	0	-0.0255667	1	0.00876981	TRUE	FALSE
isoComp_00121425	geneComp_00024030	ENST00000645007.1	ENSG00000257524.6	control	UPF3A_OE	AL157935.3	protein_coding	nonsense_mediated_decay	1.04156	1.06501	1.0181	0.156337	0.130414	-0.0643716	NA	0.18279	0.100183	0.265396	0.0864267	0.0631864	1.3216	NA	0.1752	0.0976333	0.252767	0.155133	0.948336	0.00876981	TRUE	FALSE
isoComp_00121426	geneComp_00024030	ENST00000646171.1	ENSG00000257524.6	control	UPF3A_OE	AL157935.3	protein_coding	nonsense_mediated_decay	1.04156	1.06501	1.0181	0.156337	0.130414	-0.0643716	NA	0.618495	0.553281	0.68371	0.0334296	0.0749403	0.300479	NA	0.60515	0.534367	0.675933	0.141567	0.864298	0.00876981	TRUE	FALSE
isoComp_00124654	geneComp_00025954	ENST00000586645.5	ENSG00000266904.6	control	UPF3A_OE	LINC00663	lncRNA	lncRNA	1.77628	1.5825	1.97006	0.0792872	0.0774874	0.31425	NA	0.591061	0.582506	0.599616	0.0432672	0.0416777	0.041071	NA	0.336017	0.367633	0.3044	-0.0632333	1	4.48356e-09	NA	FALSE
isoComp_00124655	geneComp_00025954	ENST00000586816.1	ENSG00000266904.6	control	UPF3A_OE	LINC00663	lncRNA	lncRNA	1.77628	1.5825	1.97006	0.0792872	0.0774874	0.31425	NA	0.177583	0.104748	0.250418	0.0302388	0.168023	1.18236	NA	0.0954167	0.0651667	0.125667	0.0605	1	4.48356e-09	NA	FALSE
isoComp_00124656	geneComp_00025954	ENST00000586885.1	ENSG00000266904.6	control	UPF3A_OE	LINC00663	lncRNA	lncRNA	1.77628	1.5825	1.97006	0.0792872	0.0774874	0.31425	NA	0.0772474	0.0488714	0.105623	0.0060823	0.0292908	0.973794	NA	0.0428833	0.0307667	0.055	0.0242333	1	4.48356e-09	NA	FALSE
isoComp_00124657	geneComp_00025954	ENST00000588223.5	ENSG00000266904.6	control	UPF3A_OE	LINC00663	lncRNA	lncRNA	1.77628	1.5825	1.97006	0.0792872	0.0774874	0.31425	NA	0.326529	0.395456	0.257601	0.0878683	0.133602	-0.599464	NA	0.190917	0.252633	0.1292	-0.123433	1	4.48356e-09	NA	FALSE
isoComp_00124658	geneComp_00025954	ENST00000589508.1	ENSG00000266904.6	control	UPF3A_OE	LINC00663	lncRNA	lncRNA	1.77628	1.5825	1.97006	0.0792872	0.0774874	0.31425	NA	0.234931	0	0.469863	0	0.033921	5.58455	NA	0.119233	0	0.238467	0.238467	4.48356e-09	4.48356e-09	NA	FALSE
isoComp_00124659	geneComp_00025954	ENST00000589910.5	ENSG00000266904.6	control	UPF3A_OE	LINC00663	lncRNA	lncRNA	1.77628	1.5825	1.97006	0.0792872	0.0774874	0.31425	NA	0.251829	0.291648	0.21201	0.0493834	0.0490383	-0.442245	NA	0.145517	0.1821	0.108933	-0.0731667	0.989862	4.48356e-09	NA	FALSE
isoComp_00124660	geneComp_00025954	ENST00000590092.5	ENSG00000266904.6	control	UPF3A_OE	LINC00663	lncRNA	lncRNA	1.77628	1.5825	1.97006	0.0792872	0.0774874	0.31425	NA	0.031097	0.0530716	0.00912245	0.0282951	0.00912245	-1.72172	NA	0.0189833	0.0334333	0.00453333	-0.0289	1	4.48356e-09	NA	FALSE
isoComp_00124661	geneComp_00025954	ENST00000656660.1	ENSG00000266904.6	control	UPF3A_OE	LINC00663	lncRNA	lncRNA	1.77628	1.5825	1.97006	0.0792872	0.0774874	0.31425	NA	0.086006	0.106202	0.0658104	0.0120503	0.0329984	-0.616165	NA	0.0510333	0.0682333	0.0338333	-0.0344	1	4.48356e-09	NA	FALSE
isoComp_00125483	geneComp_00026402	ENST00000611661.4	ENSG00000268350.7	control	UPF3A_OE	FAM156A	protein_coding	protein_coding	1.50693	1.22651	1.78735	0.167845	0.104784	0.539598	NA	0.170174	0.110438	0.229911	0.110438	0.0242596	0.994209	NA	0.102167	0.0761	0.128233	0.0521333	1	3.24733e-08	FALSE	FALSE
isoComp_00125484	geneComp_00026402	ENST00000612846.4	ENSG00000268350.7	control	UPF3A_OE	FAM156A	protein_coding	protein_coding	1.50693	1.22651	1.78735	0.167845	0.104784	0.539598	NA	0.0210161	0.0196103	0.022422	0.0196103	0.0121231	0.130875	NA	0.0174	0.0218333	0.0129667	-0.00886667	1	3.24733e-08	FALSE	FALSE
isoComp_00125485	geneComp_00026402	ENST00000612915.4	ENSG00000268350.7	control	UPF3A_OE	FAM156A	protein_coding	protein_coding	1.50693	1.22651	1.78735	0.167845	0.104784	0.539598	NA	0.0942364	0.156285	0.0321879	0.0972896	0.0174089	-1.97876	NA	0.0645667	0.1105	0.0186333	-0.0918667	1	3.24733e-08	FALSE	FALSE
isoComp_00125486	geneComp_00026402	ENST00000615092.4	ENSG00000268350.7	control	UPF3A_OE	FAM156A	protein_coding	protein_coding	1.50693	1.22651	1.78735	0.167845	0.104784	0.539598	NA	0.052613	0.0652574	0.0399685	0.0373073	0.0208462	-0.590814	NA	0.0345833	0.0476667	0.0215	-0.0261667	1	3.24733e-08	FALSE	FALSE
isoComp_00125487	geneComp_00026402	ENST00000615171.1	ENSG00000268350.7	control	UPF3A_OE	FAM156A	protein_coding	processed_transcript	1.50693	1.22651	1.78735	0.167845	0.104784	0.539598	NA	0.0614835	0.0584931	0.0644738	0.0293569	0.0544836	0.120774	NA	0.0453833	0.0550667	0.0357	-0.0193667	1	3.24733e-08	NA	FALSE
isoComp_00125488	geneComp_00026402	ENST00000616592.1	ENSG00000268350.7	control	UPF3A_OE	FAM156A	protein_coding	processed_transcript	1.50693	1.22651	1.78735	0.167845	0.104784	0.539598	NA	0.0785225	0.101789	0.0552558	0.0279983	0.0552558	-0.7766	NA	0.0608	0.0935333	0.0280667	-0.0654667	1	3.24733e-08	NA	FALSE
isoComp_00125489	geneComp_00026402	ENST00000619373.4	ENSG00000268350.7	control	UPF3A_OE	FAM156A	protein_coding	protein_coding	1.50693	1.22651	1.78735	0.167845	0.104784	0.539598	NA	0.231099	0.272271	0.189927	0.118468	0.101032	-0.497609	NA	0.16765	0.221767	0.113533	-0.108233	1	3.24733e-08	FALSE	FALSE
isoComp_00125490	geneComp_00026402	ENST00000619518.4	ENSG00000268350.7	control	UPF3A_OE	FAM156A	protein_coding	protein_coding	1.50693	1.22651	1.78735	0.167845	0.104784	0.539598	NA	0.237455	0	0.474909	0	0.0518027	5.59964	NA	0.132533	0	0.265067	0.265067	3.24733e-08	3.24733e-08	FALSE	FALSE
isoComp_00125491	geneComp_00026402	ENST00000619586.4	ENSG00000268350.7	control	UPF3A_OE	FAM156A	protein_coding	protein_coding	1.50693	1.22651	1.78735	0.167845	0.104784	0.539598	NA	0.0120816	0.0241631	0	0.0241631	0	-1.77244	NA	0.01345	0.0269	0	-0.0269	1	3.24733e-08	FALSE	FALSE
isoComp_00125493	geneComp_00026402	ENST00000622430.1	ENSG00000268350.7	control	UPF3A_OE	FAM156A	protein_coding	processed_transcript	1.50693	1.22651	1.78735	0.167845	0.104784	0.539598	NA	0.0289221	0.00885023	0.048994	0.00885023	0.025643	1.64599	NA	0.0171667	0.0061	0.0282333	0.0221333	1	3.24733e-08	NA	FALSE
isoComp_00125494	geneComp_00026402	ENST00000622447.4	ENSG00000268350.7	control	UPF3A_OE	FAM156A	protein_coding	protein_coding	1.50693	1.22651	1.78735	0.167845	0.104784	0.539598	NA	0.483738	0.375331	0.592144	0.0642853	0.126982	0.644008	NA	0.314717	0.302633	0.3268	0.0241667	1	3.24733e-08	FALSE	FALSE
isoComp_00125496	geneComp_00026402	ENST00000623782.3	ENSG00000268350.7	control	UPF3A_OE	FAM156A	protein_coding	protein_coding	1.50693	1.22651	1.78735	0.167845	0.104784	0.539598	NA	0.0207167	0.0340242	0.00740928	0.0340242	0.00740928	-1.33844	NA	0.0208333	0.0379	0.00376667	-0.0341333	1	3.24733e-08	FALSE	FALSE
isoComp_00128311	geneComp_00028365	ENST00000610747.1	ENSG00000277258.5	control	UPF3A_OE	PCGF2	protein_coding	protein_coding	1.80765	1.65473	1.96058	0.0971128	0.221775	0.243334	NA	0.37656	0.308424	0.444695	0.0825532	0.158799	0.513952	NA	0.200033	0.181833	0.218233	0.0364	1	4.89279e-05	FALSE	FALSE
isoComp_00128312	geneComp_00028365	ENST00000611883.4	ENSG00000277258.5	control	UPF3A_OE	PCGF2	protein_coding	protein_coding	1.80765	1.65473	1.96058	0.0971128	0.221775	0.243334	NA	0.124723	0.0976862	0.151759	0.0667744	0.0619671	0.587015	NA	0.0683	0.0626	0.074	0.0114	1	4.89279e-05	FALSE	FALSE
isoComp_00128313	geneComp_00028365	ENST00000616199.4	ENSG00000277258.5	control	UPF3A_OE	PCGF2	protein_coding	protein_coding	1.80765	1.65473	1.96058	0.0971128	0.221775	0.243334	NA	0.923099	1.01314	0.833055	0.0475146	0.0327737	-0.279309	NA	0.526233	0.6141	0.438367	-0.175733	0.697377	4.89279e-05	FALSE	FALSE
isoComp_00128314	geneComp_00028365	ENST00000618941.4	ENSG00000277258.5	control	UPF3A_OE	PCGF2	protein_coding	protein_coding	1.80765	1.65473	1.96058	0.0971128	0.221775	0.243334	NA	0.226331	0.235472	0.21719	0.0279854	0.112869	-0.111658	NA	0.1234	0.141433	0.105367	-0.0360667	1	4.89279e-05	FALSE	FALSE
isoComp_00128315	geneComp_00028365	ENST00000620225.5	ENSG00000277258.5	control	UPF3A_OE	PCGF2	protein_coding	protein_coding	1.80765	1.65473	1.96058	0.0971128	0.221775	0.243334	NA	0.156938	0	0.313877	0	0.0326045	5.01737	NA	0.082	0	0.164	0.164	4.89279e-05	4.89279e-05	FALSE	FALSE

## Sheet: UPF3A_OE_HeLa
iso_ref	gene_ref	isoform_id	gene_id	condition_1	condition_2	gene_name	gene_biotype	iso_biotype	gene_overall_mean	gene_value_1	gene_value_2	gene_stderr_1	gene_stderr_2	gene_log2_fold_change	gene_q_value	iso_overall_mean	iso_value_1	iso_value_2	iso_stderr_1	iso_stderr_2	iso_log2_fold_change	iso_q_value	IF_overall	IF1	IF2	dIF	isoform_switch_q_value	gene_switch_q_value	PTC	switchConsequencesGene
isoComp_00009435	geneComp_00001205	ENST00000261326.6	ENSG00000075643.6	control	UPF3A_OE_HeLa	MOCOS	protein_coding	protein_coding	3.80355	3.95896	3.64815	0.112506	0.0984179	-0.117647	NA	3.57462	3.50109	3.64815	0.0710918	0.0984179	0.0591954	NA	0.9428	0.8856	1	0.1144	2.50625e-06	2.50625e-06	FALSE	FALSE
isoComp_00009436	geneComp_00001205	ENST00000588132.1	ENSG00000075643.6	control	UPF3A_OE_HeLa	MOCOS	protein_coding	processed_transcript	3.80355	3.95896	3.64815	0.112506	0.0984179	-0.117647	NA	0.228935	0.45787	0	0.120357	0	-5.54803	NA	0.0572	0.1144	0	-0.1144	0.000159229	2.50625e-06	NA	FALSE
isoComp_00010176	geneComp_00001288	ENST00000278544.9	ENSG00000078124.12	control	UPF3A_OE_HeLa	ACER3	protein_coding	nonsense_mediated_decay	3.85723	3.94676	3.7677	0.443195	0.116979	-0.06681	NA	0.434597	0.382688	0.486505	0.057132	0.093926	0.338427	NA	0.1149	0.101033	0.128767	0.0277333	1	6.49026e-06	TRUE	FALSE
isoComp_00010181	geneComp_00001288	ENST00000530182.5	ENSG00000078124.12	control	UPF3A_OE_HeLa	ACER3	protein_coding	processed_transcript	3.85723	3.94676	3.7677	0.443195	0.116979	-0.06681	NA	0.781246	1.17767	0.38482	0.221975	0.209131	-1.58887	NA	0.196883	0.292533	0.101233	-0.1913	0.754895	6.49026e-06	NA	FALSE
isoComp_00010182	geneComp_00001288	ENST00000530334.5	ENSG00000078124.12	control	UPF3A_OE_HeLa	ACER3	protein_coding	nonsense_mediated_decay	3.85723	3.94676	3.7677	0.443195	0.116979	-0.06681	NA	0.100893	0.106327	0.0954582	0.0543438	0.048102	-0.141513	NA	0.0274667	0.0303333	0.0246	-0.00573333	1	6.49026e-06	TRUE	FALSE
isoComp_00010184	geneComp_00001288	ENST00000531352.5	ENSG00000078124.12	control	UPF3A_OE_HeLa	ACER3	protein_coding	nonsense_mediated_decay	3.85723	3.94676	3.7677	0.443195	0.116979	-0.06681	NA	0.13545	0.197091	0.0738084	0.197091	0.0738084	-1.3051	NA	0.0313	0.0439667	0.0186333	-0.0253333	1	6.49026e-06	TRUE	FALSE
isoComp_00010185	geneComp_00001288	ENST00000531461.5	ENSG00000078124.12	control	UPF3A_OE_HeLa	ACER3	protein_coding	nonsense_mediated_decay	3.85723	3.94676	3.7677	0.443195	0.116979	-0.06681	NA	0.322877	0.179174	0.46658	0.179174	0.235065	1.33301	NA	0.0833	0.0417667	0.124833	0.0830667	1	6.49026e-06	TRUE	FALSE
isoComp_00010186	geneComp_00001288	ENST00000532485.6	ENSG00000078124.12	control	UPF3A_OE_HeLa	ACER3	protein_coding	protein_coding	3.85723	3.94676	3.7677	0.443195	0.116979	-0.06681	NA	1.58942	1.70942	1.46941	0.0630149	0.115675	-0.216895	NA	0.419	0.4454	0.3926	-0.0528	1	6.49026e-06	FALSE	FALSE
isoComp_00010187	geneComp_00001288	ENST00000533873.1	ENSG00000078124.12	control	UPF3A_OE_HeLa	ACER3	protein_coding	protein_coding	3.85723	3.94676	3.7677	0.443195	0.116979	-0.06681	NA	0.119284	0	0.238568	0	0.238568	4.63557	NA	0.0315667	0	0.0631333	0.0631333	1	6.49026e-06	FALSE	FALSE
isoComp_00010188	geneComp_00001288	ENST00000534206.5	ENSG00000078124.12	control	UPF3A_OE_HeLa	ACER3	protein_coding	protein_coding	3.85723	3.94676	3.7677	0.443195	0.116979	-0.06681	NA	0.233452	0	0.466903	0	0.0785365	5.57562	NA	0.0620167	0	0.124033	0.124033	6.49026e-06	6.49026e-06	FALSE	FALSE
isoComp_00013253	geneComp_00001700	ENST00000243562.13	ENSG00000090006.17	control	UPF3A_OE_HeLa	LTBP4	protein_coding	protein_coding	6.91484	5.86609	7.96359	0.673684	0.0517957	0.440374	NA	0.156868	0.313736	0	0.167219	0	-5.01675	NA	0.0307167	0.0614333	0	-0.0614333	0.695229	1.02281e-19	FALSE	FALSE
isoComp_00013254	geneComp_00001700	ENST00000318809.11	ENSG00000090006.17	control	UPF3A_OE_HeLa	LTBP4	protein_coding	retained_intron	6.91484	5.86609	7.96359	0.673684	0.0517957	0.440374	NA	0.585454	0.519984	0.650924	0.138493	0.108423	0.318537	NA	0.08915	0.0964	0.0819	-0.0145	1	1.02281e-19	NA	FALSE
isoComp_00013255	geneComp_00001700	ENST00000396819.7	ENSG00000090006.17	control	UPF3A_OE_HeLa	LTBP4	protein_coding	protein_coding	6.91484	5.86609	7.96359	0.673684	0.0517957	0.440374	NA	1.16504	1.0901	1.23997	0.00775688	0.064703	0.184264	NA	0.173083	0.190533	0.155633	-0.0349	1	1.02281e-19	FALSE	FALSE
isoComp_00013256	geneComp_00001700	ENST00000546155.5	ENSG00000090006.17	control	UPF3A_OE_HeLa	LTBP4	protein_coding	retained_intron	6.91484	5.86609	7.96359	0.673684	0.0517957	0.440374	NA	0.109808	0.188188	0.0314284	0.0396429	0.0212268	-2.25818	NA	0.018	0.0320667	0.00393333	-0.0281333	0.182528	1.02281e-19	NA	FALSE
isoComp_00013257	geneComp_00001700	ENST00000593463.5	ENSG00000090006.17	control	UPF3A_OE_HeLa	LTBP4	protein_coding	protein_coding	6.91484	5.86609	7.96359	0.673684	0.0517957	0.440374	NA	0.17021	0.0571059	0.283313	0.0571059	0.198977	2.12793	NA	0.0225833	0.0099	0.0352667	0.0253667	1	1.02281e-19	FALSE	FALSE
isoComp_00013258	geneComp_00001700	ENST00000594116.1	ENSG00000090006.17	control	UPF3A_OE_HeLa	LTBP4	protein_coding	retained_intron	6.91484	5.86609	7.96359	0.673684	0.0517957	0.440374	NA	0.705571	0.57613	0.835013	0.254809	0.133877	0.527753	NA	0.0976667	0.0906667	0.104667	0.014	1	1.02281e-19	NA	FALSE
isoComp_00013261	geneComp_00001700	ENST00000595118.5	ENSG00000090006.17	control	UPF3A_OE_HeLa	LTBP4	protein_coding	retained_intron	6.91484	5.86609	7.96359	0.673684	0.0517957	0.440374	NA	1.28041	1.57175	0.989065	0.295433	0.139361	-0.662867	NA	0.1937	0.2633	0.1241	-0.1392	0.0250227	1.02281e-19	NA	FALSE
isoComp_00013262	geneComp_00001700	ENST00000595529.1	ENSG00000090006.17	control	UPF3A_OE_HeLa	LTBP4	protein_coding	retained_intron	6.91484	5.86609	7.96359	0.673684	0.0517957	0.440374	NA	0.25883	0.228791	0.28887	0.0460099	0.00990802	0.323768	NA	0.0379167	0.0395333	0.0363	-0.00323333	1	1.02281e-19	NA	FALSE
isoComp_00013263	geneComp_00001700	ENST00000597071.5	ENSG00000090006.17	control	UPF3A_OE_HeLa	LTBP4	protein_coding	protein_coding	6.91484	5.86609	7.96359	0.673684	0.0517957	0.440374	NA	0.149838	0.235579	0.064096	0.199631	0.064096	-1.72872	NA	0.02155	0.0349667	0.00813333	-0.0268333	1	1.02281e-19	FALSE	FALSE
isoComp_00013265	geneComp_00001700	ENST00000598166.2	ENSG00000090006.17	control	UPF3A_OE_HeLa	LTBP4	protein_coding	protein_coding	6.91484	5.86609	7.96359	0.673684	0.0517957	0.440374	NA	0.86755	0	1.7351	0	0.174	7.44717	NA	0.108917	0	0.217833	0.217833	1.02281e-19	1.02281e-19	FALSE	FALSE
isoComp_00013266	geneComp_00001700	ENST00000598178.1	ENSG00000090006.17	control	UPF3A_OE_HeLa	LTBP4	protein_coding	retained_intron	6.91484	5.86609	7.96359	0.673684	0.0517957	0.440374	NA	0.0670996	0.0826847	0.0515145	0.0826847	0.025805	-0.591405	NA	0.0104333	0.0143667	0.0065	-0.00786667	1	1.02281e-19	NA	FALSE
isoComp_00013269	geneComp_00001700	ENST00000600499.5	ENSG00000090006.17	control	UPF3A_OE_HeLa	LTBP4	protein_coding	retained_intron	6.91484	5.86609	7.96359	0.673684	0.0517957	0.440374	NA	0.11385	0	0.227699	0	0.132312	4.57107	NA	0.01435	0	0.0287	0.0287	0.794155	1.02281e-19	NA	FALSE
isoComp_00013270	geneComp_00001700	ENST00000601032.5	ENSG00000090006.17	control	UPF3A_OE_HeLa	LTBP4	protein_coding	protein_coding	6.91484	5.86609	7.96359	0.673684	0.0517957	0.440374	NA	0.134711	0	0.269422	0	0.134711	4.80437	NA	0.0170167	0	0.0340333	0.0340333	0.71593	1.02281e-19	FALSE	FALSE
isoComp_00013272	geneComp_00001700	ENST00000610893.4	ENSG00000090006.17	control	UPF3A_OE_HeLa	LTBP4	protein_coding	retained_intron	6.91484	5.86609	7.96359	0.673684	0.0517957	0.440374	NA	0.286862	0.387731	0.185994	0.20297	0.185994	-1.02099	NA	0.0470833	0.0705333	0.0236333	-0.0469	1	1.02281e-19	NA	FALSE
isoComp_00013274	geneComp_00001700	ENST00000612845.4	ENSG00000090006.17	control	UPF3A_OE_HeLa	LTBP4	protein_coding	retained_intron	6.91484	5.86609	7.96359	0.673684	0.0517957	0.440374	NA	0.161852	0.159169	0.164534	0.159169	0.164534	0.0450414	NA	0.0215667	0.0224667	0.0206667	-0.0018	1	1.02281e-19	NA	FALSE
isoComp_00013275	geneComp_00001700	ENST00000617753.4	ENSG00000090006.17	control	UPF3A_OE_HeLa	LTBP4	protein_coding	retained_intron	6.91484	5.86609	7.96359	0.673684	0.0517957	0.440374	NA	0.0653701	0.0433887	0.0873516	0.0433887	0.043708	0.866671	NA	0.0100167	0.00913333	0.0109	0.00176667	1	1.02281e-19	NA	FALSE
isoComp_00013276	geneComp_00001700	ENST00000618486.4	ENSG00000090006.17	control	UPF3A_OE_HeLa	LTBP4	protein_coding	protein_coding	6.91484	5.86609	7.96359	0.673684	0.0517957	0.440374	NA	0.106329	0	0.212657	0	0.212657	4.47675	NA	0.0132	0	0.0264	0.0264	1	1.02281e-19	FALSE	FALSE
isoComp_00013277	geneComp_00001700	ENST00000622457.1	ENSG00000090006.17	control	UPF3A_OE_HeLa	LTBP4	protein_coding	protein_coding	6.91484	5.86609	7.96359	0.673684	0.0517957	0.440374	NA	0.282437	0.21186	0.353015	0.21186	0.176632	0.710379	NA	0.03725	0.0299	0.0446	0.0147	1	1.02281e-19	FALSE	FALSE
isoComp_00017156	geneComp_00002200	ENST00000252015.3	ENSG00000100991.12	control	UPF3A_OE_HeLa	TRPC4AP	protein_coding	protein_coding	14.6092	13.7887	15.4296	0.284851	0.682364	0.1621	NA	11.6513	10.1354	13.1671	0.287435	0.861267	0.377208	NA	0.7935	0.735167	0.851833	0.116667	0.0121056	0.0121056	FALSE	FALSE
isoComp_00017157	geneComp_00002200	ENST00000451813.6	ENSG00000100991.12	control	UPF3A_OE_HeLa	TRPC4AP	protein_coding	protein_coding	14.6092	13.7887	15.4296	0.284851	0.682364	0.1621	NA	2.95791	3.65333	2.2625	0.24902	0.198221	-0.688877	NA	0.2065	0.264833	0.148167	-0.116667	0.0227785	0.0121056	FALSE	FALSE
isoComp_00019920	geneComp_00002605	ENST00000251630.11	ENSG00000104213.13	control	UPF3A_OE_HeLa	PDGFRL	protein_coding	protein_coding	1.18303	1.17317	1.1929	0.0322847	0.131803	0.0238624	NA	1.05495	1.15189	0.958005	0.042182	0.11281	-0.263383	NA	0.891817	0.9814	0.802233	-0.179167	0.00963134	0.00963134	FALSE	FALSE
isoComp_00019921	geneComp_00002605	ENST00000523248.1	ENSG00000104213.13	control	UPF3A_OE_HeLa	PDGFRL	protein_coding	processed_transcript	1.18303	1.17317	1.1929	0.0322847	0.131803	0.0238624	NA	0.0124723	0.0126208	0.0123239	0.0126208	0.0123239	-0.0190647	NA	0.0120333	0.0109333	0.0131333	0.0022	1	0.00963134	NA	FALSE
isoComp_00019922	geneComp_00002605	ENST00000541323.1	ENSG00000104213.13	control	UPF3A_OE_HeLa	PDGFRL	protein_coding	protein_coding	1.18303	1.17317	1.1929	0.0322847	0.131803	0.0238624	NA	0.0290821	0.00865847	0.0495057	0.00865847	0.0495057	1.6732	NA	0.0302333	0.00766667	0.0528	0.0451333	1	0.00963134	FALSE	FALSE
isoComp_00019923	geneComp_00002605	ENST00000673645.1	ENSG00000104213.13	control	UPF3A_OE_HeLa	PDGFRL	protein_coding	protein_coding	1.18303	1.17317	1.1929	0.0322847	0.131803	0.0238624	NA	0.086532	0	0.173064	0	0.087523	4.19428	NA	0.0659167	0	0.131833	0.131833	0.715472	0.00963134	FALSE	FALSE
isoComp_00026950	geneComp_00003580	ENST00000316068.7	ENSG00000111877.17	control	UPF3A_OE_HeLa	MCM9	protein_coding	protein_coding	3.08964	3.04558	3.1337	0.176616	0.0377563	0.0410179	NA	0.510682	0.542748	0.478615	0.0821949	0.0723809	-0.177924	NA	0.1656	0.1786	0.1526	-0.026	1	0.0133024	FALSE	FALSE
isoComp_00026951	geneComp_00003580	ENST00000316316.10	ENSG00000111877.17	control	UPF3A_OE_HeLa	MCM9	protein_coding	protein_coding	3.08964	3.04558	3.1337	0.176616	0.0377563	0.0410179	NA	0.568066	0.057211	1.07892	0.057211	0.227896	4.01806	NA	0.181617	0.0171333	0.3461	0.328967	0.0133024	0.0133024	FALSE	FALSE
isoComp_00026952	geneComp_00003580	ENST00000368478.2	ENSG00000111877.17	control	UPF3A_OE_HeLa	MCM9	protein_coding	processed_transcript	3.08964	3.04558	3.1337	0.176616	0.0377563	0.0410179	NA	0.188596	0.188574	0.188618	0.108455	0.10188	0.000319746	NA	0.0592	0.0581333	0.0602667	0.00213333	1	0.0133024	NA	FALSE
isoComp_00026953	geneComp_00003580	ENST00000425154.6	ENSG00000111877.17	control	UPF3A_OE_HeLa	MCM9	protein_coding	protein_coding	3.08964	3.04558	3.1337	0.176616	0.0377563	0.0410179	NA	0.673761	0.698387	0.649135	0.105584	0.0938048	-0.103964	NA	0.21745	0.2282	0.2067	-0.0215	1	0.0133024	FALSE	FALSE
isoComp_00026954	geneComp_00003580	ENST00000436788.2	ENSG00000111877.17	control	UPF3A_OE_HeLa	MCM9	protein_coding	retained_intron	3.08964	3.04558	3.1337	0.176616	0.0377563	0.0410179	NA	0.0976727	0.101332	0.0940135	0.0100863	0.00734477	-0.0980965	NA	0.0315833	0.0332	0.0299667	-0.00323333	1	0.0133024	NA	FALSE
isoComp_00026955	geneComp_00003580	ENST00000458674.2	ENSG00000111877.17	control	UPF3A_OE_HeLa	MCM9	protein_coding	protein_coding	3.08964	3.04558	3.1337	0.176616	0.0377563	0.0410179	NA	0.129793	0.11229	0.147295	0.0584894	0.0487255	0.363165	NA	0.04075	0.0348667	0.0466333	0.0117667	1	0.0133024	FALSE	FALSE
isoComp_00026956	geneComp_00003580	ENST00000505485.1	ENSG00000111877.17	control	UPF3A_OE_HeLa	MCM9	protein_coding	processed_transcript	3.08964	3.04558	3.1337	0.176616	0.0377563	0.0410179	NA	0.142057	0.131435	0.15268	0.0574357	0.0767719	0.201904	NA	0.0474	0.0456667	0.0491333	0.00346667	1	0.0133024	NA	FALSE
isoComp_00026957	geneComp_00003580	ENST00000619706.4	ENSG00000111877.17	control	UPF3A_OE_HeLa	MCM9	protein_coding	protein_coding	3.08964	3.04558	3.1337	0.176616	0.0377563	0.0410179	NA	0.779014	1.2136	0.344424	0.0942189	0.178001	-1.78759	NA	0.256417	0.404267	0.108567	-0.2957	0.620368	0.0133024	FALSE	FALSE
isoComp_00028155	geneComp_00003783	ENST00000263409.8	ENSG00000113594.10	control	UPF3A_OE_HeLa	LIFR	protein_coding	protein_coding	22.3189	23.8254	20.8124	0.561278	1.91408	-0.19497	NA	8.46374	10.8209	6.10659	0.691252	0.924738	-0.824353	NA	0.374467	0.456	0.292933	-0.163067	0.100599	0.0202515	FALSE	FALSE
isoComp_00028156	geneComp_00003783	ENST00000453190.7	ENSG00000113594.10	control	UPF3A_OE_HeLa	LIFR	protein_coding	protein_coding	22.3189	23.8254	20.8124	0.561278	1.91408	-0.19497	NA	9.30779	8.34862	10.267	0.428606	1.47745	0.298077	NA	0.419017	0.350033	0.488	0.137967	0.0202515	0.0202515	FALSE	FALSE
isoComp_00028157	geneComp_00003783	ENST00000503088.1	ENSG00000113594.10	control	UPF3A_OE_HeLa	LIFR	protein_coding	processed_transcript	22.3189	23.8254	20.8124	0.561278	1.91408	-0.19497	NA	1.33048	1.52047	1.14048	0.240418	0.328664	-0.411738	NA	0.0608667	0.0635667	0.0581667	-0.0054	1	0.0202515	NA	FALSE
isoComp_00028159	geneComp_00003783	ENST00000506990.5	ENSG00000113594.10	control	UPF3A_OE_HeLa	LIFR	protein_coding	protein_coding	22.3189	23.8254	20.8124	0.561278	1.91408	-0.19497	NA	1.8092	1.53823	2.08018	0.605873	0.137083	0.433008	NA	0.0833667	0.0636	0.103133	0.0395333	1	0.0202515	FALSE	FALSE
isoComp_00028162	geneComp_00003783	ENST00000511561.1	ENSG00000113594.10	control	UPF3A_OE_HeLa	LIFR	protein_coding	protein_coding	22.3189	23.8254	20.8124	0.561278	1.91408	-0.19497	NA	0.524108	0.487957	0.56026	0.0832377	0.124599	0.1956	NA	0.0237333	0.0205333	0.0269333	0.0064	1	0.0202515	FALSE	FALSE
isoComp_00028163	geneComp_00003783	ENST00000512723.1	ENSG00000113594.10	control	UPF3A_OE_HeLa	LIFR	protein_coding	retained_intron	22.3189	23.8254	20.8124	0.561278	1.91408	-0.19497	NA	0.386198	0.569168	0.203229	0.182758	0.0456044	-1.44158	NA	0.0165333	0.0235667	0.0095	-0.0140667	0.7056	0.0202515	NA	FALSE
isoComp_00032831	geneComp_00004451	ENST00000311089.7	ENSG00000119661.15	control	UPF3A_OE_HeLa	DNAL1	protein_coding	protein_coding	2.52283	2.42267	2.623	0.237885	0.233867	0.114162	NA	0.0753157	0.0953109	0.0553204	0.0478682	0.0553204	-0.68905	NA	0.0319167	0.0437	0.0201333	-0.0235667	1	0.00652009	FALSE	FALSE
isoComp_00032832	geneComp_00004451	ENST00000553645.7	ENSG00000119661.15	control	UPF3A_OE_HeLa	DNAL1	protein_coding	protein_coding	2.52283	2.42267	2.623	0.237885	0.233867	0.114162	NA	0.475239	0.474326	0.476153	0.0218068	0.0061041	0.00543152	NA	0.191083	0.197867	0.1843	-0.0135667	1	0.00652009	FALSE	FALSE
isoComp_00032835	geneComp_00004451	ENST00000554339.5	ENSG00000119661.15	control	UPF3A_OE_HeLa	DNAL1	protein_coding	protein_coding	2.52283	2.42267	2.623	0.237885	0.233867	0.114162	NA	0.895482	0.643945	1.14702	0.24315	0.179072	0.823171	NA	0.34705	0.255367	0.438733	0.183367	0.759625	0.00652009	FALSE	FALSE
isoComp_00032836	geneComp_00004451	ENST00000555631.6	ENSG00000119661.15	control	UPF3A_OE_HeLa	DNAL1	protein_coding	protein_coding	2.52283	2.42267	2.623	0.237885	0.233867	0.114162	NA	0.838858	0.834722	0.842994	0.155108	0.169541	0.0140583	NA	0.336017	0.3522	0.319833	-0.0323667	1	0.00652009	FALSE	FALSE
isoComp_00032837	geneComp_00004451	ENST00000555919.7	ENSG00000119661.15	control	UPF3A_OE_HeLa	DNAL1	protein_coding	protein_coding	2.52283	2.42267	2.623	0.237885	0.233867	0.114162	NA	0.178545	0.33032	0.0267697	0.0452061	0.0267697	-3.21031	NA	0.0723333	0.1356	0.00906667	-0.126533	0.00652009	0.00652009	FALSE	FALSE
isoComp_00033846	geneComp_00004621	ENST00000311212.9	ENSG00000120963.12	control	UPF3A_OE_HeLa	ZNF706	protein_coding	protein_coding	19.8704	20.543	19.1979	0.498808	0.868409	-0.0976508	NA	2.05673	2.2068	1.90666	0.120521	0.144982	-0.209884	NA	0.103533	0.1076	0.0994667	-0.00813333	1	9.44337e-09	FALSE	FALSE
isoComp_00033847	geneComp_00004621	ENST00000517844.5	ENSG00000120963.12	control	UPF3A_OE_HeLa	ZNF706	protein_coding	protein_coding	19.8704	20.543	19.1979	0.498808	0.868409	-0.0976508	NA	8.92636	7.79554	10.0572	0.353703	0.252852	0.36709	NA	0.453017	0.380633	0.5254	0.144767	0.0311117	9.44337e-09	FALSE	FALSE
isoComp_00033850	geneComp_00004621	ENST00000519103.1	ENSG00000120963.12	control	UPF3A_OE_HeLa	ZNF706	protein_coding	protein_coding	19.8704	20.543	19.1979	0.498808	0.868409	-0.0976508	NA	1.42486	2.84972	0	1.22137	0	-8.15973	NA	0.06805	0.1361	0	-0.1361	9.44337e-09	9.44337e-09	FALSE	FALSE
isoComp_00033851	geneComp_00004621	ENST00000519744.5	ENSG00000120963.12	control	UPF3A_OE_HeLa	ZNF706	protein_coding	protein_coding	19.8704	20.543	19.1979	0.498808	0.868409	-0.0976508	NA	2.59324	2.52665	2.65983	0.310384	0.36486	0.0738233	NA	0.130767	0.123333	0.1382	0.0148667	1	9.44337e-09	FALSE	FALSE
isoComp_00033852	geneComp_00004621	ENST00000519882.5	ENSG00000120963.12	control	UPF3A_OE_HeLa	ZNF706	protein_coding	protein_coding	19.8704	20.543	19.1979	0.498808	0.868409	-0.0976508	NA	2.39849	2.4086	2.38838	0.381328	0.388376	-0.0121096	NA	0.120617	0.117467	0.123767	0.0063	1	9.44337e-09	FALSE	FALSE
isoComp_00033853	geneComp_00004621	ENST00000519916.1	ENSG00000120963.12	control	UPF3A_OE_HeLa	ZNF706	protein_coding	retained_intron	19.8704	20.543	19.1979	0.498808	0.868409	-0.0976508	NA	0.519322	0.60263	0.436014	0.133078	0.14935	-0.457928	NA	0.0258333	0.0294667	0.0222	-0.00726667	1	9.44337e-09	NA	FALSE
isoComp_00033854	geneComp_00004621	ENST00000520347.5	ENSG00000120963.12	control	UPF3A_OE_HeLa	ZNF706	protein_coding	protein_coding	19.8704	20.543	19.1979	0.498808	0.868409	-0.0976508	NA	0.747542	0.849108	0.645976	0.0369255	0.126205	-0.389196	NA	0.03755	0.0414	0.0337	-0.0077	1	9.44337e-09	FALSE	FALSE
isoComp_00033855	geneComp_00004621	ENST00000520498.1	ENSG00000120963.12	control	UPF3A_OE_HeLa	ZNF706	protein_coding	retained_intron	19.8704	20.543	19.1979	0.498808	0.868409	-0.0976508	NA	0.461289	0.540721	0.381857	0.13481	0.119358	-0.490996	NA	0.0233333	0.0266	0.0200667	-0.00653333	1	9.44337e-09	NA	FALSE
isoComp_00033857	geneComp_00004621	ENST00000521272.5	ENSG00000120963.12	control	UPF3A_OE_HeLa	ZNF706	protein_coding	protein_coding	19.8704	20.543	19.1979	0.498808	0.868409	-0.0976508	NA	0.22121	0.17239	0.27003	0.138764	0.156012	0.61855	NA	0.0113667	0.00836667	0.0143667	0.006	1	9.44337e-09	FALSE	FALSE
isoComp_00033858	geneComp_00004621	ENST00000523146.1	ENSG00000120963.12	control	UPF3A_OE_HeLa	ZNF706	protein_coding	nonsense_mediated_decay	19.8704	20.543	19.1979	0.498808	0.868409	-0.0976508	NA	0.264413	0.269842	0.258984	0.0200027	0.175584	-0.0570904	NA	0.0130333	0.0132	0.0128667	-0.000333333	1	9.44337e-09	TRUE	FALSE
isoComp_00039595	geneComp_00005511	ENST00000250457.8	ENSG00000129521.14	control	UPF3A_OE_HeLa	EGLN3	protein_coding	protein_coding	4.06232	4.91234	3.21231	0.444186	0.184618	-0.611252	NA	2.77771	3.44549	2.10994	0.279004	0.267351	-0.704867	NA	0.6814	0.709567	0.653233	-0.0563333	1	0.000486687	FALSE	FALSE
isoComp_00039596	geneComp_00005511	ENST00000547327.2	ENSG00000129521.14	control	UPF3A_OE_HeLa	EGLN3	protein_coding	protein_coding	4.06232	4.91234	3.21231	0.444186	0.184618	-0.611252	NA	0.489969	0.588395	0.391544	0.0549194	0.0232825	-0.57554	NA	0.121717	0.1199	0.123533	0.00363333	1	0.000486687	FALSE	FALSE
isoComp_00039598	geneComp_00005511	ENST00000553215.5	ENSG00000129521.14	control	UPF3A_OE_HeLa	EGLN3	protein_coding	protein_coding	4.06232	4.91234	3.21231	0.444186	0.184618	-0.611252	NA	0.493875	0.276926	0.710824	0.230394	0.136534	1.32897	NA	0.138383	0.0535333	0.223233	0.1697	0.628149	0.000486687	FALSE	FALSE
isoComp_00039599	geneComp_00005511	ENST00000556785.1	ENSG00000129521.14	control	UPF3A_OE_HeLa	EGLN3	protein_coding	retained_intron	4.06232	4.91234	3.21231	0.444186	0.184618	-0.611252	NA	0.295214	0.590429	0	0.180906	0	-5.90792	NA	0.0574833	0.114967	0	-0.114967	0.000486687	0.000486687	NA	FALSE
isoComp_00042359	geneComp_00005932	ENST00000216877.10	ENSG00000132670.20	control	UPF3A_OE_HeLa	PTPRA	protein_coding	protein_coding	3.70533	3.75033	3.66032	0.078745	0.227142	-0.0349534	NA	0.140617	0.225707	0.0555281	0.225707	0.0555281	-1.84681	NA	0.0391833	0.0622	0.0161667	-0.0460333	1	9.43244e-05	FALSE	FALSE
isoComp_00042360	geneComp_00005932	ENST00000318266.9	ENSG00000132670.20	control	UPF3A_OE_HeLa	PTPRA	protein_coding	protein_coding	3.70533	3.75033	3.66032	0.078745	0.227142	-0.0349534	NA	0.0969649	0	0.19393	0	0.19393	4.35	NA	0.0235667	0	0.0471333	0.0471333	1	9.43244e-05	FALSE	FALSE
isoComp_00042361	geneComp_00005932	ENST00000356147.3	ENSG00000132670.20	control	UPF3A_OE_HeLa	PTPRA	protein_coding	protein_coding	3.70533	3.75033	3.66032	0.078745	0.227142	-0.0349534	NA	1.69434	1.96611	1.42258	0.350781	0.0846991	-0.464048	NA	0.45755	0.521033	0.394067	-0.126967	1	9.43244e-05	FALSE	FALSE
isoComp_00042363	geneComp_00005932	ENST00000399903.6	ENSG00000132670.20	control	UPF3A_OE_HeLa	PTPRA	protein_coding	protein_coding	3.70533	3.75033	3.66032	0.078745	0.227142	-0.0349534	NA	0.498171	0.369747	0.626595	0.163835	0.0604208	0.745337	NA	0.137383	0.100467	0.1743	0.0738333	1	9.43244e-05	FALSE	FALSE
isoComp_00042364	geneComp_00005932	ENST00000430705.5	ENSG00000132670.20	control	UPF3A_OE_HeLa	PTPRA	protein_coding	protein_coding	3.70533	3.75033	3.66032	0.078745	0.227142	-0.0349534	NA	0.829199	1.05157	0.606823	0.152408	0.205072	-0.783276	NA	0.21995	0.279467	0.160433	-0.119033	0.759095	9.43244e-05	FALSE	FALSE
isoComp_00042365	geneComp_00005932	ENST00000431048.5	ENSG00000132670.20	control	UPF3A_OE_HeLa	PTPRA	protein_coding	protein_coding	3.70533	3.75033	3.66032	0.078745	0.227142	-0.0349534	NA	0.0874082	0.0847374	0.0900789	0.0847374	0.0900789	0.0791312	NA	0.0248167	0.0233667	0.0262667	0.0029	1	9.43244e-05	FALSE	FALSE
isoComp_00042366	geneComp_00005932	ENST00000455631.5	ENSG00000132670.20	control	UPF3A_OE_HeLa	PTPRA	protein_coding	protein_coding	3.70533	3.75033	3.66032	0.078745	0.227142	-0.0349534	NA	0.340539	0.0524573	0.62862	0.0524573	0.0446486	3.35401	NA	0.0925667	0.0134667	0.171667	0.1582	9.43244e-05	9.43244e-05	FALSE	FALSE
isoComp_00045961	geneComp_00006474	ENST00000258733.8	ENSG00000136235.16	control	UPF3A_OE_HeLa	GPNMB	protein_coding	protein_coding	1.58663	1.94019	1.23307	0.0775734	0.074559	-0.6497	NA	0.677996	0.777502	0.57849	0.0513281	0.0112393	-0.420267	NA	0.438417	0.403967	0.472867	0.0689	1	0.00157909	FALSE	FALSE
isoComp_00045962	geneComp_00006474	ENST00000381990.6	ENSG00000136235.16	control	UPF3A_OE_HeLa	GPNMB	protein_coding	protein_coding	1.58663	1.94019	1.23307	0.0775734	0.074559	-0.6497	NA	0.16204	0.324079	0	0.00376686	0	-5.06212	NA	0.0838	0.1676	0	-0.1676	0.00157909	0.00157909	FALSE	FALSE
isoComp_00045963	geneComp_00006474	ENST00000409458.3	ENSG00000136235.16	control	UPF3A_OE_HeLa	GPNMB	protein_coding	protein_coding	1.58663	1.94019	1.23307	0.0775734	0.074559	-0.6497	NA	0.460596	0.49491	0.426282	0.0708727	0.0576856	-0.210768	NA	0.298	0.2534	0.3426	0.0892	1	0.00157909	FALSE	FALSE
isoComp_00045964	geneComp_00006474	ENST00000468723.1	ENSG00000136235.16	control	UPF3A_OE_HeLa	GPNMB	protein_coding	retained_intron	1.58663	1.94019	1.23307	0.0775734	0.074559	-0.6497	NA	0.0937658	0.016097	0.171435	0.016097	0.0297552	2.79749	NA	0.0729	0.0081	0.1377	0.1296	0.0129559	0.00157909	NA	FALSE
isoComp_00045965	geneComp_00006474	ENST00000470994.1	ENSG00000136235.16	control	UPF3A_OE_HeLa	GPNMB	protein_coding	processed_transcript	1.58663	1.94019	1.23307	0.0775734	0.074559	-0.6497	NA	0.169528	0.282188	0.0568689	0.126633	0.028987	-2.12749	NA	0.09545	0.1441	0.0468	-0.0973	1	0.00157909	NA	FALSE
isoComp_00045966	geneComp_00006474	ENST00000647578.1	ENSG00000136235.16	control	UPF3A_OE_HeLa	GPNMB	protein_coding	protein_coding	1.58663	1.94019	1.23307	0.0775734	0.074559	-0.6497	NA	0.0227055	0.045411	0	0.045411	0	-2.47017	NA	0.0114333	0.0228667	0	-0.0228667	1	0.00157909	FALSE	FALSE
isoComp_00048759	geneComp_00006900	ENST00000608478.1	ENSG00000138685.15	control	UPF3A_OE_HeLa	FGF2	protein_coding	protein_coding	5.67489	4.54142	6.80836	0.269567	0.543517	0.583109	NA	0.425971	0.255226	0.596715	0.255226	0.320873	1.1938	NA	0.0795167	0.0629	0.0961333	0.0332333	1	0.00513534	FALSE	FALSE
isoComp_00048760	geneComp_00006900	ENST00000614010.5	ENSG00000138685.15	control	UPF3A_OE_HeLa	FGF2	protein_coding	protein_coding	5.67489	4.54142	6.80836	0.269567	0.543517	0.583109	NA	1.59038	0.807507	2.37324	0.421505	0.410916	1.54362	NA	0.256117	0.167867	0.344367	0.1765	1	0.00513534	FALSE	FALSE
isoComp_00048761	geneComp_00006900	ENST00000644866.2	ENSG00000138685.15	control	UPF3A_OE_HeLa	FGF2	protein_coding	protein_coding	5.67489	4.54142	6.80836	0.269567	0.543517	0.583109	NA	3.65855	3.47869	3.83841	0.0933907	0.475865	0.141577	NA	0.664383	0.769233	0.559533	-0.2097	0.00513534	0.00513534	FALSE	FALSE
isoComp_00053217	geneComp_00007505	ENST00000271688.10	ENSG00000143418.19	control	UPF3A_OE_HeLa	CERS2	protein_coding	protein_coding	41.2996	38.8124	43.7868	1.0114	0.49749	0.173936	NA	0.637043	1.27409	0	1.27409	0	-7.0046	NA	0.0172833	0.0345667	0	-0.0345667	1	1.12804e-06	FALSE	FALSE
isoComp_00053219	geneComp_00007505	ENST00000361419.9	ENSG00000143418.19	control	UPF3A_OE_HeLa	CERS2	protein_coding	protein_coding	41.2996	38.8124	43.7868	1.0114	0.49749	0.173936	NA	2.77783	1.80237	3.7533	0.9014	0.918799	1.05412	NA	0.0654167	0.0453333	0.0855	0.0401667	1	1.12804e-06	FALSE	FALSE
isoComp_00053221	geneComp_00007505	ENST00000368954.9	ENSG00000143418.19	control	UPF3A_OE_HeLa	CERS2	protein_coding	protein_coding	41.2996	38.8124	43.7868	1.0114	0.49749	0.173936	NA	31.1722	32.103	30.2413	1.12229	1.23812	-0.0861597	NA	0.758617	0.826767	0.690467	-0.1363	0.000602097	1.12804e-06	FALSE	FALSE
isoComp_00053226	geneComp_00007505	ENST00000558062.5	ENSG00000143418.19	control	UPF3A_OE_HeLa	CERS2	protein_coding	protein_coding	41.2996	38.8124	43.7868	1.0114	0.49749	0.173936	NA	0.491901	0.588415	0.395388	0.0206718	0.198455	-0.561845	NA	0.0121167	0.0151667	0.00906667	-0.0061	1	1.12804e-06	FALSE	FALSE
isoComp_00053228	geneComp_00007505	ENST00000560793.6	ENSG00000143418.19	control	UPF3A_OE_HeLa	CERS2	protein_coding	protein_coding	41.2996	38.8124	43.7868	1.0114	0.49749	0.173936	NA	5.16288	2.39419	7.93158	0.424286	0.618615	1.72388	NA	0.121467	0.0615	0.181433	0.119933	1.12804e-06	1.12804e-06	FALSE	FALSE
isoComp_00053752	geneComp_00007574	ENST00000305997.8	ENSG00000143797.12	control	UPF3A_OE_HeLa	MBOAT2	protein_coding	protein_coding	3.18834	3.40705	2.96962	0.241211	0.0321936	-0.197625	NA	1.10468	1.10792	1.10144	0.0573721	0.0971693	-0.00839504	NA	0.3508	0.3313	0.3703	0.039	1	0.00232278	FALSE	FALSE
isoComp_00053753	geneComp_00007574	ENST00000460786.1	ENSG00000143797.12	control	UPF3A_OE_HeLa	MBOAT2	protein_coding	processed_transcript	3.18834	3.40705	2.96962	0.241211	0.0321936	-0.197625	NA	0.0637017	0.127403	0	0.0470152	0	-3.78035	NA	0.0199667	0.0399333	0	-0.0399333	0.433818	0.00232278	NA	FALSE
isoComp_00053754	geneComp_00007574	ENST00000471753.5	ENSG00000143797.12	control	UPF3A_OE_HeLa	MBOAT2	protein_coding	nonsense_mediated_decay	3.18834	3.40705	2.96962	0.241211	0.0321936	-0.197625	NA	0.652242	0.701015	0.603469	0.0814013	0.0656169	-0.21289	NA	0.205117	0.206867	0.203367	-0.0035	1	0.00232278	TRUE	FALSE
isoComp_00053755	geneComp_00007574	ENST00000473432.1	ENSG00000143797.12	control	UPF3A_OE_HeLa	MBOAT2	protein_coding	retained_intron	3.18834	3.40705	2.96962	0.241211	0.0321936	-0.197625	NA	0.0923464	0.093831	0.0908618	0.0547962	0.0538114	-0.0418571	NA	0.0291167	0.0279	0.0303333	0.00243333	1	0.00232278	NA	FALSE
isoComp_00053757	geneComp_00007574	ENST00000477073.5	ENSG00000143797.12	control	UPF3A_OE_HeLa	MBOAT2	protein_coding	nonsense_mediated_decay	3.18834	3.40705	2.96962	0.241211	0.0321936	-0.197625	NA	0.264248	0.528496	0	0.210615	0	-5.75087	NA	0.07475	0.1495	0	-0.1495	0.00232278	0.00232278	TRUE	FALSE
isoComp_00053758	geneComp_00007574	ENST00000486315.1	ENSG00000143797.12	control	UPF3A_OE_HeLa	MBOAT2	protein_coding	retained_intron	3.18834	3.40705	2.96962	0.241211	0.0321936	-0.197625	NA	0.0877826	0.0453615	0.130204	0.0453615	0.0653387	1.34057	NA	0.0282833	0.0123667	0.0442	0.0318333	1	0.00232278	NA	FALSE
isoComp_00053759	geneComp_00007574	ENST00000486484.5	ENSG00000143797.12	control	UPF3A_OE_HeLa	MBOAT2	protein_coding	processed_transcript	3.18834	3.40705	2.96962	0.241211	0.0321936	-0.197625	NA	0.823265	0.69441	0.95212	0.0947192	0.0371849	0.449801	NA	0.261617	0.2024	0.320833	0.118433	0.52154	0.00232278	NA	FALSE
isoComp_00053760	geneComp_00007574	ENST00000494760.1	ENSG00000143797.12	control	UPF3A_OE_HeLa	MBOAT2	protein_coding	retained_intron	3.18834	3.40705	2.96962	0.241211	0.0321936	-0.197625	NA	0.0757021	0.108612	0.042792	0.0543065	0.0214032	-1.16786	NA	0.0220167	0.0298	0.0142333	-0.0155667	1	0.00232278	NA	FALSE
isoComp_00057202	geneComp_00008168	ENST00000278319.10	ENSG00000149054.16	control	UPF3A_OE_HeLa	ZNF215	protein_coding	protein_coding	1.46522	1.55715	1.37328	0.100146	0.0452093	-0.180046	NA	0.715376	0.663674	0.767078	0.040142	0.118118	0.206009	NA	0.496983	0.431967	0.562	0.130033	1	0.0134176	FALSE	FALSE
isoComp_00057203	geneComp_00008168	ENST00000414517.6	ENSG00000149054.16	control	UPF3A_OE_HeLa	ZNF215	protein_coding	protein_coding	1.46522	1.55715	1.37328	0.100146	0.0452093	-0.180046	NA	0.114973	0.229947	0	0.0563296	0	-4.58464	NA	0.07325	0.1465	0	-0.1465	0.0134176	0.0134176	FALSE	FALSE
isoComp_00057204	geneComp_00008168	ENST00000527171.5	ENSG00000149054.16	control	UPF3A_OE_HeLa	ZNF215	protein_coding	processed_transcript	1.46522	1.55715	1.37328	0.100146	0.0452093	-0.180046	NA	0.0312545	0.0208857	0.0416233	0.0208857	0.0416233	0.741084	NA	0.0221667	0.0143667	0.0299667	0.0156	1	0.0134176	NA	FALSE
isoComp_00057205	geneComp_00008168	ENST00000529755.1	ENSG00000149054.16	control	UPF3A_OE_HeLa	ZNF215	protein_coding	processed_transcript	1.46522	1.55715	1.37328	0.100146	0.0452093	-0.180046	NA	0.0589443	0.0425018	0.0753868	0.0261595	0.0753868	0.701646	NA	0.04385	0.0292	0.0585	0.0293	1	0.0134176	NA	FALSE
isoComp_00057206	geneComp_00008168	ENST00000529903.1	ENSG00000149054.16	control	UPF3A_OE_HeLa	ZNF215	protein_coding	protein_coding	1.46522	1.55715	1.37328	0.100146	0.0452093	-0.180046	NA	0.022774	0.027479	0.0180691	0.0157613	0.0180691	-0.417104	NA	0.0153833	0.0177667	0.013	-0.00476667	1	0.0134176	FALSE	FALSE
isoComp_00057207	geneComp_00008168	ENST00000532533.1	ENSG00000149054.16	control	UPF3A_OE_HeLa	ZNF215	protein_coding	processed_transcript	1.46522	1.55715	1.37328	0.100146	0.0452093	-0.180046	NA	0.111947	0.139092	0.0848011	0.0774121	0.0543121	-0.653228	NA	0.0750667	0.0897	0.0604333	-0.0292667	1	0.0134176	NA	FALSE
isoComp_00057208	geneComp_00008168	ENST00000610573.4	ENSG00000149054.16	control	UPF3A_OE_HeLa	ZNF215	protein_coding	protein_coding	1.46522	1.55715	1.37328	0.100146	0.0452093	-0.180046	NA	0.221276	0.239166	0.203386	0.122148	0.105223	-0.223643	NA	0.146233	0.148333	0.144133	-0.0042	1	0.0134176	FALSE	FALSE
isoComp_00057209	geneComp_00008168	ENST00000636097.1	ENSG00000149054.16	control	UPF3A_OE_HeLa	ZNF215	protein_coding	nonsense_mediated_decay	1.46522	1.55715	1.37328	0.100146	0.0452093	-0.180046	NA	0.131506	0.143116	0.119896	0.0303342	0.0495239	-0.237266	NA	0.0881833	0.0902667	0.0861	-0.00416667	1	0.0134176	TRUE	FALSE
isoComp_00057210	geneComp_00008168	ENST00000636606.1	ENSG00000149054.16	control	UPF3A_OE_HeLa	ZNF215	protein_coding	nonsense_mediated_decay	1.46522	1.55715	1.37328	0.100146	0.0452093	-0.180046	NA	0.0571651	0.0512877	0.0630426	0.0195677	0.0115326	0.253139	NA	0.03885	0.0319	0.0458	0.0139	1	0.0134176	TRUE	FALSE
isoComp_00061345	geneComp_00008854	ENST00000339363.7	ENSG00000156313.14	control	UPF3A_OE_HeLa	RPGR	protein_coding	protein_coding	2.14613	2.40619	1.88606	0.110326	0.255732	-0.34973	NA	0.0379234	0.0502467	0.0256	0.0195183	0.0143231	-0.759006	NA	0.01635	0.0204	0.0123	-0.0081	1	0.0432779	FALSE	FALSE
isoComp_00061346	geneComp_00008854	ENST00000470183.1	ENSG00000156313.14	control	UPF3A_OE_HeLa	RPGR	protein_coding	retained_intron	2.14613	2.40619	1.88606	0.110326	0.255732	-0.34973	NA	0.07132	0.14264	0	0.00775782	0	-3.93206	NA	0.0296167	0.0592333	0	-0.0592333	0.158009	0.0432779	NA	FALSE
isoComp_00061347	geneComp_00008854	ENST00000474584.5	ENSG00000156313.14	control	UPF3A_OE_HeLa	RPGR	protein_coding	nonsense_mediated_decay	2.14613	2.40619	1.88606	0.110326	0.255732	-0.34973	NA	0.026252	0.0282075	0.0242965	0.0282075	0.0242965	-0.155793	NA	0.0111167	0.0118667	0.0103667	-0.0015	1	0.0432779	TRUE	FALSE
isoComp_00061348	geneComp_00008854	ENST00000476559.2	ENSG00000156313.14	control	UPF3A_OE_HeLa	RPGR	protein_coding	retained_intron	2.14613	2.40619	1.88606	0.110326	0.255732	-0.34973	NA	0.0384707	0.0602317	0.0167096	0.0329674	0.0167096	-1.39476	NA	0.0158167	0.0245	0.00713333	-0.0173667	1	0.0432779	NA	FALSE
isoComp_00061350	geneComp_00008854	ENST00000494841.1	ENSG00000156313.14	control	UPF3A_OE_HeLa	RPGR	protein_coding	retained_intron	2.14613	2.40619	1.88606	0.110326	0.255732	-0.34973	NA	0.161879	0.323757	0	0.119362	0	-5.06073	NA	0.0653167	0.130633	0	-0.130633	0.0432779	0.0432779	NA	FALSE
isoComp_00061351	geneComp_00008854	ENST00000642170.1	ENSG00000156313.14	control	UPF3A_OE_HeLa	RPGR	protein_coding	processed_transcript	2.14613	2.40619	1.88606	0.110326	0.255732	-0.34973	NA	0.0252455	0.0152924	0.0351986	0.00943301	0.0351986	0.837576	NA	0.0126167	0.00616667	0.0190667	0.0129	1	0.0432779	NA	FALSE
isoComp_00061352	geneComp_00008854	ENST00000642373.1	ENSG00000156313.14	control	UPF3A_OE_HeLa	RPGR	protein_coding	nonsense_mediated_decay	2.14613	2.40619	1.88606	0.110326	0.255732	-0.34973	NA	0.0925026	0	0.185005	0	0.103527	4.28544	NA	0.0431833	0	0.0863667	0.0863667	0.570998	0.0432779	TRUE	FALSE
isoComp_00061353	geneComp_00008854	ENST00000642395.1	ENSG00000156313.14	control	UPF3A_OE_HeLa	RPGR	protein_coding	protein_coding	2.14613	2.40619	1.88606	0.110326	0.255732	-0.34973	NA	0.999109	0.943009	1.05521	0.190944	0.166467	0.160575	NA	0.4757	0.395533	0.555867	0.160333	0.851518	0.0432779	FALSE	FALSE
isoComp_00061354	geneComp_00008854	ENST00000642739.1	ENSG00000156313.14	control	UPF3A_OE_HeLa	RPGR	protein_coding	nonsense_mediated_decay	2.14613	2.40619	1.88606	0.110326	0.255732	-0.34973	NA	0.0267855	0	0.053571	0	0.053571	2.66837	NA	0.0183	0	0.0366	0.0366	1	0.0432779	TRUE	FALSE
isoComp_00061355	geneComp_00008854	ENST00000644238.1	ENSG00000156313.14	control	UPF3A_OE_HeLa	RPGR	protein_coding	protein_coding	2.14613	2.40619	1.88606	0.110326	0.255732	-0.34973	NA	0.432799	0.48984	0.375758	0.0829524	0.0892537	-0.373769	NA	0.200933	0.206567	0.1953	-0.0112667	1	0.0432779	FALSE	FALSE
isoComp_00061356	geneComp_00008854	ENST00000644337.1	ENSG00000156313.14	control	UPF3A_OE_HeLa	RPGR	protein_coding	protein_coding	2.14613	2.40619	1.88606	0.110326	0.255732	-0.34973	NA	0.0484831	0.0969661	0	0.0969661	0	-3.41908	NA	0.0203833	0.0407667	0	-0.0407667	1	0.0432779	FALSE	FALSE
isoComp_00061358	geneComp_00008854	ENST00000645124.1	ENSG00000156313.14	control	UPF3A_OE_HeLa	RPGR	protein_coding	nonsense_mediated_decay	2.14613	2.40619	1.88606	0.110326	0.255732	-0.34973	NA	0.0411239	0.0429293	0.0393185	0.0429293	0.0393185	-0.101937	NA	0.0216667	0.0164667	0.0268667	0.0104	1	0.0432779	TRUE	FALSE
isoComp_00061360	geneComp_00008854	ENST00000647261.1	ENSG00000156313.14	control	UPF3A_OE_HeLa	RPGR	protein_coding	protein_coding	2.14613	2.40619	1.88606	0.110326	0.255732	-0.34973	NA	0.108047	0.160591	0.0555028	0.0823784	0.0555028	-1.38091	NA	0.0519833	0.0660667	0.0379	-0.0281667	1	0.0432779	FALSE	FALSE
isoComp_00061981	geneComp_00008948	ENST00000326956.11	ENSG00000157216.15	control	UPF3A_OE_HeLa	SSBP3	protein_coding	processed_transcript	10.9036	10.9664	10.8409	0.354964	0.417049	-0.0165936	NA	0.272489	0.216587	0.328391	0.139012	0.169767	0.578624	NA	0.02435	0.0195667	0.0291333	0.00956667	1	1.02281e-19	NA	FALSE
isoComp_00061983	geneComp_00008948	ENST00000371319.7	ENSG00000157216.15	control	UPF3A_OE_HeLa	SSBP3	protein_coding	protein_coding	10.9036	10.9664	10.8409	0.354964	0.417049	-0.0165936	NA	3.32428	3.16289	3.48567	0.224894	0.411882	0.139771	NA	0.306617	0.289867	0.323367	0.0335	1	1.02281e-19	FALSE	FALSE
isoComp_00061984	geneComp_00008948	ENST00000371320.7	ENSG00000157216.15	control	UPF3A_OE_HeLa	SSBP3	protein_coding	protein_coding	10.9036	10.9664	10.8409	0.354964	0.417049	-0.0165936	NA	1.24557	2.05045	0.44068	0.137726	0.44068	-2.19278	NA	0.113017	0.186667	0.0393667	-0.1473	0.511747	1.02281e-19	FALSE	FALSE
isoComp_00061985	geneComp_00008948	ENST00000417664.6	ENSG00000157216.15	control	UPF3A_OE_HeLa	SSBP3	protein_coding	protein_coding	10.9036	10.9664	10.8409	0.354964	0.417049	-0.0165936	NA	0.76065	0	1.5213	0	0.134568	7.25861	NA	0.0708667	0	0.141733	0.141733	1.02281e-19	1.02281e-19	FALSE	FALSE
isoComp_00061986	geneComp_00008948	ENST00000420121.5	ENSG00000157216.15	control	UPF3A_OE_HeLa	SSBP3	protein_coding	retained_intron	10.9036	10.9664	10.8409	0.354964	0.417049	-0.0165936	NA	0.26358	0.232949	0.294211	0.140359	0.202229	0.32442	NA	0.0245833	0.0205333	0.0286333	0.0081	1	1.02281e-19	NA	FALSE
isoComp_00061987	geneComp_00008948	ENST00000444533.5	ENSG00000157216.15	control	UPF3A_OE_HeLa	SSBP3	protein_coding	protein_coding	10.9036	10.9664	10.8409	0.354964	0.417049	-0.0165936	NA	0.36679	0.186017	0.547563	0.114236	0.276372	1.50815	NA	0.0325333	0.0164	0.0486667	0.0322667	1	1.02281e-19	FALSE	FALSE
isoComp_00061989	geneComp_00008948	ENST00000528930.5	ENSG00000157216.15	control	UPF3A_OE_HeLa	SSBP3	protein_coding	retained_intron	10.9036	10.9664	10.8409	0.354964	0.417049	-0.0165936	NA	0.777229	1.05466	0.499796	0.291761	0.253829	-1.0624	NA	0.0704	0.0964	0.0444	-0.052	1	1.02281e-19	NA	FALSE
isoComp_00061990	geneComp_00008948	ENST00000530618.1	ENSG00000157216.15	control	UPF3A_OE_HeLa	SSBP3	protein_coding	retained_intron	10.9036	10.9664	10.8409	0.354964	0.417049	-0.0165936	NA	0.121464	0.136445	0.106483	0.0382095	0.0612386	-0.330238	NA	0.0112833	0.0127	0.00986667	-0.00283333	1	1.02281e-19	NA	FALSE
isoComp_00061992	geneComp_00008948	ENST00000610401.4	ENSG00000157216.15	control	UPF3A_OE_HeLa	SSBP3	protein_coding	protein_coding	10.9036	10.9664	10.8409	0.354964	0.417049	-0.0165936	NA	3.68077	3.89387	3.46767	0.150813	0.102143	-0.166786	NA	0.338317	0.355	0.321633	-0.0333667	1	1.02281e-19	FALSE	FALSE
isoComp_00062116	geneComp_00008970	ENST00000288197.9	ENSG00000157445.15	control	UPF3A_OE_HeLa	CACNA2D3	protein_coding	protein_coding	2.38431	2.19573	2.57289	0.11197	0.0661768	0.227735	NA	0.246263	0.278203	0.214323	0.139406	0.214323	-0.361508	NA	0.11055	0.133333	0.0877667	-0.0455667	1	5.46926e-07	FALSE	FALSE
isoComp_00062118	geneComp_00008970	ENST00000471363.5	ENSG00000157445.15	control	UPF3A_OE_HeLa	CACNA2D3	protein_coding	nonsense_mediated_decay	2.38431	2.19573	2.57289	0.11197	0.0661768	0.227735	NA	0.41894	0.615324	0.222557	0.005809	0.112782	-1.42702	NA	0.18305	0.2818	0.0843	-0.1975	0.634514	5.46926e-07	TRUE	FALSE
isoComp_00062120	geneComp_00008970	ENST00000474759.6	ENSG00000157445.15	control	UPF3A_OE_HeLa	CACNA2D3	protein_coding	protein_coding	2.38431	2.19573	2.57289	0.11197	0.0661768	0.227735	NA	0.20531	0.159877	0.250743	0.159877	0.150118	0.618139	NA	0.0807167	0.0661667	0.0952667	0.0291	1	5.46926e-07	FALSE	FALSE
isoComp_00062121	geneComp_00008970	ENST00000477024.5	ENSG00000157445.15	control	UPF3A_OE_HeLa	CACNA2D3	protein_coding	nonsense_mediated_decay	2.38431	2.19573	2.57289	0.11197	0.0661768	0.227735	NA	1.14154	1.03609	1.24699	0.0446536	0.0458032	0.264965	NA	0.478633	0.472567	0.4847	0.0121333	1	5.46926e-07	TRUE	FALSE
isoComp_00062122	geneComp_00008970	ENST00000478261.5	ENSG00000157445.15	control	UPF3A_OE_HeLa	CACNA2D3	protein_coding	processed_transcript	2.38431	2.19573	2.57289	0.11197	0.0661768	0.227735	NA	0.0284338	0.0103518	0.0465159	0.0103518	0.0326754	1.4735	NA	0.0119	0.00503333	0.0187667	0.0137333	1	5.46926e-07	NA	FALSE
isoComp_00062124	geneComp_00008970	ENST00000492460.5	ENSG00000157445.15	control	UPF3A_OE_HeLa	CACNA2D3	protein_coding	protein_coding	2.38431	2.19573	2.57289	0.11197	0.0661768	0.227735	NA	0.0299105	0.059821	0	0.059821	0	-2.80366	NA	0.0123833	0.0247667	0	-0.0247667	1	5.46926e-07	FALSE	FALSE
isoComp_00062125	geneComp_00008970	ENST00000620722.4	ENSG00000157445.15	control	UPF3A_OE_HeLa	CACNA2D3	protein_coding	protein_coding	2.38431	2.19573	2.57289	0.11197	0.0661768	0.227735	NA	0.264911	0	0.529822	0	0.0584218	5.75441	NA	0.10295	0	0.2059	0.2059	5.46926e-07	5.46926e-07	TRUE	FALSE
isoComp_00062437	geneComp_00009013	ENST00000288723.8	ENSG00000157869.15	control	UPF3A_OE_HeLa	RAB28	protein_coding	protein_coding	4.78764	4.6887	4.88658	0.196785	0.060532	0.0595156	NA	0.916261	0.683958	1.14856	0.0726869	0.0744329	0.739419	NA	0.1909	0.1464	0.2354	0.089	0.49208	0.011945	FALSE	TRUE
isoComp_00062438	geneComp_00009013	ENST00000330852.10	ENSG00000157869.15	control	UPF3A_OE_HeLa	RAB28	protein_coding	protein_coding	4.78764	4.6887	4.88658	0.196785	0.060532	0.0595156	NA	2.75812	3.26494	2.2513	0.0758821	0.248963	-0.534315	NA	0.578917	0.697767	0.460067	-0.2377	0.011945	0.011945	FALSE	TRUE
isoComp_00062439	geneComp_00009013	ENST00000338176.8	ENSG00000157869.15	control	UPF3A_OE_HeLa	RAB28	protein_coding	protein_coding	4.78764	4.6887	4.88658	0.196785	0.060532	0.0595156	NA	0.122197	0.153004	0.0913911	0.021785	0.0356284	-0.684976	NA	0.02585	0.0330333	0.0186667	-0.0143667	1	0.011945	FALSE	TRUE
isoComp_00062440	geneComp_00009013	ENST00000508274.5	ENSG00000157869.15	control	UPF3A_OE_HeLa	RAB28	protein_coding	nonsense_mediated_decay	4.78764	4.6887	4.88658	0.196785	0.060532	0.0595156	NA	0.79986	0.513575	1.08615	0.165613	0.286745	1.06597	NA	0.164383	0.107267	0.2215	0.114233	0.813481	0.011945	TRUE	TRUE
isoComp_00062441	geneComp_00009013	ENST00000510528.1	ENSG00000157869.15	control	UPF3A_OE_HeLa	RAB28	protein_coding	protein_coding	4.78764	4.6887	4.88658	0.196785	0.060532	0.0595156	NA	0.126532	0	0.253065	0	0.253065	4.71735	NA	0.0265167	0	0.0530333	0.0530333	1	0.011945	FALSE	TRUE
isoComp_00062442	geneComp_00009013	ENST00000511649.5	ENSG00000157869.15	control	UPF3A_OE_HeLa	RAB28	protein_coding	protein_coding	4.78764	4.6887	4.88658	0.196785	0.060532	0.0595156	NA	0.064669	0.0732204	0.0561176	0.0490325	0.0561176	-0.331903	NA	0.0133833	0.0155	0.0112667	-0.00423333	1	0.011945	FALSE	TRUE
isoComp_00062619	geneComp_00009048	ENST00000373871.8	ENSG00000158161.16	control	UPF3A_OE_HeLa	EYA3	protein_coding	protein_coding	2.67275	2.69222	2.65328	0.112955	0.0810726	-0.0209428	NA	0.24948	0	0.498961	0	0.13136	5.66948	NA	0.0952833	0	0.190567	0.190567	0.000110828	0.000110828	FALSE	FALSE
isoComp_00062620	geneComp_00009048	ENST00000436342.6	ENSG00000158161.16	control	UPF3A_OE_HeLa	EYA3	protein_coding	protein_coding	2.67275	2.69222	2.65328	0.112955	0.0810726	-0.0209428	NA	0.110122	0.149993	0.0702513	0.0798417	0.0702513	-0.995416	NA	0.04055	0.0534	0.0277	-0.0257	1	0.000110828	FALSE	FALSE
isoComp_00062622	geneComp_00009048	ENST00000471498.5	ENSG00000158161.16	control	UPF3A_OE_HeLa	EYA3	protein_coding	processed_transcript	2.67275	2.69222	2.65328	0.112955	0.0810726	-0.0209428	NA	0.403915	0.5141	0.29373	0.0528098	0.11064	-0.787054	NA	0.149217	0.19	0.108433	-0.0815667	0.872348	0.000110828	NA	FALSE
isoComp_00062623	geneComp_00009048	ENST00000540618.5	ENSG00000158161.16	control	UPF3A_OE_HeLa	EYA3	protein_coding	protein_coding	2.67275	2.69222	2.65328	0.112955	0.0810726	-0.0209428	NA	1.87051	2.01684	1.72418	0.0283758	0.222159	-0.224983	NA	0.700083	0.7527	0.647467	-0.105233	1	0.000110828	FALSE	FALSE
isoComp_00064186	geneComp_00009305	ENST00000334095.4	ENSG00000160336.15	control	UPF3A_OE_HeLa	ZNF761	protein_coding	protein_coding	1.27378	1.2663	1.28126	0.0778593	0.128006	0.016802	NA	0.25328	0.50656	0	0.0211095	0	-5.69086	NA	0.200583	0.401167	0	-0.401167	2.62415e-09	2.62415e-09	FALSE	FALSE
isoComp_00064187	geneComp_00009305	ENST00000432094.6	ENSG00000160336.15	control	UPF3A_OE_HeLa	ZNF761	protein_coding	protein_coding	1.27378	1.2663	1.28126	0.0778593	0.128006	0.016802	NA	0.95588	0.759745	1.15202	0.0583587	0.1526	0.594178	NA	0.747367	0.598833	0.8959	0.297067	0.0914185	2.62415e-09	FALSE	FALSE
isoComp_00064188	geneComp_00009305	ENST00000454407.5	ENSG00000160336.15	control	UPF3A_OE_HeLa	ZNF761	protein_coding	protein_coding	1.27378	1.2663	1.28126	0.0778593	0.128006	0.016802	NA	0.0177546	0	0.0355092	0	0.0355092	2.18616	NA	0.0157667	0	0.0315333	0.0315333	1	2.62415e-09	FALSE	FALSE
isoComp_00064189	geneComp_00009305	ENST00000613950.1	ENSG00000160336.15	control	UPF3A_OE_HeLa	ZNF761	protein_coding	protein_coding	1.27378	1.2663	1.28126	0.0778593	0.128006	0.016802	NA	0.0468655	0	0.093731	0	0.0469695	3.37478	NA	0.0362833	0	0.0725667	0.0725667	0.794155	2.62415e-09	FALSE	FALSE
isoComp_00064219	geneComp_00009313	ENST00000336067.10	ENSG00000160404.18	control	UPF3A_OE_HeLa	TOR2A	protein_coding	protein_coding	3.23256	2.9787	3.48642	0.0680382	0.184422	0.22636	NA	0.30146	0.0367811	0.566138	0.0367811	0.118797	3.62242	NA	0.0859333	0.0120333	0.159833	0.1478	0.00658564	0.00658564	FALSE	FALSE
isoComp_00064220	geneComp_00009313	ENST00000373284.10	ENSG00000160404.18	control	UPF3A_OE_HeLa	TOR2A	protein_coding	protein_coding	3.23256	2.9787	3.48642	0.0680382	0.184422	0.22636	NA	1.40274	1.65221	1.15327	0.122471	0.122034	-0.51492	NA	0.443783	0.553733	0.333833	-0.2199	0.115005	0.00658564	FALSE	FALSE
isoComp_00064221	geneComp_00009313	ENST00000463256.5	ENSG00000160404.18	control	UPF3A_OE_HeLa	TOR2A	protein_coding	nonsense_mediated_decay	3.23256	2.9787	3.48642	0.0680382	0.184422	0.22636	NA	0.0718596	0.143719	0	0.143719	0	-3.94223	NA	0.0252667	0.0505333	0	-0.0505333	1	0.00658564	TRUE	FALSE
isoComp_00064222	geneComp_00009313	ENST00000463577.2	ENSG00000160404.18	control	UPF3A_OE_HeLa	TOR2A	protein_coding	protein_coding	3.23256	2.9787	3.48642	0.0680382	0.184422	0.22636	NA	0.193528	0.278465	0.108591	0.0323567	0.108591	-1.2824	NA	0.06215	0.0934667	0.0308333	-0.0626333	0.802546	0.00658564	FALSE	FALSE
isoComp_00064223	geneComp_00009313	ENST00000472723.1	ENSG00000160404.18	control	UPF3A_OE_HeLa	TOR2A	protein_coding	retained_intron	3.23256	2.9787	3.48642	0.0680382	0.184422	0.22636	NA	0.320376	0.293315	0.347437	0.0218511	0.00652133	0.23687	NA	0.0993333	0.0986667	0.1	0.00133333	1	0.00658564	NA	FALSE
isoComp_00064224	geneComp_00009313	ENST00000493439.1	ENSG00000160404.18	control	UPF3A_OE_HeLa	TOR2A	protein_coding	nonsense_mediated_decay	3.23256	2.9787	3.48642	0.0680382	0.184422	0.22636	NA	0.385783	0.277348	0.494218	0.138799	0.153878	0.811247	NA	0.116383	0.0910667	0.1417	0.0506333	1	0.00658564	TRUE	FALSE
isoComp_00064225	geneComp_00009313	ENST00000496460.5	ENSG00000160404.18	control	UPF3A_OE_HeLa	TOR2A	protein_coding	nonsense_mediated_decay	3.23256	2.9787	3.48642	0.0680382	0.184422	0.22636	NA	0.556817	0.296863	0.81677	0.060426	0.127067	1.42989	NA	0.167133	0.1005	0.233767	0.133267	0.337264	0.00658564	TRUE	FALSE
isoComp_00064997	geneComp_00009415	ENST00000392378.6	ENSG00000161267.12	control	UPF3A_OE_HeLa	BDH1	protein_coding	protein_coding	1.71531	2.025	1.40562	0.0761017	0.191055	-0.523597	NA	0.283083	0.325782	0.240384	0.0130011	0.0302852	-0.423383	NA	0.173067	0.1612	0.184933	0.0237333	1	0.0113744	FALSE	FALSE
isoComp_00064998	geneComp_00009415	ENST00000432819.5	ENSG00000161267.12	control	UPF3A_OE_HeLa	BDH1	protein_coding	protein_coding	1.71531	2.025	1.40562	0.0761017	0.191055	-0.523597	NA	0.286404	0.464795	0.108013	0.131124	0.0573593	-2.00836	NA	0.15105	0.234667	0.0674333	-0.167233	0.780572	0.0113744	FALSE	FALSE
isoComp_00064999	geneComp_00009415	ENST00000441275.5	ENSG00000161267.12	control	UPF3A_OE_HeLa	BDH1	protein_coding	protein_coding	1.71531	2.025	1.40562	0.0761017	0.191055	-0.523597	NA	0.632923	0.773963	0.491882	0.0444051	0.0912716	-0.643438	NA	0.36355	0.381667	0.345433	-0.0362333	1	0.0113744	FALSE	FALSE
isoComp_00065001	geneComp_00009415	ENST00000446746.5	ENSG00000161267.12	control	UPF3A_OE_HeLa	BDH1	protein_coding	protein_coding	1.71531	2.025	1.40562	0.0761017	0.191055	-0.523597	NA	0.129804	0	0.259609	0	0.0738868	4.75279	NA	0.101867	0	0.203733	0.203733	0.0113744	0.0113744	FALSE	FALSE
isoComp_00065002	geneComp_00009415	ENST00000468710.1	ENSG00000161267.12	control	UPF3A_OE_HeLa	BDH1	protein_coding	processed_transcript	1.71531	2.025	1.40562	0.0761017	0.191055	-0.523597	NA	0.121553	0.181848	0.0612571	0.0884595	0.0612571	-1.42886	NA	0.0660833	0.0907	0.0414667	-0.0492333	1	0.0113744	NA	FALSE
isoComp_00065003	geneComp_00009415	ENST00000476764.2	ENSG00000161267.12	control	UPF3A_OE_HeLa	BDH1	protein_coding	processed_transcript	1.71531	2.025	1.40562	0.0761017	0.191055	-0.523597	NA	0.105722	0.0675874	0.143856	0.051284	0.0770221	0.987687	NA	0.0619	0.0316333	0.0921667	0.0605333	1	0.0113744	NA	FALSE
isoComp_00065004	geneComp_00009415	ENST00000477015.5	ENSG00000161267.12	control	UPF3A_OE_HeLa	BDH1	protein_coding	retained_intron	1.71531	2.025	1.40562	0.0761017	0.191055	-0.523597	NA	0.0729891	0.145978	0	0.145978	0	-3.96327	NA	0.0335333	0.0670667	0	-0.0670667	1	0.0113744	NA	FALSE
isoComp_00065007	geneComp_00009415	ENST00000492681.1	ENSG00000161267.12	control	UPF3A_OE_HeLa	BDH1	protein_coding	retained_intron	1.71531	2.025	1.40562	0.0761017	0.191055	-0.523597	NA	0.0239562	0	0.0479125	0	0.0240466	2.53387	NA	0.0151167	0	0.0302333	0.0302333	0.847439	0.0113744	NA	FALSE
isoComp_00069750	geneComp_00010259	ENST00000329143.4	ENSG00000165490.13	control	UPF3A_OE_HeLa	DDIAS	protein_coding	protein_coding	8.88388	9.60523	8.16254	0.153473	0.714986	-0.234537	NA	0.113551	0.162463	0.0646392	0.036793	0.0646392	-1.20828	NA	0.0120333	0.0170333	0.00703333	-0.01	1	0.00860144	FALSE	FALSE
isoComp_00069751	geneComp_00010259	ENST00000524921.5	ENSG00000165490.13	control	UPF3A_OE_HeLa	DDIAS	protein_coding	protein_coding	8.88388	9.60523	8.16254	0.153473	0.714986	-0.234537	NA	0.491299	0.599739	0.382858	0.599739	0.382858	-0.634185	NA	0.05165	0.0617	0.0416	-0.0201	1	0.00860144	FALSE	FALSE
isoComp_00069752	geneComp_00010259	ENST00000525361.5	ENSG00000165490.13	control	UPF3A_OE_HeLa	DDIAS	protein_coding	protein_coding	8.88388	9.60523	8.16254	0.153473	0.714986	-0.234537	NA	0.192412	0.194201	0.190624	0.00529343	0.0262605	-0.0254925	NA	0.0219	0.0202333	0.0235667	0.00333333	1	0.00860144	FALSE	FALSE
isoComp_00069753	geneComp_00010259	ENST00000525388.5	ENSG00000165490.13	control	UPF3A_OE_HeLa	DDIAS	protein_coding	protein_coding	8.88388	9.60523	8.16254	0.153473	0.714986	-0.234537	NA	1.05984	0.958803	1.16087	0.18133	0.0118348	0.27331	NA	0.122367	0.0998667	0.144867	0.045	0.940632	0.00860144	FALSE	FALSE
isoComp_00069754	geneComp_00010259	ENST00000528189.5	ENSG00000165490.13	control	UPF3A_OE_HeLa	DDIAS	protein_coding	retained_intron	8.88388	9.60523	8.16254	0.153473	0.714986	-0.234537	NA	0.682838	1.36568	0	0.699926	0	-7.104	NA	0.0713167	0.142633	0	-0.142633	0.638578	0.00860144	NA	FALSE
isoComp_00069755	geneComp_00010259	ENST00000528759.5	ENSG00000165490.13	control	UPF3A_OE_HeLa	DDIAS	protein_coding	protein_coding	8.88388	9.60523	8.16254	0.153473	0.714986	-0.234537	NA	0.630057	0.817768	0.442345	0.180964	0.241818	-0.871803	NA	0.0709167	0.0849	0.0569333	-0.0279667	1	0.00860144	FALSE	FALSE
isoComp_00069756	geneComp_00010259	ENST00000532589.5	ENSG00000165490.13	control	UPF3A_OE_HeLa	DDIAS	protein_coding	protein_coding	8.88388	9.60523	8.16254	0.153473	0.714986	-0.234537	NA	0.279673	0.362532	0.196814	0.262912	0.0999088	-0.849034	NA	0.0298	0.0372333	0.0223667	-0.0148667	1	0.00860144	FALSE	FALSE
isoComp_00069757	geneComp_00010259	ENST00000532764.5	ENSG00000165490.13	control	UPF3A_OE_HeLa	DDIAS	protein_coding	protein_coding	8.88388	9.60523	8.16254	0.153473	0.714986	-0.234537	NA	0.165223	0.192936	0.13751	0.0697532	0.0328801	-0.46021	NA	0.0188	0.0203	0.0173	-0.003	1	0.00860144	FALSE	FALSE
isoComp_00069758	geneComp_00010259	ENST00000533655.6	ENSG00000165490.13	control	UPF3A_OE_HeLa	DDIAS	protein_coding	protein_coding	8.88388	9.60523	8.16254	0.153473	0.714986	-0.234537	NA	5.26899	4.95111	5.58687	0.269419	0.40666	0.173959	NA	0.601233	0.5161	0.686367	0.170267	0.00860144	0.00860144	FALSE	FALSE
isoComp_00069805	geneComp_00010270	ENST00000298317.9	ENSG00000165526.9	control	UPF3A_OE_HeLa	RPUSD4	protein_coding	protein_coding	8.55397	8.14373	8.9642	0.281556	0.407958	0.138324	NA	6.36294	6.62581	6.10007	0.107471	0.347384	-0.119082	NA	0.7485	0.816233	0.680767	-0.135467	0.364668	2.4532e-09	FALSE	FALSE
isoComp_00069806	geneComp_00010270	ENST00000525812.1	ENSG00000165526.9	control	UPF3A_OE_HeLa	RPUSD4	protein_coding	retained_intron	8.55397	8.14373	8.9642	0.281556	0.407958	0.138324	NA	0.0988987	0.11521	0.0825876	0.0856525	0.0252725	-0.435456	NA	0.0112833	0.0135	0.00906667	-0.00443333	1	2.4532e-09	NA	FALSE
isoComp_00069807	geneComp_00010270	ENST00000526942.5	ENSG00000165526.9	control	UPF3A_OE_HeLa	RPUSD4	protein_coding	retained_intron	8.55397	8.14373	8.9642	0.281556	0.407958	0.138324	NA	0.142103	0.132826	0.151381	0.0354258	0.0964503	0.176207	NA	0.0161	0.0161667	0.0160333	-0.000133333	1	2.4532e-09	NA	FALSE
isoComp_00069808	geneComp_00010270	ENST00000530036.1	ENSG00000165526.9	control	UPF3A_OE_HeLa	RPUSD4	protein_coding	processed_transcript	8.55397	8.14373	8.9642	0.281556	0.407958	0.138324	NA	0.183703	0.136604	0.230803	0.0721958	0.057417	0.715921	NA	0.0212667	0.0163667	0.0261667	0.0098	1	2.4532e-09	NA	FALSE
isoComp_00069809	geneComp_00010270	ENST00000530903.1	ENSG00000165526.9	control	UPF3A_OE_HeLa	RPUSD4	protein_coding	retained_intron	8.55397	8.14373	8.9642	0.281556	0.407958	0.138324	NA	0.52908	0.434059	0.624102	0.134492	0.152281	0.513965	NA	0.0606333	0.0523667	0.0689	0.0165333	1	2.4532e-09	NA	FALSE
isoComp_00069810	geneComp_00010270	ENST00000532674.2	ENSG00000165526.9	control	UPF3A_OE_HeLa	RPUSD4	protein_coding	protein_coding	8.55397	8.14373	8.9642	0.281556	0.407958	0.138324	NA	0.206278	0.0851267	0.327429	0.0443536	0.0907926	1.82666	NA	0.0230833	0.0104	0.0357667	0.0253667	0.572805	2.4532e-09	FALSE	FALSE
isoComp_00069811	geneComp_00010270	ENST00000532800.1	ENSG00000165526.9	control	UPF3A_OE_HeLa	RPUSD4	protein_coding	retained_intron	8.55397	8.14373	8.9642	0.281556	0.407958	0.138324	NA	0.512232	0.586737	0.437726	0.0599511	0.0978245	-0.414477	NA	0.0601333	0.0718333	0.0484333	-0.0234	0.982453	2.4532e-09	NA	FALSE
isoComp_00069812	geneComp_00010270	ENST00000533628.5	ENSG00000165526.9	control	UPF3A_OE_HeLa	RPUSD4	protein_coding	protein_coding	8.55397	8.14373	8.9642	0.281556	0.407958	0.138324	NA	0.472574	0	0.945149	0	0.1515	6.57765	NA	0.0536833	0	0.107367	0.107367	2.4532e-09	2.4532e-09	FALSE	FALSE
isoComp_00071220	geneComp_00010518	ENST00000356427.2	ENSG00000166669.13	control	UPF3A_OE_HeLa	ATF7IP2	protein_coding	protein_coding	1.84036	1.94298	1.73774	0.181374	0.264949	-0.160182	NA	0.328766	0.309038	0.348494	0.154544	0.0860671	0.16822	NA	0.18265	0.146967	0.218333	0.0713667	1	0.000350454	FALSE	TRUE
isoComp_00071221	geneComp_00010518	ENST00000396559.5	ENSG00000166669.13	control	UPF3A_OE_HeLa	ATF7IP2	protein_coding	protein_coding	1.84036	1.94298	1.73774	0.181374	0.264949	-0.160182	NA	0.0415495	0.0104785	0.0726204	0.0104785	0.0433523	2.01239	NA	0.0228333	0.0065	0.0391667	0.0326667	1	0.000350454	FALSE	TRUE
isoComp_00071222	geneComp_00010518	ENST00000396560.6	ENSG00000166669.13	control	UPF3A_OE_HeLa	ATF7IP2	protein_coding	protein_coding	1.84036	1.94298	1.73774	0.181374	0.264949	-0.160182	NA	0.0462875	0.092575	0	0.092575	0	-3.35861	NA	0.0287333	0.0574667	0	-0.0574667	1	0.000350454	FALSE	TRUE
isoComp_00071223	geneComp_00010518	ENST00000535850.5	ENSG00000166669.13	control	UPF3A_OE_HeLa	ATF7IP2	protein_coding	nonsense_mediated_decay	1.84036	1.94298	1.73774	0.181374	0.264949	-0.160182	NA	0.144652	0.256573	0.0327309	0.0115998	0.0327309	-2.64118	NA	0.0805833	0.135633	0.0255333	-0.1101	0.372383	0.000350454	TRUE	TRUE
isoComp_00071224	geneComp_00010518	ENST00000561932.5	ENSG00000166669.13	control	UPF3A_OE_HeLa	ATF7IP2	protein_coding	processed_transcript	1.84036	1.94298	1.73774	0.181374	0.264949	-0.160182	NA	0.0170985	0.0341969	0	0.0341969	0	-2.14395	NA	0.0106167	0.0212333	0	-0.0212333	1	0.000350454	NA	TRUE
isoComp_00071225	geneComp_00010518	ENST00000562102.5	ENSG00000166669.13	control	UPF3A_OE_HeLa	ATF7IP2	protein_coding	protein_coding	1.84036	1.94298	1.73774	0.181374	0.264949	-0.160182	NA	0.102617	0.205234	0	0.103242	0	-4.42784	NA	0.0490167	0.0980333	0	-0.0980333	0.651255	0.000350454	FALSE	TRUE
isoComp_00071226	geneComp_00010518	ENST00000562396.1	ENSG00000166669.13	control	UPF3A_OE_HeLa	ATF7IP2	protein_coding	retained_intron	1.84036	1.94298	1.73774	0.181374	0.264949	-0.160182	NA	0.171759	0.219028	0.12449	0.0355326	0.0355579	-0.76802	NA	0.0909667	0.1124	0.0695333	-0.0428667	1	0.000350454	NA	TRUE
isoComp_00071227	geneComp_00010518	ENST00000562527.5	ENSG00000166669.13	control	UPF3A_OE_HeLa	ATF7IP2	protein_coding	protein_coding	1.84036	1.94298	1.73774	0.181374	0.264949	-0.160182	NA	0.151356	0	0.302712	0	0.068827	4.96676	NA	0.0870833	0	0.174167	0.174167	0.000350454	0.000350454	FALSE	TRUE
isoComp_00071228	geneComp_00010518	ENST00000565616.1	ENSG00000166669.13	control	UPF3A_OE_HeLa	ATF7IP2	protein_coding	retained_intron	1.84036	1.94298	1.73774	0.181374	0.264949	-0.160182	NA	0.0601394	0.0482926	0.0719862	0.0267354	0.0171474	0.492068	NA	0.03215	0.0233667	0.0409333	0.0175667	1	0.000350454	NA	TRUE
isoComp_00071229	geneComp_00010518	ENST00000566316.5	ENSG00000166669.13	control	UPF3A_OE_HeLa	ATF7IP2	protein_coding	retained_intron	1.84036	1.94298	1.73774	0.181374	0.264949	-0.160182	NA	0.71097	0.767563	0.654377	0.0692069	0.141756	-0.226957	NA	0.38575	0.3984	0.3731	-0.0253	1	0.000350454	NA	TRUE
isoComp_00071230	geneComp_00010518	ENST00000568027.5	ENSG00000166669.13	control	UPF3A_OE_HeLa	ATF7IP2	protein_coding	nonsense_mediated_decay	1.84036	1.94298	1.73774	0.181374	0.264949	-0.160182	NA	0.0522868	0	0.104574	0	0.104574	3.5182	NA	0.0237667	0	0.0475333	0.0475333	1	0.000350454	TRUE	TRUE
isoComp_00071408	geneComp_00010548	ENST00000357613.8	ENSG00000166822.13	control	UPF3A_OE_HeLa	TMEM170A	protein_coding	protein_coding	2.40344	2.1806	2.62629	0.17568	0.232342	0.267182	NA	0.131257	0	0.262513	0	0.0789194	4.76826	NA	0.0503167	0	0.100633	0.100633	0.0244458	0.0244458	FALSE	FALSE
isoComp_00071409	geneComp_00010548	ENST00000561878.2	ENSG00000166822.13	control	UPF3A_OE_HeLa	TMEM170A	protein_coding	protein_coding	2.40344	2.1806	2.62629	0.17568	0.232342	0.267182	NA	1.08643	1.18164	0.991219	0.032765	0.151303	-0.251187	NA	0.462417	0.551967	0.372867	-0.1791	0.60117	0.0244458	FALSE	FALSE
isoComp_00071410	geneComp_00010548	ENST00000566980.1	ENSG00000166822.13	control	UPF3A_OE_HeLa	TMEM170A	protein_coding	protein_coding	2.40344	2.1806	2.62629	0.17568	0.232342	0.267182	NA	0.0510599	0.0337336	0.0683862	0.0337336	0.0683862	0.841858	NA	0.0216833	0.0184333	0.0249333	0.0065	1	0.0244458	FALSE	FALSE
isoComp_00071411	geneComp_00010548	ENST00000567796.1	ENSG00000166822.13	control	UPF3A_OE_HeLa	TMEM170A	protein_coding	protein_coding	2.40344	2.1806	2.62629	0.17568	0.232342	0.267182	NA	0.532623	0.246923	0.818323	0.128112	0.14389	1.68886	NA	0.208	0.1051	0.3109	0.2058	0.647866	0.0244458	FALSE	FALSE
isoComp_00071412	geneComp_00010548	ENST00000568559.1	ENSG00000166822.13	control	UPF3A_OE_HeLa	TMEM170A	protein_coding	nonsense_mediated_decay	2.40344	2.1806	2.62629	0.17568	0.232342	0.267182	NA	0.188114	0.290655	0.0855722	0.0898042	0.0855722	-1.65345	NA	0.0841667	0.129067	0.0392667	-0.0898	0.782542	0.0244458	TRUE	FALSE
isoComp_00071413	geneComp_00010548	ENST00000569276.1	ENSG00000166822.13	control	UPF3A_OE_HeLa	TMEM170A	protein_coding	protein_coding	2.40344	2.1806	2.62629	0.17568	0.232342	0.267182	NA	0.184981	0.212219	0.157743	0.0849915	0.0934543	-0.405729	NA	0.0754833	0.0947667	0.0562	-0.0385667	1	0.0244458	FALSE	FALSE
isoComp_00071414	geneComp_00010548	ENST00000569540.5	ENSG00000166822.13	control	UPF3A_OE_HeLa	TMEM170A	protein_coding	protein_coding	2.40344	2.1806	2.62629	0.17568	0.232342	0.267182	NA	0.228981	0.215432	0.242531	0.0821676	0.0645925	0.163766	NA	0.0979	0.100633	0.0951667	-0.00546667	1	0.0244458	FALSE	FALSE
isoComp_00071958	geneComp_00010643	ENST00000358896.10	ENSG00000167264.18	control	UPF3A_OE_HeLa	DUS2	protein_coding	protein_coding	5.62766	5.9758	5.27952	0.177473	0.180045	-0.178408	NA	1.11921	1.6264	0.612013	0.156896	0.0262444	-1.39551	NA	0.1946	0.273333	0.115867	-0.157467	0.00536571	0.000238544	FALSE	FALSE
isoComp_00071959	geneComp_00010643	ENST00000432752.5	ENSG00000167264.18	control	UPF3A_OE_HeLa	DUS2	protein_coding	protein_coding	5.62766	5.9758	5.27952	0.177473	0.180045	-0.178408	NA	0.0890157	0.113191	0.0648404	0.0889067	0.0401477	-0.71901	NA	0.0161833	0.0196	0.0127667	-0.00683333	1	0.000238544	FALSE	FALSE
isoComp_00071961	geneComp_00010643	ENST00000564781.1	ENSG00000167264.18	control	UPF3A_OE_HeLa	DUS2	protein_coding	protein_coding	5.62766	5.9758	5.27952	0.177473	0.180045	-0.178408	NA	0.191599	0.186868	0.19633	0.10654	0.0702707	0.067727	NA	0.03405	0.0304667	0.0376333	0.00716667	1	0.000238544	FALSE	FALSE
isoComp_00071962	geneComp_00010643	ENST00000564975.5	ENSG00000167264.18	control	UPF3A_OE_HeLa	DUS2	protein_coding	retained_intron	5.62766	5.9758	5.27952	0.177473	0.180045	-0.178408	NA	0.217671	0.231576	0.203766	0.0117186	0.0899555	-0.176447	NA	0.0384167	0.0389	0.0379333	-0.000966667	1	0.000238544	NA	FALSE
isoComp_00071963	geneComp_00010643	ENST00000565263.6	ENSG00000167264.18	control	UPF3A_OE_HeLa	DUS2	protein_coding	protein_coding	5.62766	5.9758	5.27952	0.177473	0.180045	-0.178408	NA	3.69204	3.40635	3.97772	0.188994	0.116188	0.223106	NA	0.661483	0.569167	0.7538	0.184633	0.000238544	0.000238544	FALSE	FALSE
isoComp_00071964	geneComp_00010643	ENST00000565980.1	ENSG00000167264.18	control	UPF3A_OE_HeLa	DUS2	protein_coding	retained_intron	5.62766	5.9758	5.27952	0.177473	0.180045	-0.178408	NA	0.12092	0.191325	0.050514	0.0502001	0.0131347	-1.73419	NA	0.0206833	0.0316	0.00976667	-0.0218333	0.659539	0.000238544	NA	FALSE
isoComp_00071965	geneComp_00010643	ENST00000567100.5	ENSG00000167264.18	control	UPF3A_OE_HeLa	DUS2	protein_coding	protein_coding	5.62766	5.9758	5.27952	0.177473	0.180045	-0.178408	NA	0.116361	0.172781	0.0599419	0.0298744	0.00225243	-1.38588	NA	0.0201	0.0288	0.0114	-0.0174	0.890884	0.000238544	FALSE	FALSE
isoComp_00071967	geneComp_00010643	ENST00000569289.5	ENSG00000167264.18	control	UPF3A_OE_HeLa	DUS2	protein_coding	protein_coding	5.62766	5.9758	5.27952	0.177473	0.180045	-0.178408	NA	0.0556363	0.0236941	0.0875785	0.0236941	0.0493993	1.53407	NA	0.0100667	0.00416667	0.0159667	0.0118	1	0.000238544	FALSE	FALSE
isoComp_00072454	geneComp_00010710	ENST00000326764.9	ENSG00000167615.16	control	UPF3A_OE_HeLa	LENG8	protein_coding	protein_coding	3.65201	3.75292	3.55109	0.394735	0.439749	-0.0795343	NA	0.620804	0.466405	0.775204	0.039474	0.0416854	0.72088	NA	0.176017	0.125667	0.226367	0.1007	0.582941	0.00166144	FALSE	FALSE
isoComp_00072455	geneComp_00010710	ENST00000376514.6	ENSG00000167615.16	control	UPF3A_OE_HeLa	LENG8	protein_coding	protein_coding	3.65201	3.75292	3.55109	0.394735	0.439749	-0.0795343	NA	0.498951	0.2292	0.768702	0.00953898	0.0661979	1.70286	NA	0.140683	0.0623667	0.219	0.156633	0.00166144	0.00166144	FALSE	FALSE
isoComp_00072456	geneComp_00010710	ENST00000436479.1	ENSG00000167615.16	control	UPF3A_OE_HeLa	LENG8	protein_coding	protein_coding	3.65201	3.75292	3.55109	0.394735	0.439749	-0.0795343	NA	0.0589554	0.117911	0	0.117911	0	-3.67707	NA	0.0145333	0.0290667	0	-0.0290667	1	0.00166144	FALSE	FALSE
isoComp_00072457	geneComp_00010710	ENST00000439657.5	ENSG00000167615.16	control	UPF3A_OE_HeLa	LENG8	protein_coding	protein_coding	3.65201	3.75292	3.55109	0.394735	0.439749	-0.0795343	NA	1.43869	1.50568	1.3717	0.207532	0.147624	-0.133518	NA	0.393933	0.398133	0.389733	-0.0084	1	0.00166144	FALSE	FALSE
isoComp_00072458	geneComp_00010710	ENST00000443957.5	ENSG00000167615.16	control	UPF3A_OE_HeLa	LENG8	protein_coding	protein_coding	3.65201	3.75292	3.55109	0.394735	0.439749	-0.0795343	NA	0.0391479	0.0237659	0.05453	0.0237659	0.05453	0.934401	NA	0.01295	0.00586667	0.0200333	0.0141667	1	0.00166144	FALSE	FALSE
isoComp_00072459	geneComp_00010710	ENST00000462541.1	ENSG00000167615.16	control	UPF3A_OE_HeLa	LENG8	protein_coding	retained_intron	3.65201	3.75292	3.55109	0.394735	0.439749	-0.0795343	NA	0.0468884	0.0381749	0.0556019	0.0381749	0.0556019	0.445457	NA	0.0111	0.00903333	0.0131667	0.00413333	1	0.00166144	NA	FALSE
isoComp_00072460	geneComp_00010710	ENST00000610347.1	ENSG00000167615.16	control	UPF3A_OE_HeLa	LENG8	protein_coding	protein_coding	3.65201	3.75292	3.55109	0.394735	0.439749	-0.0795343	NA	0.79879	1.07223	0.525348	0.0798007	0.272454	-1.01546	NA	0.210333	0.288967	0.1317	-0.157267	0.944904	0.00166144	FALSE	FALSE
isoComp_00072461	geneComp_00010710	ENST00000616932.4	ENSG00000167615.16	control	UPF3A_OE_HeLa	LENG8	protein_coding	protein_coding	3.65201	3.75292	3.55109	0.394735	0.439749	-0.0795343	NA	0.149776	0.299551	0	0.065608	0	-4.95211	NA	0.0404667	0.0809333	0	-0.0809333	0.00376212	0.00166144	FALSE	FALSE
isoComp_00073421	geneComp_00010852	ENST00000370570.6	ENSG00000168216.13	control	UPF3A_OE_HeLa	LMBRD1	protein_coding	protein_coding	11.1091	11.0445	11.1738	0.211625	0.442564	0.0167773	NA	1.83927	3.67854	0	0.619932	0	-8.52691	NA	0.1656	0.3312	0	-0.3312	4.76709e-27	4.76709e-27	FALSE	FALSE
isoComp_00073422	geneComp_00010852	ENST00000647650.1	ENSG00000168216.13	control	UPF3A_OE_HeLa	LMBRD1	protein_coding	nonsense_mediated_decay	11.1091	11.0445	11.1738	0.211625	0.442564	0.0167773	NA	3.26992	3.64385	2.89598	0.706543	0.362944	-0.330394	NA	0.297383	0.332533	0.262233	-0.0703	1	4.76709e-27	TRUE	FALSE
isoComp_00073426	geneComp_00010852	ENST00000648265.1	ENSG00000168216.13	control	UPF3A_OE_HeLa	LMBRD1	protein_coding	processed_transcript	11.1091	11.0445	11.1738	0.211625	0.442564	0.0167773	NA	1.87314	1.16445	2.58182	0.249875	0.832616	1.14198	NA	0.1664	0.105533	0.227267	0.121733	0.7056	4.76709e-27	NA	FALSE
isoComp_00073427	geneComp_00010852	ENST00000648303.1	ENSG00000168216.13	control	UPF3A_OE_HeLa	LMBRD1	protein_coding	nonsense_mediated_decay	11.1091	11.0445	11.1738	0.211625	0.442564	0.0167773	NA	0.655567	0.697973	0.613161	0.213276	0.360012	-0.18409	NA	0.05935	0.0627667	0.0559333	-0.00683333	1	4.76709e-27	TRUE	FALSE
isoComp_00073429	geneComp_00010852	ENST00000649011.1	ENSG00000168216.13	control	UPF3A_OE_HeLa	LMBRD1	protein_coding	protein_coding	11.1091	11.0445	11.1738	0.211625	0.442564	0.0167773	NA	0.163642	0	0.327285	0	0.327285	5.07589	NA	0.0137667	0	0.0275333	0.0275333	1	4.76709e-27	FALSE	FALSE
isoComp_00073435	geneComp_00010852	ENST00000649795.1	ENSG00000168216.13	control	UPF3A_OE_HeLa	LMBRD1	protein_coding	nonsense_mediated_decay	11.1091	11.0445	11.1738	0.211625	0.442564	0.0167773	NA	1.01389	0.838362	1.18942	0.463695	0.262948	0.499585	NA	0.0899833	0.0747667	0.1052	0.0304333	1	4.76709e-27	TRUE	FALSE
isoComp_00073436	geneComp_00010852	ENST00000649934.3	ENSG00000168216.13	control	UPF3A_OE_HeLa	LMBRD1	protein_coding	protein_coding	11.1091	11.0445	11.1738	0.211625	0.442564	0.0167773	NA	0.129167	0.149761	0.108572	0.0200683	0.0123625	-0.430154	NA	0.0116667	0.0136333	0.0097	-0.00393333	1	4.76709e-27	FALSE	FALSE
isoComp_00073437	geneComp_00010852	ENST00000650043.1	ENSG00000168216.13	control	UPF3A_OE_HeLa	LMBRD1	protein_coding	processed_transcript	11.1091	11.0445	11.1738	0.211625	0.442564	0.0167773	NA	1.62747	0.237154	3.01779	0.237154	0.149565	3.61478	NA	0.1469	0.0219667	0.271833	0.249867	0.112365	4.76709e-27	NA	FALSE
isoComp_00074293	geneComp_00010989	ENST00000303277.6	ENSG00000168936.11	control	UPF3A_OE_HeLa	TMEM129	protein_coding	protein_coding	3.35788	3.59948	3.11627	0.137964	0.111527	-0.207351	NA	0.333239	0.0625512	0.603926	0.03245	0.0629199	3.08099	NA	0.104983	0.0171667	0.1928	0.175633	1.77184e-06	1.77184e-06	FALSE	FALSE
isoComp_00074294	geneComp_00010989	ENST00000382936.8	ENSG00000168936.11	control	UPF3A_OE_HeLa	TMEM129	protein_coding	protein_coding	3.35788	3.59948	3.11627	0.137964	0.111527	-0.207351	NA	2.20332	2.70378	1.70286	0.108409	0.019181	-0.663895	NA	0.649817	0.751367	0.548267	-0.2031	0.00726611	1.77184e-06	FALSE	FALSE
isoComp_00074295	geneComp_00010989	ENST00000476253.1	ENSG00000168936.11	control	UPF3A_OE_HeLa	TMEM129	protein_coding	retained_intron	3.35788	3.59948	3.11627	0.137964	0.111527	-0.207351	NA	0.446547	0.507072	0.386022	0.0769769	0.110734	-0.384785	NA	0.131067	0.1405	0.121633	-0.0188667	1	1.77184e-06	NA	FALSE
isoComp_00074296	geneComp_00010989	ENST00000480360.1	ENSG00000168936.11	control	UPF3A_OE_HeLa	TMEM129	protein_coding	nonsense_mediated_decay	3.35788	3.59948	3.11627	0.137964	0.111527	-0.207351	NA	0.241072	0.204149	0.277995	0.0436936	0.100924	0.42743	NA	0.07355	0.0561	0.091	0.0349	1	1.77184e-06	TRUE	FALSE
isoComp_00074297	geneComp_00010989	ENST00000536901.1	ENSG00000168936.11	control	UPF3A_OE_HeLa	TMEM129	protein_coding	protein_coding	3.35788	3.59948	3.11627	0.137964	0.111527	-0.207351	NA	0.133702	0.121937	0.145466	0.121937	0.0787903	0.236748	NA	0.04055	0.0348667	0.0462333	0.0113667	1	1.77184e-06	FALSE	FALSE
isoComp_00074453	geneComp_00011015	ENST00000351487.5	ENSG00000169062.15	control	UPF3A_OE_HeLa	UPF3A	protein_coding	protein_coding	96.7945	10.7895	182.799	0.260959	2.14636	4.08131	NA	1.22293	2.13346	0.312407	0.289221	0.312407	-2.73299	NA	0.0999833	0.198267	0.0017	-0.196567	0.00162344	8.20789e-55	FALSE	FALSE
isoComp_00074454	geneComp_00011015	ENST00000375299.8	ENSG00000169062.15	control	UPF3A_OE_HeLa	UPF3A	protein_coding	protein_coding	96.7945	10.7895	182.799	0.260959	2.14636	4.08131	NA	51.9609	4.02778	99.894	0.174354	1.93805	4.62891	NA	0.460367	0.3742	0.546533	0.172333	1.11317e-06	8.20789e-55	FALSE	FALSE
isoComp_00074455	geneComp_00011015	ENST00000474056.5	ENSG00000169062.15	control	UPF3A_OE_HeLa	UPF3A	protein_coding	processed_transcript	96.7945	10.7895	182.799	0.260959	2.14636	4.08131	NA	2.91036	0.32318	5.49755	0.121952	0.634497	4.04703	NA	0.0299333	0.0298	0.0300667	0.000266667	1	8.20789e-55	NA	FALSE
isoComp_00074456	geneComp_00011015	ENST00000475218.2	ENSG00000169062.15	control	UPF3A_OE_HeLa	UPF3A	protein_coding	processed_transcript	96.7945	10.7895	182.799	0.260959	2.14636	4.08131	NA	0.31264	0.379538	0.245742	0.271247	0.0122713	-0.607076	NA	0.0177167	0.0341	0.00133333	-0.0327667	0.407698	8.20789e-55	NA	FALSE
isoComp_00074458	geneComp_00011015	ENST00000480362.5	ENSG00000169062.15	control	UPF3A_OE_HeLa	UPF3A	protein_coding	processed_transcript	96.7945	10.7895	182.799	0.260959	2.14636	4.08131	NA	0.707752	0.206433	1.20907	0.0782832	0.285262	2.49379	NA	0.0127167	0.0188	0.00663333	-0.0121667	0.549489	8.20789e-55	NA	FALSE
isoComp_00074459	geneComp_00011015	ENST00000484246.5	ENSG00000169062.15	control	UPF3A_OE_HeLa	UPF3A	protein_coding	processed_transcript	96.7945	10.7895	182.799	0.260959	2.14636	4.08131	NA	24.1647	0.112653	48.2168	0.0598365	2.34107	8.61911	NA	0.13715	0.0107333	0.263567	0.252833	8.20789e-55	8.20789e-55	NA	FALSE
isoComp_00074460	geneComp_00011015	ENST00000492270.1	ENSG00000169062.15	control	UPF3A_OE_HeLa	UPF3A	protein_coding	protein_coding	96.7945	10.7895	182.799	0.260959	2.14636	4.08131	NA	12.8699	1.59892	24.1409	0.0129371	1.28186	3.90792	NA	0.14025	0.1483	0.1322	-0.0161	1	8.20789e-55	FALSE	FALSE
isoComp_00074461	geneComp_00011015	ENST00000493727.5	ENSG00000169062.15	control	UPF3A_OE_HeLa	UPF3A	protein_coding	processed_transcript	96.7945	10.7895	182.799	0.260959	2.14636	4.08131	NA	0.627874	0.412817	0.842931	0.131883	0.4481	1.0124	NA	0.0214833	0.0383	0.00466667	-0.0336333	0.634514	8.20789e-55	NA	FALSE
isoComp_00074462	geneComp_00011015	ENST00000618700.4	ENSG00000169062.15	control	UPF3A_OE_HeLa	UPF3A	protein_coding	retained_intron	96.7945	10.7895	182.799	0.260959	2.14636	4.08131	NA	1.00968	0.612513	1.40684	0.0961973	0.315255	1.18651	NA	0.0321167	0.0565333	0.0077	-0.0488333	5.22581e-07	8.20789e-55	NA	FALSE
isoComp_00074463	geneComp_00011015	ENST00000619079.1	ENSG00000169062.15	control	UPF3A_OE_HeLa	UPF3A	protein_coding	retained_intron	96.7945	10.7895	182.799	0.260959	2.14636	4.08131	NA	0.76924	0.813693	0.724788	0.0647735	0.0344927	-0.164778	NA	0.0395833	0.0752	0.00396667	-0.0712333	7.44973e-36	8.20789e-55	NA	FALSE
isoComp_00074598	geneComp_00011041	ENST00000307471.8	ENSG00000169193.12	control	UPF3A_OE_HeLa	CCDC126	protein_coding	protein_coding	3.29748	3.54474	3.05022	0.171032	0.459548	-0.216108	NA	1.21802	1.34216	1.09389	0.332068	0.329454	-0.292668	NA	0.3622	0.379733	0.344667	-0.0350667	1	0.00193466	FALSE	FALSE
isoComp_00074599	geneComp_00011041	ENST00000409765.5	ENSG00000169193.12	control	UPF3A_OE_HeLa	CCDC126	protein_coding	protein_coding	3.29748	3.54474	3.05022	0.171032	0.459548	-0.216108	NA	0.744879	0.703915	0.785843	0.397607	0.2023	0.15673	NA	0.244183	0.196367	0.292	0.0956333	1	0.00193466	FALSE	FALSE
isoComp_00074600	geneComp_00011041	ENST00000410069.1	ENSG00000169193.12	control	UPF3A_OE_HeLa	CCDC126	protein_coding	protein_coding	3.29748	3.54474	3.05022	0.171032	0.459548	-0.216108	NA	0.18661	0.208715	0.164505	0.208715	0.164505	-0.325785	NA	0.0530333	0.0630333	0.0430333	-0.02	1	0.00193466	FALSE	FALSE
isoComp_00074601	geneComp_00011041	ENST00000448353.5	ENSG00000169193.12	control	UPF3A_OE_HeLa	CCDC126	protein_coding	protein_coding	3.29748	3.54474	3.05022	0.171032	0.459548	-0.216108	NA	0.263023	0.0579781	0.468067	0.0297829	0.0165391	2.81407	NA	0.0886167	0.0171333	0.1601	0.142967	0.00193466	0.00193466	FALSE	FALSE
isoComp_00074602	geneComp_00011041	ENST00000472407.5	ENSG00000169193.12	control	UPF3A_OE_HeLa	CCDC126	protein_coding	retained_intron	3.29748	3.54474	3.05022	0.171032	0.459548	-0.216108	NA	0.203363	0.406727	0	0.203723	0	-5.38103	NA	0.0556167	0.111233	0	-0.111233	0.651255	0.00193466	NA	FALSE
isoComp_00074603	geneComp_00011041	ENST00000484553.5	ENSG00000169193.12	control	UPF3A_OE_HeLa	CCDC126	protein_coding	processed_transcript	3.29748	3.54474	3.05022	0.171032	0.459548	-0.216108	NA	0.499871	0.621736	0.378005	0.0977631	0.181666	-0.703249	NA	0.14355	0.174133	0.112967	-0.0611667	1	0.00193466	NA	FALSE
isoComp_00074604	geneComp_00011041	ENST00000485233.1	ENSG00000169193.12	control	UPF3A_OE_HeLa	CCDC126	protein_coding	retained_intron	3.29748	3.54474	3.05022	0.171032	0.459548	-0.216108	NA	0.148038	0.180895	0.115181	0.0976687	0.0626165	-0.608758	NA	0.0422	0.0516	0.0328	-0.0188	1	0.00193466	NA	FALSE
isoComp_00074605	geneComp_00011041	ENST00000486109.1	ENSG00000169193.12	control	UPF3A_OE_HeLa	CCDC126	protein_coding	processed_transcript	3.29748	3.54474	3.05022	0.171032	0.459548	-0.216108	NA	0.0336789	0.0226221	0.0447357	0.0226221	0.0447357	0.74663	NA	0.01065	0.00683333	0.0144667	0.00763333	1	0.00193466	NA	FALSE
isoComp_00077208	geneComp_00011531	ENST00000302342.3	ENSG00000171940.13	control	UPF3A_OE_HeLa	ZNF217	protein_coding	protein_coding	3.68376	4.0913	3.27623	0.261389	0.157044	-0.319649	NA	0.611141	1.22228	0	0.183535	0	-6.94519	NA	0.153367	0.306733	0	-0.306733	2.01118e-09	2.01118e-09	FALSE	FALSE
isoComp_00077209	geneComp_00011531	ENST00000371471.6	ENSG00000171940.13	control	UPF3A_OE_HeLa	ZNF217	protein_coding	protein_coding	3.68376	4.0913	3.27623	0.261389	0.157044	-0.319649	NA	2.49938	2.10863	2.89014	0.274258	0.105412	0.452992	NA	0.69745	0.511533	0.883367	0.371833	2.62217e-09	2.01118e-09	FALSE	FALSE
isoComp_00077210	geneComp_00011531	ENST00000437222.1	ENSG00000171940.13	control	UPF3A_OE_HeLa	ZNF217	protein_coding	protein_coding	3.68376	4.0913	3.27623	0.261389	0.157044	-0.319649	NA	0.292516	0.421862	0.163169	0.0808433	0.051168	-1.31839	NA	0.0762	0.1023	0.0501	-0.0522	0.886871	2.01118e-09	FALSE	FALSE
isoComp_00077211	geneComp_00011531	ENST00000540425.1	ENSG00000171940.13	control	UPF3A_OE_HeLa	ZNF217	protein_coding	processed_transcript	3.68376	4.0913	3.27623	0.261389	0.157044	-0.319649	NA	0.280721	0.338526	0.222917	0.138351	0.0613069	-0.581454	NA	0.0729667	0.0794	0.0665333	-0.0128667	1	2.01118e-09	NA	FALSE
isoComp_00078067	geneComp_00011685	ENST00000310015.11	ENSG00000172845.15	control	UPF3A_OE_HeLa	SP3	protein_coding	protein_coding	18.6189	19.2965	17.9413	0.523131	1.57412	-0.104996	NA	0.701765	0.737229	0.666301	0.0450192	0.0739011	-0.143885	NA	0.0375667	0.0381667	0.0369667	-0.0012	1	0.000557515	FALSE	FALSE
isoComp_00078068	geneComp_00011685	ENST00000416195.1	ENSG00000172845.15	control	UPF3A_OE_HeLa	SP3	protein_coding	protein_coding	18.6189	19.2965	17.9413	0.523131	1.57412	-0.104996	NA	6.17438	5.09765	7.25112	0.583847	0.947605	0.507533	NA	0.332683	0.2645	0.400867	0.136367	0.0899805	0.000557515	FALSE	FALSE
isoComp_00078069	geneComp_00011685	ENST00000418194.6	ENSG00000172845.15	control	UPF3A_OE_HeLa	SP3	protein_coding	protein_coding	18.6189	19.2965	17.9413	0.523131	1.57412	-0.104996	NA	9.91374	12.0924	7.73503	0.690599	0.820092	-0.643956	NA	0.528133	0.6265	0.429767	-0.196733	0.000557515	0.000557515	FALSE	FALSE
isoComp_00078071	geneComp_00011685	ENST00000465379.1	ENSG00000172845.15	control	UPF3A_OE_HeLa	SP3	protein_coding	retained_intron	18.6189	19.2965	17.9413	0.523131	1.57412	-0.104996	NA	0.43273	0.488585	0.376875	0.0547638	0.109147	-0.365971	NA	0.0227833	0.0253333	0.0202333	-0.0051	1	0.000557515	NA	FALSE
isoComp_00078072	geneComp_00011685	ENST00000483084.1	ENSG00000172845.15	control	UPF3A_OE_HeLa	SP3	protein_coding	processed_transcript	18.6189	19.2965	17.9413	0.523131	1.57412	-0.104996	NA	0.303209	0.356093	0.250326	0.105783	0.0642659	-0.491887	NA	0.0165667	0.0187	0.0144333	-0.00426667	1	0.000557515	NA	FALSE
isoComp_00078073	geneComp_00011685	ENST00000490182.1	ENSG00000172845.15	control	UPF3A_OE_HeLa	SP3	protein_coding	processed_transcript	18.6189	19.2965	17.9413	0.523131	1.57412	-0.104996	NA	0.780488	0.465407	1.09557	0.238695	0.122551	1.21755	NA	0.0435333	0.0236667	0.0634	0.0397333	0.927256	0.000557515	NA	FALSE
isoComp_00078074	geneComp_00011685	ENST00000640958.1	ENSG00000172845.15	control	UPF3A_OE_HeLa	SP3	protein_coding	protein_coding	18.6189	19.2965	17.9413	0.523131	1.57412	-0.104996	NA	0.151802	0	0.303605	0	0.303605	4.97088	NA	0.0102167	0	0.0204333	0.0204333	1	0.000557515	FALSE	FALSE
isoComp_00079416	geneComp_00011921	ENST00000400436.6	ENSG00000174365.20	control	UPF3A_OE_HeLa	SNHG11	lncRNA	retained_intron	3.09748	2.85107	3.34389	0.103955	0.142846	0.229279	NA	0.174982	0.261013	0.0889521	0.131419	0.0889521	-1.45356	NA	0.0578833	0.09	0.0257667	-0.0642333	1	1.68092e-05	NA	FALSE
isoComp_00079417	geneComp_00011921	ENST00000418383.2	ENSG00000174365.20	control	UPF3A_OE_HeLa	SNHG11	lncRNA	retained_intron	3.09748	2.85107	3.34389	0.103955	0.142846	0.229279	NA	0.0371496	0.0742992	0	0.0501091	0	-3.07552	NA	0.0124833	0.0249667	0	-0.0249667	0.786294	1.68092e-05	NA	FALSE
isoComp_00079418	geneComp_00011921	ENST00000421599.5	ENSG00000174365.20	control	UPF3A_OE_HeLa	SNHG11	lncRNA	lncRNA	3.09748	2.85107	3.34389	0.103955	0.142846	0.229279	NA	0.137639	0.10283	0.172447	0.0605328	0.0865234	0.693331	NA	0.0443833	0.0363	0.0524667	0.0161667	1	1.68092e-05	NA	FALSE
isoComp_00079423	geneComp_00011921	ENST00000453698.6	ENSG00000174365.20	control	UPF3A_OE_HeLa	SNHG11	lncRNA	retained_intron	3.09748	2.85107	3.34389	0.103955	0.142846	0.229279	NA	0.122092	0.0907193	0.153464	0.0907193	0.153464	0.698634	NA	0.0386833	0.0329	0.0444667	0.0115667	1	1.68092e-05	NA	FALSE
isoComp_00079424	geneComp_00011921	ENST00000483342.6	ENSG00000174365.20	control	UPF3A_OE_HeLa	SNHG11	lncRNA	retained_intron	3.09748	2.85107	3.34389	0.103955	0.142846	0.229279	NA	0.227662	0	0.455324	0	0.0673966	5.54016	NA	0.0680667	0	0.136133	0.136133	1.68092e-05	1.68092e-05	NA	FALSE
isoComp_00079427	geneComp_00011921	ENST00000656815.1	ENSG00000174365.20	control	UPF3A_OE_HeLa	SNHG11	lncRNA	lncRNA	3.09748	2.85107	3.34389	0.103955	0.142846	0.229279	NA	0.873223	1.08763	0.658821	0.128139	0.338927	-0.714694	NA	0.286917	0.3845	0.189333	-0.195167	1	1.68092e-05	NA	FALSE
isoComp_00079429	geneComp_00011921	ENST00000657911.1	ENSG00000174365.20	control	UPF3A_OE_HeLa	SNHG11	lncRNA	lncRNA	3.09748	2.85107	3.34389	0.103955	0.142846	0.229279	NA	0.478388	0.354264	0.602512	0.0620536	0.162304	0.749756	NA	0.152733	0.123667	0.1818	0.0581333	1	1.68092e-05	NA	FALSE
isoComp_00079430	geneComp_00011921	ENST00000660281.1	ENSG00000174365.20	control	UPF3A_OE_HeLa	SNHG11	lncRNA	lncRNA	3.09748	2.85107	3.34389	0.103955	0.142846	0.229279	NA	0.115131	0.132467	0.0977962	0.132467	0.0977962	-0.402317	NA	0.0399833	0.0480333	0.0319333	-0.0161	1	1.68092e-05	NA	FALSE
isoComp_00079431	geneComp_00011921	ENST00000661378.1	ENSG00000174365.20	control	UPF3A_OE_HeLa	SNHG11	lncRNA	lncRNA	3.09748	2.85107	3.34389	0.103955	0.142846	0.229279	NA	0.20197	0.0980078	0.305933	0.0980078	0.0448776	1.54848	NA	0.0633667	0.0355333	0.0912	0.0556667	0.894591	1.68092e-05	NA	FALSE
isoComp_00079432	geneComp_00011921	ENST00000663763.1	ENSG00000174365.20	control	UPF3A_OE_HeLa	SNHG11	lncRNA	lncRNA	3.09748	2.85107	3.34389	0.103955	0.142846	0.229279	NA	0.0650745	0	0.130149	0	0.104584	3.80889	NA	0.01885	0	0.0377	0.0377	0.937805	1.68092e-05	NA	FALSE
isoComp_00079433	geneComp_00011921	ENST00000669083.1	ENSG00000174365.20	control	UPF3A_OE_HeLa	SNHG11	lncRNA	lncRNA	3.09748	2.85107	3.34389	0.103955	0.142846	0.229279	NA	0.0568441	0.0181263	0.095562	0.0181263	0.0628539	1.9081	NA	0.0184333	0.00656667	0.0303	0.0237333	1	1.68092e-05	NA	FALSE
isoComp_00079434	geneComp_00011921	ENST00000669976.1	ENSG00000174365.20	control	UPF3A_OE_HeLa	SNHG11	lncRNA	lncRNA	3.09748	2.85107	3.34389	0.103955	0.142846	0.229279	NA	0.287042	0.349211	0.224872	0.0619604	0.127124	-0.61296	NA	0.0950667	0.122067	0.0680667	-0.054	1	1.68092e-05	NA	FALSE
isoComp_00079435	geneComp_00011921	ENST00000670898.1	ENSG00000174365.20	control	UPF3A_OE_HeLa	SNHG11	lncRNA	retained_intron	3.09748	2.85107	3.34389	0.103955	0.142846	0.229279	NA	0.204753	0.158905	0.2506	0.130982	0.126135	0.625626	NA	0.0647833	0.0527	0.0768667	0.0241667	1	1.68092e-05	NA	FALSE
isoComp_00080592	geneComp_00012115	ENST00000311895.8	ENSG00000175595.15	control	UPF3A_OE_HeLa	ERCC4	protein_coding	protein_coding	3.09556	2.62872	3.56239	0.159213	0.168362	0.437052	NA	1.73743	1.83915	1.63571	0.0705401	0.0719229	-0.168154	NA	0.58145	0.703567	0.459333	-0.244233	0.00563802	0.00563802	FALSE	FALSE
isoComp_00080594	geneComp_00012115	ENST00000573018.1	ENSG00000175595.15	control	UPF3A_OE_HeLa	ERCC4	protein_coding	retained_intron	3.09556	2.62872	3.56239	0.159213	0.168362	0.437052	NA	0.13907	0.041188	0.236953	0.041188	0.0315164	2.27036	NA	0.0418167	0.0160333	0.0676	0.0515667	0.728285	0.00563802	NA	FALSE
isoComp_00080595	geneComp_00012115	ENST00000574781.1	ENSG00000175595.15	control	UPF3A_OE_HeLa	ERCC4	protein_coding	processed_transcript	3.09556	2.62872	3.56239	0.159213	0.168362	0.437052	NA	0.131948	0.0648114	0.199085	0.0350527	0.131517	1.48276	NA	0.0395667	0.0264	0.0527333	0.0263333	1	0.00563802	NA	FALSE
isoComp_00080596	geneComp_00012115	ENST00000575156.5	ENSG00000175595.15	control	UPF3A_OE_HeLa	ERCC4	protein_coding	protein_coding	3.09556	2.62872	3.56239	0.159213	0.168362	0.437052	NA	0.0933734	0.102978	0.0837684	0.0342848	0.00810905	-0.268873	NA	0.0320833	0.0403333	0.0238333	-0.0165	1	0.00563802	FALSE	FALSE
isoComp_00080597	geneComp_00012115	ENST00000576348.1	ENSG00000175595.15	control	UPF3A_OE_HeLa	ERCC4	protein_coding	retained_intron	3.09556	2.62872	3.56239	0.159213	0.168362	0.437052	NA	0.985896	0.580588	1.3912	0.242512	0.0564175	1.24644	NA	0.303033	0.2136	0.392467	0.178867	0.6936	0.00563802	NA	FALSE
isoComp_00082722	geneComp_00012566	ENST00000314622.9	ENSG00000178694.10	control	UPF3A_OE_HeLa	NSUN3	protein_coding	protein_coding	3.66191	4.01983	3.30399	0.243029	0.124828	-0.282151	NA	1.46743	1.44679	1.48807	0.0399352	0.128648	0.0403117	NA	0.4051	0.361433	0.448767	0.0873333	0.835673	0.0136576	FALSE	FALSE
isoComp_00082723	geneComp_00012566	ENST00000461625.1	ENSG00000178694.10	control	UPF3A_OE_HeLa	NSUN3	protein_coding	processed_transcript	3.66191	4.01983	3.30399	0.243029	0.124828	-0.282151	NA	0.1236	0.12431	0.122891	0.12431	0.122891	-0.0153302	NA	0.0321	0.0276333	0.0365667	0.00893333	1	0.0136576	NA	FALSE
isoComp_00082724	geneComp_00012566	ENST00000468555.1	ENSG00000178694.10	control	UPF3A_OE_HeLa	NSUN3	protein_coding	processed_transcript	3.66191	4.01983	3.30399	0.243029	0.124828	-0.282151	NA	0.0400248	0.0800497	0	0.0450175	0	-3.17072	NA	0.0105167	0.0210333	0	-0.0210333	0.938637	0.0136576	NA	FALSE
isoComp_00082725	geneComp_00012566	ENST00000476588.5	ENSG00000178694.10	control	UPF3A_OE_HeLa	NSUN3	protein_coding	retained_intron	3.66191	4.01983	3.30399	0.243029	0.124828	-0.282151	NA	0.939655	0.841178	1.03813	0.0522281	0.0688437	0.300286	NA	0.262083	0.2097	0.314467	0.104767	0.64754	0.0136576	NA	FALSE
isoComp_00082726	geneComp_00012566	ENST00000477077.1	ENSG00000178694.10	control	UPF3A_OE_HeLa	NSUN3	protein_coding	processed_transcript	3.66191	4.01983	3.30399	0.243029	0.124828	-0.282151	NA	0.473118	0.520049	0.426188	0.0826046	0.0477221	-0.281175	NA	0.129467	0.129433	0.1295	6.66667e-05	1	0.0136576	NA	FALSE
isoComp_00082727	geneComp_00012566	ENST00000483378.1	ENSG00000178694.10	control	UPF3A_OE_HeLa	NSUN3	protein_coding	nonsense_mediated_decay	3.66191	4.01983	3.30399	0.243029	0.124828	-0.282151	NA	0.478404	0.841969	0.114838	0.0757863	0.0597953	-2.77074	NA	0.123333	0.2111	0.0355667	-0.175533	0.0136576	0.0136576	TRUE	FALSE
isoComp_00082728	geneComp_00012566	ENST00000485793.5	ENSG00000178694.10	control	UPF3A_OE_HeLa	NSUN3	protein_coding	processed_transcript	3.66191	4.01983	3.30399	0.243029	0.124828	-0.282151	NA	0.100517	0.0871677	0.113866	0.059273	0.0331359	0.350235	NA	0.0277333	0.0203667	0.0351	0.0147333	1	0.0136576	NA	FALSE
isoComp_00083758	geneComp_00012781	ENST00000270457.8	ENSG00000180257.13	control	UPF3A_OE_HeLa	ZNF816	protein_coding	protein_coding	1.70677	1.58297	1.83057	0.181794	0.157871	0.208429	NA	0.0844393	0.0898512	0.0790273	0.0898512	0.0402131	-0.165532	NA	0.04865	0.0575333	0.0397667	-0.0177667	1	0.00748214	FALSE	FALSE
isoComp_00083760	geneComp_00012781	ENST00000357666.8	ENSG00000180257.13	control	UPF3A_OE_HeLa	ZNF816	protein_coding	protein_coding	1.70677	1.58297	1.83057	0.181794	0.157871	0.208429	NA	0.276728	0.291372	0.262083	0.0665563	0.0919865	-0.147499	NA	0.168467	0.191833	0.1451	-0.0467333	1	0.00748214	FALSE	FALSE
isoComp_00083761	geneComp_00012781	ENST00000438970.6	ENSG00000180257.13	control	UPF3A_OE_HeLa	ZNF816	protein_coding	protein_coding	1.70677	1.58297	1.83057	0.181794	0.157871	0.208429	NA	0.0309094	0	0.0618189	0	0.0618189	2.84436	NA	0.0204	0	0.0408	0.0408	1	0.00748214	FALSE	FALSE
isoComp_00083762	geneComp_00012781	ENST00000444460.6	ENSG00000180257.13	control	UPF3A_OE_HeLa	ZNF816	protein_coding	protein_coding	1.70677	1.58297	1.83057	0.181794	0.157871	0.208429	NA	1.0409	1.00892	1.07288	0.101899	0.160085	0.0878389	NA	0.615133	0.641833	0.588433	-0.0534	1	0.00748214	FALSE	FALSE
isoComp_00083763	geneComp_00012781	ENST00000457013.6	ENSG00000180257.13	control	UPF3A_OE_HeLa	ZNF816	protein_coding	protein_coding	1.70677	1.58297	1.83057	0.181794	0.157871	0.208429	NA	0.169141	0	0.338281	0	0.122877	5.12218	NA	0.0888	0	0.1776	0.1776	0.00748214	0.00748214	FALSE	FALSE
isoComp_00083764	geneComp_00012781	ENST00000535506.5	ENSG00000180257.13	control	UPF3A_OE_HeLa	ZNF816	protein_coding	protein_coding	1.70677	1.58297	1.83057	0.181794	0.157871	0.208429	NA	0.0964175	0.192835	0	0.14995	0	-4.34223	NA	0.0544167	0.108833	0	-0.108833	0.752799	0.00748214	FALSE	FALSE
isoComp_00084162	geneComp_00012882	ENST00000317378.5	ENSG00000181029.9	control	UPF3A_OE_HeLa	TRAPPC5	protein_coding	protein_coding	58.7863	58.7706	58.8021	0.585913	4.19307	0.000774093	NA	14.0291	13.7946	14.2635	2.01361	1.39695	0.0481972	NA	0.23895	0.234467	0.243433	0.00896667	1	0.0103888	FALSE	FALSE
isoComp_00084163	geneComp_00012882	ENST00000426877.2	ENSG00000181029.9	control	UPF3A_OE_HeLa	TRAPPC5	protein_coding	protein_coding	58.7863	58.7706	58.8021	0.585913	4.19307	0.000774093	NA	24.2203	20.9996	27.441	2.18755	2.78672	0.385813	NA	0.41195	0.358033	0.465867	0.107833	0.660589	0.0103888	FALSE	FALSE
isoComp_00084164	geneComp_00012882	ENST00000595985.1	ENSG00000181029.9	control	UPF3A_OE_HeLa	TRAPPC5	protein_coding	protein_coding	58.7863	58.7706	58.8021	0.585913	4.19307	0.000774093	NA	20.2013	23.6674	16.7352	1.79268	1.24514	-0.499764	NA	0.343417	0.402233	0.2846	-0.117633	0.0103888	0.0103888	FALSE	FALSE
isoComp_00084193	geneComp_00012886	ENST00000361193.8	ENSG00000181045.15	control	UPF3A_OE_HeLa	SLC26A11	protein_coding	protein_coding	2.52807	2.64609	2.41006	0.218422	0.176493	-0.134262	NA	1.55776	1.40164	1.71388	0.0632617	0.0254159	0.288288	NA	0.626667	0.536033	0.7173	0.181267	0.570998	0.024754	FALSE	FALSE
isoComp_00084194	geneComp_00012886	ENST00000411502.7	ENSG00000181045.15	control	UPF3A_OE_HeLa	SLC26A11	protein_coding	protein_coding	2.52807	2.64609	2.41006	0.218422	0.176493	-0.134262	NA	0.140506	0.281013	0	0.0773717	0	-4.86301	NA	0.0558667	0.111733	0	-0.111733	0.024754	0.024754	FALSE	FALSE
isoComp_00084195	geneComp_00012886	ENST00000571215.1	ENSG00000181045.15	control	UPF3A_OE_HeLa	SLC26A11	protein_coding	protein_coding	2.52807	2.64609	2.41006	0.218422	0.176493	-0.134262	NA	0.0548865	0.0661499	0.0436232	0.0661499	0.0436232	-0.505985	NA	0.0221167	0.0283333	0.0159	-0.0124333	1	0.024754	FALSE	FALSE
isoComp_00084196	geneComp_00012886	ENST00000571564.5	ENSG00000181045.15	control	UPF3A_OE_HeLa	SLC26A11	protein_coding	processed_transcript	2.52807	2.64609	2.41006	0.218422	0.176493	-0.134262	NA	0.0272724	0.0335775	0.0209673	0.0178719	0.0209673	-0.49284	NA	0.01145	0.0139333	0.00896667	-0.00496667	1	0.024754	NA	FALSE
isoComp_00084197	geneComp_00012886	ENST00000571602.5	ENSG00000181045.15	control	UPF3A_OE_HeLa	SLC26A11	protein_coding	processed_transcript	2.52807	2.64609	2.41006	0.218422	0.176493	-0.134262	NA	0.178173	0.263834	0.092511	0.263834	0.0496211	-1.41753	NA	0.0617	0.0860333	0.0373667	-0.0486667	1	0.024754	NA	FALSE
isoComp_00084198	geneComp_00012886	ENST00000571888.5	ENSG00000181045.15	control	UPF3A_OE_HeLa	SLC26A11	protein_coding	retained_intron	2.52807	2.64609	2.41006	0.218422	0.176493	-0.134262	NA	0.0914442	0.0955632	0.0873253	0.0955632	0.0440009	-0.11722	NA	0.0329833	0.0311667	0.0348	0.00363333	1	0.024754	NA	FALSE
isoComp_00084199	geneComp_00012886	ENST00000572226.1	ENSG00000181045.15	control	UPF3A_OE_HeLa	SLC26A11	protein_coding	processed_transcript	2.52807	2.64609	2.41006	0.218422	0.176493	-0.134262	NA	0.0514053	0.0607761	0.0420346	0.0607761	0.0420346	-0.443791	NA	0.01755	0.0198	0.0153	-0.0045	1	0.024754	NA	FALSE
isoComp_00084200	geneComp_00012886	ENST00000572652.5	ENSG00000181045.15	control	UPF3A_OE_HeLa	SLC26A11	protein_coding	retained_intron	2.52807	2.64609	2.41006	0.218422	0.176493	-0.134262	NA	0.264918	0.272086	0.257751	0.0330824	0.0159777	-0.0752462	NA	0.106983	0.105233	0.108733	0.0035	1	0.024754	NA	FALSE
isoComp_00084202	geneComp_00012886	ENST00000575019.1	ENSG00000181045.15	control	UPF3A_OE_HeLa	SLC26A11	protein_coding	protein_coding	2.52807	2.64609	2.41006	0.218422	0.176493	-0.134262	NA	0.0427228	0.0605221	0.0249234	0.0313156	0.0249234	-1.01388	NA	0.01685	0.0221	0.0116	-0.0105	1	0.024754	FALSE	FALSE
isoComp_00084203	geneComp_00012886	ENST00000576126.5	ENSG00000181045.15	control	UPF3A_OE_HeLa	SLC26A11	protein_coding	protein_coding	2.52807	2.64609	2.41006	0.218422	0.176493	-0.134262	NA	0.0431713	0	0.0863426	0	0.0530099	3.26817	NA	0.0165333	0	0.0330667	0.0330667	0.834308	0.024754	FALSE	FALSE
isoComp_00084204	geneComp_00012886	ENST00000577155.5	ENSG00000181045.15	control	UPF3A_OE_HeLa	SLC26A11	protein_coding	protein_coding	2.52807	2.64609	2.41006	0.218422	0.176493	-0.134262	NA	0.0566542	0.0726102	0.0406981	0.0512101	0.001273	-0.704388	NA	0.0237667	0.0305667	0.0169667	-0.0136	1	0.024754	FALSE	FALSE
isoComp_00085972	geneComp_00013263	ENST00000406323.3	ENSG00000183579.16	control	UPF3A_OE_HeLa	ZNRF3	protein_coding	protein_coding	1.98929	1.88615	2.09243	0.0373466	0.0345222	0.148981	NA	0.135066	0	0.270133	0	0.0586852	4.80804	NA	0.06435	0	0.1287	0.1287	0.00392441	0.000149796	FALSE	FALSE
isoComp_00085973	geneComp_00013263	ENST00000544604.7	ENSG00000183579.16	control	UPF3A_OE_HeLa	ZNRF3	protein_coding	protein_coding	1.98929	1.88615	2.09243	0.0373466	0.0345222	0.148981	NA	1.85422	1.88615	1.82229	0.0373466	0.0504297	-0.0494235	NA	0.93565	1	0.8713	-0.1287	0.000149796	0.000149796	FALSE	FALSE
isoComp_00086806	geneComp_00013434	ENST00000464850.5	ENSG00000184517.12	control	UPF3A_OE_HeLa	ZFP1	protein_coding	protein_coding	2.51792	2.41347	2.62238	0.00655908	0.3299	0.119294	NA	0.0673183	0	0.134637	0	0.134637	3.85436	NA	0.0245	0	0.049	0.049	1	7.64294e-07	FALSE	FALSE
isoComp_00086807	geneComp_00013434	ENST00000563356.5	ENSG00000184517.12	control	UPF3A_OE_HeLa	ZFP1	protein_coding	processed_transcript	2.51792	2.41347	2.62238	0.00655908	0.3299	0.119294	NA	0.0270067	0.0540133	0	0.0540133	0	-2.67837	NA	0.01115	0.0223	0	-0.0223	1	7.64294e-07	NA	FALSE
isoComp_00086808	geneComp_00013434	ENST00000564989.1	ENSG00000184517.12	control	UPF3A_OE_HeLa	ZFP1	protein_coding	processed_transcript	2.51792	2.41347	2.62238	0.00655908	0.3299	0.119294	NA	0.0877899	0.105563	0.0700173	0.105563	0.0700173	-0.530291	NA	0.0332	0.0439667	0.0224333	-0.0215333	1	7.64294e-07	NA	FALSE
isoComp_00086809	geneComp_00013434	ENST00000566105.5	ENSG00000184517.12	control	UPF3A_OE_HeLa	ZFP1	protein_coding	processed_transcript	2.51792	2.41347	2.62238	0.00655908	0.3299	0.119294	NA	0.295129	0	0.590258	0	0.160845	5.90751	NA	0.108667	0	0.217333	0.217333	7.64294e-07	7.64294e-07	NA	FALSE
isoComp_00086810	geneComp_00013434	ENST00000567481.1	ENSG00000184517.12	control	UPF3A_OE_HeLa	ZFP1	protein_coding	protein_coding	2.51792	2.41347	2.62238	0.00655908	0.3299	0.119294	NA	0.337327	0.396019	0.278634	0.0841561	0.0247497	-0.492302	NA	0.137833	0.163933	0.111733	-0.0522	1	7.64294e-07	FALSE	FALSE
isoComp_00086811	geneComp_00013434	ENST00000568079.5	ENSG00000184517.12	control	UPF3A_OE_HeLa	ZFP1	protein_coding	protein_coding	2.51792	2.41347	2.62238	0.00655908	0.3299	0.119294	NA	0.08498	0.0793037	0.0906563	0.0538974	0.0506252	0.172645	NA	0.0317167	0.0329667	0.0304667	-0.0025	1	7.64294e-07	FALSE	FALSE
isoComp_00086812	geneComp_00013434	ENST00000570010.6	ENSG00000184517.12	control	UPF3A_OE_HeLa	ZFP1	protein_coding	protein_coding	2.51792	2.41347	2.62238	0.00655908	0.3299	0.119294	NA	1.581	1.74085	1.42115	0.0635239	0.0434828	-0.290881	NA	0.6392	0.7212	0.5572	-0.164	0.358207	7.64294e-07	FALSE	FALSE
isoComp_00087242	geneComp_00013537	ENST00000411926.1	ENSG00000185088.14	control	UPF3A_OE_HeLa	RPS27L	protein_coding	protein_coding	103.571	103.75	103.392	3.3833	4.01176	-0.004989	NA	16.1317	4.91722	27.3462	2.61021	1.66937	2.47302	NA	0.15765	0.0488667	0.266433	0.217567	0.76405	0.000382454	FALSE	FALSE
isoComp_00087243	geneComp_00013537	ENST00000439025.1	ENSG00000185088.14	control	UPF3A_OE_HeLa	RPS27L	protein_coding	protein_coding	103.571	103.75	103.392	3.3833	4.01176	-0.004989	NA	19.2598	19.0115	19.5082	1.06941	0.505145	0.0371881	NA	0.186	0.182967	0.189033	0.00606667	1	0.000382454	FALSE	FALSE
isoComp_00087245	geneComp_00013537	ENST00000462430.5	ENSG00000185088.14	control	UPF3A_OE_HeLa	RPS27L	protein_coding	protein_coding	103.571	103.75	103.392	3.3833	4.01176	-0.004989	NA	64.0195	75.8712	52.1678	4.43536	5.87972	-0.540308	NA	0.615967	0.7302	0.501733	-0.228467	0.000382454	0.000382454	FALSE	FALSE
isoComp_00087248	geneComp_00013537	ENST00000635699.1	ENSG00000185088.14	control	UPF3A_OE_HeLa	RPS27L	protein_coding	protein_coding	103.571	103.75	103.392	3.3833	4.01176	-0.004989	NA	1.8863	1.55314	2.21946	0.166746	0.88737	0.512249	NA	0.0185	0.0149333	0.0220667	0.00713333	1	0.000382454	FALSE	FALSE
isoComp_00087614	geneComp_00013608	ENST00000333449.9	ENSG00000185475.11	control	UPF3A_OE_HeLa	TMEM179B	protein_coding	protein_coding	9.48351	9.47593	9.4911	0.458584	0.243472	0.00230446	NA	7.91515	8.53265	7.29764	0.530793	0.521051	-0.225277	NA	0.833183	0.899267	0.7671	-0.132167	0.0387256	0.0387256	FALSE	FALSE
isoComp_00087615	geneComp_00013608	ENST00000526546.1	ENSG00000185475.11	control	UPF3A_OE_HeLa	TMEM179B	protein_coding	protein_coding	9.48351	9.47593	9.4911	0.458584	0.243472	0.00230446	NA	0.111128	0.0770988	0.145158	0.0770988	0.145158	0.833015	NA	0.012	0.00823333	0.0157667	0.00753333	1	0.0387256	FALSE	FALSE
isoComp_00087616	geneComp_00013608	ENST00000532345.1	ENSG00000185475.11	control	UPF3A_OE_HeLa	TMEM179B	protein_coding	retained_intron	9.48351	9.47593	9.4911	0.458584	0.243472	0.00230446	NA	0.155348	0.157115	0.153581	0.059959	0.0315697	-0.0308339	NA	0.0160667	0.0161	0.0160333	-6.66667e-05	1	0.0387256	NA	FALSE
isoComp_00087617	geneComp_00013608	ENST00000532586.1	ENSG00000185475.11	control	UPF3A_OE_HeLa	TMEM179B	protein_coding	retained_intron	9.48351	9.47593	9.4911	0.458584	0.243472	0.00230446	NA	0.16433	0.128527	0.200133	0.0411539	0.0636006	0.601135	NA	0.0172167	0.0136333	0.0208	0.00716667	1	0.0387256	NA	FALSE
isoComp_00087618	geneComp_00013608	ENST00000533861.5	ENSG00000185475.11	control	UPF3A_OE_HeLa	TMEM179B	protein_coding	protein_coding	9.48351	9.47593	9.4911	0.458584	0.243472	0.00230446	NA	1.13756	0.580542	1.69458	0.146325	0.320342	1.52931	NA	0.121483	0.0627	0.180267	0.117567	0.237	0.0387256	FALSE	FALSE
isoComp_00088356	geneComp_00013754	ENST00000320619.10	ENSG00000186187.12	control	UPF3A_OE_HeLa	ZNRF1	protein_coding	protein_coding	5.20045	4.92616	5.47475	0.261297	0.338958	0.152037	NA	1.13985	1.02307	1.25663	0.0442239	0.136497	0.294061	NA	0.218133	0.207933	0.228333	0.0204	1	0.00011749	FALSE	FALSE
isoComp_00088357	geneComp_00013754	ENST00000335325.9	ENSG00000186187.12	control	UPF3A_OE_HeLa	ZNRF1	protein_coding	protein_coding	5.20045	4.92616	5.47475	0.261297	0.338958	0.152037	NA	0.222699	0.251611	0.193787	0.0456588	0.0298227	-0.360361	NA	0.0439333	0.052	0.0358667	-0.0161333	1	0.00011749	FALSE	FALSE
isoComp_00088359	geneComp_00013754	ENST00000566244.1	ENSG00000186187.12	control	UPF3A_OE_HeLa	ZNRF1	protein_coding	retained_intron	5.20045	4.92616	5.47475	0.261297	0.338958	0.152037	NA	0.0852444	0.081705	0.0887839	0.0429	0.0468147	0.107276	NA	0.0171833	0.0171333	0.0172333	0.0001	1	0.00011749	NA	FALSE
isoComp_00088360	geneComp_00013754	ENST00000566250.5	ENSG00000186187.12	control	UPF3A_OE_HeLa	ZNRF1	protein_coding	protein_coding	5.20045	4.92616	5.47475	0.261297	0.338958	0.152037	NA	0.411652	0	0.823304	0	0.266649	6.38077	NA	0.0734333	0	0.146867	0.146867	0.00011749	0.00011749	FALSE	FALSE
isoComp_00088361	geneComp_00013754	ENST00000567962.5	ENSG00000186187.12	control	UPF3A_OE_HeLa	ZNRF1	protein_coding	protein_coding	5.20045	4.92616	5.47475	0.261297	0.338958	0.152037	NA	2.88861	3.20907	2.56815	0.272271	0.171315	-0.320312	NA	0.561417	0.649133	0.4737	-0.175433	0.227944	0.00011749	FALSE	FALSE
isoComp_00088362	geneComp_00013754	ENST00000568351.1	ENSG00000186187.12	control	UPF3A_OE_HeLa	ZNRF1	protein_coding	protein_coding	5.20045	4.92616	5.47475	0.261297	0.338958	0.152037	NA	0.0939101	0	0.18782	0	0.0970189	4.30612	NA	0.0167167	0	0.0334333	0.0334333	0.709396	0.00011749	FALSE	FALSE
isoComp_00088363	geneComp_00013754	ENST00000568494.1	ENSG00000186187.12	control	UPF3A_OE_HeLa	ZNRF1	protein_coding	retained_intron	5.20045	4.92616	5.47475	0.261297	0.338958	0.152037	NA	0.252723	0.230617	0.27483	0.0719228	0.0138653	0.243364	NA	0.04965	0.0486	0.0507	0.0021	1	0.00011749	NA	FALSE
isoComp_00089320	geneComp_00013965	ENST00000335125.11	ENSG00000187630.17	control	UPF3A_OE_HeLa	DHRS4L2	protein_coding	protein_coding	4.67596	4.8757	4.47623	0.282529	0.10034	-0.123063	NA	0.49262	0	0.98524	0	0.126156	6.63697	NA	0.110733	0	0.221467	0.221467	1.62121e-13	1.62121e-13	FALSE	FALSE
isoComp_00089321	geneComp_00013965	ENST00000397071.5	ENSG00000187630.17	control	UPF3A_OE_HeLa	DHRS4L2	protein_coding	protein_coding	4.67596	4.8757	4.47623	0.282529	0.10034	-0.123063	NA	3.46135	3.65589	3.26682	0.350666	0.191181	-0.161867	NA	0.738433	0.748267	0.7286	-0.0196667	1	1.62121e-13	FALSE	FALSE
isoComp_00089322	geneComp_00013965	ENST00000534993.5	ENSG00000187630.17	control	UPF3A_OE_HeLa	DHRS4L2	protein_coding	protein_coding	4.67596	4.8757	4.47623	0.282529	0.10034	-0.123063	NA	0.0589499	0.0722852	0.0456145	0.0146151	0.0228161	-0.565172	NA	0.0123167	0.0146667	0.00996667	-0.0047	1	1.62121e-13	FALSE	FALSE
isoComp_00089325	geneComp_00013965	ENST00000559387.5	ENSG00000187630.17	control	UPF3A_OE_HeLa	DHRS4L2	protein_coding	protein_coding	4.67596	4.8757	4.47623	0.282529	0.10034	-0.123063	NA	0.0553279	0.0191292	0.0915265	0.0191292	0.066192	1.80132	NA	0.0124167	0.00376667	0.0210667	0.0173	1	1.62121e-13	FALSE	FALSE
isoComp_00089326	geneComp_00013965	ENST00000559411.5	ENSG00000187630.17	control	UPF3A_OE_HeLa	DHRS4L2	protein_coding	protein_coding	4.67596	4.8757	4.47623	0.282529	0.10034	-0.123063	NA	0.536315	1.07263	0	0.211962	0	-6.7584	NA	0.111117	0.222233	0	-0.222233	1.2381e-09	1.62121e-13	FALSE	FALSE
isoComp_00089944	geneComp_00014132	ENST00000202677.12	ENSG00000188559.15	control	UPF3A_OE_HeLa	RALGAPA2	protein_coding	protein_coding	1.19797	1.06522	1.33073	0.0452959	0.115597	0.318389	NA	0.931598	1.00859	0.85461	0.0331021	0.0456841	-0.236445	NA	0.801183	0.9479	0.654467	-0.293433	0.00351472	0.000187724	FALSE	FALSE
isoComp_00089945	geneComp_00014132	ENST00000424981.1	ENSG00000188559.15	control	UPF3A_OE_HeLa	RALGAPA2	protein_coding	retained_intron	1.19797	1.06522	1.33073	0.0452959	0.115597	0.318389	NA	0.212069	0	0.424139	0	0.11856	5.44008	NA	0.154433	0	0.308867	0.308867	0.000187724	0.000187724	NA	FALSE
isoComp_00089946	geneComp_00014132	ENST00000427175.2	ENSG00000188559.15	control	UPF3A_OE_HeLa	RALGAPA2	protein_coding	protein_coding	1.19797	1.06522	1.33073	0.0452959	0.115597	0.318389	NA	0.0467183	0.0414569	0.0519797	0.0255738	0.0289396	0.268431	NA	0.0371333	0.0376333	0.0366333	-0.001	1	0.000187724	FALSE	FALSE
isoComp_00091481	geneComp_00014436	ENST00000289032.12	ENSG00000196597.13	control	UPF3A_OE_HeLa	ZNF782	protein_coding	processed_transcript	1.00517	0.963448	1.04688	0.0502037	0.055377	0.118639	NA	0.0679111	0.135822	0	0.0679155	0	-3.86614	NA	0.0678833	0.135767	0	-0.135767	0.681813	0.00405064	NA	FALSE
isoComp_00091482	geneComp_00014436	ENST00000466833.5	ENSG00000196597.13	control	UPF3A_OE_HeLa	ZNF782	protein_coding	processed_transcript	1.00517	0.963448	1.04688	0.0502037	0.055377	0.118639	NA	0.0296616	0	0.0593232	0	0.0303609	2.79334	NA	0.0283833	0	0.0567667	0.0567667	0.949289	0.00405064	NA	FALSE
isoComp_00091483	geneComp_00014436	ENST00000478850.5	ENSG00000196597.13	control	UPF3A_OE_HeLa	ZNF782	protein_coding	protein_coding	1.00517	0.963448	1.04688	0.0502037	0.055377	0.118639	NA	0.253086	0.203063	0.303109	0.0626818	0.019301	0.555382	NA	0.250267	0.2074	0.293133	0.0857333	1	0.00405064	FALSE	FALSE
isoComp_00091484	geneComp_00014436	ENST00000481138.6	ENSG00000196597.13	control	UPF3A_OE_HeLa	ZNF782	protein_coding	protein_coding	1.00517	0.963448	1.04688	0.0502037	0.055377	0.118639	NA	0.465385	0.548654	0.382115	0.0627428	0.0988219	-0.510677	NA	0.4668	0.576733	0.356867	-0.219867	0.915752	0.00405064	FALSE	FALSE
isoComp_00091485	geneComp_00014436	ENST00000498811.2	ENSG00000196597.13	control	UPF3A_OE_HeLa	ZNF782	protein_coding	protein_coding	1.00517	0.963448	1.04688	0.0502037	0.055377	0.118639	NA	0.0704652	0.0759084	0.0650219	0.0397475	0.0351899	-0.195487	NA	0.07215	0.0800667	0.0642333	-0.0158333	1	0.00405064	FALSE	FALSE
isoComp_00091486	geneComp_00014436	ENST00000535338.5	ENSG00000196597.13	control	UPF3A_OE_HeLa	ZNF782	protein_coding	protein_coding	1.00517	0.963448	1.04688	0.0502037	0.055377	0.118639	NA	0.118657	0	0.237313	0	0.0103108	4.62827	NA	0.1145	0	0.229	0.229	0.00405064	0.00405064	FALSE	FALSE
isoComp_00092218	geneComp_00014569	ENST00000354273.4	ENSG00000197142.10	control	UPF3A_OE_HeLa	ACSL5	protein_coding	protein_coding	3.43433	3.78741	3.08126	0.0412299	0.129581	-0.296823	NA	1.02643	1.96497	0.0878963	0.403538	0.0878963	-4.33443	NA	0.274867	0.518667	0.0310667	-0.4876	0.0304129	0.0178444	FALSE	FALSE
isoComp_00092220	geneComp_00014569	ENST00000356116.5	ENSG00000197142.10	control	UPF3A_OE_HeLa	ACSL5	protein_coding	protein_coding	3.43433	3.78741	3.08126	0.0412299	0.129581	-0.296823	NA	2.32686	1.68934	2.96438	0.445381	0.207013	0.807611	NA	0.702817	0.4459	0.959733	0.513833	0.0178444	0.0178444	FALSE	FALSE
isoComp_00092222	geneComp_00014569	ENST00000467340.1	ENSG00000197142.10	control	UPF3A_OE_HeLa	ACSL5	protein_coding	processed_transcript	3.43433	3.78741	3.08126	0.0412299	0.129581	-0.296823	NA	0.0378446	0.0756893	0	0.0422113	0	-3.09911	NA	0.0101167	0.0202333	0	-0.0202333	0.926223	0.0178444	NA	FALSE
isoComp_00092706	geneComp_00014664	ENST00000248139.8	ENSG00000197562.10	control	UPF3A_OE_HeLa	RAB40C	protein_coding	protein_coding	9.27433	9.56474	8.98391	0.49224	0.391886	-0.0902847	NA	6.14846	7.13902	5.15789	0.271243	0.302743	-0.468169	NA	0.661583	0.7495	0.573667	-0.175833	0.0736526	8.77911e-21	FALSE	FALSE
isoComp_00092708	geneComp_00014664	ENST00000535977.5	ENSG00000197562.10	control	UPF3A_OE_HeLa	RAB40C	protein_coding	protein_coding	9.27433	9.56474	8.98391	0.49224	0.391886	-0.0902847	NA	0.27296	0.116479	0.429441	0.0530881	0.096862	1.79677	NA	0.02965	0.0119333	0.0473667	0.0354333	0.240598	8.77911e-21	FALSE	FALSE
isoComp_00092709	geneComp_00014664	ENST00000538492.5	ENSG00000197562.10	control	UPF3A_OE_HeLa	RAB40C	protein_coding	protein_coding	9.27433	9.56474	8.98391	0.49224	0.391886	-0.0902847	NA	0.686439	0	1.37288	0	0.0952978	7.11153	NA	0.0767667	0	0.153533	0.153533	8.77911e-21	8.77911e-21	FALSE	FALSE
isoComp_00092710	geneComp_00014664	ENST00000539661.5	ENSG00000197562.10	control	UPF3A_OE_HeLa	RAB40C	protein_coding	protein_coding	9.27433	9.56474	8.98391	0.49224	0.391886	-0.0902847	NA	0.235272	0.393205	0.0773388	0.208081	0.0404927	-2.20682	NA	0.024	0.0395	0.0085	-0.031	0.896736	8.77911e-21	FALSE	FALSE
isoComp_00092711	geneComp_00014664	ENST00000561781.1	ENSG00000197562.10	control	UPF3A_OE_HeLa	RAB40C	protein_coding	retained_intron	9.27433	9.56474	8.98391	0.49224	0.391886	-0.0902847	NA	1.46679	1.34914	1.58443	0.180378	0.0436268	0.230346	NA	0.1586	0.140467	0.176733	0.0362667	0.939154	8.77911e-21	NA	FALSE
isoComp_00092712	geneComp_00014664	ENST00000563109.1	ENSG00000197562.10	control	UPF3A_OE_HeLa	RAB40C	protein_coding	protein_coding	9.27433	9.56474	8.98391	0.49224	0.391886	-0.0902847	NA	0.25404	0.271913	0.236167	0.0673346	0.0878535	-0.195614	NA	0.02705	0.0281333	0.0259667	-0.00216667	1	8.77911e-21	FALSE	FALSE
isoComp_00092714	geneComp_00014664	ENST00000565511.5	ENSG00000197562.10	control	UPF3A_OE_HeLa	RAB40C	protein_coding	nonsense_mediated_decay	9.27433	9.56474	8.98391	0.49224	0.391886	-0.0902847	NA	0.13321	0.239047	0.0273733	0.103389	0.0137108	-2.73634	NA	0.0137333	0.0243	0.00316667	-0.0211333	0.326391	8.77911e-21	TRUE	FALSE
isoComp_00096342	geneComp_00015500	ENST00000397655.7	ENSG00000204852.16	control	UPF3A_OE_HeLa	TCTN1	protein_coding	protein_coding	6.26597	7.20378	5.32815	0.513571	0.142343	-0.434417	NA	0.600577	0.21938	0.981774	0.21938	0.285462	2.11227	NA	0.11125	0.0355	0.187	0.1515	0.597952	5.2113e-16	FALSE	FALSE
isoComp_00096343	geneComp_00015500	ENST00000397656.8	ENSG00000204852.16	control	UPF3A_OE_HeLa	TCTN1	protein_coding	nonsense_mediated_decay	6.26597	7.20378	5.32815	0.513571	0.142343	-0.434417	NA	0.159864	0.0563261	0.263402	0.0293098	0.154954	2.04337	NA	0.02845	0.0081	0.0488	0.0407	1	5.2113e-16	TRUE	FALSE
isoComp_00096344	geneComp_00015500	ENST00000460357.1	ENSG00000204852.16	control	UPF3A_OE_HeLa	TCTN1	protein_coding	retained_intron	6.26597	7.20378	5.32815	0.513571	0.142343	-0.434417	NA	0.0805168	0.0983828	0.0626508	0.00957774	0.00352187	-0.577084	NA	0.0127	0.0136333	0.0117667	-0.00186667	1	5.2113e-16	NA	FALSE
isoComp_00096345	geneComp_00015500	ENST00000463313.1	ENSG00000204852.16	control	UPF3A_OE_HeLa	TCTN1	protein_coding	retained_intron	6.26597	7.20378	5.32815	0.513571	0.142343	-0.434417	NA	0.0552279	0	0.110456	0	0.0404995	3.59043	NA	0.01055	0	0.0211	0.0211	0.21349	5.2113e-16	NA	FALSE
isoComp_00096347	geneComp_00015500	ENST00000471804.6	ENSG00000204852.16	control	UPF3A_OE_HeLa	TCTN1	protein_coding	protein_coding	6.26597	7.20378	5.32815	0.513571	0.142343	-0.434417	NA	0.577647	1.15529	0	0.120528	0	-6.86455	NA	0.0798167	0.159633	0	-0.159633	5.2113e-16	5.2113e-16	FALSE	FALSE
isoComp_00096348	geneComp_00015500	ENST00000478122.6	ENSG00000204852.16	control	UPF3A_OE_HeLa	TCTN1	protein_coding	nonsense_mediated_decay	6.26597	7.20378	5.32815	0.513571	0.142343	-0.434417	NA	0.109244	0.218488	0	0.218488	0	-4.51405	NA	0.0142833	0.0285667	0	-0.0285667	1	5.2113e-16	TRUE	FALSE
isoComp_00096349	geneComp_00015500	ENST00000480648.5	ENSG00000204852.16	control	UPF3A_OE_HeLa	TCTN1	protein_coding	nonsense_mediated_decay	6.26597	7.20378	5.32815	0.513571	0.142343	-0.434417	NA	0.0823144	0.122482	0.042147	0.0918642	0.042147	-1.34514	NA	0.0119333	0.0159667	0.0079	-0.00806667	1	5.2113e-16	TRUE	FALSE
isoComp_00096351	geneComp_00015500	ENST00000481720.5	ENSG00000204852.16	control	UPF3A_OE_HeLa	TCTN1	protein_coding	nonsense_mediated_decay	6.26597	7.20378	5.32815	0.513571	0.142343	-0.434417	NA	0.0941045	0.106617	0.0815916	0.0551866	0.0539242	-0.348497	NA	0.0152167	0.0153333	0.0151	-0.000233333	1	5.2113e-16	TRUE	FALSE
isoComp_00096353	geneComp_00015500	ENST00000490514.5	ENSG00000204852.16	control	UPF3A_OE_HeLa	TCTN1	protein_coding	nonsense_mediated_decay	6.26597	7.20378	5.32815	0.513571	0.142343	-0.434417	NA	0.227356	0.170282	0.284429	0.0632815	0.0299763	0.707662	NA	0.0388833	0.0244	0.0533667	0.0289667	0.890039	5.2113e-16	TRUE	FALSE
isoComp_00096355	geneComp_00015500	ENST00000495659.6	ENSG00000204852.16	control	UPF3A_OE_HeLa	TCTN1	protein_coding	nonsense_mediated_decay	6.26597	7.20378	5.32815	0.513571	0.142343	-0.434417	NA	1.98308	2.29215	1.674	0.246722	0.230458	-0.451084	NA	0.315733	0.3172	0.314267	-0.00293333	1	5.2113e-16	TRUE	FALSE
isoComp_00096358	geneComp_00015500	ENST00000547868.1	ENSG00000204852.16	control	UPF3A_OE_HeLa	TCTN1	protein_coding	retained_intron	6.26597	7.20378	5.32815	0.513571	0.142343	-0.434417	NA	0.181882	0.215565	0.148199	0.107825	0.148199	-0.5118	NA	0.0302833	0.0313667	0.0292	-0.00216667	1	5.2113e-16	NA	FALSE
isoComp_00096359	geneComp_00015500	ENST00000549123.5	ENSG00000204852.16	control	UPF3A_OE_HeLa	TCTN1	protein_coding	protein_coding	6.26597	7.20378	5.32815	0.513571	0.142343	-0.434417	NA	0.578254	0.695693	0.460816	0.26389	0.250957	-0.583878	NA	0.0889167	0.0929	0.0849333	-0.00796667	1	5.2113e-16	FALSE	FALSE
isoComp_00096360	geneComp_00015500	ENST00000550703.6	ENSG00000204852.16	control	UPF3A_OE_HeLa	TCTN1	protein_coding	protein_coding	6.26597	7.20378	5.32815	0.513571	0.142343	-0.434417	NA	0.488841	0.445055	0.532627	0.223164	0.0100371	0.253921	NA	0.08215	0.0642667	0.100033	0.0357667	1	5.2113e-16	FALSE	FALSE
isoComp_00096361	geneComp_00015500	ENST00000551555.2	ENSG00000204852.16	control	UPF3A_OE_HeLa	TCTN1	protein_coding	processed_transcript	6.26597	7.20378	5.32815	0.513571	0.142343	-0.434417	NA	0.239372	0.375817	0.102928	0.189984	0.102928	-1.77251	NA	0.0336167	0.0487333	0.0185	-0.0302333	1	5.2113e-16	NA	FALSE
isoComp_00096362	geneComp_00015500	ENST00000552038.5	ENSG00000204852.16	control	UPF3A_OE_HeLa	TCTN1	protein_coding	retained_intron	6.26597	7.20378	5.32815	0.513571	0.142343	-0.434417	NA	0.186156	0.233221	0.139092	0.0335814	0.0496319	-0.706059	NA	0.02945	0.0322667	0.0266333	-0.00563333	1	5.2113e-16	NA	FALSE
isoComp_00096363	geneComp_00015500	ENST00000552318.5	ENSG00000204852.16	control	UPF3A_OE_HeLa	TCTN1	protein_coding	nonsense_mediated_decay	6.26597	7.20378	5.32815	0.513571	0.142343	-0.434417	NA	0.209943	0.388869	0.0310165	0.0708151	0.0310165	-3.28164	NA	0.0307833	0.0557667	0.0058	-0.0499667	0.127326	5.2113e-16	TRUE	FALSE
isoComp_00096364	geneComp_00015500	ENST00000552762.5	ENSG00000204852.16	control	UPF3A_OE_HeLa	TCTN1	protein_coding	processed_transcript	6.26597	7.20378	5.32815	0.513571	0.142343	-0.434417	NA	0.171481	0.0919501	0.251013	0.0919501	0.251013	1.35626	NA	0.02845	0.0118	0.0451	0.0333	1	5.2113e-16	NA	FALSE
isoComp_00096510	geneComp_00015559	ENST00000378861.9	ENSG00000205133.12	control	UPF3A_OE_HeLa	TRIQK	protein_coding	protein_coding	4.75765	5.21184	4.30347	0.213829	0.641975	-0.27571	NA	0.605991	0.623814	0.588168	0.083416	0.0832136	-0.0835083	NA	0.129067	0.120933	0.1372	0.0162667	1	0.00189409	FALSE	FALSE
isoComp_00096511	geneComp_00015559	ENST00000517540.5	ENSG00000205133.12	control	UPF3A_OE_HeLa	TRIQK	protein_coding	processed_transcript	4.75765	5.21184	4.30347	0.213829	0.641975	-0.27571	NA	0.385496	0.672354	0.0986371	0.190486	0.0986371	-2.651	NA	0.07305	0.1273	0.0188	-0.1085	0.512595	0.00189409	NA	FALSE
isoComp_00096512	geneComp_00015559	ENST00000518748.5	ENSG00000205133.12	control	UPF3A_OE_HeLa	TRIQK	protein_coding	protein_coding	4.75765	5.21184	4.30347	0.213829	0.641975	-0.27571	NA	1.10531	0.782046	1.42858	0.0929115	0.256141	0.860989	NA	0.239333	0.1492	0.329467	0.180267	0.00189409	0.00189409	FALSE	FALSE
isoComp_00096513	geneComp_00015559	ENST00000519069.5	ENSG00000205133.12	control	UPF3A_OE_HeLa	TRIQK	protein_coding	protein_coding	4.75765	5.21184	4.30347	0.213829	0.641975	-0.27571	NA	0.20854	0.185125	0.231956	0.0734699	0.0852241	0.310348	NA	0.0433333	0.0367	0.0499667	0.0132667	1	0.00189409	FALSE	FALSE
isoComp_00096514	geneComp_00015559	ENST00000519792.1	ENSG00000205133.12	control	UPF3A_OE_HeLa	TRIQK	protein_coding	processed_transcript	4.75765	5.21184	4.30347	0.213829	0.641975	-0.27571	NA	0.0738565	0.0509483	0.0967647	0.0509483	0.0483832	0.808777	NA	0.0149	0.0100333	0.0197667	0.00973333	1	0.00189409	NA	FALSE
isoComp_00096516	geneComp_00015559	ENST00000521617.5	ENSG00000205133.12	control	UPF3A_OE_HeLa	TRIQK	protein_coding	protein_coding	4.75765	5.21184	4.30347	0.213829	0.641975	-0.27571	NA	0.0644554	0	0.128911	0	0.0683145	3.79609	NA	0.01335	0	0.0267	0.0267	0.608759	0.00189409	FALSE	FALSE
isoComp_00096517	geneComp_00015559	ENST00000521988.6	ENSG00000205133.12	control	UPF3A_OE_HeLa	TRIQK	protein_coding	protein_coding	4.75765	5.21184	4.30347	0.213829	0.641975	-0.27571	NA	1.63242	2.24587	1.01897	0.108608	0.119077	-1.13248	NA	0.3451	0.4328	0.2574	-0.1754	0.574077	0.00189409	FALSE	FALSE
isoComp_00096518	geneComp_00015559	ENST00000522903.5	ENSG00000205133.12	control	UPF3A_OE_HeLa	TRIQK	protein_coding	protein_coding	4.75765	5.21184	4.30347	0.213829	0.641975	-0.27571	NA	0.0847817	0.0898512	0.0797122	0.0641809	0.0545245	-0.154476	NA	0.0165	0.0173	0.0157	-0.0016	1	0.00189409	FALSE	FALSE
isoComp_00096520	geneComp_00015559	ENST00000524037.5	ENSG00000205133.12	control	UPF3A_OE_HeLa	TRIQK	protein_coding	protein_coding	4.75765	5.21184	4.30347	0.213829	0.641975	-0.27571	NA	0.219424	0.136644	0.302204	0.0749967	0.12727	1.09017	NA	0.0485	0.0252333	0.0717667	0.0465333	1	0.00189409	FALSE	FALSE
isoComp_00096521	geneComp_00015559	ENST00000524107.5	ENSG00000205133.12	control	UPF3A_OE_HeLa	TRIQK	protein_coding	protein_coding	4.75765	5.21184	4.30347	0.213829	0.641975	-0.27571	NA	0.0933957	0.103254	0.083537	0.0290943	0.0266599	-0.275959	NA	0.0196833	0.0196667	0.0197	3.33333e-05	1	0.00189409	FALSE	FALSE
isoComp_00096522	geneComp_00015559	ENST00000524260.1	ENSG00000205133.12	control	UPF3A_OE_HeLa	TRIQK	protein_coding	retained_intron	4.75765	5.21184	4.30347	0.213829	0.641975	-0.27571	NA	0.0950685	0.100456	0.0896811	0.00752372	0.0231965	-0.148078	NA	0.0197667	0.0192333	0.0203	0.00106667	1	0.00189409	NA	FALSE
isoComp_00096523	geneComp_00015559	ENST00000537541.1	ENSG00000205133.12	control	UPF3A_OE_HeLa	TRIQK	protein_coding	protein_coding	4.75765	5.21184	4.30347	0.213829	0.641975	-0.27571	NA	0.160311	0.164278	0.156343	0.070183	0.116974	-0.0672308	NA	0.03195	0.0305667	0.0333333	0.00276667	1	0.00189409	FALSE	FALSE
isoComp_00096602	geneComp_00015583	ENST00000389022.9	ENSG00000205309.14	control	UPF3A_OE_HeLa	NT5M	protein_coding	protein_coding	1.40492	1.53558	1.27427	0.0296279	0.266103	-0.2672	NA	0.636085	0.973268	0.298902	0.0583658	0.0884214	-1.67043	NA	0.442533	0.632833	0.252233	-0.3806	0.0477909	3.16232e-05	FALSE	FALSE
isoComp_00096603	geneComp_00015583	ENST00000470418.5	ENSG00000205309.14	control	UPF3A_OE_HeLa	NT5M	protein_coding	nonsense_mediated_decay	1.40492	1.53558	1.27427	0.0296279	0.266103	-0.2672	NA	0.018109	0.036218	0	0.036218	0	-2.20845	NA	0.0121	0.0242	0	-0.0242	1	3.16232e-05	TRUE	FALSE
isoComp_00096604	geneComp_00015583	ENST00000478373.6	ENSG00000205309.14	control	UPF3A_OE_HeLa	NT5M	protein_coding	nonsense_mediated_decay	1.40492	1.53558	1.27427	0.0296279	0.266103	-0.2672	NA	0.186822	0.164856	0.208787	0.0390792	0.0294633	0.323358	NA	0.13875	0.1065	0.171	0.0645	1	3.16232e-05	TRUE	FALSE
isoComp_00096605	geneComp_00015583	ENST00000480529.1	ENSG00000205309.14	control	UPF3A_OE_HeLa	NT5M	protein_coding	processed_transcript	1.40492	1.53558	1.27427	0.0296279	0.266103	-0.2672	NA	0.130863	0.0813197	0.180407	0.0813197	0.180407	1.06009	NA	0.0776833	0.0536	0.101767	0.0481667	1	3.16232e-05	NA	FALSE
isoComp_00096606	geneComp_00015583	ENST00000483704.5	ENSG00000205309.14	control	UPF3A_OE_HeLa	NT5M	protein_coding	nonsense_mediated_decay	1.40492	1.53558	1.27427	0.0296279	0.266103	-0.2672	NA	0.116941	0.184834	0.0490482	0.00540041	0.00499021	-1.72228	NA	0.08205	0.120533	0.0435667	-0.0769667	0.688918	3.16232e-05	TRUE	FALSE
isoComp_00096607	geneComp_00015583	ENST00000582909.1	ENSG00000205309.14	control	UPF3A_OE_HeLa	NT5M	protein_coding	processed_transcript	1.40492	1.53558	1.27427	0.0296279	0.266103	-0.2672	NA	0.0475416	0.0950833	0	0.0563709	0	-3.39346	NA	0.0311667	0.0623333	0	-0.0623333	0.965868	3.16232e-05	NA	FALSE
isoComp_00096608	geneComp_00015583	ENST00000616989.1	ENSG00000205309.14	control	UPF3A_OE_HeLa	NT5M	protein_coding	protein_coding	1.40492	1.53558	1.27427	0.0296279	0.266103	-0.2672	NA	0.268562	0	0.537124	0	0.138352	5.7738	NA	0.215717	0	0.431433	0.431433	3.16232e-05	3.16232e-05	FALSE	FALSE
isoComp_00096732	geneComp_00015605	ENST00000418663.5	ENSG00000205485.13	control	UPF3A_OE_HeLa	AC004980.1	transcribed_unprocessed_pseudogene	processed_transcript	4.2565	4.17296	4.34004	0.564536	0.074895	0.056505	NA	2.72831	2.65151	2.8051	0.0897085	0.115203	0.0809423	NA	0.649967	0.654067	0.645867	-0.0082	1	0.00615375	NA	FALSE
isoComp_00096733	geneComp_00015605	ENST00000423084.1	ENSG00000205485.13	control	UPF3A_OE_HeLa	AC004980.1	transcribed_unprocessed_pseudogene	processed_transcript	4.2565	4.17296	4.34004	0.564536	0.074895	0.056505	NA	0.828892	0.756347	0.901438	0.0834279	0.0227124	0.250146	NA	0.196283	0.184833	0.207733	0.0229	1	0.00615375	NA	FALSE
isoComp_00096734	geneComp_00015605	ENST00000429707.1	ENSG00000205485.13	control	UPF3A_OE_HeLa	AC004980.1	transcribed_unprocessed_pseudogene	transcribed_unprocessed_pseudogene	4.2565	4.17296	4.34004	0.564536	0.074895	0.056505	NA	0.301653	0.603306	0	0.331775	0	-5.93854	NA	0.0651	0.1302	0	-0.1302	0.00615375	0.00615375	NA	FALSE
isoComp_00096735	geneComp_00015605	ENST00000450661.1	ENSG00000205485.13	control	UPF3A_OE_HeLa	AC004980.1	transcribed_unprocessed_pseudogene	processed_transcript	4.2565	4.17296	4.34004	0.564536	0.074895	0.056505	NA	0.397645	0.161792	0.633497	0.161792	0.0794	1.90527	NA	0.0886333	0.0309	0.146367	0.115467	0.65182	0.00615375	NA	FALSE
isoComp_00098823	geneComp_00016340	ENST00000301785.7	ENSG00000214753.4	control	UPF3A_OE_HeLa	HNRNPUL2	protein_coding	protein_coding	2.90761	2.8108	3.00442	0.10042	0.126905	0.0957761	NA	2.654	2.71824	2.58976	0.0787905	0.120787	-0.0695925	NA	0.914967	0.967633	0.8623	-0.105333	0.016616	0.016616	FALSE	FALSE
isoComp_00098824	geneComp_00016340	ENST00000540127.1	ENSG00000214753.4	control	UPF3A_OE_HeLa	HNRNPUL2	protein_coding	retained_intron	2.90761	2.8108	3.00442	0.10042	0.126905	0.0957761	NA	0.253605	0.0925549	0.414656	0.0300709	0.0728976	2.0499	NA	0.0850333	0.0323667	0.1377	0.105333	0.0907032	0.016616	NA	FALSE
isoComp_00100309	geneComp_00016971	ENST00000415212.1	ENSG00000223820.5	control	UPF3A_OE_HeLa	CFL1P1	transcribed_unprocessed_pseudogene	processed_transcript	1.0055	1.03827	0.972732	0.0577398	0.135963	-0.0931352	NA	0.641672	0.817422	0.465922	0.0358073	0.0621183	-0.7979	NA	0.635117	0.790267	0.479967	-0.3103	0.0341057	0.0341057	NA	FALSE
isoComp_00100310	geneComp_00016971	ENST00000438248.1	ENSG00000223820.5	control	UPF3A_OE_HeLa	CFL1P1	transcribed_unprocessed_pseudogene	processed_transcript	1.0055	1.03827	0.972732	0.0577398	0.135963	-0.0931352	NA	0.0147305	0.00324427	0.0262168	0.00324427	0.00870797	1.45129	NA	0.0143667	0.00296667	0.0257667	0.0228	1	0.0341057	NA	FALSE
isoComp_00100311	geneComp_00016971	ENST00000456375.1	ENSG00000223820.5	control	UPF3A_OE_HeLa	CFL1P1	transcribed_unprocessed_pseudogene	processed_transcript	1.0055	1.03827	0.972732	0.0577398	0.135963	-0.0931352	NA	0.349096	0.217599	0.480593	0.048816	0.0707261	1.10803	NA	0.35055	0.2068	0.4943	0.2875	0.095548	0.0341057	NA	FALSE
isoComp_00106781	geneComp_00020368	ENST00000422728.3	ENSG00000237765.7	control	UPF3A_OE_HeLa	FAM200B	protein_coding	protein_coding	8.87306	8.98008	8.76605	0.245866	0.199762	-0.0347625	NA	0.778323	0.960979	0.595668	0.0191845	0.298382	-0.680913	NA	0.0868833	0.1071	0.0666667	-0.0404333	1	1.53579e-05	FALSE	FALSE
isoComp_00106782	geneComp_00020368	ENST00000502502.5	ENSG00000237765.7	control	UPF3A_OE_HeLa	FAM200B	protein_coding	processed_transcript	8.87306	8.98008	8.76605	0.245866	0.199762	-0.0347625	NA	0.13382	0.0899674	0.177672	0.0490434	0.0608775	0.908688	NA	0.0152333	0.0102667	0.0202	0.00993333	1	1.53579e-05	NA	FALSE
isoComp_00106783	geneComp_00020368	ENST00000502856.5	ENSG00000237765.7	control	UPF3A_OE_HeLa	FAM200B	protein_coding	processed_transcript	8.87306	8.98008	8.76605	0.245866	0.199762	-0.0347625	NA	0.503734	0.256115	0.751354	0.0389649	0.0175333	1.51652	NA	0.0572	0.0287	0.0857	0.057	0.0204319	1.53579e-05	NA	FALSE
isoComp_00106784	geneComp_00020368	ENST00000503600.5	ENSG00000237765.7	control	UPF3A_OE_HeLa	FAM200B	protein_coding	processed_transcript	8.87306	8.98008	8.76605	0.245866	0.199762	-0.0347625	NA	0.170751	0.341503	0	0.341503	0	-5.13546	NA	0.0197167	0.0394333	0	-0.0394333	1	1.53579e-05	NA	FALSE
isoComp_00106785	geneComp_00020368	ENST00000503617.1	ENSG00000237765.7	control	UPF3A_OE_HeLa	FAM200B	protein_coding	protein_coding	8.87306	8.98008	8.76605	0.245866	0.199762	-0.0347625	NA	1.22995	1.3317	1.1282	0.238215	0.172276	-0.237299	NA	0.138483	0.148	0.128967	-0.0190333	1	1.53579e-05	FALSE	FALSE
isoComp_00106789	geneComp_00020368	ENST00000505260.5	ENSG00000237765.7	control	UPF3A_OE_HeLa	FAM200B	protein_coding	processed_transcript	8.87306	8.98008	8.76605	0.245866	0.199762	-0.0347625	NA	0.242597	0.485194	0	0.11203	0	-5.62992	NA	0.02675	0.0535	0	-0.0535	1.53579e-05	1.53579e-05	NA	FALSE
isoComp_00106790	geneComp_00020368	ENST00000507305.5	ENSG00000237765.7	control	UPF3A_OE_HeLa	FAM200B	protein_coding	processed_transcript	8.87306	8.98008	8.76605	0.245866	0.199762	-0.0347625	NA	0.576018	0.90416	0.247877	0.216826	0.247877	-1.82577	NA	0.0645833	0.0997667	0.0294	-0.0703667	0.687457	1.53579e-05	NA	FALSE
isoComp_00106792	geneComp_00020368	ENST00000509022.5	ENSG00000237765.7	control	UPF3A_OE_HeLa	FAM200B	protein_coding	processed_transcript	8.87306	8.98008	8.76605	0.245866	0.199762	-0.0347625	NA	3.29683	2.43663	4.15703	0.350724	0.256335	0.768225	NA	0.372133	0.270433	0.473833	0.2034	0.014006	1.53579e-05	NA	FALSE
isoComp_00106793	geneComp_00020368	ENST00000510032.5	ENSG00000237765.7	control	UPF3A_OE_HeLa	FAM200B	protein_coding	processed_transcript	8.87306	8.98008	8.76605	0.245866	0.199762	-0.0347625	NA	0.888277	1.51198	0.264573	0.110403	0.264573	-2.47069	NA	0.0996833	0.168	0.0313667	-0.136633	0.49208	1.53579e-05	NA	FALSE
isoComp_00106795	geneComp_00020368	ENST00000513053.5	ENSG00000237765.7	control	UPF3A_OE_HeLa	FAM200B	protein_coding	processed_transcript	8.87306	8.98008	8.76605	0.245866	0.199762	-0.0347625	NA	0.362755	0	0.72551	0	0.367505	6.20067	NA	0.04055	0	0.0811	0.0811	0.60117	1.53579e-05	NA	FALSE
isoComp_00106796	geneComp_00020368	ENST00000514803.1	ENSG00000237765.7	control	UPF3A_OE_HeLa	FAM200B	protein_coding	processed_transcript	8.87306	8.98008	8.76605	0.245866	0.199762	-0.0347625	NA	0.146032	0.292064	0	0.236342	0	-4.91678	NA	0.0166833	0.0333667	0	-0.0333667	0.890039	1.53579e-05	NA	FALSE
isoComp_00106797	geneComp_00020368	ENST00000515430.5	ENSG00000237765.7	control	UPF3A_OE_HeLa	FAM200B	protein_coding	processed_transcript	8.87306	8.98008	8.76605	0.245866	0.199762	-0.0347625	NA	0.308662	0.21498	0.402344	0.21498	0.114157	0.874052	NA	0.0352	0.0248333	0.0455667	0.0207333	0.919853	1.53579e-05	NA	FALSE
isoComp_00106798	geneComp_00020368	ENST00000622362.1	ENSG00000237765.7	control	UPF3A_OE_HeLa	FAM200B	protein_coding	protein_coding	8.87306	8.98008	8.76605	0.245866	0.199762	-0.0347625	NA	0.0845787	0	0.169157	0	0.169157	4.16316	NA	0.0100333	0	0.0200667	0.0200667	1	1.53579e-05	FALSE	FALSE
isoComp_00107525	geneComp_00020743	ENST00000484046.1	ENSG00000240541.3	control	UPF3A_OE_HeLa	TM4SF1-AS1	lncRNA	lncRNA	1.17047	1.39089	0.950048	0.0741265	0.060854	-0.545169	NA	0.157355	0.314709	0	0.0464384	0	-5.02108	NA	0.113783	0.227567	0	-0.227567	0.0027186	0.0027186	NA	FALSE
isoComp_00107526	geneComp_00020743	ENST00000496491.1	ENSG00000240541.3	control	UPF3A_OE_HeLa	TM4SF1-AS1	lncRNA	lncRNA	1.17047	1.39089	0.950048	0.0741265	0.060854	-0.545169	NA	0.971319	1.02771	0.914927	0.0886728	0.0552814	-0.165994	NA	0.850517	0.736933	0.9641	0.227167	0.013331	0.0027186	NA	FALSE
isoComp_00107527	geneComp_00020743	ENST00000665408.1	ENSG00000240541.3	control	UPF3A_OE_HeLa	TM4SF1-AS1	lncRNA	lncRNA	1.17047	1.39089	0.950048	0.0741265	0.060854	-0.545169	NA	0.0417971	0.0484733	0.035121	0.00700368	0.0246944	-0.37398	NA	0.0357	0.0355	0.0359	0.0004	1	0.0027186	NA	FALSE
isoComp_00109752	geneComp_00021665	ENST00000505196.1	ENSG00000248131.6	control	UPF3A_OE_HeLa	LINC01194	lncRNA	lncRNA	1.04697	1.24374	0.850191	0.100327	0.14913	-0.543511	NA	0.304505	0.545771	0.0632399	0.057738	0.0632399	-2.92379	NA	0.246117	0.436833	0.0554	-0.381433	0.011438	0.011438	NA	FALSE
isoComp_00109753	geneComp_00021665	ENST00000505877.5	ENSG00000248131.6	control	UPF3A_OE_HeLa	LINC01194	lncRNA	lncRNA	1.04697	1.24374	0.850191	0.100327	0.14913	-0.543511	NA	0.490847	0.40752	0.574174	0.061458	0.173735	0.484554	NA	0.4923	0.337933	0.646667	0.308733	0.4705	0.011438	NA	FALSE
isoComp_00109754	geneComp_00021665	ENST00000513051.6	ENSG00000248131.6	control	UPF3A_OE_HeLa	LINC01194	lncRNA	lncRNA	1.04697	1.24374	0.850191	0.100327	0.14913	-0.543511	NA	0.191755	0.170733	0.212778	0.0684819	0.0861463	0.301744	NA	0.216533	0.135167	0.2979	0.162733	1	0.011438	NA	FALSE
isoComp_00109755	geneComp_00021665	ENST00000664069.1	ENSG00000248131.6	control	UPF3A_OE_HeLa	LINC01194	lncRNA	lncRNA	1.04697	1.24374	0.850191	0.100327	0.14913	-0.543511	NA	0.0598595	0.119719	0	0.119719	0	-3.69732	NA	0.0450167	0.0900333	0	-0.0900333	1	0.011438	NA	FALSE
isoComp_00110244	geneComp_00021948	ENST00000505731.5	ENSG00000249673.7	control	UPF3A_OE_HeLa	NOP14-AS1	lncRNA	lncRNA	1.02421	0.959058	1.08937	0.0346345	0.0333712	0.182016	NA	0.0115543	0.0231086	0	0.00951081	0	-1.72721	NA	0.01195	0.0239	0	-0.0239	1	0.00247636	NA	FALSE
isoComp_00110245	geneComp_00021948	ENST00000507702.2	ENSG00000249673.7	control	UPF3A_OE_HeLa	NOP14-AS1	lncRNA	lncRNA	1.02421	0.959058	1.08937	0.0346345	0.0333712	0.182016	NA	0.0865464	0	0.173093	0	0.0506813	4.1945	NA	0.0781667	0	0.156333	0.156333	0.0907032	0.00247636	NA	FALSE
isoComp_00110246	geneComp_00021948	ENST00000507999.5	ENSG00000249673.7	control	UPF3A_OE_HeLa	NOP14-AS1	lncRNA	lncRNA	1.02421	0.959058	1.08937	0.0346345	0.0333712	0.182016	NA	0.0619119	0.0306771	0.0931466	0.0306771	0.0489631	1.34241	NA	0.0575667	0.0305333	0.0846	0.0540667	1	0.00247636	NA	FALSE
isoComp_00110247	geneComp_00021948	ENST00000512712.2	ENSG00000249673.7	control	UPF3A_OE_HeLa	NOP14-AS1	lncRNA	lncRNA	1.02421	0.959058	1.08937	0.0346345	0.0333712	0.182016	NA	0.0898208	0.0817223	0.0979192	0.0193622	0.0158092	0.234608	NA	0.0882167	0.0857	0.0907333	0.00503333	1	0.00247636	NA	FALSE
isoComp_00110248	geneComp_00021948	ENST00000515194.6	ENSG00000249673.7	control	UPF3A_OE_HeLa	NOP14-AS1	lncRNA	lncRNA	1.02421	0.959058	1.08937	0.0346345	0.0333712	0.182016	NA	0.0320273	0.0318068	0.0322478	0.0176117	0.00994573	0.01514	NA	0.0308833	0.0326667	0.0291	-0.00356667	1	0.00247636	NA	FALSE
isoComp_00110249	geneComp_00021948	ENST00000658490.1	ENSG00000249673.7	control	UPF3A_OE_HeLa	NOP14-AS1	lncRNA	lncRNA	1.02421	0.959058	1.08937	0.0346345	0.0333712	0.182016	NA	0.621097	0.553634	0.68856	0.081531	0.0652614	0.309624	NA	0.608417	0.581733	0.6351	0.0533667	1	0.00247636	NA	FALSE
isoComp_00110250	geneComp_00021948	ENST00000662831.1	ENSG00000249673.7	control	UPF3A_OE_HeLa	NOP14-AS1	lncRNA	lncRNA	1.02421	0.959058	1.08937	0.0346345	0.0333712	0.182016	NA	0.119054	0.238109	0	0.0499207	0	-4.6329	NA	0.122767	0.245533	0	-0.245533	0.00247636	0.00247636	NA	FALSE
isoComp_00115674	geneComp_00025057	ENST00000577988.2	ENSG00000265185.5	control	UPF3A_OE_HeLa	SNORD3B-1	snoRNA	snoRNA	125.74	139.741	111.738	12.7525	11.9634	-0.322604	NA	32.9865	29.5829	36.3902	0.975328	1.59222	0.298695	NA	0.274633	0.214167	0.3351	0.120933	0.339936	3.63228e-34	NA	FALSE
isoComp_00115675	geneComp_00025057	ENST00000617128.1	ENSG00000265185.5	control	UPF3A_OE_HeLa	SNORD3B-1	snoRNA	snoRNA	125.74	139.741	111.738	12.7525	11.9634	-0.322604	NA	49.5509	99.1018	0	21.2524	0	-13.2748	NA	0.347967	0.695933	0	-0.695933	3.63228e-34	3.63228e-34	NA	FALSE
isoComp_00115676	geneComp_00025057	ENST00000631292.1	ENSG00000265185.5	control	UPF3A_OE_HeLa	SNORD3B-1	snoRNA	snoRNA	125.74	139.741	111.738	12.7525	11.9634	-0.322604	NA	43.2022	11.0562	75.3482	11.0562	12.9257	2.7676	NA	0.3774	0.0899	0.6649	0.575	0.319131	3.63228e-34	NA	FALSE
isoComp_00115859	geneComp_00025155	ENST00000419187.6	ENSG00000266028.7	control	UPF3A_OE_HeLa	SRGAP2	protein_coding	protein_coding	10.9711	11.8893	10.0529	0.818281	0.163792	-0.241829	NA	0.59087	0.847775	0.333964	0.0888297	0.0923153	-1.31834	NA	0.0528167	0.0726667	0.0329667	-0.0397	0.620978	1.98064e-14	FALSE	FALSE
isoComp_00115861	geneComp_00025155	ENST00000573034.7	ENSG00000266028.7	control	UPF3A_OE_HeLa	SRGAP2	protein_coding	protein_coding	10.9711	11.8893	10.0529	0.818281	0.163792	-0.241829	NA	2.1706	2.12951	2.21169	0.0560728	0.0632602	0.054373	NA	0.200283	0.1804	0.220167	0.0397667	0.792174	1.98064e-14	FALSE	FALSE
isoComp_00115862	geneComp_00025155	ENST00000579225.2	ENSG00000266028.7	control	UPF3A_OE_HeLa	SRGAP2	protein_coding	protein_coding	10.9711	11.8893	10.0529	0.818281	0.163792	-0.241829	NA	1.8218	1.23053	2.41307	0.143515	0.264663	0.965876	NA	0.172033	0.103267	0.2408	0.137533	0.00226928	1.98064e-14	FALSE	FALSE
isoComp_00115863	geneComp_00025155	ENST00000603575.1	ENSG00000266028.7	control	UPF3A_OE_HeLa	SRGAP2	protein_coding	processed_transcript	10.9711	11.8893	10.0529	0.818281	0.163792	-0.241829	NA	1.07544	2.15088	0	0.601429	0	-7.75547	NA	0.088	0.176	0	-0.176	1.98064e-14	1.98064e-14	NA	FALSE
isoComp_00115866	geneComp_00025155	ENST00000604247.1	ENSG00000266028.7	control	UPF3A_OE_HeLa	SRGAP2	protein_coding	retained_intron	10.9711	11.8893	10.0529	0.818281	0.163792	-0.241829	NA	0.258818	0.282924	0.234713	0.036311	0.0642993	-0.259436	NA	0.0235	0.0236667	0.0233333	-0.000333333	1	1.98064e-14	NA	FALSE
isoComp_00115867	geneComp_00025155	ENST00000604419.1	ENSG00000266028.7	control	UPF3A_OE_HeLa	SRGAP2	protein_coding	retained_intron	10.9711	11.8893	10.0529	0.818281	0.163792	-0.241829	NA	0.130598	0.115771	0.145424	0.035392	0.0476936	0.305409	NA	0.012	0.00953333	0.0144667	0.00493333	1	1.98064e-14	NA	FALSE
isoComp_00115868	geneComp_00025155	ENST00000604423.1	ENSG00000266028.7	control	UPF3A_OE_HeLa	SRGAP2	protein_coding	retained_intron	10.9711	11.8893	10.0529	0.818281	0.163792	-0.241829	NA	3.4392	3.68548	3.19292	0.205939	0.195672	-0.206371	NA	0.314483	0.311833	0.317133	0.0053	1	1.98064e-14	NA	FALSE
isoComp_00115870	geneComp_00025155	ENST00000605476.5	ENSG00000266028.7	control	UPF3A_OE_HeLa	SRGAP2	protein_coding	protein_coding	10.9711	11.8893	10.0529	0.818281	0.163792	-0.241829	NA	0.560763	0.583372	0.538154	0.0321449	0.0509908	-0.114357	NA	0.0514667	0.0495333	0.0534	0.00386667	1	1.98064e-14	FALSE	FALSE
isoComp_00115871	geneComp_00025155	ENST00000605610.5	ENSG00000266028.7	control	UPF3A_OE_HeLa	SRGAP2	protein_coding	protein_coding	10.9711	11.8893	10.0529	0.818281	0.163792	-0.241829	NA	0.121112	0.116616	0.125609	0.0673161	0.0540037	0.0989972	NA	0.0116667	0.0106333	0.0127	0.00206667	1	1.98064e-14	FALSE	FALSE
isoComp_00115872	geneComp_00025155	ENST00000624686.1	ENSG00000266028.7	control	UPF3A_OE_HeLa	SRGAP2	protein_coding	TEC	10.9711	11.8893	10.0529	0.818281	0.163792	-0.241829	NA	0.552837	0.542771	0.562903	0.0408311	0.074677	0.0516071	NA	0.0511833	0.0464667	0.0559	0.00943333	1	1.98064e-14	NA	FALSE
isoComp_00117344	geneComp_00026005	ENST00000579512.2	ENSG00000270276.2	control	UPF3A_OE_HeLa	H4C15	protein_coding	protein_coding	10.1113	9.45604	10.7666	0.677708	1.56944	0.187075	NA	9.40455	8.04246	10.7666	0.474843	1.56944	0.420406	NA	0.92625	0.8525	1	0.1475	1.01479e-23	1.01479e-23	FALSE	TRUE
isoComp_00117345	geneComp_00026005	ENST00000612061.1	ENSG00000270276.2	control	UPF3A_OE_HeLa	H4C15	protein_coding	nonsense_mediated_decay	10.1113	9.45604	10.7666	0.677708	1.56944	0.187075	NA	0.706788	1.41358	0	0.268608	0	-7.15338	NA	0.07375	0.1475	0	-0.1475	2.58978e-18	1.01479e-23	TRUE	TRUE
isoComp_00118134	geneComp_00026598	ENST00000608015.1	ENSG00000272758.6	control	UPF3A_OE_HeLa	AC083798.2	lncRNA	lncRNA	1.74656	1.87915	1.61398	0.408465	0.153335	-0.218206	NA	0.159882	0.150236	0.169528	0.0650718	0.0354339	0.164005	NA	0.0926833	0.0748333	0.110533	0.0357	1	7.85253e-16	NA	FALSE
isoComp_00118135	geneComp_00026598	ENST00000608346.1	ENSG00000272758.6	control	UPF3A_OE_HeLa	AC083798.2	lncRNA	lncRNA	1.74656	1.87915	1.61398	0.408465	0.153335	-0.218206	NA	0.0220412	0.0152927	0.0287897	0.0152927	0.014395	0.616956	NA	0.0142167	0.0118	0.0166333	0.00483333	1	7.85253e-16	NA	FALSE
isoComp_00118136	geneComp_00026598	ENST00000608465.5	ENSG00000272758.6	control	UPF3A_OE_HeLa	AC083798.2	lncRNA	lncRNA	1.74656	1.87915	1.61398	0.408465	0.153335	-0.218206	NA	0.624959	1.24992	0	0.159681	0	-6.97719	NA	0.345317	0.690633	0	-0.690633	7.85253e-16	7.85253e-16	NA	FALSE
isoComp_00118137	geneComp_00026598	ENST00000608756.5	ENSG00000272758.6	control	UPF3A_OE_HeLa	AC083798.2	lncRNA	lncRNA	1.74656	1.87915	1.61398	0.408465	0.153335	-0.218206	NA	0.168528	0.199049	0.138008	0.0509612	0.0463003	-0.498166	NA	0.0933333	0.104067	0.0826	-0.0214667	1	7.85253e-16	NA	FALSE
isoComp_00118138	geneComp_00026598	ENST00000667395.1	ENSG00000272758.6	control	UPF3A_OE_HeLa	AC083798.2	lncRNA	lncRNA	1.74656	1.87915	1.61398	0.408465	0.153335	-0.218206	NA	0.771153	0.264654	1.27765	0.153577	0.134938	2.22905	NA	0.454417	0.118633	0.7902	0.671567	3.04268e-06	7.85253e-16	NA	FALSE
isoComp_00118522	geneComp_00026901	ENST00000612624.4	ENSG00000273590.4	control	UPF3A_OE_HeLa	SMIM11B	protein_coding	protein_coding	3.59866	0.48211	6.71521	0.200635	3.02833	3.77253	NA	0.0463326	0.0926652	0	0.0418076	0	-3.35987	NA	0.132717	0.265433	0	-0.265433	0.00563802	0.00563802	FALSE	FALSE
isoComp_00118523	geneComp_00026901	ENST00000619874.4	ENSG00000273590.4	control	UPF3A_OE_HeLa	SMIM11B	protein_coding	protein_coding	3.59866	0.48211	6.71521	0.200635	3.02833	3.77253	NA	3.00413	0	6.00826	0	3.0471	9.2332	NA	0.308533	0	0.617067	0.617067	0.655076	0.00563802	FALSE	FALSE
isoComp_00118524	geneComp_00026901	ENST00000624534.1	ENSG00000273590.4	control	UPF3A_OE_HeLa	SMIM11B	protein_coding	retained_intron	3.59866	0.48211	6.71521	0.200635	3.02833	3.77253	NA	0.23544	0.133145	0.337735	0.0393565	0.0850485	1.28051	NA	0.291283	0.372467	0.2101	-0.162367	1	0.00563802	NA	FALSE
isoComp_00118525	geneComp_00026901	ENST00000624758.3	ENSG00000273590.4	control	UPF3A_OE_HeLa	SMIM11B	protein_coding	protein_coding	3.59866	0.48211	6.71521	0.200635	3.02833	3.77253	NA	0.312762	0.2563	0.369224	0.163982	0.0474027	0.509996	NA	0.267467	0.3621	0.172833	-0.189267	0.97102	0.00563802	FALSE	FALSE

## Sheet: UPF3A_KO
iso_ref	gene_ref	isoform_id	gene_id	condition_1	condition_2	gene_name	gene_biotype	iso_biotype	gene_overall_mean	gene_value_1	gene_value_2	gene_stderr_1	gene_stderr_2	gene_log2_fold_change	gene_q_value	iso_overall_mean	iso_value_1	iso_value_2	iso_stderr_1	iso_stderr_2	iso_log2_fold_change	iso_q_value	IF_overall	IF1	IF2	dIF	isoform_switch_q_value	gene_switch_q_value	PTC	switchConsequencesGene
isoComp_00000062	geneComp_00000012	ENST00000003912.7	ENSG00000001461.17	control	UPF3A_KO_14_3B_KD	NIPAL3	protein_coding	protein_coding	5.52118	4.92135	5.70487	0.239154	0.187264	0.212738	NA	0.0632945	0.0956466	0.0430366	0.0610655	0.0430366	-0.994185	NA	0.0114238	0.0183333	0.0071	-0.0112333	0.853277	0.00454759	FALSE	FALSE
isoComp_00000063	geneComp_00000012	ENST00000339255.2	ENSG00000001461.17	control	UPF3A_KO_14_3B_KD	NIPAL3	protein_coding	protein_coding	5.52118	4.92135	5.70487	0.239154	0.187264	0.212738	NA	0.886618	1.12152	0.528627	0.103601	0.0552977	-1.07091	NA	0.160781	0.2282	0.0922333	-0.135967	0.00454759	0.00454759	FALSE	FALSE
isoComp_00000064	geneComp_00000012	ENST00000358028.8	ENSG00000001461.17	control	UPF3A_KO_14_3B_KD	NIPAL3	protein_coding	protein_coding	5.52118	4.92135	5.70487	0.239154	0.187264	0.212738	NA	0.154243	0.17508	0.13694	0.0392502	0.0330528	-0.332918	NA	0.0280381	0.0355	0.0244333	-0.0110667	0.805872	0.00454759	FALSE	FALSE
isoComp_00000065	geneComp_00000012	ENST00000374399.9	ENSG00000001461.17	control	UPF3A_KO_14_3B_KD	NIPAL3	protein_coding	protein_coding	5.52118	4.92135	5.70487	0.239154	0.187264	0.212738	NA	4.17408	3.2978	4.73602	0.0928464	0.118634	0.520847	NA	0.756167	0.672367	0.830633	0.158267	0.0108758	0.00454759	FALSE	FALSE
isoComp_00000066	geneComp_00000012	ENST00000432012.1	ENSG00000001461.17	control	UPF3A_KO_14_3B_KD	NIPAL3	protein_coding	protein_coding	5.52118	4.92135	5.70487	0.239154	0.187264	0.212738	NA	0.0576352	0.0578644	0.063579	0.0145535	0.0213009	0.116638	NA	0.0104095	0.0116333	0.0114333	-0.0002	1	0.00454759	FALSE	FALSE
isoComp_00000067	geneComp_00000012	ENST00000475663.2	ENSG00000001461.17	control	UPF3A_KO_14_3B_KD	NIPAL3	protein_coding	processed_transcript	5.52118	4.92135	5.70487	0.239154	0.187264	0.212738	NA	0.0654022	0.0132715	0.0720956	0.0132715	0.0195428	1.81874	NA	0.0117333	0.00293333	0.0124333	0.0095	0.680342	0.00454759	NA	FALSE
isoComp_00000068	geneComp_00000012	ENST00000488155.1	ENSG00000001461.17	control	UPF3A_KO_14_3B_KD	NIPAL3	protein_coding	processed_transcript	5.52118	4.92135	5.70487	0.239154	0.187264	0.212738	NA	0.119906	0.160165	0.124573	0.0876287	0.0212145	-0.33855	NA	0.0214619	0.0309667	0.0217667	-0.0092	0.927982	0.00454759	NA	FALSE
isoComp_00000302	geneComp_00000040	ENST00000309955.8	ENSG00000003402.20	control	UPF3A_KO_14_3B_KD	CFLAR	protein_coding	protein_coding	2.77016	2.91957	2.57142	0.195405	0.157663	-0.182522	NA	0.223859	0.126224	0.276189	0.0190301	0.0276115	1.07098	NA	0.0820571	0.0441	0.107167	0.0630667	0.318217	0.035166	FALSE	FALSE
isoComp_00000304	geneComp_00000040	ENST00000341222.10	ENSG00000003402.20	control	UPF3A_KO_14_3B_KD	CFLAR	protein_coding	protein_coding	2.77016	2.91957	2.57142	0.195405	0.157663	-0.182522	NA	0.928919	1.15191	0.590831	0.0709014	0.130939	-0.951473	NA	0.334538	0.395033	0.229867	-0.165167	0.17187	0.035166	FALSE	FALSE
isoComp_00000305	geneComp_00000040	ENST00000342795.9	ENSG00000003402.20	control	UPF3A_KO_14_3B_KD	CFLAR	protein_coding	protein_coding	2.77016	2.91957	2.57142	0.195405	0.157663	-0.182522	NA	0.0332374	0.0535781	0.0243379	0.0202122	0.0243379	-0.888728	NA	0.0127143	0.0190667	0.0107	-0.00836667	0.939599	0.035166	FALSE	FALSE
isoComp_00000306	geneComp_00000040	ENST00000395148.6	ENSG00000003402.20	control	UPF3A_KO_14_3B_KD	CFLAR	protein_coding	protein_coding	2.77016	2.91957	2.57142	0.195405	0.157663	-0.182522	NA	0.23235	0.125298	0.416331	0.0122975	0.0268099	1.65583	NA	0.0865286	0.0438333	0.162	0.118167	0.035166	0.035166	FALSE	FALSE
isoComp_00000307	geneComp_00000040	ENST00000417748.1	ENSG00000003402.20	control	UPF3A_KO_14_3B_KD	CFLAR	protein_coding	protein_coding	2.77016	2.91957	2.57142	0.195405	0.157663	-0.182522	NA	0.0316564	0.038107	0	0.038107	0	-2.26625	NA	0.0112048	0.0116333	0	-0.0116333	0.84493	0.035166	FALSE	FALSE
isoComp_00000308	geneComp_00000040	ENST00000423241.6	ENSG00000003402.20	control	UPF3A_KO_14_3B_KD	CFLAR	protein_coding	protein_coding	2.77016	2.91957	2.57142	0.195405	0.157663	-0.182522	NA	0.294394	0.345567	0.307838	0.0360771	0.110749	-0.161829	NA	0.108195	0.119433	0.1216	0.00216667	0.992728	0.035166	FALSE	FALSE
isoComp_00000310	geneComp_00000040	ENST00000439154.6	ENSG00000003402.20	control	UPF3A_KO_14_3B_KD	CFLAR	protein_coding	nonsense_mediated_decay	2.77016	2.91957	2.57142	0.195405	0.157663	-0.182522	NA	0.0286687	0	0	0	0	0	NA	0.010219	0	0	0	NA	0.035166	TRUE	FALSE
isoComp_00000311	geneComp_00000040	ENST00000440180.5	ENSG00000003402.20	control	UPF3A_KO_14_3B_KD	CFLAR	protein_coding	protein_coding	2.77016	2.91957	2.57142	0.195405	0.157663	-0.182522	NA	0.034399	0.0765178	0.0593786	0.047902	0.0593786	-0.318505	NA	0.012381	0.0251	0.0226667	-0.00243333	0.912375	0.035166	FALSE	FALSE
isoComp_00000312	geneComp_00000040	ENST00000441224.5	ENSG00000003402.20	control	UPF3A_KO_14_3B_KD	CFLAR	protein_coding	protein_coding	2.77016	2.91957	2.57142	0.195405	0.157663	-0.182522	NA	0.0505009	0.109959	0.0381629	0.0646267	0.0381629	-1.31654	NA	0.0172429	0.0366333	0.0135333	-0.0231	0.832482	0.035166	FALSE	FALSE
isoComp_00000313	geneComp_00000040	ENST00000443227.5	ENSG00000003402.20	control	UPF3A_KO_14_3B_KD	CFLAR	protein_coding	protein_coding	2.77016	2.91957	2.57142	0.195405	0.157663	-0.182522	NA	0.0979965	0.120019	0.0719099	0.048424	0.0442455	-0.66661	NA	0.0350143	0.0403333	0.0298	-0.0105333	0.888699	0.035166	FALSE	FALSE
isoComp_00000314	geneComp_00000040	ENST00000457277.5	ENSG00000003402.20	control	UPF3A_KO_14_3B_KD	CFLAR	protein_coding	protein_coding	2.77016	2.91957	2.57142	0.195405	0.157663	-0.182522	NA	0.106811	0.0653484	0.0467591	0.046569	0.0467591	-0.408725	NA	0.0392952	0.0231333	0.0205333	-0.0026	0.965829	0.035166	FALSE	FALSE
isoComp_00000315	geneComp_00000040	ENST00000460961.1	ENSG00000003402.20	control	UPF3A_KO_14_3B_KD	CFLAR	protein_coding	retained_intron	2.77016	2.91957	2.57142	0.195405	0.157663	-0.182522	NA	0.0389651	0.0181707	0.0530831	0.0181707	0.0291893	1.16306	NA	0.0142905	0.0063	0.0197333	0.0134333	0.809448	0.035166	NA	FALSE
isoComp_00000316	geneComp_00000040	ENST00000461422.1	ENSG00000003402.20	control	UPF3A_KO_14_3B_KD	CFLAR	protein_coding	retained_intron	2.77016	2.91957	2.57142	0.195405	0.157663	-0.182522	NA	0.0340753	0.0624294	0.0366907	0.0624294	0.0366907	-0.63344	NA	0.0141143	0.0216	0.0161	-0.0055	1	0.035166	NA	FALSE
isoComp_00000318	geneComp_00000040	ENST00000470178.6	ENSG00000003402.20	control	UPF3A_KO_14_3B_KD	CFLAR	protein_coding	protein_coding	2.77016	2.91957	2.57142	0.195405	0.157663	-0.182522	NA	0.0301997	0	0	0	0	0	NA	0.0110143	0	0	0	NA	0.035166	FALSE	FALSE
isoComp_00000320	geneComp_00000040	ENST00000474842.1	ENSG00000003402.20	control	UPF3A_KO_14_3B_KD	CFLAR	protein_coding	retained_intron	2.77016	2.91957	2.57142	0.195405	0.157663	-0.182522	NA	0.0545534	0.0168547	0.157225	0.0168547	0.157225	2.63854	NA	0.0194429	0.0065	0.0600333	0.0535333	0.917678	0.035166	NA	FALSE
isoComp_00000321	geneComp_00000040	ENST00000479953.6	ENSG00000003402.20	control	UPF3A_KO_14_3B_KD	CFLAR	protein_coding	protein_coding	2.77016	2.91957	2.57142	0.195405	0.157663	-0.182522	NA	0.0611492	0.0930799	0.0604722	0.0556565	0.0604722	-0.548638	NA	0.021919	0.0335333	0.0214667	-0.0120667	0.895601	0.035166	FALSE	FALSE
isoComp_00000322	geneComp_00000040	ENST00000490965.1	ENSG00000003402.20	control	UPF3A_KO_14_3B_KD	CFLAR	protein_coding	processed_transcript	2.77016	2.91957	2.57142	0.195405	0.157663	-0.182522	NA	0.296137	0.300005	0.273317	0.159565	0.0884868	-0.129875	NA	0.103771	0.0990333	0.1052	0.00616667	0.925621	0.035166	NA	FALSE
isoComp_00000323	geneComp_00000040	ENST00000494258.5	ENSG00000003402.20	control	UPF3A_KO_14_3B_KD	CFLAR	protein_coding	protein_coding	2.77016	2.91957	2.57142	0.195405	0.157663	-0.182522	NA	0.154065	0.191254	0.118461	0.0956398	0.062701	-0.647689	NA	0.0526952	0.0659667	0.0439667	-0.022	0.906106	0.035166	FALSE	FALSE
isoComp_00000499	geneComp_00000059	ENST00000007510.8	ENSG00000004777.18	control	UPF3A_KO_14_3B_KD	ARHGAP33	protein_coding	protein_coding	1.25846	0.822792	1.13493	0.13372	0.309851	0.459233	NA	0.106569	0.152296	0	0.0505151	0	-4.02055	NA	0.0786286	0.180433	0	-0.180433	0.00705031	0.00705031	FALSE	FALSE
isoComp_00000500	geneComp_00000059	ENST00000221905.1	ENSG00000004777.18	control	UPF3A_KO_14_3B_KD	ARHGAP33	protein_coding	processed_transcript	1.25846	0.822792	1.13493	0.13372	0.309851	0.459233	NA	0.0408875	0	0.171395	0	0.0867372	4.18107	NA	0.028419	0	0.119167	0.119167	0.094831	0.00705031	NA	FALSE
isoComp_00000501	geneComp_00000059	ENST00000314737.9	ENSG00000004777.18	control	UPF3A_KO_14_3B_KD	ARHGAP33	protein_coding	protein_coding	1.25846	0.822792	1.13493	0.13372	0.309851	0.459233	NA	0.213925	0.237335	0.191193	0.0585403	0.0592689	-0.297887	NA	0.18451	0.335733	0.173133	-0.1626	0.820465	0.00705031	FALSE	FALSE
isoComp_00000502	geneComp_00000059	ENST00000378944.9	ENSG00000004777.18	control	UPF3A_KO_14_3B_KD	ARHGAP33	protein_coding	protein_coding	1.25846	0.822792	1.13493	0.13372	0.309851	0.459233	NA	0.171509	0.153425	0.0904208	0.0101755	0.0458345	-0.702569	NA	0.148929	0.1937	0.1197	-0.074	0.712913	0.00705031	FALSE	FALSE
isoComp_00000503	geneComp_00000059	ENST00000586918.1	ENSG00000004777.18	control	UPF3A_KO_14_3B_KD	ARHGAP33	protein_coding	retained_intron	1.25846	0.822792	1.13493	0.13372	0.309851	0.459233	NA	0.147814	0	0.260349	0	0.260349	4.75675	NA	0.100067	0	0.1674	0.1674	0.865281	0.00705031	NA	FALSE
isoComp_00000504	geneComp_00000059	ENST00000587447.3	ENSG00000004777.18	control	UPF3A_KO_14_3B_KD	ARHGAP33	protein_coding	protein_coding	1.25846	0.822792	1.13493	0.13372	0.309851	0.459233	NA	0.0209265	0.0296757	0.0594815	0.0296757	0.0594815	0.808374	NA	0.0170095	0.0329667	0.0451	0.0121333	1	0.00705031	FALSE	FALSE
isoComp_00000507	geneComp_00000059	ENST00000589133.5	ENSG00000004777.18	control	UPF3A_KO_14_3B_KD	ARHGAP33	protein_coding	processed_transcript	1.25846	0.822792	1.13493	0.13372	0.309851	0.459233	NA	0.0116022	0	0.0187218	0	0.0187218	1.52215	NA	0.0156429	0	0.0353	0.0353	0.953458	0.00705031	NA	FALSE
isoComp_00000508	geneComp_00000059	ENST00000590893.5	ENSG00000004777.18	control	UPF3A_KO_14_3B_KD	ARHGAP33	protein_coding	nonsense_mediated_decay	1.25846	0.822792	1.13493	0.13372	0.309851	0.459233	NA	0.287674	0.197981	0.0546178	0.108491	0.0546178	-1.68645	NA	0.218329	0.2054	0.0414	-0.164	0.587607	0.00705031	TRUE	FALSE
isoComp_00000509	geneComp_00000059	ENST00000591438.1	ENSG00000004777.18	control	UPF3A_KO_14_3B_KD	ARHGAP33	protein_coding	processed_transcript	1.25846	0.822792	1.13493	0.13372	0.309851	0.459233	NA	0.192961	0.0520799	0.22299	0.0520799	0.0642965	1.90807	NA	0.163367	0.0518	0.252067	0.200267	0.578895	0.00705031	NA	FALSE
isoComp_00000510	geneComp_00000059	ENST00000593034.5	ENSG00000004777.18	control	UPF3A_KO_14_3B_KD	ARHGAP33	protein_coding	retained_intron	1.25846	0.822792	1.13493	0.13372	0.309851	0.459233	NA	0.038946	0	0.0657624	0	0.0342127	2.92148	NA	0.0286286	0	0.0467	0.0467	0.479819	0.00705031	NA	FALSE
isoComp_00000811	geneComp_00000097	ENST00000321027.8	ENSG00000005436.14	control	UPF3A_KO_14_3B_KD	GCFC2	protein_coding	protein_coding	5.70198	6.76958	4.69668	0.27006	0.235898	-0.526485	NA	1.35565	0.702481	1.24982	0.196287	0.142628	0.822299	NA	0.244933	0.102733	0.2644	0.161667	0.0128214	0.000615958	FALSE	FALSE
isoComp_00000812	geneComp_00000097	ENST00000409857.7	ENSG00000005436.14	control	UPF3A_KO_14_3B_KD	GCFC2	protein_coding	protein_coding	5.70198	6.76958	4.69668	0.27006	0.235898	-0.526485	NA	0.731849	0.48477	0.45006	0.122284	0.23132	-0.104934	NA	0.12529	0.0732667	0.0911333	0.0178667	0.992235	0.000615958	FALSE	FALSE
isoComp_00000813	geneComp_00000097	ENST00000427862.1	ENSG00000005436.14	control	UPF3A_KO_14_3B_KD	GCFC2	protein_coding	protein_coding	5.70198	6.76958	4.69668	0.27006	0.235898	-0.526485	NA	0.0777919	0	0	0	0	0	NA	0.0131381	0	0	0	NA	0.000615958	FALSE	FALSE
isoComp_00000814	geneComp_00000097	ENST00000442309.5	ENSG00000005436.14	control	UPF3A_KO_14_3B_KD	GCFC2	protein_coding	protein_coding	5.70198	6.76958	4.69668	0.27006	0.235898	-0.526485	NA	0.250912	0.217334	0.447999	0.112815	0.0470486	1.01053	NA	0.0430524	0.0320333	0.0950333	0.063	0.314275	0.000615958	FALSE	FALSE
isoComp_00000815	geneComp_00000097	ENST00000470197.5	ENSG00000005436.14	control	UPF3A_KO_14_3B_KD	GCFC2	protein_coding	retained_intron	5.70198	6.76958	4.69668	0.27006	0.235898	-0.526485	NA	0.128581	0.192492	0.164069	0.090126	0.100936	-0.218206	NA	0.0232095	0.0274667	0.0374	0.00993333	0.967677	0.000615958	NA	FALSE
isoComp_00000817	geneComp_00000097	ENST00000470503.1	ENSG00000005436.14	control	UPF3A_KO_14_3B_KD	GCFC2	protein_coding	protein_coding	5.70198	6.76958	4.69668	0.27006	0.235898	-0.526485	NA	1.8813	3.68123	1.15349	0.29041	0.0268345	-1.66564	NA	0.328733	0.547333	0.246333	-0.301	0.000615958	0.000615958	FALSE	FALSE
isoComp_00000818	geneComp_00000097	ENST00000472230.5	ENSG00000005436.14	control	UPF3A_KO_14_3B_KD	GCFC2	protein_coding	nonsense_mediated_decay	5.70198	6.76958	4.69668	0.27006	0.235898	-0.526485	NA	1.11454	1.32524	1.08002	0.307524	0.226977	-0.292752	NA	0.1935	0.193733	0.235433	0.0417	0.892295	0.000615958	TRUE	FALSE
isoComp_00000819	geneComp_00000097	ENST00000486016.1	ENSG00000005436.14	control	UPF3A_KO_14_3B_KD	GCFC2	protein_coding	retained_intron	5.70198	6.76958	4.69668	0.27006	0.235898	-0.526485	NA	0.112665	0.166028	0.15122	0.0984087	0.15122	-0.126779	NA	0.0194667	0.0234667	0.0302667	0.0068	0.906106	0.000615958	NA	FALSE
isoComp_00001178	geneComp_00000135	ENST00000005257.7	ENSG00000006451.8	control	UPF3A_KO_14_3B_KD	RALA	protein_coding	protein_coding	5.95305	6.76144	6.34084	0.249074	0.261432	-0.0925148	NA	5.34128	5.18228	5.94697	0.113906	0.170263	0.198211	NA	0.902719	0.7685	0.9401	0.1716	0.00154093	0.00154093	FALSE	FALSE
isoComp_00001180	geneComp_00000135	ENST00000436179.1	ENSG00000006451.8	control	UPF3A_KO_14_3B_KD	RALA	protein_coding	protein_coding	5.95305	6.76144	6.34084	0.249074	0.261432	-0.0925148	NA	0.108141	0.116015	0.136102	0.0748801	0.0352547	0.213371	NA	0.0179762	0.0175	0.0214333	0.00393333	0.949201	0.00154093	FALSE	FALSE
isoComp_00001182	geneComp_00000135	ENST00000468201.1	ENSG00000006451.8	control	UPF3A_KO_14_3B_KD	RALA	protein_coding	processed_transcript	5.95305	6.76144	6.34084	0.249074	0.261432	-0.0925148	NA	0.460992	1.44371	0.151201	0.292111	0.151201	-3.17281	NA	0.0723667	0.2111	0.0225667	-0.188533	0.0768825	0.00154093	NA	FALSE
isoComp_00001242	geneComp_00000142	ENST00000275575.11	ENSG00000006576.16	control	UPF3A_KO_14_3B_KD	PHTF2	protein_coding	protein_coding	3.19633	3.78894	2.38282	0.176843	0.119475	-0.666885	NA	0.0424182	0	0	0	0	0	NA	0.0140095	0	0	0	NA	3.07567e-07	FALSE	FALSE
isoComp_00001243	geneComp_00000142	ENST00000307305.12	ENSG00000006576.16	control	UPF3A_KO_14_3B_KD	PHTF2	protein_coding	protein_coding	3.19633	3.78894	2.38282	0.176843	0.119475	-0.666885	NA	2.16159	1.59534	1.92843	0.43328	0.0776603	0.27201	NA	0.683338	0.414267	0.810567	0.3963	0.0142733	3.07567e-07	FALSE	FALSE
isoComp_00001244	geneComp_00000142	ENST00000415251.6	ENSG00000006576.16	control	UPF3A_KO_14_3B_KD	PHTF2	protein_coding	protein_coding	3.19633	3.78894	2.38282	0.176843	0.119475	-0.666885	NA	0.0631251	0.345439	0	0.226514	0	-5.15153	NA	0.0179381	0.0956667	0	-0.0956667	0.470897	3.07567e-07	FALSE	FALSE
isoComp_00001245	geneComp_00000142	ENST00000416283.6	ENSG00000006576.16	control	UPF3A_KO_14_3B_KD	PHTF2	protein_coding	protein_coding	3.19633	3.78894	2.38282	0.176843	0.119475	-0.666885	NA	0.0817162	0.0692306	0.0762409	0.0201791	0.0660304	0.122314	NA	0.0249524	0.0183	0.0309	0.0126	0.91989	3.07567e-07	FALSE	FALSE
isoComp_00001246	geneComp_00000142	ENST00000424760.5	ENSG00000006576.16	control	UPF3A_KO_14_3B_KD	PHTF2	protein_coding	protein_coding	3.19633	3.78894	2.38282	0.176843	0.119475	-0.666885	NA	0.454961	1.32926	0	0.248859	0	-7.06529	NA	0.13411	0.356533	0	-0.356533	3.07567e-07	3.07567e-07	FALSE	FALSE
isoComp_00001247	geneComp_00000142	ENST00000450574.5	ENSG00000006576.16	control	UPF3A_KO_14_3B_KD	PHTF2	protein_coding	protein_coding	3.19633	3.78894	2.38282	0.176843	0.119475	-0.666885	NA	0.160873	0.179896	0.135531	0.0521281	0.0219498	-0.383883	NA	0.053419	0.0464333	0.0562333	0.0098	0.909135	3.07567e-07	FALSE	FALSE
isoComp_00001249	geneComp_00000142	ENST00000470215.1	ENSG00000006576.16	control	UPF3A_KO_14_3B_KD	PHTF2	protein_coding	processed_transcript	3.19633	3.78894	2.38282	0.176843	0.119475	-0.666885	NA	0.146264	0.193983	0.176325	0.13447	0.09318	-0.130631	NA	0.0442524	0.0483667	0.0745333	0.0261667	0.917678	3.07567e-07	NA	FALSE
isoComp_00001250	geneComp_00000142	ENST00000479515.1	ENSG00000006576.16	control	UPF3A_KO_14_3B_KD	PHTF2	protein_coding	retained_intron	3.19633	3.78894	2.38282	0.176843	0.119475	-0.666885	NA	0.0602009	0.0388304	0.0590174	0.0114166	0.00770738	0.499182	NA	0.0200238	0.0101667	0.0249	0.0147333	0.716435	3.07567e-07	NA	FALSE
isoComp_00001253	geneComp_00000144	ENST00000264042.8	ENSG00000006607.14	control	UPF3A_KO_14_3B_KD	FARP2	protein_coding	protein_coding	7.49643	7.34629	6.81136	0.626174	0.420413	-0.10892	NA	0.549121	0.567525	0.416559	0.00614741	0.0388772	-0.437138	NA	0.0736095	0.0783	0.0617	-0.0166	0.815838	0.0175839	FALSE	FALSE
isoComp_00001255	geneComp_00000144	ENST00000413432.2	ENSG00000006607.14	control	UPF3A_KO_14_3B_KD	FARP2	protein_coding	protein_coding	7.49643	7.34629	6.81136	0.626174	0.420413	-0.10892	NA	2.42538	2.15131	2.18364	0.19743	0.0265113	0.0214204	NA	0.325862	0.301533	0.322767	0.0212333	0.949029	0.0175839	FALSE	FALSE
isoComp_00001256	geneComp_00000144	ENST00000418082.1	ENSG00000006607.14	control	UPF3A_KO_14_3B_KD	FARP2	protein_coding	protein_coding	7.49643	7.34629	6.81136	0.626174	0.420413	-0.10892	NA	1.0705	0.481618	1.38004	0.481618	0.374662	1.49951	NA	0.139824	0.0566333	0.197967	0.141333	0.315434	0.0175839	FALSE	FALSE
isoComp_00001263	geneComp_00000144	ENST00000471447.5	ENSG00000006607.14	control	UPF3A_KO_14_3B_KD	FARP2	protein_coding	retained_intron	7.49643	7.34629	6.81136	0.626174	0.420413	-0.10892	NA	0.199464	0	0	0	0	0	NA	0.0273476	0	0	0	NA	0.0175839	NA	FALSE
isoComp_00001264	geneComp_00000144	ENST00000473082.5	ENSG00000006607.14	control	UPF3A_KO_14_3B_KD	FARP2	protein_coding	processed_transcript	7.49643	7.34629	6.81136	0.626174	0.420413	-0.10892	NA	0.15938	0.3691	0.0296715	0.199006	0.0296715	-3.2564	NA	0.0204905	0.0464667	0.00476667	-0.0417	0.612391	0.0175839	NA	FALSE
isoComp_00001267	geneComp_00000144	ENST00000479427.5	ENSG00000006607.14	control	UPF3A_KO_14_3B_KD	FARP2	protein_coding	processed_transcript	7.49643	7.34629	6.81136	0.626174	0.420413	-0.10892	NA	0.242816	0.217132	0.376536	0.0478891	0.0643222	0.767074	NA	0.0329429	0.0305667	0.0548	0.0242333	0.559186	0.0175839	NA	FALSE
isoComp_00001268	geneComp_00000144	ENST00000485051.1	ENSG00000006607.14	control	UPF3A_KO_14_3B_KD	FARP2	protein_coding	retained_intron	7.49643	7.34629	6.81136	0.626174	0.420413	-0.10892	NA	1.31511	2.00787	1.05052	0.196785	0.155591	-0.928055	NA	0.172814	0.272867	0.153667	-0.1192	0.0175839	0.0175839	NA	FALSE
isoComp_00001271	geneComp_00000144	ENST00000627550.2	ENSG00000006607.14	control	UPF3A_KO_14_3B_KD	FARP2	protein_coding	protein_coding	7.49643	7.34629	6.81136	0.626174	0.420413	-0.10892	NA	1.26507	1.38851	1.21295	0.122256	0.101157	-0.193522	NA	0.170443	0.189567	0.1806	-0.00896667	0.974975	0.0175839	FALSE	FALSE
isoComp_00001434	geneComp_00000166	ENST00000397193.7	ENSG00000007168.13	control	UPF3A_KO_14_3B_KD	PAFAH1B1	protein_coding	processed_transcript	16.465	19.2922	15.2326	0.540201	0.271506	-0.340653	NA	3.93688	5.69553	2.97071	0.326342	0.354891	-0.936706	NA	0.236276	0.296267	0.194567	-0.1017	0.141	2.54669e-10	NA	FALSE
isoComp_00001435	geneComp_00000166	ENST00000397195.10	ENSG00000007168.13	control	UPF3A_KO_14_3B_KD	PAFAH1B1	protein_coding	protein_coding	16.465	19.2922	15.2326	0.540201	0.271506	-0.340653	NA	6.27144	3.50959	7.76292	0.602486	0.179446	1.14305	NA	0.389929	0.180633	0.5102	0.329567	2.54669e-10	2.54669e-10	FALSE	FALSE
isoComp_00001436	geneComp_00000166	ENST00000570400.1	ENSG00000007168.13	control	UPF3A_KO_14_3B_KD	PAFAH1B1	protein_coding	nonsense_mediated_decay	16.465	19.2922	15.2326	0.540201	0.271506	-0.340653	NA	0.236155	0.40178	0.148698	0.134343	0.0273886	-1.37559	NA	0.0143524	0.0212667	0.0097	-0.0115667	0.580204	2.54669e-10	TRUE	FALSE
isoComp_00001438	geneComp_00000166	ENST00000571495.1	ENSG00000007168.13	control	UPF3A_KO_14_3B_KD	PAFAH1B1	protein_coding	retained_intron	16.465	19.2922	15.2326	0.540201	0.271506	-0.340653	NA	0.694096	0.884187	0.924564	0.225196	0.0983346	0.0637172	NA	0.0422476	0.0456333	0.0608667	0.0152333	0.78666	2.54669e-10	NA	FALSE
isoComp_00001440	geneComp_00000166	ENST00000574213.1	ENSG00000007168.13	control	UPF3A_KO_14_3B_KD	PAFAH1B1	protein_coding	processed_transcript	16.465	19.2922	15.2326	0.540201	0.271506	-0.340653	NA	0.160128	0.0615408	0.291798	0.0312517	0.0618212	2.07675	NA	0.0101238	0.00323333	0.0192667	0.0160333	0.0612817	2.54669e-10	NA	FALSE
isoComp_00001441	geneComp_00000166	ENST00000574468.1	ENSG00000007168.13	control	UPF3A_KO_14_3B_KD	PAFAH1B1	protein_coding	protein_coding	16.465	19.2922	15.2326	0.540201	0.271506	-0.340653	NA	0.210543	0.18482	0.0761983	0.18482	0.0761983	-1.17641	NA	0.012781	0.00926667	0.00503333	-0.00423333	1	2.54669e-10	FALSE	FALSE
isoComp_00001442	geneComp_00000166	ENST00000574816.5	ENSG00000007168.13	control	UPF3A_KO_14_3B_KD	PAFAH1B1	protein_coding	processed_transcript	16.465	19.2922	15.2326	0.540201	0.271506	-0.340653	NA	0.3905	0.341753	0	0.341753	0	-5.13649	NA	0.0231619	0.0171333	0	-0.0171333	0.881038	2.54669e-10	NA	FALSE
isoComp_00001444	geneComp_00000166	ENST00000576586.5	ENSG00000007168.13	control	UPF3A_KO_14_3B_KD	PAFAH1B1	protein_coding	protein_coding	16.465	19.2922	15.2326	0.540201	0.271506	-0.340653	NA	1.12412	2.44597	0.353281	0.26166	0.176672	-2.75713	NA	0.0653571	0.126367	0.0228667	-0.1035	0.0407909	2.54669e-10	FALSE	FALSE
isoComp_00001445	geneComp_00000166	ENST00000609078.1	ENSG00000007168.13	control	UPF3A_KO_14_3B_KD	PAFAH1B1	protein_coding	processed_transcript	16.465	19.2922	15.2326	0.540201	0.271506	-0.340653	NA	3.21138	5.38156	2.46775	0.663395	0.412628	-1.12167	NA	0.192219	0.280267	0.1621	-0.118167	0.21508	2.54669e-10	NA	FALSE
isoComp_00001884	geneComp_00000218	ENST00000008180.13	ENSG00000008517.16	control	UPF3A_KO_14_3B_KD	IL32	protein_coding	protein_coding	1.70699	3.05394	0.544551	0.469774	0.13254	-2.466	NA	0.0508275	0.0320164	0	0.0320164	0	-2.07095	NA	0.0283952	0.0103333	0	-0.0103333	1	0.00241213	FALSE	FALSE
isoComp_00001885	geneComp_00000218	ENST00000325568.9	ENSG00000008517.16	control	UPF3A_KO_14_3B_KD	IL32	protein_coding	protein_coding	1.70699	3.05394	0.544551	0.469774	0.13254	-2.466	NA	0.13972	0.102677	0.0341115	0.0515311	0.0341115	-1.35297	NA	0.0976857	0.037	0.0494333	0.0124333	0.976941	0.00241213	FALSE	FALSE
isoComp_00001886	geneComp_00000218	ENST00000382213.7	ENSG00000008517.16	control	UPF3A_KO_14_3B_KD	IL32	protein_coding	protein_coding	1.70699	3.05394	0.544551	0.469774	0.13254	-2.466	NA	0.0301755	0	0	0	0	0	NA	0.0174667	0	0	0	NA	0.00241213	FALSE	FALSE
isoComp_00001888	geneComp_00000218	ENST00000396890.6	ENSG00000008517.16	control	UPF3A_KO_14_3B_KD	IL32	protein_coding	protein_coding	1.70699	3.05394	0.544551	0.469774	0.13254	-2.466	NA	0.208543	0.414964	0	0.0851681	0	-5.40927	NA	0.119148	0.148367	0	-0.148367	0.114055	0.00241213	FALSE	FALSE
isoComp_00001889	geneComp_00000218	ENST00000440815.7	ENSG00000008517.16	control	UPF3A_KO_14_3B_KD	IL32	protein_coding	protein_coding	1.70699	3.05394	0.544551	0.469774	0.13254	-2.466	NA	0.0750363	0.301948	0.0679464	0.217038	0.0679464	-2.00075	NA	0.041181	0.1052	0.1024	-0.0028	0.986317	0.00241213	FALSE	FALSE
isoComp_00001890	geneComp_00000218	ENST00000444393.7	ENSG00000008517.16	control	UPF3A_KO_14_3B_KD	IL32	protein_coding	protein_coding	1.70699	3.05394	0.544551	0.469774	0.13254	-2.466	NA	0.111071	0.216202	0	0.112321	0	-4.49954	NA	0.0548	0.0735	0	-0.0735	0.712918	0.00241213	FALSE	FALSE
isoComp_00001891	geneComp_00000218	ENST00000525003.1	ENSG00000008517.16	control	UPF3A_KO_14_3B_KD	IL32	protein_coding	retained_intron	1.70699	3.05394	0.544551	0.469774	0.13254	-2.466	NA	0.0510057	0.0883378	0.0307897	0.0501213	0.0307897	-1.26954	NA	0.026419	0.0249	0.0464	0.0215	0.832523	0.00241213	NA	FALSE
isoComp_00001892	geneComp_00000218	ENST00000525228.5	ENSG00000008517.16	control	UPF3A_KO_14_3B_KD	IL32	protein_coding	protein_coding	1.70699	3.05394	0.544551	0.469774	0.13254	-2.466	NA	0.0425532	0.063653	0.0329796	0.0351825	0.0329796	-0.777094	NA	0.0391333	0.018	0.117833	0.0998333	0.887516	0.00241213	FALSE	FALSE
isoComp_00001895	geneComp_00000218	ENST00000526464.6	ENSG00000008517.16	control	UPF3A_KO_14_3B_KD	IL32	protein_coding	protein_coding	1.70699	3.05394	0.544551	0.469774	0.13254	-2.466	NA	0.0451294	0.0601821	0.0306486	0.0216087	0.0306486	-0.787895	NA	0.0304286	0.0185667	0.0444	0.0258333	0.850728	0.00241213	FALSE	FALSE
isoComp_00001896	geneComp_00000218	ENST00000528163.6	ENSG00000008517.16	control	UPF3A_KO_14_3B_KD	IL32	protein_coding	protein_coding	1.70699	3.05394	0.544551	0.469774	0.13254	-2.466	NA	0.213889	0.318835	0	0.0642897	0	-5.03929	NA	0.114419	0.115967	0	-0.115967	0.186409	0.00241213	FALSE	FALSE
isoComp_00001901	geneComp_00000218	ENST00000530890.5	ENSG00000008517.16	control	UPF3A_KO_14_3B_KD	IL32	protein_coding	protein_coding	1.70699	3.05394	0.544551	0.469774	0.13254	-2.466	NA	0.130683	0.43723	0.0994386	0.239333	0.0160173	-2.03089	NA	0.088219	0.161867	0.219033	0.0571667	0.947947	0.00241213	FALSE	FALSE
isoComp_00001904	geneComp_00000218	ENST00000532247.5	ENSG00000008517.16	control	UPF3A_KO_14_3B_KD	IL32	protein_coding	retained_intron	1.70699	3.05394	0.544551	0.469774	0.13254	-2.466	NA	0.0210014	0.0260478	0.00899827	0.0140781	0.00899827	-0.924043	NA	0.0154857	0.00776667	0.0130333	0.00526667	0.787445	0.00241213	NA	FALSE
isoComp_00001905	geneComp_00000218	ENST00000533097.6	ENSG00000008517.16	control	UPF3A_KO_14_3B_KD	IL32	protein_coding	protein_coding	1.70699	3.05394	0.544551	0.469774	0.13254	-2.466	NA	0.236098	0.44248	0	0.44248	0	-5.49978	NA	0.1057	0.115133	0	-0.115133	1	0.00241213	FALSE	FALSE
isoComp_00001908	geneComp_00000218	ENST00000548476.5	ENSG00000008517.16	control	UPF3A_KO_14_3B_KD	IL32	protein_coding	protein_coding	1.70699	3.05394	0.544551	0.469774	0.13254	-2.466	NA	0.0911745	0.067082	0.0530988	0.067082	0.0265929	-0.288781	NA	0.0675667	0.0174667	0.133033	0.115567	0.498658	0.00241213	FALSE	FALSE
isoComp_00001909	geneComp_00000218	ENST00000548652.5	ENSG00000008517.16	control	UPF3A_KO_14_3B_KD	IL32	protein_coding	protein_coding	1.70699	3.05394	0.544551	0.469774	0.13254	-2.466	NA	0.0730726	0.208139	0	0.208139	0	-4.44718	NA	0.0337714	0.0541667	0	-0.0541667	1	0.00241213	FALSE	FALSE
isoComp_00001913	geneComp_00000218	ENST00000552664.5	ENSG00000008517.16	control	UPF3A_KO_14_3B_KD	IL32	protein_coding	protein_coding	1.70699	3.05394	0.544551	0.469774	0.13254	-2.466	NA	0.0341201	0	0.18654	0	0.100438	4.29675	NA	0.0519571	0	0.274467	0.274467	0.00241213	0.00241213	FALSE	FALSE
isoComp_00002211	geneComp_00000250	ENST00000356896.8	ENSG00000010295.19	control	UPF3A_KO_14_3B_KD	IFFO1	protein_coding	protein_coding	3.84195	4.44176	3.87945	0.448714	0.0419196	-0.194809	NA	1.47876	1.74386	1.26459	0.152627	0.433503	-0.4605	NA	0.384643	0.395167	0.328433	-0.0667333	0.880316	0.000404753	FALSE	FALSE
isoComp_00002212	geneComp_00000250	ENST00000396830.2	ENSG00000010295.19	control	UPF3A_KO_14_3B_KD	IFFO1	protein_coding	retained_intron	3.84195	4.44176	3.87945	0.448714	0.0419196	-0.194809	NA	0.223562	0.01918	0.448364	0.01918	0.131077	3.97344	NA	0.0594429	0.00363333	0.1149	0.111267	0.000404753	0.000404753	NA	FALSE
isoComp_00002213	geneComp_00000250	ENST00000396840.6	ENSG00000010295.19	control	UPF3A_KO_14_3B_KD	IFFO1	protein_coding	protein_coding	3.84195	4.44176	3.87945	0.448714	0.0419196	-0.194809	NA	1.05608	1.79833	0.971437	0.393867	0.264603	-0.881692	NA	0.269767	0.3963	0.2491	-0.1472	0.42955	0.000404753	FALSE	FALSE
isoComp_00002216	geneComp_00000250	ENST00000471408.5	ENSG00000010295.19	control	UPF3A_KO_14_3B_KD	IFFO1	protein_coding	retained_intron	3.84195	4.44176	3.87945	0.448714	0.0419196	-0.194809	NA	0.0790667	0.0731726	0.0701149	0.0269866	0.0118067	-0.054037	NA	0.0205571	0.0162	0.018	0.0018	0.993807	0.000404753	NA	FALSE
isoComp_00002217	geneComp_00000250	ENST00000472558.6	ENSG00000010295.19	control	UPF3A_KO_14_3B_KD	IFFO1	protein_coding	retained_intron	3.84195	4.44176	3.87945	0.448714	0.0419196	-0.194809	NA	0.135539	0.11938	0.0935488	0.0620945	0.00943528	-0.321307	NA	0.036181	0.0294667	0.0241	-0.00536667	0.966274	0.000404753	NA	FALSE
isoComp_00002219	geneComp_00000250	ENST00000488007.5	ENSG00000010295.19	control	UPF3A_KO_14_3B_KD	IFFO1	protein_coding	retained_intron	3.84195	4.44176	3.87945	0.448714	0.0419196	-0.194809	NA	0.596393	0.292403	0.64117	0.0219263	0.0927349	1.10656	NA	0.158462	0.0681333	0.1655	0.0973667	0.0717107	0.000404753	NA	FALSE
isoComp_00002220	geneComp_00000250	ENST00000619571.4	ENSG00000010295.19	control	UPF3A_KO_14_3B_KD	IFFO1	protein_coding	protein_coding	3.84195	4.44176	3.87945	0.448714	0.0419196	-0.194809	NA	0.186568	0.276119	0.299483	0.0770333	0.152139	0.113242	NA	0.0482762	0.0610667	0.0764667	0.0154	1	0.000404753	FALSE	FALSE
isoComp_00002229	geneComp_00000252	ENST00000327906.8	ENSG00000010318.21	control	UPF3A_KO_14_3B_KD	PHF7	protein_coding	protein_coding	1.13324	1.38048	0.417104	0.134621	0.0791261	-1.70292	NA	0.222288	0.226033	0.206731	0.0212225	0.0332096	-0.123086	NA	0.238481	0.1704	0.551967	0.381567	0.258456	0.0110621	FALSE	FALSE
isoComp_00002233	geneComp_00000252	ENST00000473145.5	ENSG00000010318.21	control	UPF3A_KO_14_3B_KD	PHF7	protein_coding	retained_intron	1.13324	1.38048	0.417104	0.134621	0.0791261	-1.70292	NA	0.581013	0.757184	0.210373	0.12083	0.110016	-1.79962	NA	0.508229	0.541233	0.448033	-0.0932	0.959406	0.0110621	NA	FALSE
isoComp_00002234	geneComp_00000252	ENST00000482327.5	ENSG00000010318.21	control	UPF3A_KO_14_3B_KD	PHF7	protein_coding	processed_transcript	1.13324	1.38048	0.417104	0.134621	0.0791261	-1.70292	NA	0.315368	0.387552	0	0.0301191	0	-5.31307	NA	0.23901	0.282133	0	-0.282133	0.0110621	0.0110621	NA	FALSE
isoComp_00002297	geneComp_00000260	ENST00000396870.8	ENSG00000010539.11	control	UPF3A_KO_14_3B_KD	ZNF200	protein_coding	protein_coding	2.8298	1.86958	3.28137	0.138455	0.00979364	0.80828	NA	0.242453	0.412047	0.0733365	0.10037	0.0733365	-2.34038	NA	0.0953667	0.2264	0.0222667	-0.204133	0.1094	2.6497e-05	FALSE	FALSE
isoComp_00002298	geneComp_00000260	ENST00000396871.8	ENSG00000010539.11	control	UPF3A_KO_14_3B_KD	ZNF200	protein_coding	protein_coding	2.8298	1.86958	3.28137	0.138455	0.00979364	0.80828	NA	0.0777504	0.0722374	0.0370019	0.0722374	0.0370019	-0.807075	NA	0.0250048	0.0385	0.0112333	-0.0272667	0.894663	2.6497e-05	FALSE	FALSE
isoComp_00002299	geneComp_00000260	ENST00000414144.6	ENSG00000010539.11	control	UPF3A_KO_14_3B_KD	ZNF200	protein_coding	protein_coding	2.8298	1.86958	3.28137	0.138455	0.00979364	0.80828	NA	0.545701	0.446861	0.635565	0.0574445	0.0474685	0.498806	NA	0.197005	0.2428	0.193667	-0.0491333	0.810768	2.6497e-05	FALSE	FALSE
isoComp_00002300	geneComp_00000260	ENST00000431561.7	ENSG00000010539.11	control	UPF3A_KO_14_3B_KD	ZNF200	protein_coding	protein_coding	2.8298	1.86958	3.28137	0.138455	0.00979364	0.80828	NA	1.22378	0.669854	1.50214	0.204209	0.0866976	1.15329	NA	0.43041	0.3467	0.457933	0.111233	0.813707	2.6497e-05	FALSE	FALSE
isoComp_00002301	geneComp_00000260	ENST00000575285.1	ENSG00000010539.11	control	UPF3A_KO_14_3B_KD	ZNF200	protein_coding	retained_intron	2.8298	1.86958	3.28137	0.138455	0.00979364	0.80828	NA	0.0568229	0.035291	0.069595	0.00894783	0.00933004	0.813455	NA	0.0201524	0.0183333	0.0212333	0.0029	0.887596	2.6497e-05	NA	FALSE
isoComp_00002302	geneComp_00000260	ENST00000575630.1	ENSG00000010539.11	control	UPF3A_KO_14_3B_KD	ZNF200	protein_coding	retained_intron	2.8298	1.86958	3.28137	0.138455	0.00979364	0.80828	NA	0.294242	0.202983	0.291466	0.0403451	0.0387775	0.501253	NA	0.100795	0.112833	0.0889	-0.0239333	0.918199	2.6497e-05	NA	FALSE
isoComp_00002303	geneComp_00000260	ENST00000575948.1	ENSG00000010539.11	control	UPF3A_KO_14_3B_KD	ZNF200	protein_coding	protein_coding	2.8298	1.86958	3.28137	0.138455	0.00979364	0.80828	NA	0.358236	0	0.672269	0	0.124974	6.09227	NA	0.119633	0	0.2048	0.2048	2.6497e-05	2.6497e-05	FALSE	FALSE
isoComp_00002544	geneComp_00000287	ENST00000355526.8	ENSG00000011332.19	control	UPF3A_KO_14_3B_KD	DPF1	protein_coding	protein_coding	4.51336	5.23782	4.44384	0.426752	0.0747697	-0.23667	NA	0.0467724	0	0.0974899	0	0.0974899	3.42613	NA	0.0115857	0	0.0222667	0.0222667	0.83692	0.0320218	FALSE	FALSE
isoComp_00002545	geneComp_00000287	ENST00000412732.5	ENSG00000011332.19	control	UPF3A_KO_14_3B_KD	DPF1	protein_coding	protein_coding	4.51336	5.23782	4.44384	0.426752	0.0747697	-0.23667	NA	1.23711	1.72209	1.05405	0.250168	0.275644	-0.702944	NA	0.273086	0.3254	0.235267	-0.0901333	0.678438	0.0320218	FALSE	FALSE
isoComp_00002548	geneComp_00000287	ENST00000420980.6	ENSG00000011332.19	control	UPF3A_KO_14_3B_KD	DPF1	protein_coding	protein_coding	4.51336	5.23782	4.44384	0.426752	0.0747697	-0.23667	NA	0.381445	0.58242	0.212922	0.149678	0.0489519	-1.41008	NA	0.0838952	0.1112	0.0483	-0.0629	0.386258	0.0320218	FALSE	FALSE
isoComp_00002550	geneComp_00000287	ENST00000438365.5	ENSG00000011332.19	control	UPF3A_KO_14_3B_KD	DPF1	protein_coding	protein_coding	4.51336	5.23782	4.44384	0.426752	0.0747697	-0.23667	NA	0.0739005	0	0.311593	0	0.311593	5.00716	NA	0.0161571	0	0.0714667	0.0714667	0.871787	0.0320218	FALSE	FALSE
isoComp_00002551	geneComp_00000287	ENST00000456296.5	ENSG00000011332.19	control	UPF3A_KO_14_3B_KD	DPF1	protein_coding	protein_coding	4.51336	5.23782	4.44384	0.426752	0.0747697	-0.23667	NA	0.519041	1.00691	0.339389	0.308715	0.052853	-1.54128	NA	0.1132	0.185267	0.0766	-0.108667	0.213034	0.0320218	FALSE	FALSE
isoComp_00002552	geneComp_00000287	ENST00000471976.5	ENSG00000011332.19	control	UPF3A_KO_14_3B_KD	DPF1	protein_coding	retained_intron	4.51336	5.23782	4.44384	0.426752	0.0747697	-0.23667	NA	0.0923796	0.121052	0.0924258	0.0854952	0.0542028	-0.355557	NA	0.0206286	0.0242667	0.0204333	-0.00383333	0.988949	0.0320218	NA	FALSE
isoComp_00002553	geneComp_00000287	ENST00000472656.5	ENSG00000011332.19	control	UPF3A_KO_14_3B_KD	DPF1	protein_coding	retained_intron	4.51336	5.23782	4.44384	0.426752	0.0747697	-0.23667	NA	0.484031	0.141342	0.821077	0.106644	0.053363	2.45717	NA	0.108067	0.0304	0.185233	0.154833	0.0320218	0.0320218	NA	FALSE
isoComp_00002556	geneComp_00000287	ENST00000488378.1	ENSG00000011332.19	control	UPF3A_KO_14_3B_KD	DPF1	protein_coding	retained_intron	4.51336	5.23782	4.44384	0.426752	0.0747697	-0.23667	NA	0.0457043	0.0166251	0.134569	0.0166251	0.0721018	2.4409	NA	0.0100095	0.00363333	0.0297333	0.0261	0.21392	0.0320218	NA	FALSE
isoComp_00002557	geneComp_00000287	ENST00000494031.5	ENSG00000011332.19	control	UPF3A_KO_14_3B_KD	DPF1	protein_coding	retained_intron	4.51336	5.23782	4.44384	0.426752	0.0747697	-0.23667	NA	0.123814	0	0.0867439	0	0.0442892	3.27417	NA	0.0272714	0	0.0193	0.0193	0.242973	0.0320218	NA	FALSE
isoComp_00002559	geneComp_00000287	ENST00000614244.4	ENSG00000011332.19	control	UPF3A_KO_14_3B_KD	DPF1	protein_coding	protein_coding	4.51336	5.23782	4.44384	0.426752	0.0747697	-0.23667	NA	1.36336	1.50195	1.16252	0.153108	0.14681	-0.3668	NA	0.304548	0.294533	0.262267	-0.0322667	0.91523	0.0320218	FALSE	FALSE
isoComp_00002692	geneComp_00000304	ENST00000352993.7	ENSG00000012048.23	control	UPF3A_KO_14_3B_KD	BRCA1	protein_coding	protein_coding	7.93941	6.47451	6.92068	0.764363	0.256295	0.0959979	NA	0.456025	0.864005	0	0.0301135	0	-6.44957	NA	0.0596095	0.1372	0	-0.1372	2.69422e-11	2.69422e-11	FALSE	FALSE
isoComp_00002693	geneComp_00000304	ENST00000354071.7	ENSG00000012048.23	control	UPF3A_KO_14_3B_KD	BRCA1	protein_coding	protein_coding	7.93941	6.47451	6.92068	0.764363	0.256295	0.0959979	NA	0.0876882	0.0793588	0.076913	0.0145951	0.0289622	-0.0400388	NA	0.0108952	0.0131	0.0108667	-0.00223333	0.988797	2.69422e-11	FALSE	FALSE
isoComp_00002694	geneComp_00000304	ENST00000357654.9	ENSG00000012048.23	control	UPF3A_KO_14_3B_KD	BRCA1	protein_coding	protein_coding	7.93941	6.47451	6.92068	0.764363	0.256295	0.0959979	NA	3.3477	2.03139	3.37341	0.606301	0.128572	0.728925	NA	0.418552	0.301	0.487967	0.186967	0.0394554	2.69422e-11	FALSE	FALSE
isoComp_00002696	geneComp_00000304	ENST00000461574.1	ENSG00000012048.23	control	UPF3A_KO_14_3B_KD	BRCA1	protein_coding	protein_coding	7.93941	6.47451	6.92068	0.764363	0.256295	0.0959979	NA	0.206484	0.227027	0.195038	0.116792	0.100084	-0.209161	NA	0.0261286	0.0401667	0.0279	-0.0122667	0.986867	2.69422e-11	FALSE	FALSE
isoComp_00002697	geneComp_00000304	ENST00000461798.5	ENSG00000012048.23	control	UPF3A_KO_14_3B_KD	BRCA1	protein_coding	nonsense_mediated_decay	7.93941	6.47451	6.92068	0.764363	0.256295	0.0959979	NA	0.133926	0.189506	0.0608139	0.189506	0.0608139	-1.49432	NA	0.0168381	0.0282	0.00933333	-0.0188667	0.990522	2.69422e-11	TRUE	FALSE
isoComp_00002698	geneComp_00000304	ENST00000468300.5	ENSG00000012048.23	control	UPF3A_KO_14_3B_KD	BRCA1	protein_coding	protein_coding	7.93941	6.47451	6.92068	0.764363	0.256295	0.0959979	NA	0.237302	0.273869	0.12054	0.0503998	0.0424672	-1.12073	NA	0.0311	0.0443	0.0172	-0.0271	0.496956	2.69422e-11	FALSE	FALSE
isoComp_00002700	geneComp_00000304	ENST00000471181.7	ENSG00000012048.23	control	UPF3A_KO_14_3B_KD	BRCA1	protein_coding	protein_coding	7.93941	6.47451	6.92068	0.764363	0.256295	0.0959979	NA	0.0972064	0.0912201	0.0428662	0.0289561	0.0267029	-0.937079	NA	0.0122429	0.0156333	0.00613333	-0.0095	0.815163	2.69422e-11	FALSE	FALSE
isoComp_00002705	geneComp_00000304	ENST00000478531.5	ENSG00000012048.23	control	UPF3A_KO_14_3B_KD	BRCA1	protein_coding	protein_coding	7.93941	6.47451	6.92068	0.764363	0.256295	0.0959979	NA	0.689679	0.498007	0.542499	0.252137	0.137184	0.121123	NA	0.0887238	0.0834333	0.0775	-0.00593333	0.940844	2.69422e-11	FALSE	FALSE
isoComp_00002706	geneComp_00000304	ENST00000484087.5	ENSG00000012048.23	control	UPF3A_KO_14_3B_KD	BRCA1	protein_coding	protein_coding	7.93941	6.47451	6.92068	0.764363	0.256295	0.0959979	NA	0.215408	0.565992	0.197015	0.214014	0.0989268	-1.47631	NA	0.0298667	0.0874333	0.0295333	-0.0579	0.570732	2.69422e-11	FALSE	FALSE
isoComp_00002707	geneComp_00000304	ENST00000487825.5	ENSG00000012048.23	control	UPF3A_KO_14_3B_KD	BRCA1	protein_coding	protein_coding	7.93941	6.47451	6.92068	0.764363	0.256295	0.0959979	NA	0.303263	0.275198	0.401503	0.14584	0.212312	0.528939	NA	0.0386143	0.0471333	0.056	0.00886667	0.979645	2.69422e-11	FALSE	FALSE
isoComp_00002708	geneComp_00000304	ENST00000489037.1	ENSG00000012048.23	control	UPF3A_KO_14_3B_KD	BRCA1	protein_coding	protein_coding	7.93941	6.47451	6.92068	0.764363	0.256295	0.0959979	NA	0.113735	0.134691	0.22833	0.134691	0.22833	0.719992	NA	0.0149	0.0176	0.0350333	0.0174333	1	2.69422e-11	FALSE	FALSE
isoComp_00002709	geneComp_00000304	ENST00000491747.6	ENSG00000012048.23	control	UPF3A_KO_14_3B_KD	BRCA1	protein_coding	protein_coding	7.93941	6.47451	6.92068	0.764363	0.256295	0.0959979	NA	0.374218	0.159913	0.314159	0.159913	0.159772	0.931902	NA	0.0439619	0.0209	0.0450667	0.0241667	0.822207	2.69422e-11	FALSE	FALSE
isoComp_00002717	geneComp_00000304	ENST00000618469.1	ENSG00000012048.23	control	UPF3A_KO_14_3B_KD	BRCA1	protein_coding	protein_coding	7.93941	6.47451	6.92068	0.764363	0.256295	0.0959979	NA	0.799587	0.544236	0.531185	0.188275	0.02382	-0.0343782	NA	0.0991238	0.0795333	0.0769333	-0.0026	0.98879	2.69422e-11	FALSE	FALSE
isoComp_00002718	geneComp_00000304	ENST00000634433.1	ENSG00000012048.23	control	UPF3A_KO_14_3B_KD	BRCA1	protein_coding	protein_coding	7.93941	6.47451	6.92068	0.764363	0.256295	0.0959979	NA	0.150966	0.144806	0.0998498	0.144806	0.0558217	-0.494927	NA	0.0191952	0.0215333	0.0148333	-0.0067	0.936422	2.69422e-11	FALSE	FALSE
isoComp_00002720	geneComp_00000304	ENST00000644379.1	ENSG00000012048.23	control	UPF3A_KO_14_3B_KD	BRCA1	protein_coding	protein_coding	7.93941	6.47451	6.92068	0.764363	0.256295	0.0959979	NA	0.0864509	0	0.038807	0	0.038807	2.28709	NA	0.0103476	0	0.00566667	0.00566667	0.874281	2.69422e-11	FALSE	FALSE
isoComp_00002796	geneComp_00000313	ENST00000304434.11	ENSG00000012660.14	control	UPF3A_KO_14_3B_KD	ELOVL5	protein_coding	protein_coding	23.6897	27.6915	21.8064	0.326662	0.760906	-0.34455	NA	19.4506	20.7915	18.8101	0.981743	0.844489	-0.144409	NA	0.823071	0.750167	0.862333	0.112167	0.020208	0.00614424	FALSE	FALSE
isoComp_00002797	geneComp_00000313	ENST00000370913.5	ENSG00000012660.14	control	UPF3A_KO_14_3B_KD	ELOVL5	protein_coding	protein_coding	23.6897	27.6915	21.8064	0.326662	0.760906	-0.34455	NA	3.3047	5.93161	1.94703	0.699049	0.333355	-1.60219	NA	0.137205	0.214867	0.0889333	-0.125933	0.00614424	0.00614424	FALSE	FALSE
isoComp_00002802	geneComp_00000313	ENST00000542638.5	ENSG00000012660.14	control	UPF3A_KO_14_3B_KD	ELOVL5	protein_coding	protein_coding	23.6897	27.6915	21.8064	0.326662	0.760906	-0.34455	NA	0.812299	0.942746	0.884732	0.106832	0.246999	-0.0906355	NA	0.0346048	0.034	0.0414333	0.00743333	0.953572	0.00614424	FALSE	FALSE
isoComp_00002925	geneComp_00000328	ENST00000321356.9	ENSG00000013441.16	control	UPF3A_KO_14_3B_KD	CLK1	protein_coding	protein_coding	6.13118	6.47868	7.12528	0.718245	0.144206	0.137045	NA	1.91677	2.90001	1.78366	0.32124	0.278329	-0.69812	NA	0.307081	0.447967	0.248933	-0.199033	0.00444625	0.00444625	FALSE	TRUE
isoComp_00002928	geneComp_00000328	ENST00000432425.5	ENSG00000013441.16	control	UPF3A_KO_14_3B_KD	CLK1	protein_coding	nonsense_mediated_decay	6.13118	6.47868	7.12528	0.718245	0.144206	0.137045	NA	1.06032	0.484397	1.63733	0.272015	0.152702	1.73638	NA	0.171219	0.0689667	0.2308	0.161833	0.0745061	0.00444625	TRUE	TRUE
isoComp_00002929	geneComp_00000328	ENST00000434813.3	ENSG00000013441.16	control	UPF3A_KO_14_3B_KD	CLK1	protein_coding	protein_coding	6.13118	6.47868	7.12528	0.718245	0.144206	0.137045	NA	0.563259	0.631852	0.60739	0.114033	0.0241511	-0.0560583	NA	0.0954857	0.103033	0.0852	-0.0178333	0.905833	0.00444625	FALSE	TRUE
isoComp_00002931	geneComp_00000328	ENST00000461981.5	ENSG00000013441.16	control	UPF3A_KO_14_3B_KD	CLK1	protein_coding	retained_intron	6.13118	6.47868	7.12528	0.718245	0.144206	0.137045	NA	0.212891	0.127102	0.349395	0.0406696	0.054886	1.39032	NA	0.0340762	0.0188333	0.0487667	0.0299333	0.20663	0.00444625	NA	TRUE
isoComp_00002933	geneComp_00000328	ENST00000473565.5	ENSG00000013441.16	control	UPF3A_KO_14_3B_KD	CLK1	protein_coding	retained_intron	6.13118	6.47868	7.12528	0.718245	0.144206	0.137045	NA	1.87421	1.73204	2.30463	0.321324	0.130034	0.410005	NA	0.307643	0.263933	0.324367	0.0604333	0.760552	0.00444625	NA	TRUE
isoComp_00002934	geneComp_00000328	ENST00000482590.1	ENSG00000013441.16	control	UPF3A_KO_14_3B_KD	CLK1	protein_coding	retained_intron	6.13118	6.47868	7.12528	0.718245	0.144206	0.137045	NA	0.187047	0.183715	0.247769	0.0465828	0.138058	0.412145	NA	0.0312143	0.0297	0.0343	0.0046	0.993964	0.00444625	NA	TRUE
isoComp_00002936	geneComp_00000328	ENST00000496205.1	ENSG00000013441.16	control	UPF3A_KO_14_3B_KD	CLK1	protein_coding	retained_intron	6.13118	6.47868	7.12528	0.718245	0.144206	0.137045	NA	0.160435	0.169827	0.0434953	0.126736	0.0434953	-1.74913	NA	0.0255905	0.0227	0.00633333	-0.0163667	0.784173	0.00444625	NA	TRUE
isoComp_00003217	geneComp_00000356	ENST00000017003.7	ENSG00000015532.10	control	UPF3A_KO_14_3B_KD	XYLT2	protein_coding	protein_coding	4.7863	5.31034	4.1761	0.149992	0.269768	-0.345912	NA	3.58688	4.32012	2.46833	0.154128	0.243302	-0.80504	NA	0.744652	0.813367	0.592933	-0.220433	0.0228923	0.0228923	FALSE	TRUE
isoComp_00003218	geneComp_00000356	ENST00000376550.7	ENSG00000015532.10	control	UPF3A_KO_14_3B_KD	XYLT2	protein_coding	nonsense_mediated_decay	4.7863	5.31034	4.1761	0.149992	0.269768	-0.345912	NA	0.370008	0.204709	0.881108	0.118805	0.12612	2.05322	NA	0.0820286	0.0397	0.2115	0.1718	0.0359486	0.0228923	TRUE	TRUE
isoComp_00003220	geneComp_00000356	ENST00000509778.1	ENSG00000015532.10	control	UPF3A_KO_14_3B_KD	XYLT2	protein_coding	protein_coding	4.7863	5.31034	4.1761	0.149992	0.269768	-0.345912	NA	0.0541711	0	0	0	0	0	NA	0.0108286	0	0	0	NA	0.0228923	FALSE	TRUE
isoComp_00003222	geneComp_00000356	ENST00000571021.1	ENSG00000015532.10	control	UPF3A_KO_14_3B_KD	XYLT2	protein_coding	retained_intron	4.7863	5.31034	4.1761	0.149992	0.269768	-0.345912	NA	0.309616	0.240893	0.308353	0.0484527	0.0240777	0.343556	NA	0.0654524	0.0456333	0.0744333	0.0288	0.702355	0.0228923	NA	TRUE
isoComp_00003223	geneComp_00000356	ENST00000574840.1	ENSG00000015532.10	control	UPF3A_KO_14_3B_KD	XYLT2	protein_coding	protein_coding	4.7863	5.31034	4.1761	0.149992	0.269768	-0.345912	NA	0.424857	0.496402	0.403647	0.0946108	0.0879928	-0.291882	NA	0.0887857	0.0927333	0.096	0.00326667	0.962122	0.0228923	FALSE	TRUE
isoComp_00003392	geneComp_00000381	ENST00000356063.9	ENSG00000019144.19	control	UPF3A_KO_14_3B_KD	PHLDB1	protein_coding	protein_coding	2.18787	2.59209	1.56255	0.173565	0.211408	-0.726566	NA	0.68593	0.845588	0.477607	0.133163	0.0269107	-0.811198	NA	0.316162	0.322533	0.312333	-0.0102	0.982819	0.0290456	FALSE	FALSE
isoComp_00003396	geneComp_00000381	ENST00000525226.5	ENSG00000019144.19	control	UPF3A_KO_14_3B_KD	PHLDB1	protein_coding	retained_intron	2.18787	2.59209	1.56255	0.173565	0.211408	-0.726566	NA	0.0231941	0.0156943	0.0221075	0.0102429	0.0119976	0.321464	NA	0.0110476	0.00566667	0.0136667	0.008	0.817913	0.0290456	NA	FALSE
isoComp_00003398	geneComp_00000381	ENST00000526374.5	ENSG00000019144.19	control	UPF3A_KO_14_3B_KD	PHLDB1	protein_coding	processed_transcript	2.18787	2.59209	1.56255	0.173565	0.211408	-0.726566	NA	0.280628	0.317826	0.276617	0.124864	0.0746268	-0.193809	NA	0.129881	0.118167	0.173733	0.0555667	0.762449	0.0290456	NA	FALSE
isoComp_00003399	geneComp_00000381	ENST00000526537.2	ENSG00000019144.19	control	UPF3A_KO_14_3B_KD	PHLDB1	protein_coding	retained_intron	2.18787	2.59209	1.56255	0.173565	0.211408	-0.726566	NA	0.0434861	0.0324995	0.0612646	0.00348205	0.00897522	0.745738	NA	0.0213095	0.0126	0.0417333	0.0291333	0.678964	0.0290456	NA	FALSE
isoComp_00003402	geneComp_00000381	ENST00000527500.5	ENSG00000019144.19	control	UPF3A_KO_14_3B_KD	PHLDB1	protein_coding	processed_transcript	2.18787	2.59209	1.56255	0.173565	0.211408	-0.726566	NA	0.242312	0.310648	0.169675	0.140068	0.068852	-0.835606	NA	0.106895	0.121067	0.100867	-0.0202	0.997348	0.0290456	NA	FALSE
isoComp_00003403	geneComp_00000381	ENST00000527898.5	ENSG00000019144.19	control	UPF3A_KO_14_3B_KD	PHLDB1	protein_coding	processed_transcript	2.18787	2.59209	1.56255	0.173565	0.211408	-0.726566	NA	0.375566	0.242671	0.325644	0.123965	0.0657499	0.409669	NA	0.167714	0.0898333	0.2048	0.114967	0.467312	0.0290456	NA	FALSE
isoComp_00003406	geneComp_00000381	ENST00000530708.4	ENSG00000019144.19	control	UPF3A_KO_14_3B_KD	PHLDB1	protein_coding	protein_coding	2.18787	2.59209	1.56255	0.173565	0.211408	-0.726566	NA	0.0504164	0.10427	0.00775636	0.0554951	0.00775636	-2.68604	NA	0.0222952	0.043	0.00393333	-0.0390667	0.688527	0.0290456	FALSE	FALSE
isoComp_00003411	geneComp_00000381	ENST00000534140.2	ENSG00000019144.19	control	UPF3A_KO_14_3B_KD	PHLDB1	protein_coding	protein_coding	2.18787	2.59209	1.56255	0.173565	0.211408	-0.726566	NA	0.107194	0.17667	0	0.0101833	0	-4.22242	NA	0.0487	0.0682667	0	-0.0682667	0.0652092	0.0290456	FALSE	FALSE
isoComp_00003412	geneComp_00000381	ENST00000612681.4	ENSG00000019144.19	control	UPF3A_KO_14_3B_KD	PHLDB1	protein_coding	retained_intron	2.18787	2.59209	1.56255	0.173565	0.211408	-0.726566	NA	0.050398	0.0399048	0.0424439	0.00298291	0.00901574	0.0715948	NA	0.0235238	0.0154333	0.0293333	0.0139	0.890525	0.0290456	NA	FALSE
isoComp_00003413	geneComp_00000381	ENST00000614369.4	ENSG00000019144.19	control	UPF3A_KO_14_3B_KD	PHLDB1	protein_coding	processed_transcript	2.18787	2.59209	1.56255	0.173565	0.211408	-0.726566	NA	0.124116	0.341312	0	0.123291	0	-5.13468	NA	0.0564381	0.1381	0	-0.1381	0.0290456	0.0290456	NA	FALSE
isoComp_00003415	geneComp_00000381	ENST00000620788.1	ENSG00000019144.19	control	UPF3A_KO_14_3B_KD	PHLDB1	protein_coding	retained_intron	2.18787	2.59209	1.56255	0.173565	0.211408	-0.726566	NA	0.0319711	0.0319813	0.0326115	0.00451332	0.00738088	0.0214945	NA	0.0150571	0.0125	0.0204667	0.00796667	0.996481	0.0290456	NA	FALSE
isoComp_00003416	geneComp_00000381	ENST00000621027.4	ENSG00000019144.19	control	UPF3A_KO_14_3B_KD	PHLDB1	protein_coding	processed_transcript	2.18787	2.59209	1.56255	0.173565	0.211408	-0.726566	NA	0.0393178	0.0546331	0.00688659	0.0192447	0.00688659	-1.9364	NA	0.0176143	0.0213667	0.0035	-0.0178667	0.833877	0.0290456	NA	FALSE
isoComp_00003588	geneComp_00000405	ENST00000156471.10	ENSG00000021776.11	control	UPF3A_KO_14_3B_KD	AQR	protein_coding	protein_coding	3.40791	2.84362	4.10429	0.286996	0.215487	0.527852	NA	1.55456	0.954786	1.92378	0.213553	0.0659868	1.00314	NA	0.454176	0.3277	0.472367	0.144667	0.288695	0.0246608	FALSE	FALSE
isoComp_00003589	geneComp_00000405	ENST00000543879.6	ENSG00000021776.11	control	UPF3A_KO_14_3B_KD	AQR	protein_coding	nonsense_mediated_decay	3.40791	2.84362	4.10429	0.286996	0.215487	0.527852	NA	1.57812	1.37903	1.97317	0.141801	0.198044	0.513735	NA	0.460614	0.484967	0.478233	-0.00673333	0.98141	0.0246608	TRUE	FALSE
isoComp_00003591	geneComp_00000405	ENST00000559090.5	ENSG00000021776.11	control	UPF3A_KO_14_3B_KD	AQR	protein_coding	retained_intron	3.40791	2.84362	4.10429	0.286996	0.215487	0.527852	NA	0.0599965	0.0503981	0.128096	0.0167411	0.0402127	1.1931	NA	0.0169429	0.0173667	0.031	0.0136333	0.911145	0.0246608	NA	FALSE
isoComp_00003592	geneComp_00000405	ENST00000559767.1	ENSG00000021776.11	control	UPF3A_KO_14_3B_KD	AQR	protein_coding	retained_intron	3.40791	2.84362	4.10429	0.286996	0.215487	0.527852	NA	0.0923139	0.176219	0	0.123846	0	-4.21893	NA	0.0267143	0.0589	0	-0.0589	0.241175	0.0246608	NA	FALSE
isoComp_00003593	geneComp_00000405	ENST00000560117.1	ENSG00000021776.11	control	UPF3A_KO_14_3B_KD	AQR	protein_coding	protein_coding	3.40791	2.84362	4.10429	0.286996	0.215487	0.527852	NA	0.10426	0.283185	0	0.123584	0	-4.87374	NA	0.0363095	0.111067	0	-0.111067	0.0246608	0.0246608	FALSE	FALSE
isoComp_00003726	geneComp_00000417	ENST00000233190.11	ENSG00000023228.14	control	UPF3A_KO_14_3B_KD	NDUFS1	protein_coding	protein_coding	17.5369	19.0041	16.9823	0.47403	0.378828	-0.162186	NA	1.51628	1.14268	1.65103	0.114993	0.0174675	0.527085	NA	0.0887619	0.0605	0.0972667	0.0367667	0.17398	2.36915e-07	FALSE	FALSE
isoComp_00003727	geneComp_00000417	ENST00000423725.5	ENSG00000023228.14	control	UPF3A_KO_14_3B_KD	NDUFS1	protein_coding	protein_coding	17.5369	19.0041	16.9823	0.47403	0.378828	-0.162186	NA	6.03612	5.38688	8.14858	0.198246	0.224183	0.596193	NA	0.343733	0.283867	0.4803	0.196433	2.36915e-07	2.36915e-07	FALSE	FALSE
isoComp_00003729	geneComp_00000417	ENST00000440274.5	ENSG00000023228.14	control	UPF3A_KO_14_3B_KD	NDUFS1	protein_coding	protein_coding	17.5369	19.0041	16.9823	0.47403	0.378828	-0.162186	NA	0.339512	0.285818	0	0.285818	0	-4.88664	NA	0.0210667	0.0144	0	-0.0144	0.878954	2.36915e-07	FALSE	FALSE
isoComp_00003730	geneComp_00000417	ENST00000449699.5	ENSG00000023228.14	control	UPF3A_KO_14_3B_KD	NDUFS1	protein_coding	protein_coding	17.5369	19.0041	16.9823	0.47403	0.378828	-0.162186	NA	1.75602	3.39103	0.148318	0.299549	0.148318	-4.42507	NA	0.0974857	0.178167	0.0084	-0.169767	0.00829155	2.36915e-07	FALSE	FALSE
isoComp_00003731	geneComp_00000417	ENST00000454195.1	ENSG00000023228.14	control	UPF3A_KO_14_3B_KD	NDUFS1	protein_coding	protein_coding	17.5369	19.0041	16.9823	0.47403	0.378828	-0.162186	NA	0.230791	0.320179	0.324462	0.0884379	0.177645	0.0185955	NA	0.0131	0.0169667	0.0192667	0.0023	0.990015	2.36915e-07	FALSE	FALSE
isoComp_00003732	geneComp_00000417	ENST00000455934.6	ENSG00000023228.14	control	UPF3A_KO_14_3B_KD	NDUFS1	protein_coding	protein_coding	17.5369	19.0041	16.9823	0.47403	0.378828	-0.162186	NA	3.82997	3.5737	3.36137	0.136423	0.426513	-0.0881155	NA	0.21961	0.1886	0.1972	0.0086	0.958794	2.36915e-07	FALSE	FALSE
isoComp_00003733	geneComp_00000417	ENST00000456284.5	ENSG00000023228.14	control	UPF3A_KO_14_3B_KD	NDUFS1	protein_coding	nonsense_mediated_decay	17.5369	19.0041	16.9823	0.47403	0.378828	-0.162186	NA	3.66161	4.70822	3.24407	0.400053	0.236877	-0.535997	NA	0.206624	0.247033	0.1915	-0.0555333	0.319053	2.36915e-07	TRUE	FALSE
isoComp_00003846	geneComp_00000439	ENST00000395397.7	ENSG00000025434.19	control	UPF3A_KO_14_3B_KD	NR1H3	protein_coding	protein_coding	2.25139	2.42506	2.38579	0.392949	0.221441	-0.023457	NA	0.855322	0.869645	0.783265	0.0569203	0.0700021	-0.149118	NA	0.387086	0.3731	0.330467	-0.0426333	0.948648	0.0143086	FALSE	FALSE
isoComp_00003847	geneComp_00000439	ENST00000405576.5	ENSG00000025434.19	control	UPF3A_KO_14_3B_KD	NR1H3	protein_coding	protein_coding	2.25139	2.42506	2.38579	0.392949	0.221441	-0.023457	NA	0.115905	0.0166815	0.266337	0.0166815	0.0716624	3.37252	NA	0.0525619	0.00966667	0.1193	0.109633	0.0143086	0.0143086	FALSE	FALSE
isoComp_00003853	geneComp_00000439	ENST00000441012.7	ENSG00000025434.19	control	UPF3A_KO_14_3B_KD	NR1H3	protein_coding	protein_coding	2.25139	2.42506	2.38579	0.392949	0.221441	-0.023457	NA	0.166625	0.270677	0.0496348	0.171714	0.0283642	-2.23469	NA	0.0824857	0.137667	0.0234667	-0.1142	0.811916	0.0143086	FALSE	FALSE
isoComp_00003858	geneComp_00000439	ENST00000462051.5	ENSG00000025434.19	control	UPF3A_KO_14_3B_KD	NR1H3	protein_coding	retained_intron	2.25139	2.42506	2.38579	0.392949	0.221441	-0.023457	NA	0.0304018	0.0340919	0.0689204	0.0340919	0.0397531	0.839885	NA	0.0119	0.0138667	0.0262	0.0123333	0.93293	0.0143086	NA	FALSE
isoComp_00003861	geneComp_00000439	ENST00000481020.5	ENSG00000025434.19	control	UPF3A_KO_14_3B_KD	NR1H3	protein_coding	retained_intron	2.25139	2.42506	2.38579	0.392949	0.221441	-0.023457	NA	0.243843	0.281782	0.199776	0.155767	0.0462008	-0.476044	NA	0.108629	0.0997333	0.0833	-0.0164333	0.991682	0.0143086	NA	FALSE
isoComp_00003864	geneComp_00000439	ENST00000487913.5	ENSG00000025434.19	control	UPF3A_KO_14_3B_KD	NR1H3	protein_coding	retained_intron	2.25139	2.42506	2.38579	0.392949	0.221441	-0.023457	NA	0.222497	0.244955	0.288094	0.0246839	0.0531633	0.225523	NA	0.0977429	0.104033	0.1191	0.0150667	0.887808	0.0143086	NA	FALSE
isoComp_00003865	geneComp_00000439	ENST00000494018.1	ENSG00000025434.19	control	UPF3A_KO_14_3B_KD	NR1H3	protein_coding	retained_intron	2.25139	2.42506	2.38579	0.392949	0.221441	-0.023457	NA	0.468536	0.583196	0.497594	0.300392	0.113343	-0.224834	NA	0.193648	0.209567	0.203567	-0.006	0.969476	0.0143086	NA	FALSE
isoComp_00003868	geneComp_00000439	ENST00000531660.5	ENSG00000025434.19	control	UPF3A_KO_14_3B_KD	NR1H3	protein_coding	protein_coding	2.25139	2.42506	2.38579	0.392949	0.221441	-0.023457	NA	0.0316088	0.0190797	0.021356	0.0190797	0.021356	0.108733	NA	0.0151095	0.0110333	0.0107	-0.000333333	0.942952	0.0143086	FALSE	FALSE
isoComp_00003932	geneComp_00000448	ENST00000028008.9	ENSG00000026297.15	control	UPF3A_KO_14_3B_KD	RNASET2	protein_coding	nonsense_mediated_decay	10.048	11.5449	7.60739	1.31617	0.409474	-0.601142	NA	0.500025	0.0411462	0.953865	0.0411462	0.267642	4.23613	NA	0.0595286	0.00353333	0.1235	0.119967	8.60664e-05	8.60664e-05	TRUE	TRUE
isoComp_00003934	geneComp_00000448	ENST00000366855.10	ENSG00000026297.15	control	UPF3A_KO_14_3B_KD	RNASET2	protein_coding	protein_coding	10.048	11.5449	7.60739	1.31617	0.409474	-0.601142	NA	0.15195	0.0988276	0.0340933	0.0740915	0.0181447	-1.30341	NA	0.0154952	0.0089	0.0044	-0.0045	0.895005	8.60664e-05	FALSE	TRUE
isoComp_00003935	geneComp_00000448	ENST00000421787.5	ENSG00000026297.15	control	UPF3A_KO_14_3B_KD	RNASET2	protein_coding	nonsense_mediated_decay	10.048	11.5449	7.60739	1.31617	0.409474	-0.601142	NA	0.117469	0.155283	0.097005	0.0778139	0.0409998	-0.627264	NA	0.0120619	0.0143667	0.0124667	-0.0019	0.975522	8.60664e-05	TRUE	TRUE
isoComp_00003937	geneComp_00000448	ENST00000476238.6	ENSG00000026297.15	control	UPF3A_KO_14_3B_KD	RNASET2	protein_coding	protein_coding	10.048	11.5449	7.60739	1.31617	0.409474	-0.601142	NA	0.140244	0	0	0	0	0	NA	0.0148762	0	0	0	NA	8.60664e-05	FALSE	TRUE
isoComp_00003940	geneComp_00000448	ENST00000499370.6	ENSG00000026297.15	control	UPF3A_KO_14_3B_KD	RNASET2	protein_coding	retained_intron	10.048	11.5449	7.60739	1.31617	0.409474	-0.601142	NA	0.111519	0.0881773	0.111976	0.020711	0.0219141	0.313136	NA	0.0115667	0.0076	0.015	0.0074	0.770285	8.60664e-05	NA	TRUE
isoComp_00003941	geneComp_00000448	ENST00000508775.5	ENSG00000026297.15	control	UPF3A_KO_14_3B_KD	RNASET2	protein_coding	protein_coding	10.048	11.5449	7.60739	1.31617	0.409474	-0.601142	NA	8.79687	11.006	6.21362	1.38984	0.30947	-0.823779	NA	0.862514	0.951167	0.818667	-0.1325	0.0565889	8.60664e-05	FALSE	TRUE
isoComp_00004193	geneComp_00000473	ENST00000341923.10	ENSG00000029725.17	control	UPF3A_KO_14_3B_KD	RABEP1	protein_coding	protein_coding	17.9903	19.9004	19.0377	1.24973	0.385503	-0.063904	NA	1.89059	2.18849	2.56403	0.295045	0.225035	0.227518	NA	0.104933	0.111233	0.1343	0.0230667	0.789761	0.0123542	FALSE	FALSE
isoComp_00004194	geneComp_00000473	ENST00000537505.6	ENSG00000029725.17	control	UPF3A_KO_14_3B_KD	RABEP1	protein_coding	protein_coding	17.9903	19.9004	19.0377	1.24973	0.385503	-0.063904	NA	8.37319	5.85544	10.271	0.746896	0.257699	0.809675	NA	0.470262	0.300367	0.539567	0.2392	0.0123542	0.0123542	FALSE	FALSE
isoComp_00004195	geneComp_00000473	ENST00000570487.1	ENSG00000029725.17	control	UPF3A_KO_14_3B_KD	RABEP1	protein_coding	protein_coding	17.9903	19.9004	19.0377	1.24973	0.385503	-0.063904	NA	6.67746	11.0681	5.40636	2.10615	0.183071	-1.03231	NA	0.365914	0.548333	0.284233	-0.2641	0.0148606	0.0123542	FALSE	FALSE
isoComp_00004196	geneComp_00000473	ENST00000572250.1	ENSG00000029725.17	control	UPF3A_KO_14_3B_KD	RABEP1	protein_coding	protein_coding	17.9903	19.9004	19.0377	1.24973	0.385503	-0.063904	NA	0.411127	0.370477	0.386934	0.0260927	0.075047	0.0610914	NA	0.0230524	0.0188333	0.0202	0.00136667	0.963593	0.0123542	FALSE	FALSE
isoComp_00004197	geneComp_00000473	ENST00000575475.2	ENSG00000029725.17	control	UPF3A_KO_14_3B_KD	RABEP1	protein_coding	retained_intron	17.9903	19.9004	19.0377	1.24973	0.385503	-0.063904	NA	0.209647	0.26099	0.0597954	0.0720491	0.0461626	-1.95703	NA	0.0117714	0.0128667	0.00316667	-0.0097	0.348245	0.0123542	NA	FALSE
isoComp_00004198	geneComp_00000473	ENST00000575991.1	ENSG00000029725.17	control	UPF3A_KO_14_3B_KD	RABEP1	protein_coding	protein_coding	17.9903	19.9004	19.0377	1.24973	0.385503	-0.063904	NA	0.428293	0.156859	0.349512	0.0814232	0.0718829	1.10741	NA	0.0240714	0.00843333	0.0185333	0.0101	0.514345	0.0123542	FALSE	FALSE
isoComp_00004358	geneComp_00000489	ENST00000536306.5	ENSG00000033030.15	control	UPF3A_KO_14_3B_KD	ZCCHC8	protein_coding	protein_coding	3.51152	2.63651	4.02761	0.420546	0.103915	0.609413	NA	0.347433	0.218904	0.608911	0.134023	0.12407	1.43499	NA	0.0969714	0.0804	0.152067	0.0716667	0.725376	0.00939039	FALSE	FALSE
isoComp_00004359	geneComp_00000489	ENST00000536663.5	ENSG00000033030.15	control	UPF3A_KO_14_3B_KD	ZCCHC8	protein_coding	protein_coding	3.51152	2.63651	4.02761	0.420546	0.103915	0.609413	NA	0.0897693	0.0220776	0.204391	0.0220776	0.0354766	2.74061	NA	0.0247	0.00823333	0.0511	0.0428667	0.336703	0.00939039	FALSE	FALSE
isoComp_00004360	geneComp_00000489	ENST00000538116.5	ENSG00000033030.15	control	UPF3A_KO_14_3B_KD	ZCCHC8	protein_coding	retained_intron	3.51152	2.63651	4.02761	0.420546	0.103915	0.609413	NA	0.681885	0.401659	0.824911	0.208216	0.126484	1.02017	NA	0.184357	0.137433	0.203467	0.0660333	0.814298	0.00939039	NA	FALSE
isoComp_00004361	geneComp_00000489	ENST00000538493.1	ENSG00000033030.15	control	UPF3A_KO_14_3B_KD	ZCCHC8	protein_coding	retained_intron	3.51152	2.63651	4.02761	0.420546	0.103915	0.609413	NA	0.162212	0.141415	0.208588	0.0835864	0.0236424	0.529701	NA	0.0442857	0.0456333	0.0518333	0.0062	0.984736	0.00939039	NA	FALSE
isoComp_00004362	geneComp_00000489	ENST00000540586.1	ENSG00000033030.15	control	UPF3A_KO_14_3B_KD	ZCCHC8	protein_coding	protein_coding	3.51152	2.63651	4.02761	0.420546	0.103915	0.609413	NA	0.284763	0.313878	0.0606136	0.0817371	0.0326944	-2.19743	NA	0.0842524	0.124233	0.0147	-0.109533	0.00939039	0.00939039	FALSE	FALSE
isoComp_00004363	geneComp_00000489	ENST00000542892.2	ENSG00000033030.15	control	UPF3A_KO_14_3B_KD	ZCCHC8	protein_coding	retained_intron	3.51152	2.63651	4.02761	0.420546	0.103915	0.609413	NA	0.143749	0.0925418	0.195948	0.0236723	0.009632	1.00607	NA	0.0407381	0.0360667	0.0488	0.0127333	0.857353	0.00939039	NA	FALSE
isoComp_00004364	geneComp_00000489	ENST00000543897.5	ENSG00000033030.15	control	UPF3A_KO_14_3B_KD	ZCCHC8	protein_coding	protein_coding	3.51152	2.63651	4.02761	0.420546	0.103915	0.609413	NA	0.113806	0.0629924	0.192363	0.0155071	0.0293648	1.47113	NA	0.0325238	0.0267667	0.0474667	0.0207	0.664694	0.00939039	FALSE	FALSE
isoComp_00004365	geneComp_00000489	ENST00000544054.5	ENSG00000033030.15	control	UPF3A_KO_14_3B_KD	ZCCHC8	protein_coding	protein_coding	3.51152	2.63651	4.02761	0.420546	0.103915	0.609413	NA	0.0566642	0.0460886	0.126456	0.0230879	0.0643324	1.28266	NA	0.0150571	0.0154333	0.0314333	0.016	0.920542	0.00939039	FALSE	FALSE
isoComp_00004366	geneComp_00000489	ENST00000546149.1	ENSG00000033030.15	control	UPF3A_KO_14_3B_KD	ZCCHC8	protein_coding	retained_intron	3.51152	2.63651	4.02761	0.420546	0.103915	0.609413	NA	0.0410594	0.0709691	0	0.0356153	0	-3.01737	NA	0.0135095	0.0323333	0	-0.0323333	0.368092	0.00939039	NA	FALSE
isoComp_00004367	geneComp_00000489	ENST00000633063.3	ENSG00000033030.15	control	UPF3A_KO_14_3B_KD	ZCCHC8	protein_coding	protein_coding	3.51152	2.63651	4.02761	0.420546	0.103915	0.609413	NA	0.216584	0	0.578114	0	0.314568	5.87802	NA	0.0622333	0	0.141933	0.141933	0.354035	0.00939039	FALSE	FALSE
isoComp_00004368	geneComp_00000489	ENST00000672018.1	ENSG00000033030.15	control	UPF3A_KO_14_3B_KD	ZCCHC8	protein_coding	protein_coding	3.51152	2.63651	4.02761	0.420546	0.103915	0.609413	NA	1.3736	1.26598	1.02731	0.101509	0.236662	-0.298752	NA	0.401381	0.493533	0.257133	-0.2364	0.132226	0.00939039	FALSE	FALSE
isoComp_00004496	geneComp_00000505	ENST00000367591.5	ENSG00000034693.15	control	UPF3A_KO_14_3B_KD	PEX3	protein_coding	protein_coding	5.13505	3.21179	8.29075	0.321684	0.912721	1.36538	NA	4.24994	3.04606	5.90374	0.351983	0.0679652	0.952401	NA	0.860648	0.947067	0.7279	-0.219167	0.166248	0.00145407	FALSE	FALSE
isoComp_00004497	geneComp_00000505	ENST00000367592.5	ENSG00000034693.15	control	UPF3A_KO_14_3B_KD	PEX3	protein_coding	protein_coding	5.13505	3.21179	8.29075	0.321684	0.912721	1.36538	NA	0.297797	0.165734	0.829153	0.112813	0.19563	2.25554	NA	0.0542952	0.0529333	0.0974667	0.0445333	0.676927	0.00145407	FALSE	FALSE
isoComp_00004498	geneComp_00000505	ENST00000585848.1	ENSG00000034693.15	control	UPF3A_KO_14_3B_KD	PEX3	protein_coding	retained_intron	5.13505	3.21179	8.29075	0.321684	0.912721	1.36538	NA	0.587317	0	1.55785	0	0.684357	7.29265	NA	0.0850524	0	0.174633	0.174633	0.00145407	0.00145407	NA	FALSE
isoComp_00004623	geneComp_00000520	ENST00000262113.9	ENSG00000036448.10	control	UPF3A_KO_14_3B_KD	MYOM2	protein_coding	protein_coding	3.02745	2.79406	2.69329	0.122083	0.252223	-0.0527972	NA	2.33019	2.36239	1.55436	0.126673	0.16648	-0.600771	NA	0.767667	0.845133	0.583433	-0.2617	0.00230836	0.00230836	FALSE	FALSE
isoComp_00004624	geneComp_00000520	ENST00000517520.1	ENSG00000036448.10	control	UPF3A_KO_14_3B_KD	MYOM2	protein_coding	processed_transcript	3.02745	2.79406	2.69329	0.122083	0.252223	-0.0527972	NA	0.0821394	0.0848183	0.0751808	0.0257316	0.00672024	-0.154637	NA	0.0273381	0.0312333	0.0288	-0.00243333	0.996093	0.00230836	NA	FALSE
isoComp_00004626	geneComp_00000520	ENST00000518513.1	ENSG00000036448.10	control	UPF3A_KO_14_3B_KD	MYOM2	protein_coding	retained_intron	3.02745	2.79406	2.69329	0.122083	0.252223	-0.0527972	NA	0.151327	0	0.505042	0	0.275872	5.68662	NA	0.051	0	0.172433	0.172433	0.246115	0.00230836	NA	FALSE
isoComp_00004627	geneComp_00000520	ENST00000518803.1	ENSG00000036448.10	control	UPF3A_KO_14_3B_KD	MYOM2	protein_coding	processed_transcript	3.02745	2.79406	2.69329	0.122083	0.252223	-0.0527972	NA	0.0443531	0	0.0855222	0	0.0855222	3.25584	NA	0.0149429	0	0.0369667	0.0369667	0.875336	0.00230836	NA	FALSE
isoComp_00004629	geneComp_00000520	ENST00000519518.5	ENSG00000036448.10	control	UPF3A_KO_14_3B_KD	MYOM2	protein_coding	processed_transcript	3.02745	2.79406	2.69329	0.122083	0.252223	-0.0527972	NA	0.0321934	0.0382797	0.0281552	0.0382797	0.0149647	-0.339537	NA	0.0105952	0.0148667	0.0100667	-0.0048	0.980171	0.00230836	NA	FALSE
isoComp_00004632	geneComp_00000520	ENST00000520298.5	ENSG00000036448.10	control	UPF3A_KO_14_3B_KD	MYOM2	protein_coding	processed_transcript	3.02745	2.79406	2.69329	0.122083	0.252223	-0.0527972	NA	0.198874	0.200103	0.159983	0.0729523	0.035199	-0.305708	NA	0.0641857	0.0696	0.0597333	-0.00986667	0.939426	0.00230836	NA	FALSE
isoComp_00004634	geneComp_00000520	ENST00000612167.4	ENSG00000036448.10	control	UPF3A_KO_14_3B_KD	MYOM2	protein_coding	processed_transcript	3.02745	2.79406	2.69329	0.122083	0.252223	-0.0527972	NA	0.135745	0.0543116	0.263184	0.0341496	0.131081	2.08672	NA	0.0479048	0.0198333	0.100233	0.0804	0.369267	0.00230836	NA	FALSE
isoComp_00004672	geneComp_00000529	ENST00000261937.11	ENSG00000037280.16	control	UPF3A_KO_14_3B_KD	FLT4	protein_coding	protein_coding	5.61374	6.18569	5.25823	0.19867	0.185339	-0.233947	NA	1.94985	1.9955	1.43963	0.169092	0.0846366	-0.468282	NA	0.345343	0.3215	0.274267	-0.0472333	0.725376	2.08067e-07	FALSE	FALSE
isoComp_00004673	geneComp_00000529	ENST00000393347.7	ENSG00000037280.16	control	UPF3A_KO_14_3B_KD	FLT4	protein_coding	protein_coding	5.61374	6.18569	5.25823	0.19867	0.185339	-0.233947	NA	0.920624	1.63255	0.285094	0.189839	0.0291488	-2.4767	NA	0.157886	0.2631	0.0540333	-0.209067	2.08067e-07	2.08067e-07	FALSE	FALSE
isoComp_00004675	geneComp_00000529	ENST00000502603.5	ENSG00000037280.16	control	UPF3A_KO_14_3B_KD	FLT4	protein_coding	retained_intron	5.61374	6.18569	5.25823	0.19867	0.185339	-0.233947	NA	0.716117	0.554567	1.36388	0.0737288	0.0167004	1.28304	NA	0.13229	0.0903667	0.2598	0.169433	0.000115784	2.08067e-07	NA	FALSE
isoComp_00004677	geneComp_00000529	ENST00000507059.5	ENSG00000037280.16	control	UPF3A_KO_14_3B_KD	FLT4	protein_coding	retained_intron	5.61374	6.18569	5.25823	0.19867	0.185339	-0.233947	NA	0.23291	0.267065	0.238317	0.0270349	0.0436683	-0.158044	NA	0.0417	0.0431	0.0458333	0.00273333	0.992127	2.08067e-07	NA	FALSE
isoComp_00004678	geneComp_00000529	ENST00000510000.1	ENSG00000037280.16	control	UPF3A_KO_14_3B_KD	FLT4	protein_coding	retained_intron	5.61374	6.18569	5.25823	0.19867	0.185339	-0.233947	NA	0.205545	0.240904	0.267335	0.115146	0.0640438	0.144493	NA	0.0371429	0.0401667	0.0501667	0.01	0.867904	2.08067e-07	NA	FALSE
isoComp_00004679	geneComp_00000529	ENST00000512795.1	ENSG00000037280.16	control	UPF3A_KO_14_3B_KD	FLT4	protein_coding	protein_coding	5.61374	6.18569	5.25823	0.19867	0.185339	-0.233947	NA	0.165404	0.157827	0.270329	0.093561	0.137081	0.740145	NA	0.0310714	0.0265333	0.0533	0.0267667	0.917899	2.08067e-07	FALSE	FALSE
isoComp_00004681	geneComp_00000529	ENST00000514810.1	ENSG00000037280.16	control	UPF3A_KO_14_3B_KD	FLT4	protein_coding	retained_intron	5.61374	6.18569	5.25823	0.19867	0.185339	-0.233947	NA	1.3835	1.29939	1.38078	0.164866	0.253632	0.0870042	NA	0.247638	0.208833	0.2601	0.0512667	0.754935	2.08067e-07	NA	FALSE
isoComp_00004714	geneComp_00000534	ENST00000257848.7	ENSG00000037897.17	control	UPF3A_KO_14_3B_KD	METTL1	protein_coding	protein_coding	3.5964	2.98876	4.13332	0.101971	0.363339	0.466423	NA	0.209738	0.303197	0.346558	0.303197	0.141803	0.187067	NA	0.0571762	0.0978	0.0789333	-0.0188667	0.831358	0.0261659	FALSE	TRUE
isoComp_00004715	geneComp_00000534	ENST00000324871.12	ENSG00000037897.17	control	UPF3A_KO_14_3B_KD	METTL1	protein_coding	protein_coding	3.5964	2.98876	4.13332	0.101971	0.363339	0.466423	NA	2.60293	1.72599	3.17668	0.41642	0.271676	0.876291	NA	0.717471	0.582933	0.769067	0.186133	0.629246	0.0261659	FALSE	TRUE
isoComp_00004716	geneComp_00000534	ENST00000547653.1	ENSG00000037897.17	control	UPF3A_KO_14_3B_KD	METTL1	protein_coding	protein_coding	3.5964	2.98876	4.13332	0.101971	0.363339	0.466423	NA	0.0751661	0	0.0221318	0	0.0221318	1.684	NA	0.0198905	0	0.00526667	0.00526667	0.889946	0.0261659	FALSE	TRUE
isoComp_00004718	geneComp_00000534	ENST00000548681.1	ENSG00000037897.17	control	UPF3A_KO_14_3B_KD	METTL1	protein_coding	processed_transcript	3.5964	2.98876	4.13332	0.101971	0.363339	0.466423	NA	0.11296	0.0844622	0.0769422	0.0106164	0.0439915	-0.11968	NA	0.0315905	0.0284	0.0182667	-0.0101333	0.847242	0.0261659	NA	TRUE
isoComp_00004719	geneComp_00000534	ENST00000549773.1	ENSG00000037897.17	control	UPF3A_KO_14_3B_KD	METTL1	protein_coding	retained_intron	3.5964	2.98876	4.13332	0.101971	0.363339	0.466423	NA	0.106841	0.149206	0.217172	0.0476863	0.0712762	0.512889	NA	0.0298	0.0489333	0.0507667	0.00183333	0.915246	0.0261659	NA	TRUE
isoComp_00004721	geneComp_00000534	ENST00000553125.5	ENSG00000037897.17	control	UPF3A_KO_14_3B_KD	METTL1	protein_coding	nonsense_mediated_decay	3.5964	2.98876	4.13332	0.101971	0.363339	0.466423	NA	0.460726	0.725898	0.260498	0.121371	0.0913746	-1.44389	NA	0.13551	0.2419	0.0681	-0.1738	0.0261659	0.0261659	TRUE	TRUE
isoComp_00004796	geneComp_00000544	ENST00000261657.5	ENSG00000038532.16	control	UPF3A_KO_14_3B_KD	CLEC16A	protein_coding	protein_coding	1.85174	2.39381	1.32227	0.130963	0.039017	-0.851436	NA	0.0798663	0.0724433	0.0511844	0.0560221	0.0139169	-0.430239	NA	0.0435048	0.0298	0.0382667	0.00846667	0.988227	0.00602017	TRUE	FALSE
isoComp_00004797	geneComp_00000544	ENST00000409552.4	ENSG00000038532.16	control	UPF3A_KO_14_3B_KD	CLEC16A	protein_coding	protein_coding	1.85174	2.39381	1.32227	0.130963	0.039017	-0.851436	NA	0.667732	0.755908	0.419135	0.078565	0.0705151	-0.835739	NA	0.372967	0.318767	0.317633	-0.00113333	0.9411	0.00602017	FALSE	FALSE
isoComp_00004798	geneComp_00000544	ENST00000409790.6	ENSG00000038532.16	control	UPF3A_KO_14_3B_KD	CLEC16A	protein_coding	protein_coding	1.85174	2.39381	1.32227	0.130963	0.039017	-0.851436	NA	0.710243	0.425967	0.680401	0.0187874	0.0478843	0.663215	NA	0.400219	0.179833	0.517567	0.337733	0.00602017	0.00602017	FALSE	FALSE
isoComp_00004799	geneComp_00000544	ENST00000428742.6	ENSG00000038532.16	control	UPF3A_KO_14_3B_KD	CLEC16A	protein_coding	protein_coding	1.85174	2.39381	1.32227	0.130963	0.039017	-0.851436	NA	0.0275193	0.132625	0	0.074649	0	-3.83416	NA	0.0109524	0.0543333	0	-0.0543333	0.467088	0.00602017	FALSE	FALSE
isoComp_00004803	geneComp_00000544	ENST00000463896.5	ENSG00000038532.16	control	UPF3A_KO_14_3B_KD	CLEC16A	protein_coding	retained_intron	1.85174	2.39381	1.32227	0.130963	0.039017	-0.851436	NA	0.043225	0.0213238	0.057358	0.00451247	0.014576	1.10459	NA	0.0252762	0.00896667	0.0441	0.0351333	0.482384	0.00602017	NA	FALSE
isoComp_00004806	geneComp_00000544	ENST00000487189.5	ENSG00000038532.16	control	UPF3A_KO_14_3B_KD	CLEC16A	protein_coding	retained_intron	1.85174	2.39381	1.32227	0.130963	0.039017	-0.851436	NA	0.124214	0.42734	0	0.217864	0	-5.45068	NA	0.0506762	0.169867	0	-0.169867	0.349457	0.00602017	NA	FALSE
isoComp_00004807	geneComp_00000544	ENST00000494853.1	ENSG00000038532.16	control	UPF3A_KO_14_3B_KD	CLEC16A	protein_coding	retained_intron	1.85174	2.39381	1.32227	0.130963	0.039017	-0.851436	NA	0.105761	0.328178	0.114193	0.0391634	0.114193	-1.4452	NA	0.0483333	0.138467	0.0824667	-0.056	0.744251	0.00602017	NA	FALSE
isoComp_00004808	geneComp_00000544	ENST00000646363.1	ENSG00000038532.16	control	UPF3A_KO_14_3B_KD	CLEC16A	protein_coding	processed_transcript	1.85174	2.39381	1.32227	0.130963	0.039017	-0.851436	NA	0.0297297	0.0231795	0	0.0136362	0	-1.73029	NA	0.0158143	0.00943333	0	-0.00943333	0.835298	0.00602017	NA	FALSE
isoComp_00004982	geneComp_00000560	ENST00000043402.8	ENSG00000040608.14	control	UPF3A_KO_14_3B_KD	RTN4R	protein_coding	protein_coding	2.45701	3.12844	1.45373	0.257654	0.111904	-1.1004	NA	2.1385	2.53785	1.17436	0.172777	0.185615	-1.10518	NA	0.869614	0.820733	0.798467	-0.0222667	0.953923	0.0261201	FALSE	FALSE
isoComp_00004983	geneComp_00000560	ENST00000416372.5	ENSG00000040608.14	control	UPF3A_KO_14_3B_KD	RTN4R	protein_coding	protein_coding	2.45701	3.12844	1.45373	0.257654	0.111904	-1.1004	NA	0.141794	0.525603	0	0.287104	0	-5.74309	NA	0.046481	0.158067	0	-0.158067	0.42913	0.0261201	FALSE	FALSE
isoComp_00004984	geneComp_00000560	ENST00000425986.1	ENSG00000040608.14	control	UPF3A_KO_14_3B_KD	RTN4R	protein_coding	protein_coding	2.45701	3.12844	1.45373	0.257654	0.111904	-1.1004	NA	0.175067	0.0649897	0.279372	0.0330026	0.0931794	1.94816	NA	0.0830143	0.0212	0.201533	0.180333	0.0261201	0.0261201	FALSE	FALSE
isoComp_00004986	geneComp_00000561	ENST00000320316.8	ENSG00000040633.13	control	UPF3A_KO_14_3B_KD	PHF23	protein_coding	protein_coding	7.6532	6.08009	9.05488	0.351288	0.373721	0.573826	NA	5.15787	4.61339	5.53031	0.365414	0.431475	0.261015	NA	0.681433	0.7583	0.608933	-0.149367	0.0476503	0.0146758	FALSE	FALSE
isoComp_00004987	geneComp_00000561	ENST00000454255.6	ENSG00000040633.13	control	UPF3A_KO_14_3B_KD	PHF23	protein_coding	protein_coding	7.6532	6.08009	9.05488	0.351288	0.373721	0.573826	NA	1.21327	0.232478	1.91429	0.232478	0.26539	2.9884	NA	0.154386	0.0428333	0.214367	0.171533	0.218518	0.0146758	FALSE	FALSE
isoComp_00004989	geneComp_00000561	ENST00000570899.1	ENSG00000040633.13	control	UPF3A_KO_14_3B_KD	PHF23	protein_coding	protein_coding	7.6532	6.08009	9.05488	0.351288	0.373721	0.573826	NA	0.0832923	0.202951	0.0456725	0.0486234	0.0456725	-1.93548	NA	0.0120619	0.0342667	0.00466667	-0.0296	0.147311	0.0146758	FALSE	FALSE
isoComp_00004990	geneComp_00000561	ENST00000571362.5	ENSG00000040633.13	control	UPF3A_KO_14_3B_KD	PHF23	protein_coding	protein_coding	7.6532	6.08009	9.05488	0.351288	0.373721	0.573826	NA	0.60906	0.296166	0.81831	0.0142555	0.0295322	1.43586	NA	0.0774238	0.0489667	0.0907667	0.0418	0.282529	0.0146758	FALSE	FALSE
isoComp_00004991	geneComp_00000561	ENST00000572789.5	ENSG00000040633.13	control	UPF3A_KO_14_3B_KD	PHF23	protein_coding	protein_coding	7.6532	6.08009	9.05488	0.351288	0.373721	0.573826	NA	0.231828	0.658965	0.0807241	0.376773	0.0807241	-2.88237	NA	0.0310762	0.1042	0.00903333	-0.0951667	0.570392	0.0146758	FALSE	FALSE
isoComp_00004993	geneComp_00000561	ENST00000574236.5	ENSG00000040633.13	control	UPF3A_KO_14_3B_KD	PHF23	protein_coding	protein_coding	7.6532	6.08009	9.05488	0.351288	0.373721	0.573826	NA	0.121047	0	0.468765	0	0.203535	5.58125	NA	0.0140619	0	0.0501333	0.0501333	0.0146758	0.0146758	FALSE	FALSE
isoComp_00004995	geneComp_00000561	ENST00000574407.5	ENSG00000040633.13	control	UPF3A_KO_14_3B_KD	PHF23	protein_coding	protein_coding	7.6532	6.08009	9.05488	0.351288	0.373721	0.573826	NA	0.162117	0.0761372	0.16683	0.0761372	0.0908025	1.03766	NA	0.0212857	0.0114667	0.0187	0.00723333	0.899215	0.0146758	FALSE	FALSE
isoComp_00005185	geneComp_00000585	ENST00000282605.8	ENSG00000043143.20	control	UPF3A_KO_14_3B_KD	JADE2	protein_coding	protein_coding	2.25093	2.38119	2.21348	0.135056	0.151514	-0.104911	NA	0.605443	0.932825	0.493397	0.163007	0.0309145	-0.905293	NA	0.268257	0.391633	0.2266	-0.165033	0.274452	0.00630307	FALSE	FALSE
isoComp_00005186	geneComp_00000585	ENST00000361895.6	ENSG00000043143.20	control	UPF3A_KO_14_3B_KD	JADE2	protein_coding	protein_coding	2.25093	2.38119	2.21348	0.135056	0.151514	-0.104911	NA	0.267447	0.297377	0.243113	0.0265218	0.0290021	-0.280227	NA	0.121448	0.125467	0.112667	-0.0128	0.891092	0.00630307	FALSE	FALSE
isoComp_00005187	geneComp_00000585	ENST00000395003.5	ENSG00000043143.20	control	UPF3A_KO_14_3B_KD	JADE2	protein_coding	protein_coding	2.25093	2.38119	2.21348	0.135056	0.151514	-0.104911	NA	0.685498	0.437404	0.930757	0.0129447	0.0224247	1.07224	NA	0.309238	0.184833	0.4247	0.239867	0.00630307	0.00630307	FALSE	FALSE
isoComp_00005188	geneComp_00000585	ENST00000402835.5	ENSG00000043143.20	control	UPF3A_KO_14_3B_KD	JADE2	protein_coding	protein_coding	2.25093	2.38119	2.21348	0.135056	0.151514	-0.104911	NA	0.129882	0.273229	0.0944099	0.0377436	0.0270282	-1.43971	NA	0.0565095	0.114067	0.0425333	-0.0715333	0.28082	0.00630307	FALSE	FALSE
isoComp_00005190	geneComp_00000585	ENST00000431355.1	ENSG00000043143.20	control	UPF3A_KO_14_3B_KD	JADE2	protein_coding	protein_coding	2.25093	2.38119	2.21348	0.135056	0.151514	-0.104911	NA	0.0769188	0.111434	0.0107834	0.0312503	0.0107834	-2.54667	NA	0.0326143	0.0479667	0.0049	-0.0430667	0.281546	0.00630307	FALSE	FALSE
isoComp_00005191	geneComp_00000585	ENST00000470876.1	ENSG00000043143.20	control	UPF3A_KO_14_3B_KD	JADE2	protein_coding	retained_intron	2.25093	2.38119	2.21348	0.135056	0.151514	-0.104911	NA	0.0623765	0.0428361	0.0869036	0.0106712	0.0200331	0.875026	NA	0.0280619	0.0178333	0.0396333	0.0218	0.940844	0.00630307	NA	FALSE
isoComp_00005192	geneComp_00000585	ENST00000512386.5	ENSG00000043143.20	control	UPF3A_KO_14_3B_KD	JADE2	protein_coding	protein_coding	2.25093	2.38119	2.21348	0.135056	0.151514	-0.104911	NA	0.203729	0.153653	0.155392	0.0524653	0.125729	0.0152512	NA	0.090119	0.065	0.0648	-0.0002	0.939456	0.00630307	FALSE	FALSE
isoComp_00005193	geneComp_00000585	ENST00000515554.1	ENSG00000043143.20	control	UPF3A_KO_14_3B_KD	JADE2	protein_coding	processed_transcript	2.25093	2.38119	2.21348	0.135056	0.151514	-0.104911	NA	0.192612	0.0880776	0.179692	0.0880776	0.0951935	0.951665	NA	0.0815571	0.0349333	0.0761	0.0411667	0.809516	0.00630307	NA	FALSE
isoComp_00005302	geneComp_00000603	ENST00000263150.9	ENSG00000047056.16	control	UPF3A_KO_14_3B_KD	WDR37	protein_coding	protein_coding	1.71067	1.5633	2.14364	0.031298	0.172806	0.452979	NA	0.411658	0.211765	0.581955	0.134246	0.11148	1.41645	NA	0.246048	0.132467	0.270833	0.138367	0.606866	0.0225707	FALSE	FALSE
isoComp_00005303	geneComp_00000603	ENST00000358220.5	ENSG00000047056.16	control	UPF3A_KO_14_3B_KD	WDR37	protein_coding	protein_coding	1.71067	1.5633	2.14364	0.031298	0.172806	0.452979	NA	0.693419	0.495335	0.814274	0.0743551	0.205036	0.705884	NA	0.401971	0.318267	0.372367	0.0541	0.884372	0.0225707	FALSE	FALSE
isoComp_00005304	geneComp_00000603	ENST00000381329.5	ENSG00000047056.16	control	UPF3A_KO_14_3B_KD	WDR37	protein_coding	protein_coding	1.71067	1.5633	2.14364	0.031298	0.172806	0.452979	NA	0.0826542	0	0.120352	0	0.120352	3.70435	NA	0.0519429	0	0.0669333	0.0669333	0.911484	0.0225707	FALSE	FALSE
isoComp_00005305	geneComp_00000603	ENST00000436154.1	ENSG00000047056.16	control	UPF3A_KO_14_3B_KD	WDR37	protein_coding	protein_coding	1.71067	1.5633	2.14364	0.031298	0.172806	0.452979	NA	0.310694	0.67872	0.227993	0.0856561	0.119735	-1.533	NA	0.182486	0.435433	0.0984667	-0.336967	0.0225707	0.0225707	FALSE	FALSE
isoComp_00005306	geneComp_00000603	ENST00000482165.1	ENSG00000047056.16	control	UPF3A_KO_14_3B_KD	WDR37	protein_coding	processed_transcript	1.71067	1.5633	2.14364	0.031298	0.172806	0.452979	NA	0.0299257	0.0141838	0.0329356	0.0141838	0.0329356	0.828132	NA	0.0152095	0.00926667	0.0142	0.00493333	0.958546	0.0225707	NA	FALSE
isoComp_00005307	geneComp_00000603	ENST00000620998.4	ENSG00000047056.16	control	UPF3A_KO_14_3B_KD	WDR37	protein_coding	protein_coding	1.71067	1.5633	2.14364	0.031298	0.172806	0.452979	NA	0.0878142	0.0911775	0.199932	0.0471849	0.105544	1.05303	NA	0.0448333	0.0575333	0.0862667	0.0287333	0.947895	0.0225707	FALSE	FALSE
isoComp_00005308	geneComp_00000603	ENST00000650072.1	ENSG00000047056.16	control	UPF3A_KO_14_3B_KD	WDR37	protein_coding	protein_coding	1.71067	1.5633	2.14364	0.031298	0.172806	0.452979	NA	0.0945071	0.0721204	0.166193	0.0441267	0.148622	1.10135	NA	0.0575143	0.0470667	0.0909333	0.0438667	0.996842	0.0225707	FALSE	FALSE
isoComp_00005425	geneComp_00000617	ENST00000380041.8	ENSG00000047634.15	control	UPF3A_KO_14_3B_KD	SCML1	protein_coding	protein_coding	47.3939	57.7232	35.0051	3.95376	0.774126	-0.721421	NA	1.88911	0.868116	2.6481	0.0865423	0.180364	1.59791	NA	0.0433762	0.0153	0.0757333	0.0604333	3.54264e-13	3.54264e-13	FALSE	FALSE
isoComp_00005426	geneComp_00000617	ENST00000380043.7	ENSG00000047634.15	control	UPF3A_KO_14_3B_KD	SCML1	protein_coding	protein_coding	47.3939	57.7232	35.0051	3.95376	0.774126	-0.721421	NA	4.60247	3.36535	7.31205	0.427332	0.596579	1.11721	NA	0.109529	0.0578667	0.2096	0.151733	5.21026e-13	3.54264e-13	FALSE	FALSE
isoComp_00005427	geneComp_00000617	ENST00000380045.7	ENSG00000047634.15	control	UPF3A_KO_14_3B_KD	SCML1	protein_coding	protein_coding	47.3939	57.7232	35.0051	3.95376	0.774126	-0.721421	NA	26.5175	36.6282	14.7265	2.27344	1.16478	-1.31396	NA	0.544038	0.635233	0.4197	-0.215533	1.42566e-09	3.54264e-13	FALSE	FALSE
isoComp_00005428	geneComp_00000617	ENST00000398080.5	ENSG00000047634.15	control	UPF3A_KO_14_3B_KD	SCML1	protein_coding	protein_coding	47.3939	57.7232	35.0051	3.95376	0.774126	-0.721421	NA	10.9763	13.0812	6.65583	0.555996	0.356283	-0.973739	NA	0.227738	0.2275	0.189967	-0.0375333	0.283868	3.54264e-13	FALSE	FALSE
isoComp_00005429	geneComp_00000617	ENST00000419185.1	ENSG00000047634.15	control	UPF3A_KO_14_3B_KD	SCML1	protein_coding	protein_coding	47.3939	57.7232	35.0051	3.95376	0.774126	-0.721421	NA	1.45985	1.92797	1.19723	0.309778	0.269929	-0.682849	NA	0.0313952	0.0329333	0.0344	0.00146667	1	3.54264e-13	FALSE	FALSE
isoComp_00005431	geneComp_00000617	ENST00000487842.1	ENSG00000047634.15	control	UPF3A_KO_14_3B_KD	SCML1	protein_coding	retained_intron	47.3939	57.7232	35.0051	3.95376	0.774126	-0.721421	NA	1.70866	1.66129	2.20414	0.464221	0.118082	0.405786	NA	0.0387619	0.0279667	0.0631	0.0351333	0.0368854	3.54264e-13	NA	FALSE
isoComp_00005868	geneComp_00000665	ENST00000379170.8	ENSG00000050393.11	control	UPF3A_KO_14_3B_KD	MCUR1	protein_coding	protein_coding	5.79188	4.75936	6.71508	0.175064	0.241311	0.495756	NA	4.117	2.60687	5.13864	0.121478	0.238146	0.976348	NA	0.704471	0.549233	0.765767	0.216533	0.00948118	0.00948118	FALSE	TRUE
isoComp_00005869	geneComp_00000665	ENST00000488770.1	ENSG00000050393.11	control	UPF3A_KO_14_3B_KD	MCUR1	protein_coding	nonsense_mediated_decay	5.79188	4.75936	6.71508	0.175064	0.241311	0.495756	NA	0.638029	1.04378	0.201235	0.223666	0.201235	-2.31866	NA	0.118176	0.219267	0.0285667	-0.1907	0.148236	0.00948118	TRUE	TRUE
isoComp_00005870	geneComp_00000665	ENST00000607303.1	ENSG00000050393.11	control	UPF3A_KO_14_3B_KD	MCUR1	protein_coding	protein_coding	5.79188	4.75936	6.71508	0.175064	0.241311	0.495756	NA	1.03685	1.10871	1.37521	0.165927	0.05652	0.308268	NA	0.177338	0.2315	0.205633	-0.0258667	0.84479	0.00948118	FALSE	TRUE
isoComp_00006326	geneComp_00000716	ENST00000263934.10	ENSG00000054523.17	control	UPF3A_KO_14_3B_KD	KIF1B	protein_coding	protein_coding	5.40311	4.35027	4.9451	0.445907	0.226183	0.184498	NA	0.0800526	0.270697	0	0.138534	0	-4.81094	NA	0.0168476	0.0697667	0	-0.0697667	0.333558	0.0253776	FALSE	FALSE
isoComp_00006328	geneComp_00000716	ENST00000377086.5	ENSG00000054523.17	control	UPF3A_KO_14_3B_KD	KIF1B	protein_coding	protein_coding	5.40311	4.35027	4.9451	0.445907	0.226183	0.184498	NA	1.68638	1.61175	1.21909	0.176031	0.0394651	-0.399958	NA	0.311114	0.3713	0.247067	-0.124233	0.152659	0.0253776	FALSE	FALSE
isoComp_00006329	geneComp_00000716	ENST00000377093.8	ENSG00000054523.17	control	UPF3A_KO_14_3B_KD	KIF1B	protein_coding	protein_coding	5.40311	4.35027	4.9451	0.445907	0.226183	0.184498	NA	2.9414	1.96163	3.04995	0.276625	0.0439085	0.634121	NA	0.545638	0.447233	0.620233	0.173	0.0253776	0.0253776	FALSE	FALSE
isoComp_00006333	geneComp_00000716	ENST00000495136.1	ENSG00000054523.17	control	UPF3A_KO_14_3B_KD	KIF1B	protein_coding	retained_intron	5.40311	4.35027	4.9451	0.445907	0.226183	0.184498	NA	0.143893	0.047423	0.13749	0.0239338	0.0977043	1.36091	NA	0.0256952	0.0101	0.0263	0.0162	0.879736	0.0253776	NA	FALSE
isoComp_00006334	geneComp_00000716	ENST00000497835.1	ENSG00000054523.17	control	UPF3A_KO_14_3B_KD	KIF1B	protein_coding	retained_intron	5.40311	4.35027	4.9451	0.445907	0.226183	0.184498	NA	0.0774907	0.0443884	0.0469187	0.0222518	0.0469187	0.065602	NA	0.0141333	0.00943333	0.0089	-0.000533333	0.932993	0.0253776	NA	FALSE
isoComp_00006335	geneComp_00000716	ENST00000620295.2	ENSG00000054523.17	control	UPF3A_KO_14_3B_KD	KIF1B	protein_coding	protein_coding	5.40311	4.35027	4.9451	0.445907	0.226183	0.184498	NA	0.239298	0.210316	0.23822	0.0746939	0.0401018	0.172045	NA	0.0437905	0.0477	0.0481333	0.000433333	1	0.0253776	FALSE	FALSE
isoComp_00006337	geneComp_00000716	ENST00000635499.1	ENSG00000054523.17	control	UPF3A_KO_14_3B_KD	KIF1B	protein_coding	protein_coding	5.40311	4.35027	4.9451	0.445907	0.226183	0.184498	NA	0.161541	0.130595	0.0461957	0.130595	0.0461957	-1.32302	NA	0.0281143	0.0256	0.00876667	-0.0168333	0.965361	0.0253776	FALSE	FALSE
isoComp_00006339	geneComp_00000718	ENST00000337137.9	ENSG00000054611.14	control	UPF3A_KO_14_3B_KD	TBC1D22A	protein_coding	protein_coding	3.31142	3.32948	3.37661	0.258565	0.148594	0.0202184	NA	0.945901	0.551429	1.23437	0.102203	0.0703663	1.14823	NA	0.281481	0.1701	0.3662	0.1961	0.0409774	0.0409774	FALSE	TRUE
isoComp_00006341	geneComp_00000718	ENST00000380995.5	ENSG00000054611.14	control	UPF3A_KO_14_3B_KD	TBC1D22A	protein_coding	protein_coding	3.31142	3.32948	3.37661	0.258565	0.148594	0.0202184	NA	0.135228	0.144979	0.0808654	0.0463194	0.0417228	-0.770269	NA	0.0411619	0.0425	0.0249667	-0.0175333	0.795661	0.0409774	FALSE	TRUE
isoComp_00006342	geneComp_00000718	ENST00000394449.6	ENSG00000054611.14	control	UPF3A_KO_14_3B_KD	TBC1D22A	protein_coding	nonsense_mediated_decay	3.31142	3.32948	3.37661	0.258565	0.148594	0.0202184	NA	0.756817	0.904013	0.493258	0.410871	0.265177	-0.860916	NA	0.229348	0.2564	0.143733	-0.112667	0.824924	0.0409774	TRUE	TRUE
isoComp_00006343	geneComp_00000718	ENST00000406733.1	ENSG00000054611.14	control	UPF3A_KO_14_3B_KD	TBC1D22A	protein_coding	protein_coding	3.31142	3.32948	3.37661	0.258565	0.148594	0.0202184	NA	0.91949	1.15335	0.907627	0.0601544	0.0187485	-0.342306	NA	0.277667	0.3487	0.269833	-0.0788667	0.576798	0.0409774	FALSE	TRUE
isoComp_00006344	geneComp_00000718	ENST00000407381.7	ENSG00000054611.14	control	UPF3A_KO_14_3B_KD	TBC1D22A	protein_coding	protein_coding	3.31142	3.32948	3.37661	0.258565	0.148594	0.0202184	NA	0.455264	0.429856	0.528842	0.220477	0.164909	0.29283	NA	0.140395	0.140367	0.157733	0.0173667	0.921489	0.0409774	FALSE	TRUE
isoComp_00006345	geneComp_00000718	ENST00000441162.5	ENSG00000054611.14	control	UPF3A_KO_14_3B_KD	TBC1D22A	protein_coding	nonsense_mediated_decay	3.31142	3.32948	3.37661	0.258565	0.148594	0.0202184	NA	0.033977	0.0505404	0.045134	0.0256733	0.0270369	-0.134956	NA	0.0100762	0.0147333	0.0128333	-0.0019	0.910687	0.0409774	TRUE	TRUE
isoComp_00006701	geneComp_00000760	ENST00000369070.5	ENSG00000057663.16	control	UPF3A_KO_14_3B_KD	ATG5	protein_coding	nonsense_mediated_decay	7.33933	5.40558	8.84082	0.782816	0.327876	0.708694	NA	0.590387	1.30812	0	0.223306	0	-7.04234	NA	0.0958333	0.2412	0	-0.2412	1.23445e-21	1.33331e-22	TRUE	TRUE
isoComp_00006702	geneComp_00000760	ENST00000369076.8	ENSG00000057663.16	control	UPF3A_KO_14_3B_KD	ATG5	protein_coding	protein_coding	7.33933	5.40558	8.84082	0.782816	0.327876	0.708694	NA	3.34968	2.98937	2.7722	0.41248	0.434722	-0.108433	NA	0.47199	0.554367	0.3164	-0.237967	0.0473885	1.33331e-22	FALSE	TRUE
isoComp_00006704	geneComp_00000760	ENST00000476518.1	ENSG00000057663.16	control	UPF3A_KO_14_3B_KD	ATG5	protein_coding	processed_transcript	7.33933	5.40558	8.84082	0.782816	0.327876	0.708694	NA	0.346069	0.242927	0.603915	0.0352349	0.30138	1.27932	NA	0.0458381	0.0463333	0.0663667	0.0200333	0.912669	1.33331e-22	NA	TRUE
isoComp_00006705	geneComp_00000760	ENST00000613993.1	ENSG00000057663.16	control	UPF3A_KO_14_3B_KD	ATG5	protein_coding	protein_coding	7.33933	5.40558	8.84082	0.782816	0.327876	0.708694	NA	0.240117	0.122077	0	0.122077	0	-3.72331	NA	0.0312429	0.0224667	0	-0.0224667	0.806863	1.33331e-22	TRUE	TRUE
isoComp_00006706	geneComp_00000760	ENST00000635758.2	ENSG00000057663.16	control	UPF3A_KO_14_3B_KD	ATG5	protein_coding	protein_coding	7.33933	5.40558	8.84082	0.782816	0.327876	0.708694	NA	1.23924	0	2.21886	0	0.190841	7.80016	NA	0.152043	0	0.250167	0.250167	1.33331e-22	1.33331e-22	FALSE	TRUE
isoComp_00006708	geneComp_00000760	ENST00000646025.1	ENSG00000057663.16	control	UPF3A_KO_14_3B_KD	ATG5	protein_coding	nonsense_mediated_decay	7.33933	5.40558	8.84082	0.782816	0.327876	0.708694	NA	1.50228	0.703921	3.08888	0.39436	0.307663	2.11791	NA	0.193819	0.1292	0.348667	0.219467	0.499631	1.33331e-22	TRUE	TRUE
isoComp_00006995	geneComp_00000789	ENST00000313525.4	ENSG00000059769.20	control	UPF3A_KO_14_3B_KD	DNAJC25	protein_coding	protein_coding	1.60238	1.16083	2.59043	0.0688389	0.124823	1.15123	NA	0.632562	0.658007	0.619293	0.163646	0.0217089	-0.0861314	NA	0.427114	0.5585	0.240333	-0.318167	0.0394554	0.0394554	FALSE	TRUE
isoComp_00006996	geneComp_00000789	ENST00000447096.1	ENSG00000059769.20	control	UPF3A_KO_14_3B_KD	DNAJC25	protein_coding	nonsense_mediated_decay	1.60238	1.16083	2.59043	0.0688389	0.124823	1.15123	NA	0.928249	0.493297	1.82468	0.124205	0.154543	1.86605	NA	0.551143	0.432733	0.702233	0.2695	0.143978	0.0394554	TRUE	TRUE
isoComp_00006997	geneComp_00000789	ENST00000463589.5	ENSG00000059769.20	control	UPF3A_KO_14_3B_KD	DNAJC25	protein_coding	nonsense_mediated_decay	1.60238	1.16083	2.59043	0.0688389	0.124823	1.15123	NA	0.0415694	0.00952154	0.14646	0.00952154	0.0279897	3.00266	NA	0.0217381	0.00876667	0.0574333	0.0486667	0.531511	0.0394554	TRUE	TRUE
isoComp_00007159	geneComp_00000809	ENST00000080059.12	ENSG00000061273.18	control	UPF3A_KO_14_3B_KD	HDAC7	protein_coding	protein_coding	3.61361	4.29341	2.78092	0.582933	0.11109	-0.624737	NA	1.21135	2.05721	0.481658	0.269506	0.0622616	-2.07196	NA	0.318876	0.482333	0.1721	-0.310233	9.8452e-05	9.8452e-05	FALSE	FALSE
isoComp_00007160	geneComp_00000809	ENST00000354334.7	ENSG00000061273.18	control	UPF3A_KO_14_3B_KD	HDAC7	protein_coding	protein_coding	3.61361	4.29341	2.78092	0.582933	0.11109	-0.624737	NA	1.24919	0.957869	1.1719	0.0561151	0.0083211	0.288229	NA	0.3632	0.233633	0.422667	0.189033	0.0868077	9.8452e-05	FALSE	FALSE
isoComp_00007163	geneComp_00000809	ENST00000417902.5	ENSG00000061273.18	control	UPF3A_KO_14_3B_KD	HDAC7	protein_coding	protein_coding	3.61361	4.29341	2.78092	0.582933	0.11109	-0.624737	NA	0.717433	0.880041	0.638354	0.441879	0.0195499	-0.45709	NA	0.188148	0.181467	0.230533	0.0490667	0.864635	9.8452e-05	FALSE	FALSE
isoComp_00007172	geneComp_00000809	ENST00000459625.5	ENSG00000061273.18	control	UPF3A_KO_14_3B_KD	HDAC7	protein_coding	retained_intron	3.61361	4.29341	2.78092	0.582933	0.11109	-0.624737	NA	0.136902	0.124905	0.115934	0.00439831	0.00991407	-0.0992729	NA	0.0389619	0.0307	0.0415667	0.0108667	0.818805	9.8452e-05	NA	FALSE
isoComp_00007173	geneComp_00000809	ENST00000463732.5	ENSG00000061273.18	control	UPF3A_KO_14_3B_KD	HDAC7	protein_coding	retained_intron	3.61361	4.29341	2.78092	0.582933	0.11109	-0.624737	NA	0.0638969	0	0.148122	0	0.148122	3.98296	NA	0.0193857	0	0.0532	0.0532	0.809009	9.8452e-05	NA	FALSE
isoComp_00007180	geneComp_00000809	ENST00000491464.1	ENSG00000061273.18	control	UPF3A_KO_14_3B_KD	HDAC7	protein_coding	retained_intron	3.61361	4.29341	2.78092	0.582933	0.11109	-0.624737	NA	0.0433569	0.0730338	0	0.0474422	0	-3.0537	NA	0.0128333	0.0175667	0	-0.0175667	0.622073	9.8452e-05	NA	FALSE
isoComp_00007279	geneComp_00000821	ENST00000264779.6	ENSG00000062194.16	control	UPF3A_KO_14_3B_KD	GPBP1	protein_coding	protein_coding	13.8705	11.6883	16.0044	1.29484	0.741453	0.453065	NA	1.57112	1.99057	1.41055	0.459418	0.578294	-0.493958	NA	0.113462	0.1669	0.0862667	-0.0806333	0.386622	3.6409e-07	FALSE	FALSE
isoComp_00007280	geneComp_00000821	ENST00000309096.4	ENSG00000062194.16	control	UPF3A_KO_14_3B_KD	GPBP1	protein_coding	retained_intron	13.8705	11.6883	16.0044	1.29484	0.741453	0.453065	NA	0.541309	0.221863	0.931355	0.0617631	0.208655	2.02146	NA	0.0380143	0.0183667	0.059	0.0406333	0.114055	3.6409e-07	NA	FALSE
isoComp_00007281	geneComp_00000821	ENST00000424459.7	ENSG00000062194.16	control	UPF3A_KO_14_3B_KD	GPBP1	protein_coding	protein_coding	13.8705	11.6883	16.0044	1.29484	0.741453	0.453065	NA	3.26559	1.47952	4.40174	0.543666	0.395366	1.5665	NA	0.233557	0.119767	0.274433	0.154667	0.0654665	3.6409e-07	FALSE	FALSE
isoComp_00007282	geneComp_00000821	ENST00000506184.7	ENSG00000062194.16	control	UPF3A_KO_14_3B_KD	GPBP1	protein_coding	protein_coding	13.8705	11.6883	16.0044	1.29484	0.741453	0.453065	NA	0.268669	1.23489	0	0.297728	0	-6.95987	NA	0.0223	0.112667	0	-0.112667	3.6409e-07	3.6409e-07	FALSE	FALSE
isoComp_00007283	geneComp_00000821	ENST00000511209.5	ENSG00000062194.16	control	UPF3A_KO_14_3B_KD	GPBP1	protein_coding	protein_coding	13.8705	11.6883	16.0044	1.29484	0.741453	0.453065	NA	1.92582	1.05803	1.90967	0.171032	0.270646	0.845914	NA	0.138262	0.0896	0.121533	0.0319333	0.742285	3.6409e-07	FALSE	FALSE
isoComp_00007284	geneComp_00000821	ENST00000513524.5	ENSG00000062194.16	control	UPF3A_KO_14_3B_KD	GPBP1	protein_coding	retained_intron	13.8705	11.6883	16.0044	1.29484	0.741453	0.453065	NA	0.744018	0.955342	1.57802	0.506611	0.305921	0.71812	NA	0.0535238	0.0851667	0.0975	0.0123333	0.877004	3.6409e-07	NA	FALSE
isoComp_00007285	geneComp_00000821	ENST00000513732.2	ENSG00000062194.16	control	UPF3A_KO_14_3B_KD	GPBP1	protein_coding	retained_intron	13.8705	11.6883	16.0044	1.29484	0.741453	0.453065	NA	0.28341	0	0.597375	0	0.21404	5.92452	NA	0.0197571	0	0.0367	0.0367	0.000677845	3.6409e-07	NA	FALSE
isoComp_00007286	geneComp_00000821	ENST00000514387.6	ENSG00000062194.16	control	UPF3A_KO_14_3B_KD	GPBP1	protein_coding	protein_coding	13.8705	11.6883	16.0044	1.29484	0.741453	0.453065	NA	5.1473	4.64687	5.07805	0.524069	0.391452	0.127752	NA	0.371948	0.399067	0.3183	-0.0807667	0.476504	3.6409e-07	FALSE	FALSE
isoComp_00007485	geneComp_00000842	ENST00000315588.11	ENSG00000063322.15	control	UPF3A_KO_14_3B_KD	MED29	protein_coding	protein_coding	10.6233	9.86371	11.0603	0.285916	0.31545	0.165024	NA	6.56078	4.05165	7.92669	0.301133	0.176791	0.96647	NA	0.616257	0.4127	0.717367	0.304667	1.94672e-06	3.10015e-09	FALSE	FALSE
isoComp_00007487	geneComp_00000842	ENST00000596297.1	ENSG00000063322.15	control	UPF3A_KO_14_3B_KD	MED29	protein_coding	protein_coding	10.6233	9.86371	11.0603	0.285916	0.31545	0.165024	NA	2.50169	4.19049	1.59859	0.281114	0.308779	-1.38476	NA	0.23771	0.423967	0.1432	-0.280767	3.10015e-09	3.10015e-09	FALSE	FALSE
isoComp_00007488	geneComp_00000842	ENST00000599417.2	ENSG00000063322.15	control	UPF3A_KO_14_3B_KD	MED29	protein_coding	nonsense_mediated_decay	10.6233	9.86371	11.0603	0.285916	0.31545	0.165024	NA	0.119996	0.0101851	0.202439	0.0101851	0.0224782	3.39569	NA	0.0106238	0.00103333	0.0182333	0.0172	0.0675231	3.10015e-09	TRUE	FALSE
isoComp_00007489	geneComp_00000842	ENST00000600973.5	ENSG00000063322.15	control	UPF3A_KO_14_3B_KD	MED29	protein_coding	nonsense_mediated_decay	10.6233	9.86371	11.0603	0.285916	0.31545	0.165024	NA	0.268774	0.246222	0.337928	0.101356	0.178309	0.441398	NA	0.0249571	0.0244	0.0297	0.0053	0.962283	3.10015e-09	TRUE	FALSE
isoComp_00007490	geneComp_00000842	ENST00000615911.4	ENSG00000063322.15	control	UPF3A_KO_14_3B_KD	MED29	protein_coding	protein_coding	10.6233	9.86371	11.0603	0.285916	0.31545	0.165024	NA	1.15476	1.36516	0.994606	0.185783	0.319366	-0.452971	NA	0.108948	0.1379	0.0914667	-0.0464333	0.73008	3.10015e-09	FALSE	FALSE
isoComp_00007501	geneComp_00000845	ENST00000370249.3	ENSG00000063587.14	control	UPF3A_KO_14_3B_KD	ZNF275	protein_coding	protein_coding	1.53153	1.19006	1.3953	0.0805687	0.0581837	0.227764	NA	0.184417	0.459195	0	0.121954	0	-5.55211	NA	0.126814	0.3987	0	-0.3987	0.00040826	0.00040826	FALSE	FALSE
isoComp_00007502	geneComp_00000845	ENST00000438239.1	ENSG00000063587.14	control	UPF3A_KO_14_3B_KD	ZNF275	protein_coding	processed_transcript	1.53153	1.19006	1.3953	0.0805687	0.0581837	0.227764	NA	0.0372658	0.0539143	0.037628	0.012889	0.0191671	-0.424328	NA	0.0242095	0.0458	0.0260667	-0.0197333	0.806465	0.00040826	NA	FALSE
isoComp_00007503	geneComp_00000845	ENST00000647705.1	ENSG00000063587.14	control	UPF3A_KO_14_3B_KD	ZNF275	protein_coding	retained_intron	1.53153	1.19006	1.3953	0.0805687	0.0581837	0.227764	NA	0.0472455	0.0387012	0.0554495	0.0147634	0.00722223	0.426424	NA	0.0288381	0.0312667	0.0394667	0.0082	0.962809	0.00040826	NA	FALSE
isoComp_00007504	geneComp_00000845	ENST00000650114.1	ENSG00000063587.14	control	UPF3A_KO_14_3B_KD	ZNF275	protein_coding	protein_coding	1.53153	1.19006	1.3953	0.0805687	0.0581837	0.227764	NA	1.2626	0.638254	1.30222	0.161728	0.0366029	1.01738	NA	0.820133	0.524233	0.934467	0.410233	0.00119393	0.00040826	FALSE	FALSE
isoComp_00007583	geneComp_00000852	ENST00000313860.11	ENSG00000064042.18	control	UPF3A_KO_14_3B_KD	LIMCH1	protein_coding	protein_coding	1.87136	1.40694	1.56806	0.0753703	0.0177233	0.155374	NA	0.219095	0.154291	0.043249	0.119564	0.043249	-1.62543	NA	0.133481	0.1104	0.0275	-0.0829	0.856208	3.20315e-05	FALSE	FALSE
isoComp_00007584	geneComp_00000852	ENST00000381753.8	ENSG00000064042.18	control	UPF3A_KO_14_3B_KD	LIMCH1	protein_coding	protein_coding	1.87136	1.40694	1.56806	0.0753703	0.0177233	0.155374	NA	0.358756	0.506551	0.385055	0.0209593	0.130781	-0.386858	NA	0.201433	0.3638	0.246967	-0.116833	0.689649	3.20315e-05	FALSE	FALSE
isoComp_00007585	geneComp_00000852	ENST00000396595.7	ENSG00000064042.18	control	UPF3A_KO_14_3B_KD	LIMCH1	protein_coding	protein_coding	1.87136	1.40694	1.56806	0.0753703	0.0177233	0.155374	NA	0.189031	0	0.137825	0	0.137825	3.88582	NA	0.0901714	0	0.0876333	0.0876333	0.864975	3.20315e-05	FALSE	FALSE
isoComp_00007586	geneComp_00000852	ENST00000446625.6	ENSG00000064042.18	control	UPF3A_KO_14_3B_KD	LIMCH1	protein_coding	protein_coding	1.87136	1.40694	1.56806	0.0753703	0.0177233	0.155374	NA	0.149564	0	0.460035	0	0.0893334	5.5547	NA	0.0764238	0	0.292167	0.292167	3.20315e-05	3.20315e-05	FALSE	FALSE
isoComp_00007589	geneComp_00000852	ENST00000508501.5	ENSG00000064042.18	control	UPF3A_KO_14_3B_KD	LIMCH1	protein_coding	protein_coding	1.87136	1.40694	1.56806	0.0753703	0.0177233	0.155374	NA	0.649542	0.609736	0.405561	0.116626	0.0361589	-0.576594	NA	0.354014	0.4309	0.258733	-0.172167	0.380984	3.20315e-05	FALSE	FALSE
isoComp_00007592	geneComp_00000852	ENST00000509638.5	ENSG00000064042.18	control	UPF3A_KO_14_3B_KD	LIMCH1	protein_coding	protein_coding	1.87136	1.40694	1.56806	0.0753703	0.0177233	0.155374	NA	0.0279221	0.0491027	0	0.0300055	0	-2.56322	NA	0.0151952	0.0328333	0	-0.0328333	0.533654	3.20315e-05	FALSE	FALSE
isoComp_00007594	geneComp_00000852	ENST00000511496.5	ENSG00000064042.18	control	UPF3A_KO_14_3B_KD	LIMCH1	protein_coding	protein_coding	1.87136	1.40694	1.56806	0.0753703	0.0177233	0.155374	NA	0.0184902	0.023884	0.00901799	0.023884	0.00901799	-0.833239	NA	0.0109429	0.0188333	0.00573333	-0.0131	0.982879	3.20315e-05	FALSE	FALSE
isoComp_00007595	geneComp_00000852	ENST00000512228.5	ENSG00000064042.18	control	UPF3A_KO_14_3B_KD	LIMCH1	protein_coding	processed_transcript	1.87136	1.40694	1.56806	0.0753703	0.0177233	0.155374	NA	0.166805	0	0	0	0	0	NA	0.0657667	0	0	0	NA	3.20315e-05	NA	FALSE
isoComp_00007600	geneComp_00000852	ENST00000514190.5	ENSG00000064042.18	control	UPF3A_KO_14_3B_KD	LIMCH1	protein_coding	processed_transcript	1.87136	1.40694	1.56806	0.0753703	0.0177233	0.155374	NA	0.0214286	0.0310793	0.0514495	0.0310793	0.0514495	0.580988	NA	0.0122952	0.0203333	0.0335	0.0131667	0.997101	3.20315e-05	NA	FALSE
isoComp_00007977	geneComp_00000893	ENST00000219066.5	ENSG00000065057.9	control	UPF3A_KO_14_3B_KD	NTHL1	protein_coding	protein_coding	15.954	21.3125	10.923	2.02881	0.133986	-0.963685	NA	7.42804	10.0907	9.85451	1.08114	0.300963	-0.0341298	NA	0.485981	0.4751	0.902333	0.427233	3.31728e-16	1.84027e-47	FALSE	FALSE
isoComp_00007979	geneComp_00000893	ENST00000561862.5	ENSG00000065057.9	control	UPF3A_KO_14_3B_KD	NTHL1	protein_coding	retained_intron	15.954	21.3125	10.923	2.02881	0.133986	-0.963685	NA	0.154572	0.189184	0.226764	0.0586877	0.150405	0.249353	NA	0.0100857	0.00896667	0.0208	0.0118333	0.886651	1.84027e-47	NA	FALSE
isoComp_00007986	geneComp_00000893	ENST00000623977.1	ENSG00000065057.9	control	UPF3A_KO_14_3B_KD	NTHL1	protein_coding	retained_intron	15.954	21.3125	10.923	2.02881	0.133986	-0.963685	NA	0.335968	0.308406	0.348393	0.054395	0.015371	0.170677	NA	0.0218714	0.0142	0.0318667	0.0176667	0.168211	1.84027e-47	NA	FALSE
isoComp_00007987	geneComp_00000893	ENST00000651522.1	ENSG00000065057.9	control	UPF3A_KO_14_3B_KD	NTHL1	protein_coding	protein_coding	15.954	21.3125	10.923	2.02881	0.133986	-0.963685	NA	0.174392	0.0987269	0.173808	0.0987269	0.0345657	0.757491	NA	0.0113667	0.00403333	0.0159	0.0118667	0.401732	1.84027e-47	FALSE	FALSE
isoComp_00007988	geneComp_00000893	ENST00000651570.2	ENSG00000065057.9	control	UPF3A_KO_14_3B_KD	NTHL1	protein_coding	protein_coding	15.954	21.3125	10.923	2.02881	0.133986	-0.963685	NA	7.43945	10.3661	0	1.2904	0	-10.019	NA	0.443071	0.484733	0	-0.484733	1.84027e-47	1.84027e-47	FALSE	FALSE
isoComp_00008309	geneComp_00000930	ENST00000261439.9	ENSG00000065882.16	control	UPF3A_KO_14_3B_KD	TBC1D1	protein_coding	protein_coding	7.56295	9.06986	4.65053	0.428357	0.261045	-0.962175	NA	1.08516	1.11997	0.746241	0.0605123	0.0951356	-0.57936	NA	0.145024	0.123667	0.163633	0.0399667	0.641215	1.85281e-07	FALSE	FALSE
isoComp_00008311	geneComp_00000930	ENST00000402522.1	ENSG00000065882.16	control	UPF3A_KO_14_3B_KD	TBC1D1	protein_coding	protein_coding	7.56295	9.06986	4.65053	0.428357	0.261045	-0.962175	NA	0.269818	0.344802	0.154975	0.0552199	0.0188555	-1.10476	NA	0.0365381	0.0377333	0.0339667	-0.00376667	0.978331	1.85281e-07	FALSE	FALSE
isoComp_00008312	geneComp_00000930	ENST00000406664.5	ENSG00000065882.16	control	UPF3A_KO_14_3B_KD	TBC1D1	protein_coding	processed_transcript	7.56295	9.06986	4.65053	0.428357	0.261045	-0.962175	NA	0.437119	0.909096	0	0.088953	0	-6.52214	NA	0.0485952	0.101167	0	-0.101167	1.85281e-07	1.85281e-07	NA	FALSE
isoComp_00008314	geneComp_00000930	ENST00000421339.3	ENSG00000065882.16	control	UPF3A_KO_14_3B_KD	TBC1D1	protein_coding	protein_coding	7.56295	9.06986	4.65053	0.428357	0.261045	-0.962175	NA	0.0846674	0.252346	0	0.252346	0	-4.7134	NA	0.0101286	0.0285333	0	-0.0285333	0.920423	1.85281e-07	FALSE	FALSE
isoComp_00008315	geneComp_00000930	ENST00000443855.5	ENSG00000065882.16	control	UPF3A_KO_14_3B_KD	TBC1D1	protein_coding	protein_coding	7.56295	9.06986	4.65053	0.428357	0.261045	-0.962175	NA	0.0960603	0.127427	0.0491438	0.0890309	0.0491438	-1.21636	NA	0.0116905	0.0140667	0.0114	-0.00266667	0.934339	1.85281e-07	FALSE	FALSE
isoComp_00008316	geneComp_00000930	ENST00000446803.6	ENSG00000065882.16	control	UPF3A_KO_14_3B_KD	TBC1D1	protein_coding	protein_coding	7.56295	9.06986	4.65053	0.428357	0.261045	-0.962175	NA	2.05311	2.2155	1.31448	0.222726	0.132139	-0.74871	NA	0.277038	0.2431	0.2816	0.0385	0.710831	1.85281e-07	FALSE	FALSE
isoComp_00008319	geneComp_00000930	ENST00000491553.1	ENSG00000065882.16	control	UPF3A_KO_14_3B_KD	TBC1D1	protein_coding	retained_intron	7.56295	9.06986	4.65053	0.428357	0.261045	-0.962175	NA	0.0735469	0	0.162645	0	0.162645	4.10974	NA	0.0117905	0	0.0315	0.0315	0.804352	1.85281e-07	NA	FALSE
isoComp_00008321	geneComp_00000930	ENST00000508802.5	ENSG00000065882.16	control	UPF3A_KO_14_3B_KD	TBC1D1	protein_coding	protein_coding	7.56295	9.06986	4.65053	0.428357	0.261045	-0.962175	NA	0.107293	0.179351	0.10476	0.10383	0.0334371	-0.722442	NA	0.0153238	0.0191333	0.0219	0.00276667	0.968209	1.85281e-07	FALSE	FALSE
isoComp_00008323	geneComp_00000930	ENST00000510573.6	ENSG00000065882.16	control	UPF3A_KO_14_3B_KD	TBC1D1	protein_coding	protein_coding	7.56295	9.06986	4.65053	0.428357	0.261045	-0.962175	NA	1.78634	2.18474	1.74347	0.128364	0.128266	-0.32383	NA	0.244624	0.241667	0.380167	0.1385	0.144269	1.85281e-07	FALSE	FALSE
isoComp_00008324	geneComp_00000930	ENST00000511238.5	ENSG00000065882.16	control	UPF3A_KO_14_3B_KD	TBC1D1	protein_coding	retained_intron	7.56295	9.06986	4.65053	0.428357	0.261045	-0.962175	NA	0.629634	0.69684	0.269011	0.369651	0.269011	-1.34106	NA	0.0720143	0.0751333	0.0521	-0.0230333	0.838528	1.85281e-07	NA	FALSE
isoComp_00008326	geneComp_00000930	ENST00000615497.4	ENSG00000065882.16	control	UPF3A_KO_14_3B_KD	TBC1D1	protein_coding	protein_coding	7.56295	9.06986	4.65053	0.428357	0.261045	-0.962175	NA	0.809876	0.933	0	0.187246	0	-6.55919	NA	0.10799	0.1048	0	-0.1048	1.04891e-05	1.85281e-07	FALSE	FALSE
isoComp_00008327	geneComp_00000931	ENST00000181839.10	ENSG00000065883.16	control	UPF3A_KO_14_3B_KD	CDK13	protein_coding	protein_coding	5.66369	6.27694	5.33667	0.430901	0.191061	-0.23372	NA	0.497031	0.329767	0.413145	0.0424418	0.0225266	0.316609	NA	0.0885762	0.0538	0.0774333	0.0236333	0.717645	0.00114556	FALSE	FALSE
isoComp_00008328	geneComp_00000931	ENST00000340829.10	ENSG00000065883.16	control	UPF3A_KO_14_3B_KD	CDK13	protein_coding	protein_coding	5.66369	6.27694	5.33667	0.430901	0.191061	-0.23372	NA	2.03108	1.43122	2.28228	0.173287	0.032207	0.669494	NA	0.366005	0.233	0.428967	0.195967	0.0225144	0.00114556	FALSE	FALSE
isoComp_00008331	geneComp_00000931	ENST00000611390.1	ENSG00000065883.16	control	UPF3A_KO_14_3B_KD	CDK13	protein_coding	protein_coding	5.66369	6.27694	5.33667	0.430901	0.191061	-0.23372	NA	0.0613101	0.0793473	0	0.0793473	0	-3.15942	NA	0.0105	0.0133667	0	-0.0133667	0.861849	0.00114556	TRUE	FALSE
isoComp_00008332	geneComp_00000931	ENST00000613626.4	ENSG00000065883.16	control	UPF3A_KO_14_3B_KD	CDK13	protein_coding	protein_coding	5.66369	6.27694	5.33667	0.430901	0.191061	-0.23372	NA	0.362055	0.875775	0.076184	0.266087	0.076184	-3.36145	NA	0.0627952	0.1353	0.0138	-0.1215	0.0556003	0.00114556	FALSE	FALSE
isoComp_00008333	geneComp_00000931	ENST00000642213.1	ENSG00000065883.16	control	UPF3A_KO_14_3B_KD	CDK13	protein_coding	retained_intron	5.66369	6.27694	5.33667	0.430901	0.191061	-0.23372	NA	0.24385	0.441301	0	0.164989	0	-5.49602	NA	0.0399762	0.0678333	0	-0.0678333	0.00114556	0.00114556	NA	FALSE
isoComp_00008335	geneComp_00000931	ENST00000642626.1	ENSG00000065883.16	control	UPF3A_KO_14_3B_KD	CDK13	protein_coding	protein_coding	5.66369	6.27694	5.33667	0.430901	0.191061	-0.23372	NA	1.15894	1.97525	0.810975	0.0913665	0.321228	-1.27391	NA	0.201543	0.315867	0.1533	-0.162567	0.396456	0.00114556	FALSE	FALSE
isoComp_00008336	geneComp_00000931	ENST00000642660.1	ENSG00000065883.16	control	UPF3A_KO_14_3B_KD	CDK13	protein_coding	processed_transcript	5.66369	6.27694	5.33667	0.430901	0.191061	-0.23372	NA	0.281931	0.390605	0.127671	0.210578	0.127671	-1.54096	NA	0.0466333	0.0597667	0.0230333	-0.0367333	0.817913	0.00114556	NA	FALSE
isoComp_00008338	geneComp_00000931	ENST00000643868.1	ENSG00000065883.16	control	UPF3A_KO_14_3B_KD	CDK13	protein_coding	protein_coding	5.66369	6.27694	5.33667	0.430901	0.191061	-0.23372	NA	0.32037	0.439648	0.407877	0.0916275	0.085167	-0.105717	NA	0.0568048	0.0689	0.0756667	0.00676667	0.890525	0.00114556	FALSE	FALSE
isoComp_00008340	geneComp_00000931	ENST00000644221.1	ENSG00000065883.16	control	UPF3A_KO_14_3B_KD	CDK13	protein_coding	retained_intron	5.66369	6.27694	5.33667	0.430901	0.191061	-0.23372	NA	0.080621	0.0496066	0.130718	0.021238	0.00413871	1.23926	NA	0.0144571	0.0084	0.0245333	0.0161333	0.507766	0.00114556	NA	FALSE
isoComp_00008341	geneComp_00000931	ENST00000645470.1	ENSG00000065883.16	control	UPF3A_KO_14_3B_KD	CDK13	protein_coding	protein_coding	5.66369	6.27694	5.33667	0.430901	0.191061	-0.23372	NA	0.0701325	0.0253248	0.272117	0.0253248	0.122539	2.99754	NA	0.0128429	0.00426667	0.0528333	0.0485667	0.141	0.00114556	FALSE	FALSE
isoComp_00008344	geneComp_00000931	ENST00000646437.1	ENSG00000065883.16	control	UPF3A_KO_14_3B_KD	CDK13	protein_coding	protein_coding	5.66369	6.27694	5.33667	0.430901	0.191061	-0.23372	NA	0.232585	0	0.497974	0	0.497974	5.66668	NA	0.0419095	0	0.0903	0.0903	0.875275	0.00114556	FALSE	FALSE
isoComp_00008345	geneComp_00000931	ENST00000647453.1	ENSG00000065883.16	control	UPF3A_KO_14_3B_KD	CDK13	protein_coding	retained_intron	5.66369	6.27694	5.33667	0.430901	0.191061	-0.23372	NA	0.10209	0.113551	0.123699	0.0431369	0.0323387	0.113892	NA	0.0183762	0.019	0.0237	0.0047	0.967876	0.00114556	NA	FALSE
isoComp_00008346	geneComp_00000931	ENST00000647518.1	ENSG00000065883.16	control	UPF3A_KO_14_3B_KD	CDK13	protein_coding	processed_transcript	5.66369	6.27694	5.33667	0.430901	0.191061	-0.23372	NA	0.0572707	0.0628921	0.0487098	0.0165284	0.00325453	-0.312161	NA	0.0103619	0.0103	0.0091	-0.0012	0.988037	0.00114556	NA	FALSE
isoComp_00008355	geneComp_00000933	ENST00000328306.4	ENSG00000065923.10	control	UPF3A_KO_14_3B_KD	SLC9A7	protein_coding	protein_coding	3.21093	4.19707	1.69119	0.277289	0.0854728	-1.30627	NA	0.181275	0.572524	0	0.119184	0	-5.86425	NA	0.0560143	0.137833	0	-0.137833	0.00183457	0.00183457	FALSE	FALSE
isoComp_00008356	geneComp_00000933	ENST00000464933.5	ENSG00000065923.10	control	UPF3A_KO_14_3B_KD	SLC9A7	protein_coding	processed_transcript	3.21093	4.19707	1.69119	0.277289	0.0854728	-1.30627	NA	0.577415	0.665345	0.38274	0.0836819	0.0245435	-0.78205	NA	0.180057	0.157433	0.226833	0.0694	0.645631	0.00183457	NA	FALSE
isoComp_00008358	geneComp_00000933	ENST00000491894.4	ENSG00000065923.10	control	UPF3A_KO_14_3B_KD	SLC9A7	protein_coding	processed_transcript	3.21093	4.19707	1.69119	0.277289	0.0854728	-1.30627	NA	0.454154	0.692289	0.0670585	0.203719	0.0670585	-3.18804	NA	0.134424	0.160533	0.0360667	-0.124467	0.30851	0.00183457	NA	FALSE
isoComp_00008359	geneComp_00000933	ENST00000616978.5	ENSG00000065923.10	control	UPF3A_KO_14_3B_KD	SLC9A7	protein_coding	protein_coding	3.21093	4.19707	1.69119	0.277289	0.0854728	-1.30627	NA	1.99006	2.26691	1.2414	0.0603087	0.0156451	-0.863537	NA	0.627505	0.544233	0.737133	0.1929	0.0993231	0.00183457	FALSE	FALSE
isoComp_00008446	geneComp_00000948	ENST00000294732.11	ENSG00000066279.18	control	UPF3A_KO_14_3B_KD	ASPM	protein_coding	protein_coding	5.45984	3.56289	5.8221	0.79968	0.344093	0.706922	NA	0.833849	1.0335	0.399423	0.0700817	0.124852	-1.34976	NA	0.165471	0.318867	0.0679	-0.250967	0.00177121	0.00150923	FALSE	FALSE
isoComp_00008448	geneComp_00000948	ENST00000367409.9	ENSG00000066279.18	control	UPF3A_KO_14_3B_KD	ASPM	protein_coding	protein_coding	5.45984	3.56289	5.8221	0.79968	0.344093	0.706922	NA	4.58894	2.5294	5.29171	0.756905	0.230905	1.06197	NA	0.828129	0.681133	0.9107	0.229567	0.00150923	0.00150923	FALSE	FALSE
isoComp_00008530	geneComp_00000958	ENST00000346997.6	ENSG00000066468.22	control	UPF3A_KO_14_3B_KD	FGFR2	protein_coding	protein_coding	5.09144	6.53556	3.56751	0.270711	0.0900031	-0.871559	NA	0.159279	0	0.369438	0	0.16582	5.24579	NA	0.0362143	0	0.101367	0.101367	0.00174432	0.00174432	FALSE	FALSE
isoComp_00008532	geneComp_00000958	ENST00000356226.8	ENSG00000066468.22	control	UPF3A_KO_14_3B_KD	FGFR2	protein_coding	protein_coding	5.09144	6.53556	3.56751	0.270711	0.0900031	-0.871559	NA	0.325842	0.607072	0.0320534	0.0287525	0.0320534	-3.87515	NA	0.0600476	0.0934	0.00896667	-0.0844333	0.00338989	0.00174432	FALSE	FALSE
isoComp_00008534	geneComp_00000958	ENST00000358487.9	ENSG00000066468.22	control	UPF3A_KO_14_3B_KD	FGFR2	protein_coding	protein_coding	5.09144	6.53556	3.56751	0.270711	0.0900031	-0.871559	NA	1.10972	1.33798	0.726074	0.230461	0.187994	-0.872875	NA	0.21811	0.2028	0.2064	0.0036	0.996481	0.00174432	FALSE	FALSE
isoComp_00008535	geneComp_00000958	ENST00000359354.6	ENSG00000066468.22	control	UPF3A_KO_14_3B_KD	FGFR2	protein_coding	protein_coding	5.09144	6.53556	3.56751	0.270711	0.0900031	-0.871559	NA	0.103847	0.0576694	0.0515517	0.0576694	0.0300126	-0.136706	NA	0.0216	0.00863333	0.0140333	0.0054	0.875932	0.00174432	FALSE	FALSE
isoComp_00008536	geneComp_00000958	ENST00000360144.7	ENSG00000066468.22	control	UPF3A_KO_14_3B_KD	FGFR2	protein_coding	protein_coding	5.09144	6.53556	3.56751	0.270711	0.0900031	-0.871559	NA	0.0491064	0.00694814	0.0438477	0.00694814	0.0220109	1.66776	NA	0.0101762	0.00103333	0.0125333	0.0115	0.645538	0.00174432	FALSE	FALSE
isoComp_00008542	geneComp_00000958	ENST00000457416.6	ENSG00000066468.22	control	UPF3A_KO_14_3B_KD	FGFR2	protein_coding	protein_coding	5.09144	6.53556	3.56751	0.270711	0.0900031	-0.871559	NA	1.18332	1.84519	0.602331	0.117699	0.0567702	-1.59919	NA	0.225152	0.2844	0.1688	-0.1156	0.194371	0.00174432	FALSE	FALSE
isoComp_00008545	geneComp_00000958	ENST00000490349.5	ENSG00000066468.22	control	UPF3A_KO_14_3B_KD	FGFR2	protein_coding	processed_transcript	5.09144	6.53556	3.56751	0.270711	0.0900031	-0.871559	NA	0.0763795	0	0.103562	0	0.103562	3.5054	NA	0.0158667	0	0.0304	0.0304	0.82162	0.00174432	NA	FALSE
isoComp_00008547	geneComp_00000958	ENST00000491475.1	ENSG00000066468.22	control	UPF3A_KO_14_3B_KD	FGFR2	protein_coding	retained_intron	5.09144	6.53556	3.56751	0.270711	0.0900031	-0.871559	NA	0.132877	0.140209	0.0967099	0.0314286	0.0256693	-0.493278	NA	0.0263476	0.0218333	0.027	0.00516667	0.902475	0.00174432	NA	FALSE
isoComp_00008550	geneComp_00000958	ENST00000613048.4	ENSG00000066468.22	control	UPF3A_KO_14_3B_KD	FGFR2	protein_coding	protein_coding	5.09144	6.53556	3.56751	0.270711	0.0900031	-0.871559	NA	0.924203	0.672114	0.823049	0.09812	0.0374897	0.288389	NA	0.189305	0.103767	0.2309	0.127133	0.0286215	0.00174432	FALSE	FALSE
isoComp_00008551	geneComp_00000958	ENST00000613324.4	ENSG00000066468.22	control	UPF3A_KO_14_3B_KD	FGFR2	protein_coding	protein_coding	5.09144	6.53556	3.56751	0.270711	0.0900031	-0.871559	NA	0.310326	0.82449	0.213901	0.381253	0.12765	-1.89803	NA	0.0558	0.122767	0.0591	-0.0636667	0.788871	0.00174432	FALSE	FALSE
isoComp_00008552	geneComp_00000958	ENST00000638709.1	ENSG00000066468.22	control	UPF3A_KO_14_3B_KD	FGFR2	protein_coding	protein_coding	5.09144	6.53556	3.56751	0.270711	0.0900031	-0.871559	NA	0.455872	0.750475	0.301408	0.19952	0.157896	-1.28809	NA	0.0891095	0.1159	0.0834	-0.0325	0.86376	0.00174432	FALSE	FALSE
isoComp_00009036	geneComp_00001010	ENST00000260795.7	ENSG00000068078.18	control	UPF3A_KO_14_3B_KD	FGFR3	protein_coding	nonsense_mediated_decay	5.64078	5.73903	4.2032	0.383923	0.122659	-0.448401	NA	0.498606	0.570877	0.195387	0.0970666	0.109349	-1.49989	NA	0.0902714	0.1024	0.0453	-0.0571	0.499862	1.54382e-10	TRUE	TRUE
isoComp_00009037	geneComp_00001010	ENST00000340107.8	ENSG00000068078.18	control	UPF3A_KO_14_3B_KD	FGFR3	protein_coding	protein_coding	5.64078	5.73903	4.2032	0.383923	0.122659	-0.448401	NA	2.34939	2.77742	1.24226	0.18896	0.171775	-1.1544	NA	0.407433	0.4846	0.293967	-0.190633	0.00911725	1.54382e-10	FALSE	TRUE
isoComp_00009039	geneComp_00001010	ENST00000412135.6	ENSG00000068078.18	control	UPF3A_KO_14_3B_KD	FGFR3	protein_coding	protein_coding	5.64078	5.73903	4.2032	0.383923	0.122659	-0.448401	NA	0.0677117	0.0558101	0.0154314	0.0380479	0.0154314	-1.3717	NA	0.0102714	0.0107	0.0036	-0.0071	0.82774	1.54382e-10	FALSE	TRUE
isoComp_00009040	geneComp_00001010	ENST00000440486.7	ENSG00000068078.18	control	UPF3A_KO_14_3B_KD	FGFR3	protein_coding	protein_coding	5.64078	5.73903	4.2032	0.383923	0.122659	-0.448401	NA	0.691477	1.10572	0.262709	0.17543	0.161767	-2.03254	NA	0.123867	0.190667	0.061	-0.129667	0.242963	1.54382e-10	FALSE	TRUE
isoComp_00009041	geneComp_00001010	ENST00000469068.1	ENSG00000068078.18	control	UPF3A_KO_14_3B_KD	FGFR3	protein_coding	retained_intron	5.64078	5.73903	4.2032	0.383923	0.122659	-0.448401	NA	0.638693	0.520068	0.61298	0.0575956	0.116139	0.233007	NA	0.113005	0.0910667	0.144733	0.0536667	0.510442	1.54382e-10	NA	TRUE
isoComp_00009042	geneComp_00001010	ENST00000474521.1	ENSG00000068078.18	control	UPF3A_KO_14_3B_KD	FGFR3	protein_coding	retained_intron	5.64078	5.73903	4.2032	0.383923	0.122659	-0.448401	NA	0.272916	0.218524	0.141748	0.047738	0.0464543	-0.590674	NA	0.0463857	0.0382	0.0343667	-0.00383333	1	1.54382e-10	NA	TRUE
isoComp_00009043	geneComp_00001010	ENST00000481110.6	ENSG00000068078.18	control	UPF3A_KO_14_3B_KD	FGFR3	protein_coding	protein_coding	5.64078	5.73903	4.2032	0.383923	0.122659	-0.448401	NA	0.429675	0.324584	0.452867	0.0259381	0.0751727	0.468228	NA	0.0776714	0.0565	0.108733	0.0522333	0.360992	1.54382e-10	FALSE	TRUE
isoComp_00009044	geneComp_00001010	ENST00000613647.4	ENSG00000068078.18	control	UPF3A_KO_14_3B_KD	FGFR3	protein_coding	protein_coding	5.64078	5.73903	4.2032	0.383923	0.122659	-0.448401	NA	0.609923	0	1.23153	0	0.204469	6.95598	NA	0.116138	0	0.2961	0.2961	1.54382e-10	1.54382e-10	TRUE	TRUE
isoComp_00009257	geneComp_00001032	ENST00000263736.5	ENSG00000068784.13	control	UPF3A_KO_14_3B_KD	SRBD1	protein_coding	protein_coding	2.99316	3.50747	2.76147	0.16954	0.147645	-0.34389	NA	1.60257	1.10006	1.84191	0.177018	0.113567	0.738381	NA	0.553057	0.3187	0.669467	0.350767	0.005929	0.005929	FALSE	FALSE
isoComp_00009258	geneComp_00001032	ENST00000461805.1	ENSG00000068784.13	control	UPF3A_KO_14_3B_KD	SRBD1	protein_coding	processed_transcript	2.99316	3.50747	2.76147	0.16954	0.147645	-0.34389	NA	0.0607741	0.0464424	0.0880644	0.0464424	0.0486288	0.796948	NA	0.0195571	0.0146667	0.0319667	0.0173	0.863054	0.005929	NA	FALSE
isoComp_00009261	geneComp_00001032	ENST00000493649.1	ENSG00000068784.13	control	UPF3A_KO_14_3B_KD	SRBD1	protein_coding	processed_transcript	2.99316	3.50747	2.76147	0.16954	0.147645	-0.34389	NA	1.30861	2.36097	0.810305	0.361637	0.195511	-1.53125	NA	0.420176	0.666633	0.290467	-0.376167	0.0332456	0.005929	NA	FALSE
isoComp_00009339	geneComp_00001038	ENST00000185150.9	ENSG00000068912.14	control	UPF3A_KO_14_3B_KD	ERLEC1	protein_coding	protein_coding	4.50554	3.79764	4.17585	0.398418	0.140185	0.136623	NA	3.49926	3.18972	2.54902	0.384631	0.151051	-0.322357	NA	0.771452	0.8373	0.6111	-0.2262	0.000813092	0.000813092	FALSE	FALSE
isoComp_00009340	geneComp_00001038	ENST00000378239.5	ENSG00000068912.14	control	UPF3A_KO_14_3B_KD	ERLEC1	protein_coding	protein_coding	4.50554	3.79764	4.17585	0.398418	0.140185	0.136623	NA	0.944907	0.550576	1.60939	0.087969	0.190607	1.53047	NA	0.21451	0.1441	0.384733	0.240633	0.00132115	0.000813092	FALSE	FALSE
isoComp_00009341	geneComp_00001038	ENST00000405123.7	ENSG00000068912.14	control	UPF3A_KO_14_3B_KD	ERLEC1	protein_coding	protein_coding	4.50554	3.79764	4.17585	0.398418	0.140185	0.136623	NA	0.0523274	0.0329069	0.0174394	0.0329069	0.0174394	-0.64496	NA	0.0116667	0.0106667	0.00413333	-0.00653333	0.98141	0.000813092	FALSE	FALSE
isoComp_00009787	geneComp_00001098	ENST00000261797.7	ENSG00000070614.15	control	UPF3A_KO_14_3B_KD	NDST1	protein_coding	protein_coding	4.5012	4.26845	4.13803	0.731778	0.0909556	-0.0446609	NA	2.44561	1.59067	2.60145	0.150429	0.0300359	0.70617	NA	0.549014	0.381567	0.629433	0.247867	0.000407209	0.000407209	FALSE	FALSE
isoComp_00009789	geneComp_00001098	ENST00000518346.1	ENSG00000070614.15	control	UPF3A_KO_14_3B_KD	NDST1	protein_coding	processed_transcript	4.5012	4.26845	4.13803	0.731778	0.0909556	-0.0446609	NA	0.0702953	0.0182591	0.0670128	0.0182591	0.0385338	1.44638	NA	0.0155952	0.0032	0.0166	0.0134	0.710998	0.000407209	NA	FALSE
isoComp_00009790	geneComp_00001098	ENST00000519157.1	ENSG00000070614.15	control	UPF3A_KO_14_3B_KD	NDST1	protein_coding	protein_coding	4.5012	4.26845	4.13803	0.731778	0.0909556	-0.0446609	NA	0.149433	0.43463	0	0.233898	0	-5.47453	NA	0.0291238	0.0920667	0	-0.0920667	0.174348	0.000407209	FALSE	FALSE
isoComp_00009792	geneComp_00001098	ENST00000522491.1	ENSG00000070614.15	control	UPF3A_KO_14_3B_KD	NDST1	protein_coding	protein_coding	4.5012	4.26845	4.13803	0.731778	0.0909556	-0.0446609	NA	1.18338	0.951588	1.15199	0.183715	0.0858939	0.273109	NA	0.264914	0.2233	0.2778	0.0545	0.744669	0.000407209	FALSE	FALSE
isoComp_00009793	geneComp_00001098	ENST00000523767.5	ENSG00000070614.15	control	UPF3A_KO_14_3B_KD	NDST1	protein_coding	protein_coding	4.5012	4.26845	4.13803	0.731778	0.0909556	-0.0446609	NA	0.134803	0.390045	0.160674	0.144412	0.0672529	-1.22892	NA	0.033619	0.106767	0.0383	-0.0684667	0.726445	0.000407209	FALSE	FALSE
isoComp_00009794	geneComp_00001098	ENST00000524161.1	ENSG00000070614.15	control	UPF3A_KO_14_3B_KD	NDST1	protein_coding	processed_transcript	4.5012	4.26845	4.13803	0.731778	0.0909556	-0.0446609	NA	0.326069	0.602319	0	0.320783	0	-5.93621	NA	0.0656952	0.1337	0	-0.1337	0.265208	0.000407209	NA	FALSE
isoComp_00009795	geneComp_00001098	ENST00000624156.1	ENSG00000070614.15	control	UPF3A_KO_14_3B_KD	NDST1	protein_coding	TEC	4.5012	4.26845	4.13803	0.731778	0.0909556	-0.0446609	NA	0.16024	0.180549	0.123364	0.0377796	0.038483	-0.514795	NA	0.0354143	0.0418	0.0295	-0.0123	0.849965	0.000407209	NA	FALSE
isoComp_00010020	geneComp_00001124	ENST00000409076.6	ENSG00000071189.21	control	UPF3A_KO_14_3B_KD	SNX13	protein_coding	nonsense_mediated_decay	3.83879	3.59692	3.82694	0.329383	0.299678	0.08919	NA	0.369938	0.412942	0.245962	0.0936401	0.245962	-0.724532	NA	0.0977286	0.113367	0.0607333	-0.0526333	0.562361	0.0114137	TRUE	FALSE
isoComp_00010021	geneComp_00001124	ENST00000409604.1	ENSG00000071189.21	control	UPF3A_KO_14_3B_KD	SNX13	protein_coding	protein_coding	3.83879	3.59692	3.82694	0.329383	0.299678	0.08919	NA	0.135692	0.121403	0.124316	0.0369962	0.0158902	0.0316272	NA	0.0361333	0.0341333	0.0322333	-0.0019	0.966505	0.0114137	FALSE	FALSE
isoComp_00010022	geneComp_00001124	ENST00000428135.7	ENSG00000071189.21	control	UPF3A_KO_14_3B_KD	SNX13	protein_coding	protein_coding	3.83879	3.59692	3.82694	0.329383	0.299678	0.08919	NA	1.35935	0.908026	1.61628	0.300272	0.127112	0.82497	NA	0.35911	0.264367	0.433633	0.169267	0.640101	0.0114137	FALSE	FALSE
isoComp_00010023	geneComp_00001124	ENST00000444712.5	ENSG00000071189.21	control	UPF3A_KO_14_3B_KD	SNX13	protein_coding	nonsense_mediated_decay	3.83879	3.59692	3.82694	0.329383	0.299678	0.08919	NA	0.493109	0.323447	0.425718	0.0363262	0.0706986	0.385937	NA	0.128567	0.0917667	0.113633	0.0218667	0.844582	0.0114137	TRUE	FALSE
isoComp_00010024	geneComp_00001124	ENST00000474067.5	ENSG00000071189.21	control	UPF3A_KO_14_3B_KD	SNX13	protein_coding	processed_transcript	3.83879	3.59692	3.82694	0.329383	0.299678	0.08919	NA	0.0668766	0.06133	0.087003	0.030814	0.0487804	0.44352	NA	0.0180714	0.0181333	0.0229	0.00476667	0.920347	0.0114137	NA	FALSE
isoComp_00010025	geneComp_00001124	ENST00000475800.5	ENSG00000071189.21	control	UPF3A_KO_14_3B_KD	SNX13	protein_coding	processed_transcript	3.83879	3.59692	3.82694	0.329383	0.299678	0.08919	NA	0.621511	0.424219	0.495672	0.257937	0.270094	0.219777	NA	0.154481	0.109633	0.120767	0.0111333	0.988039	0.0114137	NA	FALSE
isoComp_00010026	geneComp_00001124	ENST00000482558.5	ENSG00000071189.21	control	UPF3A_KO_14_3B_KD	SNX13	protein_coding	retained_intron	3.83879	3.59692	3.82694	0.329383	0.299678	0.08919	NA	0.368099	1.09107	0.0941931	0.228864	0.0941931	-3.40157	NA	0.0964476	0.2979	0.0224333	-0.275467	0.0114137	0.0114137	NA	FALSE
isoComp_00010027	geneComp_00001124	ENST00000492626.5	ENSG00000071189.21	control	UPF3A_KO_14_3B_KD	SNX13	protein_coding	retained_intron	3.83879	3.59692	3.82694	0.329383	0.299678	0.08919	NA	0.0437012	0.0420285	0.069706	0.0215474	0.0223241	0.615387	NA	0.0114952	0.0108	0.0191	0.0083	0.897107	0.0114137	NA	FALSE
isoComp_00010028	geneComp_00001124	ENST00000496855.1	ENSG00000071189.21	control	UPF3A_KO_14_3B_KD	SNX13	protein_coding	processed_transcript	3.83879	3.59692	3.82694	0.329383	0.299678	0.08919	NA	0.12052	0	0.304289	0	0.195546	4.97402	NA	0.0294905	0	0.0783	0.0783	0.321849	0.0114137	NA	FALSE
isoComp_00010030	geneComp_00001124	ENST00000611725.4	ENSG00000071189.21	control	UPF3A_KO_14_3B_KD	SNX13	protein_coding	protein_coding	3.83879	3.59692	3.82694	0.329383	0.299678	0.08919	NA	0.25728	0.212457	0.363803	0.0712692	0.00857548	0.748752	NA	0.0678143	0.0599333	0.0963	0.0363667	0.737739	0.0114137	FALSE	FALSE
isoComp_00010221	geneComp_00001145	ENST00000266682.10	ENSG00000072041.17	control	UPF3A_KO_14_3B_KD	SLC6A15	protein_coding	protein_coding	13.9815	12.5466	15.9567	0.919715	0.423507	0.346613	NA	8.69085	6.50192	11.3025	0.22316	0.645615	0.796767	NA	0.620943	0.521867	0.7096	0.187733	0.0308862	2.55538e-12	FALSE	FALSE
isoComp_00010222	geneComp_00001145	ENST00000450363.3	ENSG00000072041.17	control	UPF3A_KO_14_3B_KD	SLC6A15	protein_coding	protein_coding	13.9815	12.5466	15.9567	0.919715	0.423507	0.346613	NA	2.54848	3.25022	1.33712	0.351916	0.0837311	-1.27509	NA	0.183857	0.257633	0.0841333	-0.1735	2.55538e-12	2.55538e-12	FALSE	FALSE
isoComp_00010223	geneComp_00001145	ENST00000547240.1	ENSG00000072041.17	control	UPF3A_KO_14_3B_KD	SLC6A15	protein_coding	processed_transcript	13.9815	12.5466	15.9567	0.919715	0.423507	0.346613	NA	0.994697	1.05548	0.871511	0.140341	0.600675	-0.273451	NA	0.0710333	0.0845333	0.0534667	-0.0310667	0.782437	2.55538e-12	NA	FALSE
isoComp_00010224	geneComp_00001145	ENST00000548267.1	ENSG00000072041.17	control	UPF3A_KO_14_3B_KD	SLC6A15	protein_coding	retained_intron	13.9815	12.5466	15.9567	0.919715	0.423507	0.346613	NA	0.306527	0.351488	0.529545	0.177201	0.130962	0.577794	NA	0.0211238	0.0264	0.0328	0.0064	0.887808	2.55538e-12	NA	FALSE
isoComp_00010227	geneComp_00001145	ENST00000551388.1	ENSG00000072041.17	control	UPF3A_KO_14_3B_KD	SLC6A15	protein_coding	processed_transcript	13.9815	12.5466	15.9567	0.919715	0.423507	0.346613	NA	0.152636	0	0.427551	0	0.300167	5.45138	NA	0.0102429	0	0.027	0.027	0.441574	2.55538e-12	NA	FALSE
isoComp_00010229	geneComp_00001145	ENST00000552192.5	ENSG00000072041.17	control	UPF3A_KO_14_3B_KD	SLC6A15	protein_coding	protein_coding	13.9815	12.5466	15.9567	0.919715	0.423507	0.346613	NA	1.15477	1.30403	1.10033	0.377441	0.324186	-0.243009	NA	0.0833571	0.101733	0.0684	-0.0333333	0.790647	2.55538e-12	FALSE	FALSE
isoComp_00010250	geneComp_00001148	ENST00000340736.10	ENSG00000072071.16	control	UPF3A_KO_14_3B_KD	ADGRL1	protein_coding	protein_coding	6.65151	6.92883	4.93803	0.170175	0.442232	-0.48784	NA	2.83079	2.444	2.2628	0.0812232	0.163636	-0.110666	NA	0.430881	0.3528	0.459533	0.106733	0.21828	0.0132348	FALSE	FALSE
isoComp_00010251	geneComp_00001148	ENST00000361434.7	ENSG00000072071.16	control	UPF3A_KO_14_3B_KD	ADGRL1	protein_coding	protein_coding	6.65151	6.92883	4.93803	0.170175	0.442232	-0.48784	NA	1.73674	2.53633	0.95317	0.171752	0.123059	-1.40256	NA	0.256114	0.367	0.193467	-0.173533	0.0132348	0.0132348	FALSE	FALSE
isoComp_00010253	geneComp_00001148	ENST00000589616.1	ENSG00000072071.16	control	UPF3A_KO_14_3B_KD	ADGRL1	protein_coding	protein_coding	6.65151	6.92883	4.93803	0.170175	0.442232	-0.48784	NA	0.183294	0.175197	0.179698	0.0061839	0.0610224	0.034646	NA	0.0281048	0.0253	0.0384	0.0131	0.849021	0.0132348	FALSE	FALSE
isoComp_00010254	geneComp_00001148	ENST00000590223.1	ENSG00000072071.16	control	UPF3A_KO_14_3B_KD	ADGRL1	protein_coding	retained_intron	6.65151	6.92883	4.93803	0.170175	0.442232	-0.48784	NA	0.113374	0.140542	0.085788	0.0374391	0.0444433	-0.652253	NA	0.0160571	0.0201	0.0164667	-0.00363333	0.930742	0.0132348	NA	FALSE
isoComp_00010255	geneComp_00001148	ENST00000591528.1	ENSG00000072071.16	control	UPF3A_KO_14_3B_KD	ADGRL1	protein_coding	processed_transcript	6.65151	6.92883	4.93803	0.170175	0.442232	-0.48784	NA	0.910292	0.727793	0.899475	0.181768	0.137697	0.301818	NA	0.1387	0.103933	0.1805	0.0765667	0.301863	0.0132348	NA	FALSE
isoComp_00010256	geneComp_00001148	ENST00000592164.1	ENSG00000072071.16	control	UPF3A_KO_14_3B_KD	ADGRL1	protein_coding	protein_coding	6.65151	6.92883	4.93803	0.170175	0.442232	-0.48784	NA	0.807119	0.837882	0.523849	0.0371272	0.0899922	-0.667432	NA	0.119362	0.121167	0.104833	-0.0163333	0.890685	0.0132348	FALSE	FALSE
isoComp_00010551	geneComp_00001175	ENST00000329524.8	ENSG00000072736.19	control	UPF3A_KO_14_3B_KD	NFATC3	protein_coding	protein_coding	4.80445	4.7144	4.20968	0.074074	0.147204	-0.162998	NA	0.164024	0.0253736	0.175673	0.0253736	0.175673	2.39202	NA	0.0335381	0.00536667	0.039	0.0336333	0.935416	0.00889859	FALSE	FALSE
isoComp_00010552	geneComp_00001175	ENST00000346183.8	ENSG00000072736.19	control	UPF3A_KO_14_3B_KD	NFATC3	protein_coding	protein_coding	4.80445	4.7144	4.20968	0.074074	0.147204	-0.162998	NA	1.4821	1.05453	1.54344	0.148956	0.125976	0.545255	NA	0.305943	0.224733	0.3693	0.144567	0.18117	0.00889859	FALSE	FALSE
isoComp_00010553	geneComp_00001175	ENST00000349223.9	ENSG00000072736.19	control	UPF3A_KO_14_3B_KD	NFATC3	protein_coding	protein_coding	4.80445	4.7144	4.20968	0.074074	0.147204	-0.162998	NA	0.336401	0.307846	0.257723	0.187953	0.122001	-0.247587	NA	0.0699	0.0641333	0.0629333	-0.0012	0.982819	0.00889859	FALSE	FALSE
isoComp_00010554	geneComp_00001175	ENST00000379165.8	ENSG00000072736.19	control	UPF3A_KO_14_3B_KD	NFATC3	protein_coding	retained_intron	4.80445	4.7144	4.20968	0.074074	0.147204	-0.162998	NA	0.0444134	0.0122082	0.093373	0.0122082	0.069584	2.2187	NA	0.0100143	0.00253333	0.0229667	0.0204333	0.738281	0.00889859	NA	FALSE
isoComp_00010555	geneComp_00001175	ENST00000535127.2	ENSG00000072736.19	control	UPF3A_KO_14_3B_KD	NFATC3	protein_coding	processed_transcript	4.80445	4.7144	4.20968	0.074074	0.147204	-0.162998	NA	0.0539045	0.0224448	0.0688265	0.0117158	0.0171283	1.28069	NA	0.0113762	0.0048	0.0162667	0.0114667	0.633348	0.00889859	NA	FALSE
isoComp_00010559	geneComp_00001175	ENST00000562171.1	ENSG00000072736.19	control	UPF3A_KO_14_3B_KD	NFATC3	protein_coding	nonsense_mediated_decay	4.80445	4.7144	4.20968	0.074074	0.147204	-0.162998	NA	0.0795494	0.0461248	0.0223837	0.0265493	0.0223837	-0.793368	NA	0.0154524	0.00966667	0.00553333	-0.00413333	0.844594	0.00889859	TRUE	FALSE
isoComp_00010560	geneComp_00001175	ENST00000563288.5	ENSG00000072736.19	control	UPF3A_KO_14_3B_KD	NFATC3	protein_coding	processed_transcript	4.80445	4.7144	4.20968	0.074074	0.147204	-0.162998	NA	0.053418	0.150801	0	0.108593	0	-4.0072	NA	0.0113714	0.0316	0	-0.0316	0.412519	0.00889859	NA	FALSE
isoComp_00010562	geneComp_00001175	ENST00000565750.2	ENSG00000072736.19	control	UPF3A_KO_14_3B_KD	NFATC3	protein_coding	protein_coding	4.80445	4.7144	4.20968	0.074074	0.147204	-0.162998	NA	0.0500362	0.0259908	0.109655	0.0259908	0.069955	1.73318	NA	0.0104667	0.00546667	0.0250333	0.0195667	0.71674	0.00889859	FALSE	FALSE
isoComp_00010565	geneComp_00001175	ENST00000567152.5	ENSG00000072736.19	control	UPF3A_KO_14_3B_KD	NFATC3	protein_coding	processed_transcript	4.80445	4.7144	4.20968	0.074074	0.147204	-0.162998	NA	1.9772	2.74547	1.35483	0.155137	0.178828	-1.01358	NA	0.417448	0.5836	0.319933	-0.263667	0.00889859	0.00889859	NA	FALSE
isoComp_00010567	geneComp_00001175	ENST00000569766.5	ENSG00000072736.19	control	UPF3A_KO_14_3B_KD	NFATC3	protein_coding	processed_transcript	4.80445	4.7144	4.20968	0.074074	0.147204	-0.162998	NA	0.318198	0.211312	0.357468	0.121461	0.0597936	0.731533	NA	0.0661429	0.0442333	0.0860333	0.0418	0.664591	0.00889859	NA	FALSE
isoComp_00010569	geneComp_00001175	ENST00000575270.5	ENSG00000072736.19	control	UPF3A_KO_14_3B_KD	NFATC3	protein_coding	protein_coding	4.80445	4.7144	4.20968	0.074074	0.147204	-0.162998	NA	0.0815813	0.0857108	0.102038	0.0264184	0.0614392	0.227235	NA	0.0163238	0.0183	0.0243333	0.00603333	0.963384	0.00889859	FALSE	FALSE
isoComp_00011086	geneComp_00001228	ENST00000382599.9	ENSG00000074211.14	control	UPF3A_KO_14_3B_KD	PPP2R2C	protein_coding	protein_coding	3.12296	3.46382	1.36275	0.169837	0.0420729	-1.33945	NA	2.2293	1.98953	1.12193	0.0462213	0.0531396	-0.820879	NA	0.727081	0.576267	0.8242	0.247933	0.00636224	0.00442352	FALSE	FALSE
isoComp_00011087	geneComp_00001228	ENST00000506140.5	ENSG00000074211.14	control	UPF3A_KO_14_3B_KD	PPP2R2C	protein_coding	protein_coding	3.12296	3.46382	1.36275	0.169837	0.0420729	-1.33945	NA	0.745936	1.29471	0.135917	0.162983	0.0749524	-3.16051	NA	0.221995	0.3711	0.0989333	-0.272167	0.00442352	0.00442352	FALSE	FALSE
isoComp_00011088	geneComp_00001228	ENST00000507028.1	ENSG00000074211.14	control	UPF3A_KO_14_3B_KD	PPP2R2C	protein_coding	processed_transcript	3.12296	3.46382	1.36275	0.169837	0.0420729	-1.33945	NA	0.11198	0.126869	0.0871916	0.0189398	0.0290273	-0.493892	NA	0.0388143	0.0368333	0.0634667	0.0266333	0.77643	0.00442352	NA	FALSE
isoComp_00011201	geneComp_00001241	ENST00000300141.11	ENSG00000074603.19	control	UPF3A_KO_14_3B_KD	DPP8	protein_coding	protein_coding	5.14527	4.81818	5.49584	0.285408	0.162268	0.189484	NA	1.80905	1.24886	1.99041	0.285503	0.0829603	0.668174	NA	0.348533	0.254433	0.363533	0.1091	0.439746	0.00548359	FALSE	FALSE
isoComp_00011202	geneComp_00001241	ENST00000321147.10	ENSG00000074603.19	control	UPF3A_KO_14_3B_KD	DPP8	protein_coding	protein_coding	5.14527	4.81818	5.49584	0.285408	0.162268	0.189484	NA	0.583587	0.600318	0.592192	0.0873263	0.108354	-0.0193372	NA	0.114595	0.1275	0.108367	-0.0191333	0.923961	0.00548359	FALSE	FALSE
isoComp_00011203	geneComp_00001241	ENST00000341861.9	ENSG00000074603.19	control	UPF3A_KO_14_3B_KD	DPP8	protein_coding	protein_coding	5.14527	4.81818	5.49584	0.285408	0.162268	0.189484	NA	0.35714	0.26847	0.497069	0.018139	0.0717232	0.864659	NA	0.0696619	0.0561333	0.0905	0.0343667	0.622705	0.00548359	FALSE	FALSE
isoComp_00011204	geneComp_00001241	ENST00000358939.8	ENSG00000074603.19	control	UPF3A_KO_14_3B_KD	DPP8	protein_coding	protein_coding	5.14527	4.81818	5.49584	0.285408	0.162268	0.189484	NA	0.38867	0.530264	0.321264	0.0641333	0.321264	-0.705682	NA	0.0765857	0.109433	0.0559333	-0.0535	0.499779	0.00548359	FALSE	FALSE
isoComp_00011207	geneComp_00001241	ENST00000558529.1	ENSG00000074603.19	control	UPF3A_KO_14_3B_KD	DPP8	protein_coding	protein_coding	5.14527	4.81818	5.49584	0.285408	0.162268	0.189484	NA	0.170667	0.216481	0.184812	0.180861	0.131558	-0.217307	NA	0.0324048	0.041	0.0329	-0.0081	0.996777	0.00548359	FALSE	FALSE
isoComp_00011210	geneComp_00001241	ENST00000559526.5	ENSG00000074603.19	control	UPF3A_KO_14_3B_KD	DPP8	protein_coding	protein_coding	5.14527	4.81818	5.49584	0.285408	0.162268	0.189484	NA	0.28049	0.235198	0.436574	0.235198	0.240349	0.864955	NA	0.0540381	0.0530667	0.0820667	0.029	0.814648	0.00548359	FALSE	FALSE
[truncated: 13,437 more rows]

## Sheet: UPF3B_KO
iso_ref	gene_ref	isoform_id	gene_id	condition_1	condition_2	gene_name	gene_biotype	iso_biotype	gene_overall_mean	gene_value_1	gene_value_2	gene_stderr_1	gene_stderr_2	gene_log2_fold_change	gene_q_value	iso_overall_mean	iso_value_1	iso_value_2	iso_stderr_1	iso_stderr_2	iso_log2_fold_change	iso_q_value	IF_overall	IF1	IF2	dIF	isoform_switch_q_value	gene_switch_q_value	PTC	switchConsequencesGene
[truncated: 3,277 more rows]

[truncated: 1 more sheets: UPF3_dKO]
