# Supplementary material for: Human UPF3A and UPF3B enable fault‐tolerant activation of nonsense‐mediated mRNA decay
Source: EMBO J. 2022 Apr 22;41(10):e109191. doi: 10.15252/embj.2021109191 (PMC9108619; doi:10.15252/embj.2021109191)
Supplement: Supplementary file 6 — Dataset EV4 [file EMBJ-41-e109191-s013.xlsx]

## Sheet: Description
Wallmeroth et al. 2021 - Dataset EV4
Label-free mass spectrometry analysis after co-immunoprecipitation of FLAG-tagged control or UPF2 proteins
MS sample conditions
Name	Cell line
WT-GST	Flp-In-T-REx-293 FLAG-GST
WT-UPF2	Flp-In-T-REx-293 FLAG-UPF2
3BKO-UPF2	Flp-In-T-REx-293 UPF3B KO-90 FLAG-UPF2
dKO-UPF2	Flp-In-T-REx-293 UPF3 dKO-1 FLAG-UPF2

## Sheet: Summary
Raw file	Experiment	Fraction	Enzyme	Variable modifications	Max. missed cleavages	LC-MS run type	MS	MS/MS	MS/MS Identified	MS/MS Identified [%]	Peptide Sequences Identified
Q2_ColID_227_2532_01	WT-GST_01	1	Trypsin/P	Oxidation (M);Acetyl (Protein N-term)	2	Standard	3375	16618	6284	34.1	4669
Q2_ColID_227_2532_02	WT-GST_02	1	Trypsin/P	Oxidation (M);Acetyl (Protein N-term)	2	Standard	3522	16224	6467	35.81	4978
Q2_ColID_227_2532_03	WT-GST_03	1	Trypsin/P	Oxidation (M);Acetyl (Protein N-term)	2	Standard	3599	16021	6177	34.26	4703
Q2_ColID_227_2532_04	WT-GST_04	1	Trypsin/P	Oxidation (M);Acetyl (Protein N-term)	2	Standard	3644	15904	6498	36.59	5046
Q2_ColID_227_2532_05	WT-UPF2_05	11	Trypsin/P	Oxidation (M);Acetyl (Protein N-term)	2	Standard	3469	16462	6971	38.23	5179
Q2_ColID_227_2532_06	WT-UPF2_06	11	Trypsin/P	Oxidation (M);Acetyl (Protein N-term)	2	Standard	3537	16202	6508	36.14	4900
Q2_ColID_227_2532_07	WT-UPF2_07	11	Trypsin/P	Oxidation (M);Acetyl (Protein N-term)	2	Standard	3579	16098	6729	37.69	5074
Q2_ColID_227_2532_08	WT-UPF2_08	11	Trypsin/P	Oxidation (M);Acetyl (Protein N-term)	2	Standard	3493	16341	6188	33.69	4502
Q2_ColID_227_2532_09	3BKO-UPF2_09	21	Trypsin/P	Oxidation (M);Acetyl (Protein N-term)	2	Standard	3478	16365	6606	36.35	4953
Q2_ColID_227_2532_10	3BKO-UPF2_10	21	Trypsin/P	Oxidation (M);Acetyl (Protein N-term)	2	Standard	3562	16174	6869	38.04	5240
Q2_ColID_227_2532_11	3BKO-UPF2_11	21	Trypsin/P	Oxidation (M);Acetyl (Protein N-term)	2	Standard	3597	16113	6879	38.3	5170
Q2_ColID_227_2532_12	3BKO-UPF2_12	21	Trypsin/P	Oxidation (M);Acetyl (Protein N-term)	2	Standard	3577	16195	6856	37.97	5180
Q2_ColID_227_2532_13	dKO-UPF2_13	31	Trypsin/P	Oxidation (M);Acetyl (Protein N-term)	2	Standard	3498	16389	6448	35.49	4757
Q2_ColID_227_2532_14	dKO-UPF2_14	31	Trypsin/P	Oxidation (M);Acetyl (Protein N-term)	2	Standard	3653	15965	6410	36.24	4694
Q2_ColID_227_2532_15	dKO-UPF2_15	31	Trypsin/P	Oxidation (M);Acetyl (Protein N-term)	2	Standard	3533	16335	5824	32.14	3959
Q2_ColID_227_2532_16	dKO-UPF2_16	31	Trypsin/P	Oxidation (M);Acetyl (Protein N-term)	2	Standard	3657	15906	5596	31.62	4097
Total							56773	259312	103310	35.79	9858

## Sheet: MS_results_Students-t
				LFQ log2																ANOVA & T-test overview						annotations					iBAQ log10																means & valid values (filtered 4/4)
id	Majority protein IDs	Protein names	Gene names	3BKO-UPF2_01	3BKO-UPF2_02	3BKO-UPF2_03	3BKO-UPF2_04	dKO-UPF2_01	dKO-UPF2_02	dKO-UPF2_03	dKO-UPF2_04	WT-GST_01	WT-GST_02	WT-GST_03	WT-GST_04	WT- UPF2_01	WT- UPF2_02	WT- UPF2_03	WT- UPF2_04	ANOVA Significant	Significant 3BKO-UPF2 / WT-UPF3	Significant dKO-UPF2 / WT-UPF2	Significant WT-UPF2 / WT-GST	Significant 3BKO-UPF2 / WT-GST	Significant dKO-UPF2 / WT-GST	GOBP name	GOMF name	GOCC name	KEGG name	Pfam	iBAQ 3BKO-UPF2_01	iBAQ 3BKO-UPF2_02	iBAQ 3BKO-UPF2_03	iBAQ 3BKO-UPF2_04	iBAQ dKO- UPF2_01	iBAQ dKO- UPF2_02	iBAQ dKO- UPF2_03	iBAQ dKO- UPF2_04	iBAQ WT- GST_01	iBAQ WT- GST_02	iBAQ WT- GST_03	iBAQ WT- GST_04	iBAQ WT- UPF2_01	iBAQ WT- UPF2_02	iBAQ WT- UPF2_03	iBAQ WT- UPF2_04	Mean 3BKO-UPF2	Mean dKO-UPF2	Mean WT-GST
1235	Q9BZI7	Regulator of nonsense transcripts 3B	UPF3B	22.7828	23.4351	23.4234	23.4261	23.6815	24.1731	24.3653	24.5459	22.1975	21.946	23.3489	23.1959	32.9452	32.8771	33.037	32.8164	+	+	+	+		+	biological regulation;biosynthetic process;catabolic process;cellular biosynthetic process;cellular catabolic process;cellular macromolecule biosynthetic process;cellular macromolecule catabolic process;cellular macromolecule metabolic process;cellular metabolic process;cellular nitrogen compound metabolic process;cellular process;establishment of localization;establishment of localization in cel…	binding;mRNA binding;nucleic acid binding;nucleocytoplasmic transporter activity;nucleotide binding;RNA binding;transporter activity	cell part;cytoplasm;cytoplasmic part;cytosol;exon-exon junction complex;intracellular membrane-bounded organelle;intracellular organelle;intracellular organelle part;intracellular part;macromolecular complex;membrane-bounded organelle;nuclear part;nucleoplasm;nucleus;organelle;organelle part;protein complex	mRNA surveillance pathway;RNA transport	Smg4_UPF3	NaN	NaN	NaN	NaN	6.14582	6.32387	6.36762	6.01486	NaN	NaN	NaN	NaN	9.02424	8.79332	8.91578	8.71259	NaN	24.1915	NaN
1130	Q92900	Regulator of nonsense transcripts 1	UPF1	33.4062	33.4234	33.3418	33.4983	33.5977	34.0066	33.8558	34.0018	23.0197	23.8111	23.4834	22.6757	32.6721	32.7171	32.6522	32.507	+	+	+	+	+	+	biological regulation;biosynthetic process;catabolic process;cellular biosynthetic process;cellular catabolic process;cellular macromolecule biosynthetic process;cellular macromolecule catabolic process;cellular macromolecule metabolic process;cellular metabolic process;cellular nitrogen compound metabolic process;cellular process;cellular response to stimulus;cellular response to stress;DNA meta…	adenyl nucleotide binding;adenyl ribonucleotide binding;ATP binding;ATPase activity;ATPase activity, coupled;ATP-dependent helicase activity;ATP-dependent RNA helicase activity;binding;catalytic activity;cation binding;chromatin binding;DNA binding;helicase activity;hydrolase activity;hydrolase activity, acting on acid anhydrides;hydrolase activity, acting on acid anhydrides, in phosphorus-contai…	cell part;chromatin;chromosomal part;cytoplasm;cytoplasmic mRNA processing body;cytoplasmic part;cytosol;exon-exon junction complex;intracellular membrane-bounded organelle;intracellular non-membrane-bounded organelle;intracellular organelle;intracellular organelle part;intracellular part;macromolecular complex;membrane-bounded organelle;non-membrane-bounded organelle;nuclear part;nucleoplasm;nuc…	mRNA surveillance pathway;RNA transport	UPF1_Zn_bind	8.43594	8.56831	8.58796	8.65795	8.64189	8.65804	8.64706	8.51252	4.58108	4.99237	5.12005	5.19662	8.44243	8.23485	8.30869	8.14016	33.4174	33.8655	NaN
1258	Q9HAU5	Regulator of nonsense transcripts 2	UPF2	36.4873	36.4893	36.4564	36.5038	36.9065	37.0328	37.2036	37.413	24.4343	27.8878	28.4295	28.5738	36.0897	36.1839	36.1334	36.0336	+	+	+	+	+	+	anatomical structure development;anatomical structure morphogenesis;catabolic process;cellular catabolic process;cellular macromolecule catabolic process;cellular macromolecule metabolic process;cellular metabolic process;cellular nitrogen compound metabolic process;cellular process;developmental process;establishment of localization;establishment of localization in cell;establishment of RNA loca…	binding;nucleic acid binding;RNA binding	cell part;cytoplasm;cytoplasmic part;cytosol;exon-exon junction complex;intracellular membrane-bounded organelle;intracellular organelle;intracellular organelle part;intracellular part;macromolecular complex;membrane-bounded organelle;nuclear part;nucleus;organelle;organelle part;perinuclear region of cytoplasm;protein complex	mRNA surveillance pathway;RNA transport	MIF4G;Upf2	9.31042	9.42369	9.4607	9.49639	9.61648	9.62145	9.62225	9.48018	5.47189	6.66072	6.69943	6.83532	9.41325	9.2387	9.30867	9.14839	36.4842	37.139	27.3313
1244	Q9H1J1	Regulator of nonsense transcripts 3A	UPF3A	31.5411	31.3978	31.226	31.2494	23.1667	22.5032	22.0066	22.9205	22.1437	23.4287	25.1068	23.8737	30.6782	30.6163	30.6131	30.5324	+	+	+	+	+		biological regulation;catabolic process;cellular catabolic process;cellular macromolecule catabolic process;cellular macromolecule metabolic process;cellular metabolic process;cellular nitrogen compound metabolic process;cellular process;establishment of localization;establishment of localization in cell;establishment of RNA localization;gene expression;intracellular transport;macromolecule catab…	binding;nucleic acid binding;nucleocytoplasmic transporter activity;nucleotide binding;RNA binding;transporter activity	cell part;cytoplasm;cytoplasmic part;cytosol;intracellular membrane-bounded organelle;intracellular organelle;intracellular organelle part;intracellular part;membrane;membrane-bounded organelle;nuclear part;nucleoplasm;nucleus;organelle;organelle part;plasma membrane	mRNA surveillance pathway;RNA transport	Smg4_UPF3	8.20828	8.32879	8.33874	8.38272	NaN	NaN	NaN	NaN	NaN	NaN	NaN	NaN	8.18574	7.95657	8.0658	7.89112	31.3536	NaN	NaN
110	O15234	Protein CASC3	CASC3	27.6162	27.5696	27.4368	27.5486	21.7923	22.8023	22.2541	22.658	23.1646	23.3812	22.9335	22.9967	30.0427	30.1541	30.0452	29.9806	+	+	+	+	+		biological regulation;catabolic process;cellular catabolic process;cellular localization;cellular macromolecule catabolic process;cellular macromolecule localization;cellular macromolecule metabolic process;cellular metabolic process;cellular nitrogen compound metabolic process;cellular process;establishment of localization;establishment of RNA localization;gene expression;intracellular mRNA loca…	binding;enzyme binding;identical protein binding;protein binding;ubiquitin protein ligase binding	cell part;cytoplasmic part;cytosol;exon-exon junction complex;intracellular organelle part;intracellular part;macromolecular complex;nuclear body;nuclear part;nuclear speck;nucleoplasm part;organelle part;perinuclear region of cytoplasm;protein complex;ribonucleoprotein complex	mRNA surveillance pathway;RNA transport	Btz	6.93272	7.10164	7.01903	7.08493	5.59822	5.51099	5.66785	5.59247	NaN	NaN	NaN	NaN	7.96211	7.78475	7.85313	7.69624	27.5428	22.2348	NaN
1014	Q6WKZ4	Rab11 family-interacting protein 1	RAB11FIP1	26.2629	26.6034	27.4532	22.8601	22.6988	22.7439	21.7019	22.7708	22.2475	22.5824	22.129	22.6988	26.3184	28.4199	26.9694	27.0677	+		+	+	+		biological regulation;cellular process;chemical homeostasis;establishment of cell polarity;establishment of localization;establishment of localization in cell;establishment of protein localization;establishment or maintenance of cell polarity;exocytosis;fluid transport;homeostatic process;hormone secretion;hormone transport;insulin secretion;insulin secretion involved in cellular response to gluc…	binding;enzyme binding;GTPase binding;identical protein binding;kinase binding;protein binding;protein dimerization activity;protein homodimerization activity;protein kinase binding;Rab GTPase binding;Ras GTPase binding;small GTPase binding	cell part;cytoplasm;cytoplasmic part;cytoplasmic vesicle membrane;cytoplasmic vesicle part;endocytic vesicle membrane;endosomal part;endosome;endosome membrane;intracellular membrane-bounded organelle;intracellular organelle;intracellular organelle part;intracellular part;membrane;membrane-bounded organelle;nuclear part;nucleoplasm;organelle;organelle membrane;organelle part;phagocytic vesicle me…	Endocytosis	C2;RBD-FIP	6.68223	6.60532	6.70424	6.72207	6.69824	6.57613	5.86071	5.67543	5.71594	5.94686	6.03759	6.20049	6.50382	6.9008	6.40552	6.31416	26.7732	NaN	NaN
289	P08754	Guanine nucleotide-binding protein G(k) subunit alpha	GNAI3	27.3347	26.7662	27.0174	27.2045	26.5929	26.4514	22.3988	23.7444	22.213	22.0776	22.3029	22.5326	26.5204	27.1087	26.5756	26.8953	+			+	+	+	anatomical structure development;biological regulation;blood coagulation;calcium ion homeostasis;cAMP-mediated signaling;cation homeostasis;cell activation;cell communication;cell cycle;cell development;cell division;cell proliferation;cell surface receptor linked signaling pathway;cell-cell signaling;cellular calcium ion homeostasis;cellular cation homeostasis;cellular chemical homeostasis;cellu…	acyl binding;binding;catalytic activity;cation binding;enzyme binding;GDP binding;G-protein beta/gamma-subunit complex binding;G-protein coupled photoreceptor activity;G-protein coupled receptor activity;G-protein-coupled receptor binding;GTP binding;GTPase activity;guanyl nucleotide binding;guanyl ribonucleotide binding;hydrolase activity;hydrolase activity, acting on acid anhydrides;hydrolase a…	acrosomal vesicle;apical plasma membrane;axoneme;cell body;cell part;cell projection;cell projection part;centrosome;cilium;cilium part;cytoplasm;cytoplasmic membrane-bounded vesicle;cytoplasmic part;cytoplasmic vesicle;cytoskeletal part;cytosol;extracellular membrane-bounded organelle;extracellular organelle;extracellular region part;extracellular vesicular exosome;extrinsic to internal side of …	Axon guidance;Chagas disease (American trypanosomiasis);Chemokine signaling pathway;Gap junction;Gastric acid secretion;Leukocyte transendothelial migration;Long-term depression;Melanogenesis;Phototransduction;Progesterone-mediated oocyte maturation;Tight junction;Toxoplasmosis	G-alpha	7.1726	7.0197	7.29206	7.35509	7.1503	6.88215	NaN	NaN	NaN	NaN	5.982	6.24519	7.18851	7.12988	7.05216	6.97854	27.0807	26.5222	NaN
1116	Q92540	Protein SMG7	SMG7	27.3475	27.0687	26.8654	26.9632	27.0217	26.706	27.1635	27.6237	22.0168	23.5738	23.1759	22.7649	27.2032	27.1351	27.1873	27.2272	+			+	+	+	biological regulation;catabolic process;cellular catabolic process;cellular macromolecule catabolic process;cellular macromolecule metabolic process;cellular metabolic process;cellular nitrogen compound metabolic process;cellular process;establishment of localization;establishment of localization in cell;establishment of RNA localization;gene expression;intracellular transport;macromolecule catab…	binding;enzyme binding;phosphatase binding;protein binding;protein phosphatase 2A binding;protein phosphatase binding	cell part;cytoplasm;cytoplasmic part;cytoskeleton;cytosol;intermediate filament cytoskeleton;intracellular membrane-bounded organelle;intracellular non-membrane-bounded organelle;intracellular organelle;intracellular part;membrane-bounded organelle;non-membrane-bounded organelle;nucleus;organelle	mRNA surveillance pathway	EST1;EST1_DNA_bind	6.70653	6.68974	6.70321	6.75489	6.79298	6.66239	6.7143	6.58426	NaN	NaN	NaN	NaN	6.9275	6.72826	6.8116	6.70196	27.0612	27.1287	NaN
1394	Q9Y3X0	Coiled-coil domain-containing protein 9	CCDC9	22.2256	22.9222	23.0827	22.2765	22.576	21.7261	22.651	22.9605	22.5892	22.9423	23.7776	23.1854	27.3917	27.3662	27.4778	27.4301	+	+	+	+							DUF4594	NaN	NaN	NaN	NaN	NaN	NaN	NaN	NaN	NaN	NaN	NaN	NaN	7.26673	7.01397	7.13656	6.99682	NaN	NaN	NaN
629	P55011	Solute carrier family 12 member 2	SLC12A2	27.508	27.2308	27.4253	27.6317	26.8942	26.4633	23.1555	24.0165	22.3165	22.2321	22.9104	23.1392	26.6155	26.9923	26.7277	26.8926	+	+		+	+	+	ammonium transmembrane transport;ammonium transport;anatomical structure morphogenesis;anion transport;biological regulation;branching involved in mammary gland duct morphogenesis;branching morphogenesis of a tube;cation transport;cell surface receptor linked signaling pathway;cell volume homeostasis;cellular homeostasis;cellular process;cellular response to stimulus;chloride transport;detection …	active transmembrane transporter activity;ammonium transmembrane transporter activity;anion transmembrane transporter activity;anion:cation symporter activity;cation transmembrane transporter activity;cation:chloride symporter activity;chloride transmembrane transporter activity;inorganic anion transmembrane transporter activity;inorganic cation transmembrane transporter activity;ion transmembran…	apical plasma membrane;basolateral plasma membrane;cell part;extracellular membrane-bounded organelle;extracellular organelle;extracellular region part;extracellular vesicular exosome;integral to membrane;integral to plasma membrane;intrinsic to membrane;intrinsic to plasma membrane;membrane;membrane part;membrane-bounded organelle;membrane-bounded vesicle;organelle;plasma membrane;plasma membran…	Pancreatic secretion;Salivary secretion;Vibrio cholerae infection	AA_permease;AA_permease_N	6.76811	6.84841	6.94108	6.96718	6.39564	6.17808	5.34547	4.46439	NaN	NaN	NaN	NaN	6.64798	6.52867	6.51439	6.40824	27.4489	26.6788	NaN
842	Q13045	Protein flightless-1 homolog	FLII	26.3099	26.6443	26.4895	26.9285	27.1141	27.0497	26.7361	27.0634	23.2916	21.8724	21.7025	22.5602	26.1499	26.9924	26.8874	25.8956	+			+	+	+	actin cytoskeleton organization;actin filament severing;actin filament-based process;biological regulation;biosynthetic process;cellular biosynthetic process;cellular component organization;cellular component organization at cellular level;cellular component organization or biogenesis;cellular component organization or biogenesis at cellular level;cellular macromolecule biosynthetic process;cellu…	actin binding;binding;cytoskeletal protein binding;protein binding	adherens junction;anchoring junction;cell junction;cell part;cell-substrate adherens junction;cell-substrate junction;cytoplasm;cytoplasmic part;cytoskeletal part;focal adhesion;intracellular organelle part;intracellular part;microtubule organizing center;nuclear part;nucleoplasm;organelle part		Gelsolin;LRR_1;LRR_4;LRR_7;LRR_8	6.34751	6.42565	6.5141	6.56182	6.60612	6.57076	6.46836	6.32191	3.80392	4.27692	4.10633	4.15106	6.56169	6.4115	6.42796	6.21667	26.5931	26.9908	21.7874
804	Q03135	Caveolin-1	CAV1	27.553	27.2887	27.098	27.5013	27.3817	27.0895	20.9822	23.0353	23.5427	22.3509	22.0715	23.0183	26.5317	26.9154	26.5569	27.0714	+	+		+	+		actin cytoskeleton organization;actin filament organization;actin filament-based process;acylglycerol metabolic process;anatomical structure development;anatomical structure formation involved in morphogenesis;anatomical structure homeostasis;angiogenesis;biological regulation;blood coagulation;body fluid secretion;calcium ion homeostasis;calcium ion transport;carbohydrate homeostasis;cardiac cel…	binding;calcium channel regulator activity;channel inhibitor activity;channel regulator activity;cholesterol binding;connexin binding;enzyme activator activity;enzyme binding;enzyme regulator activity;identical protein binding;inward rectifier potassium channel inhibitor activity;ion channel binding;ion channel inhibitor activity;kinase binding;lipid binding;nitric-oxide synthase binding;patched …	acrosomal membrane;adherens junction;anchoring junction;apical plasma membrane;basolateral plasma membrane;caveola;cell cortex;cell junction;cell part;cell projection;cell surface;cell-cell contact zone;cell-cell junction;cell-substrate adherens junction;cell-substrate junction;cilium;contractile fiber part;cytoplasmic part;cytoplasmic vesicle;cytoplasmic vesicle membrane;cytoplasmic vesicle part…	Bacterial invasion of epithelial cells;Endocytosis;Focal adhesion;Viral myocarditis	Caveolin	7.37796	7.43783	7.47542	7.559	7.5732	7.47273	5.66138	NaN	5.75173	6.20753	6.34733	6.49733	7.30086	7.20213	7.19293	7.2204	27.3603	27.2356	NaN
674	P61421	V-type proton ATPase subunit d 1	ATP6V0D1	28.2583	28.1497	27.8407	28.1164	28.4182	28.059	24.0183	24.5856	22.6259	21.5561	24.8451	23.7333	26.6802	27.436	27.1249	27.2198	+	+		+	+	+	anatomical structure development;anatomical structure formation involved in morphogenesis;ATP hydrolysis coupled proton transport;biological regulation;brain development;cation homeostasis;cation transport;cell projection assembly;cell projection organization;cell surface receptor linked signaling pathway;cellular cation homeostasis;cellular chemical homeostasis;cellular component assembly;cellul…	active transmembrane transporter activity;ATPase activity;ATPase activity, coupled;ATPase activity, coupled to movement of substances;ATPase activity, coupled to transmembrane movement of ions;ATPase activity, coupled to transmembrane movement of ions, phosphorylative mechanism;ATPase activity, coupled to transmembrane movement of substances;catalytic activity;cation transmembrane transporter act…	apical plasma membrane;axon part;axon terminus;cell part;cell projection part;clathrin-coated vesicle;coated vesicle;cytoplasmic membrane-bounded vesicle;cytoplasmic part;cytoplasmic vesicle;cytoplasmic vesicle membrane;cytoplasmic vesicle part;early endosome;endocytic vesicle membrane;endosomal part;endosome;endosome membrane;extracellular membrane-bounded organelle;extracellular organelle;extra…	Collecting duct acid secretion;Epithelial cell signaling in Helicobacter pylori infection;ko05152;Lysosome;Oxidative phosphorylation;Phagosome;Rheumatoid arthritis;Vibrio cholerae infection	vATP-synt_AC39	7.43045	7.52887	7.43645	7.50187	7.67015	7.54544	5.24971	6.06074	5.24324	5.58254	6.11187	5.92954	7.16605	7.1788	7.17441	7.03731	28.0913	27.021	24.8451
944	Q15836	Vesicle-associated membrane protein 3	VAMP3	27.4852	27.0476	27.0584	27.2631	26.8662	26.5443	23.2645	23.7321	23.1429	24.0548	22.079	22.2144	26.4775	26.8755	26.5468	26.6958	+	+		+	+	+	anatomical structure morphogenesis;biological adhesion;biological regulation;calcium ion-dependent exocytosis;cell activation;cell activation involved in immune response;cell adhesion;cell communication;cell morphogenesis;cell morphogenesis involved in differentiation;cell-cell signaling;cell-substrate adhesion;cellular component assembly;cellular component assembly at cellular level;cellular com…	binding;calcium-dependent protein binding;calmodulin binding;lipid binding;phospholipid binding;protein binding;protein self-association;SNAP receptor activity;SNARE binding;syntaxin binding;syntaxin-1 binding	apical plasma membrane;cell junction;cell part;cell projection;cell projection part;cell surface;clathrin coated vesicle membrane;clathrin sculpted gamma-aminobutyric acid transport vesicle membrane;clathrin sculpted glutamate transport vesicle membrane;clathrin sculpted monoamine transport vesicle membrane;clathrin-coated vesicle;coated vesicle;coated vesicle membrane;cytoplasmic membrane-bounde…	Phagosome;Salivary secretion;SNARE interactions in vesicular transport;Vasopressin-regulated water reabsorption	Synaptobrevin	7.58159	7.62903	7.69839	7.77514	7.62912	7.51635	5.94756	NaN	6.12655	6.60228	6.76248	6.94216	7.70473	7.63702	7.59989	7.48274	27.2136	26.7052	NaN
389	P19784	Casein kinase II subunit alpha	CSNK2A2	25.1256	26.46	26.5189	26.1356	26.4004	26.2394	26.6037	26.8229	23.3288	23.4895	23.5161	22.7768	27.2235	26.9584	27.2183	26.7001	+	+		+	+	+	apoptosis;axon guidance;biological regulation;biosynthetic process;cell cycle;cell cycle checkpoint;cell death;cell surface receptor linked signaling pathway;cellular biosynthetic process;cellular macromolecule biosynthetic process;cellular macromolecule metabolic process;cellular metabolic process;cellular nitrogen compound metabolic process;cellular process;cellular response to stimulus;chemota…	adenyl nucleotide binding;adenyl ribonucleotide binding;ATP binding;binding;catalytic activity;kinase activity;nucleotide binding;phosphotransferase activity, alcohol group as acceptor;protein binding;protein kinase activity;protein N-terminus binding;protein serine/threonine kinase activity;purine nucleotide binding;purine ribonucleoside triphosphate binding;purine ribonucleotide binding;ribonuc…	cell part;cytoplasmic part;cytosol;intracellular membrane-bounded organelle;intracellular organelle;intracellular part;membrane-bounded organelle;nucleus;organelle	Adherens junction;Circadian rhythm - plant;Measles;Ribosome biogenesis in eukaryotes;Tight junction;Wnt signaling pathway	Pkinase	6.06092	6.69995	6.77702	6.70813	6.98106	6.95568	6.70522	6.73335	5.8618	5.67407	5.92286	5.91335	7.35883	7.1465	7.19548	6.98455	26.0601	26.5166	NaN
748	P67870	Casein kinase II subunit beta	CSNK2B	22.0928	25.5617	21.9275	25.1457	22.6474	23.0964	23.3543	25.5716	23.562	22.0022	22.1186	23.3359	26.0476	26.3616	26.4922	26.1062	+	+	+	+			adiponectin-mediated signaling pathway;anatomical structure morphogenesis;axon guidance;biological regulation;cell cycle;cell surface receptor linked signaling pathway;cellular component assembly;cellular component assembly at cellular level;cellular component organization;cellular component organization at cellular level;cellular component organization or biogenesis;cellular component organizati…	binding;cation binding;chromatin binding;enzyme regulator activity;identical protein binding;ion binding;kinase regulator activity;metal ion binding;protein binding;protein domain specific binding;protein kinase regulator activity;receptor binding;transcription factor binding	cell part;cytoplasm;cytoplasmic part;cytosol;extracellular membrane-bounded organelle;extracellular organelle;extracellular region part;extracellular vesicular exosome;intracellular membrane-bounded organelle;intracellular organelle;intracellular part;macromolecular complex;membrane-bounded organelle;membrane-bounded vesicle;nucleus;organelle;protein complex;protein kinase CK2 complex;vesicle	Adherens junction;Circadian rhythm - plant;Measles;Ribosome biogenesis in eukaryotes;Tight junction;Wnt signaling pathway	CK_II_beta	6.33967	6.88435	6.25259	6.57438	6.41084	6.22902	6.23317	6.551	NaN	NaN	NaN	NaN	7.13421	7.13764	7.27777	6.98723	25.3537	25.5716	NaN
233	P04439	HLA class I histocompatibility antigen, A-3 alpha chain	HLA-A	26.952	26.5366	26.5799	26.9363	26.0278	25.9149	22.4539	24.6033	23.0642	23.0081	22.0928	23.9001	26.4058	26.9627	26.288	26.2415	+			+	+		antigen processing and presentation;antigen processing and presentation of exogenous antigen;antigen processing and presentation of exogenous peptide antigen;antigen processing and presentation of exogenous peptide antigen via MHC class I;antigen processing and presentation of exogenous peptide antigen via MHC class I, TAP-dependent;antigen processing and presentation of exogenous peptide antigen…	antigen binding;beta-2-microglobulin binding;binding;peptide antigen binding;peptide binding;protein binding;receptor binding;TAP binding	cell part;cell surface;coated vesicle membrane;cytoplasmic part;cytoplasmic vesicle membrane;cytoplasmic vesicle part;early endosome membrane;endocytic vesicle membrane;endoplasmic reticulum;endoplasmic reticulum part;endosomal part;endosome membrane;ER to Golgi transport vesicle membrane;extracellular membrane-bounded organelle;extracellular organelle;extracellular region part;extracellular vesi…	Allograft rejection;Antigen processing and presentation;Autoimmune thyroid disease;Cell adhesion molecules (CAMs);Endocytosis;Graft-versus-host disease;Natural killer cell mediated cytotoxicity;Phagosome;Type I diabetes mellitus;Viral myocarditis	C1-set;MHC_I;MHC_I_C	6.95103	6.95995	7.01322	7.06974	6.69566	6.60205	NaN	5.42234	NaN	NaN	5.46534	5.84799	6.98962	6.93791	6.82718	6.68057	26.7512	25.5153	NaN
526	P40939	Trifunctional enzyme subunit alpha, mitochondrial	HADHA	26.331	26.114	26.2565	26.2115	25.827	25.7666	26.3397	26.5482	23.2693	22.5641	21.2841	22.414	25.5216	25.9879	26.1406	25.6895	+	+		+	+	+	biosynthetic process;carboxylic acid catabolic process;carboxylic acid metabolic process;cardiolipin acyl-chain remodeling;cardiolipin metabolic process;catabolic process;cellular biosynthetic process;cellular catabolic process;cellular ketone metabolic process;cellular lipid catabolic process;cellular lipid metabolic process;cellular metabolic process;cellular process;fatty acid beta-oxidation;f…	3-hydroxyacyl-CoA dehydrogenase activity;acetyl-CoA C-acetyltransferase activity;acetyl-CoA C-acyltransferase activity;acetyltransferase activity;binding;C-acetyltransferase activity;C-acyltransferase activity;carbon-oxygen lyase activity;carboxylic acid binding;catalytic activity;coenzyme binding;cofactor binding;enoyl-CoA hydratase activity;fatty acid binding;fatty-acyl-CoA binding;hydro-lyase …	cell part;cytoplasmic part;fatty acid beta-oxidation multienzyme complex;intracellular membrane-bounded organelle;intracellular non-membrane-bounded organelle;intracellular organelle;intracellular organelle part;intracellular part;macromolecular complex;membrane;membrane-bounded organelle;mitochondrial inner membrane;mitochondrial membrane;mitochondrial nucleoid;mitochondrial part;mitochondrion;n…	Aminobenzoate degradation;Benzoate degradation;beta-Alanine metabolism;Biosynthesis of unsaturated fatty acids;Butanoate metabolism;Caprolactam degradation;Fatty acid elongation in mitochondria;Fatty acid metabolism;Lysine degradation;Propanoate metabolism;Tryptophan metabolism;Valine, leucine and isoleucine degradation	3HCDH;3HCDH_N;ECH	6.4832	6.55647	6.64994	6.59805	6.56	6.40073	6.5582	6.38426	NaN	NaN	NaN	NaN	6.20753	6.22663	6.3376	6.06715	26.2283	26.1204	NaN
999	Q69YQ0	Cytospin-A	SPECC1L	27.4015	27.1569	27.6123	27.0965	28.3273	28.2489	22.9135	23.8711	23.2052	23.8258	22.6535	23.6376	26.5754	26.8292	26.6244	26.6266	+	+		+	+		actin cytoskeleton organization;actin filament-based process;biological regulation;cell cycle;cell division;cell migration;cell motility;cellular component movement;cellular component organization;cellular component organization at cellular level;cellular component organization or biogenesis;cellular component organization or biogenesis at cellular level;cellular process;cytoskeleton organization…		cell junction;cell part;cell-cell junction;cytoplasm;cytoplasmic part;cytoskeletal part;filamentous actin;gap junction;intracellular non-membrane-bounded organelle;intracellular organelle;intracellular organelle part;intracellular part;macromolecular complex;microtubule organizing center;non-membrane-bounded organelle;organelle;organelle part;protein complex;spindle		CH	6.59316	6.69354	6.84991	6.89422	7.10752	7.05484	5.35114	5.4368	NaN	NaN	NaN	NaN	6.54827	6.35463	6.3994	6.2625	27.3168	25.8402	NaN
991	Q5T750	Skin-specific protein 32	XP32	24.2715	23.418	22.1889	23.2572	21.9516	21.9323	22.3052	23.1632	23.2126	21.6997	22.8836	23.8578	27.1648	25.7767	25.9569	26.0372	+	+	+	+			anatomical structure development;developmental process;epidermis development;tissue development		extracellular membrane-bounded organelle;extracellular organelle;extracellular region part;extracellular vesicular exosome;membrane-bounded organelle;membrane-bounded vesicle;organelle;vesicle			6.64057	6.58556	6.77022	6.73469	7.02869	6.83332	7.31393	6.95869	6.98366	6.87415	6.78554	6.51012	7.4388	6.78615	6.99294	6.99687	NaN	NaN	NaN
276	P07947	Tyrosine-protein kinase Yes	YES1	27.7466	27.4856	27.5537	27.9796	27.5218	27.4395	22.2625	22.7164	21.9286	23.2046	23.9973	25.2699	26.7586	27.1778	26.6538	26.9284	+	+		+	+		actin cytoskeleton organization;actin filament bundle assembly;actin filament organization;actin filament-based process;activation of caspase activity;activation of immune response;activation of innate immune response;activation of protein kinase activity;activation of protein kinase B activity;adherens junction organization;aging;anatomical structure development;anatomical structure homeostasis;…	adenyl nucleotide binding;adenyl ribonucleotide binding;antigen binding;ATP binding;ATPase binding;binding;binding, bridging;catalytic activity;cation binding;CD4 receptor binding;CD8 receptor binding;enzyme binding;ephrin receptor binding;glycoprotein binding;growth factor receptor binding;heme binding;hormone receptor binding;hydrolase activity;hydrolase activity, acting on ester bonds;identica…	actin filament;adherens junction;anchoring junction;caveola;cell junction;cell part;cell projection;cell projection membrane;cell projection part;cell-cell junction;cell-substrate adherens junction;cell-substrate junction;cytoplasm;cytoplasmic membrane-bounded vesicle;cytoplasmic part;cytoplasmic vesicle;cytoskeletal part;cytosol;endocytic vesicle;endosome;extracellular membrane-bounded organelle…	Adherens junction;Bacterial invasion of epithelial cells;Endocytosis;Epithelial cell signaling in Helicobacter pylori infection;ErbB signaling pathway;Focal adhesion;Gap junction;GnRH signaling pathway;ko05152;Natural killer cell mediated cytotoxicity;Osteoclast differentiation;Primary immunodeficiency;T cell receptor signaling pathway;Tight junction;VEGF signaling pathway	Pkinase_Tyr;SH2;SH3_1	7.07835	7.14613	7.19501	7.32915	7.12107	7.07011	4.14404	5.40102	5.15057	5.63047	5.7894	6.00303	7.04622	6.91954	6.86931	6.83319	27.6914	25.8926	23.6001
199	O95782	AP-2 complex subunit alpha-1	AP2A1	26.9052	26.5842	26.7628	26.8318	26.2423	26.1727	23.4588	23.8051	23.3459	22.8186	22.1886	22.7058	25.8952	26.284	26.1291	25.7046	+	+		+	+	+	antigen processing and presentation;antigen processing and presentation of exogenous antigen;antigen processing and presentation of exogenous peptide antigen;antigen processing and presentation of exogenous peptide antigen via MHC class II;antigen processing and presentation of peptide antigen;antigen processing and presentation of peptide antigen via MHC class II;antigen processing and presentat…	binding;enzyme binding;kinase binding;protein binding;protein kinase binding;protein transporter activity;substrate-specific transporter activity;transporter activity	AP-2 adaptor complex;apical plasma membrane;AP-type membrane coat adaptor complex;basolateral plasma membrane;cell part;clathrin adaptor complex;clathrin coat;clathrin coat of trans-Golgi network vesicle;clathrin coated vesicle membrane;clathrin vesicle coat;clathrin-coated endocytic vesicle membrane;coated vesicle membrane;cytoplasmic part;cytoplasmic vesicle membrane;cytoplasmic vesicle part;cy…	Endocrine and other factor-regulated calcium reabsorption;Endocytosis;Huntington's disease	Adaptin_N;Alpha_adaptin_C;Alpha_adaptinC2	6.51879	6.54949	6.64502	6.66213	6.46705	6.44703	5.54417	5.36431	NaN	NaN	NaN	5.55602	6.3379	6.22217	6.26958	6.15391	26.771	24.9197	NaN
1141	Q96A72	Protein mago nashi homolog 2	MAGOHB	28.5153	28.4014	28.3381	28.3507	27.4017	27.5076	27.6982	27.4205	27.5889	27.5635	27.8544	27.6257	30.902	30.9176	31.0609	30.6722	+	+	+	+	+		cellular macromolecule metabolic process;cellular metabolic process;cellular nitrogen compound metabolic process;cellular process;establishment of localization;establishment of RNA localization;macromolecule metabolic process;metabolic process;mRNA metabolic process;mRNA processing;mRNA transport;nitrogen compound metabolic process;nucleic acid metabolic process;nucleic acid transport;nucleobase-…		catalytic step 2 spliceosome;cell part;exon-exon junction complex;intracellular organelle part;intracellular part;macromolecular complex;nuclear part;organelle part;protein complex;ribonucleoprotein complex;spliceosomal complex	mRNA surveillance pathway;RNA transport;Spliceosome	Mago_nashi	7.66889	7.77395	7.85437	7.86119	7.3378	7.33294	7.47854	7.10397	7.21461	7.28939	7.27494	7.30561	8.69426	8.50151	8.5788	8.35102	28.4014	27.507	27.6581
1406	Q9Y5S9	RNA-binding protein 8A	RBM8A	28.8012	28.8563	28.6753	28.8348	27.9228	27.8259	28.1536	28.4155	28.2341	28.1081	28.2103	28.0893	31.3911	31.2207	31.4424	31.2475	+	+	+	+	+		biological regulation;biosynthetic process;catabolic process;cellular biosynthetic process;cellular catabolic process;cellular macromolecule biosynthetic process;cellular macromolecule catabolic process;cellular macromolecule metabolic process;cellular metabolic process;cellular nitrogen compound metabolic process;cellular process;establishment of localization;establishment of localization in cel…	binding;mRNA binding;nucleic acid binding;nucleotide binding;RNA binding	catalytic step 2 spliceosome;cell part;cytoplasm;cytoplasmic part;cytosol;exon-exon junction complex;intracellular membrane-bounded organelle;intracellular organelle;intracellular organelle part;intracellular part;macromolecular complex;membrane-bounded organelle;nuclear body;nuclear part;nuclear speck;nucleoplasm;nucleoplasm part;nucleus;organelle;organelle part;protein complex;ribonucleoprotein…	mRNA surveillance pathway;RNA transport;Spliceosome	RRM_1	7.86819	8.02666	8.00775	8.07857	7.82928	7.72111	7.77244	7.64613	7.5496	7.62426	7.54399	7.58153	8.90789	8.63912	8.78267	8.59049	28.7919	28.0795	28.1604
1137	Q93050	V-type proton ATPase 116 kDa subunit a isoform 1	ATP6V0A1	28.4722	28.6932	28.412	28.6329	28.9907	28.7772	22.789	23.1315	22.1963	23.6888	25.0508	25.9087	27.2213	27.4336	27.3469	27.43	+	+		+	+		ATP biosynthetic process;ATP hydrolysis coupled proton transport;ATP metabolic process;ATP synthesis coupled proton transport;biological regulation;biosynthetic process;cation homeostasis;cation transport;cell surface receptor linked signaling pathway;cellular biosynthetic process;cellular cation homeostasis;cellular chemical homeostasis;cellular component assembly;cellular component assembly at …	active transmembrane transporter activity;ATPase activity;ATPase activity, coupled;ATPase activity, coupled to movement of substances;ATPase activity, coupled to transmembrane movement of ions;ATPase activity, coupled to transmembrane movement of substances;ATPase binding;binding;catalytic activity;cation transmembrane transporter activity;cation-transporting ATPase activity;enzyme binding;hydrog…	cell part;cytoplasm;cytoplasmic membrane-bounded vesicle;cytoplasmic part;cytoplasmic vesicle;cytoplasmic vesicle membrane;cytoplasmic vesicle part;endocytic vesicle membrane;endosomal part;endosome membrane;extracellular membrane-bounded organelle;extracellular organelle;extracellular region part;extracellular vesicular exosome;Golgi apparatus;integral to membrane;intracellular membrane-bounded …	Collecting duct acid secretion;Epithelial cell signaling in Helicobacter pylori infection;ko05152;Lysosome;Oxidative phosphorylation;Phagosome;Rheumatoid arthritis;Vibrio cholerae infection	V_ATPase_I	7.17199	7.37614	7.36333	7.48149	7.52261	7.43559	5.48667	5.33393	NaN	5.6371	5.85133	6.1284	7.04454	6.94499	6.94653	6.87501	28.5526	25.9221	24.8828
675	P61513	60S ribosomal protein L37a	RPL37A	26.3731	26.337	26.3692	26.2376	26.0079	25.8776	26.4997	26.7591	22.8649	23.0071	23.0428	23.4912	26.0696	26.2626	26.4817	26.164	+			+	+	+	biosynthetic process;catabolic process;cellular biosynthetic process;cellular catabolic process;cellular component disassembly;cellular component disassembly at cellular level;cellular component organization;cellular component organization at cellular level;cellular component organization or biogenesis;cellular component organization or biogenesis at cellular level;cellular macromolecular complex…	binding;cation binding;ion binding;metal ion binding;structural constituent of ribosome;structural molecule activity	adherens junction;anchoring junction;cell junction;cell part;cell-substrate adherens junction;cell-substrate junction;cytoplasmic part;cytosol;cytosolic large ribosomal subunit;extracellular membrane-bounded organelle;extracellular organelle;extracellular region part;extracellular vesicular exosome;focal adhesion;intracellular membrane-bounded organelle;intracellular non-membrane-bounded organell…	Ribosome	Ribosomal_L37ae	7.41601	7.50756	7.60734	7.57882	7.57927	7.51526	7.58828	7.47502	6.68343	7.0892	6.57221	7.13574	7.6114	7.39559	7.57087	7.36175	26.3292	26.2861	NaN
520	P38919	Eukaryotic initiation factor 4A-III	EIF4A3	29.9864	29.8978	29.8862	29.9063	29.083	28.9276	29.2499	29.4566	29.4177	29.2247	29.4077	29.2873	32.469	32.5171	32.5953	32.2275	+	+	+	+	+		anatomical structure morphogenesis;biological regulation;catabolic process;cell surface receptor linked signaling pathway;cellular catabolic process;cellular macromolecule catabolic process;cellular macromolecule metabolic process;cellular metabolic process;cellular nitrogen compound metabolic process;cellular process;cellular response to chemical stimulus;cellular response to cytokine stimulus;c…	adenyl nucleotide binding;adenyl ribonucleotide binding;ATP binding;ATPase activity;ATPase activity, coupled;ATP-dependent helicase activity;ATP-dependent RNA helicase activity;binding;catalytic activity;helicase activity;hydrolase activity;hydrolase activity, acting on acid anhydrides;hydrolase activity, acting on acid anhydrides, in phosphorus-containing anhydrides;mRNA binding;nucleic acid bin…	catalytic step 2 spliceosome;cell part;cytoplasm;cytoplasmic part;cytosol;exon-exon junction complex;intracellular non-membrane-bounded organelle;intracellular organelle;intracellular organelle part;intracellular part;macromolecular complex;membrane;non-membrane-bounded organelle;nuclear body;nuclear part;nuclear speck;nucleolus;nucleoplasm;nucleoplasm part;organelle;organelle part;protein comple…	mRNA surveillance pathway;RNA transport;Spliceosome	DEAD;Helicase_C	7.73461	7.85889	7.91159	7.93971	7.66184	7.5852	7.64246	7.45225	7.47314	7.45271	7.43004	7.46055	8.81137	8.61478	8.71926	8.48999	29.9192	29.1793	29.3343
550	P46459	Vesicle-fusing ATPase	NSF	28.8933	28.2768	27.9969	28.3511	27.8148	27.3168	23.8327	24.4169	25.2046	24.0296	23.0973	25.0465	27.5541	27.2212	27.1785	27.7432	+	+		+	+		anatomical structure development;ATP metabolic process;ATP-dependent chromatin remodeling;biological regulation;cation transport;cell communication;cell-cell signaling;cellular component disassembly;cellular component disassembly at cellular level;cellular component organization;cellular component organization at cellular level;cellular component organization or biogenesis;cellular component orga…	acetyltransferase activity;adenyl nucleotide binding;adenyl ribonucleotide binding;ATP binding;ATPase activity;ATPase activity, coupled;binding;catalytic activity;cation binding;chromatin binding;DNA binding;enzyme binding;GTPase binding;hydrolase activity;hydrolase activity, acting on acid anhydrides;hydrolase activity, acting on acid anhydrides, in phosphorus-containing anhydrides;ion binding;k…	cell part;cell projection part;chromatin;chromatin remodeling complex;chromosomal part;chromosome;cytoplasm;cytoplasmic part;cytoskeletal part;cytosol;dendritic shaft;extracellular membrane-bounded organelle;extracellular organelle;extracellular region part;extracellular vesicular exosome;Golgi apparatus part;Golgi stack;intracellular membrane-bounded organelle;intracellular non-membrane-bounded …	Vasopressin-regulated water reabsorption	AAA;CDC48_2;CDC48_N;HMG_box	7.07762	7.12434	7.08073	7.19254	6.89966	6.74977	5.63831	5.63467	5.84904	5.49326	5.19819	5.71139	6.9559	6.82968	6.73517	6.74494	28.3795	25.8453	24.7603
106	O15126	Secretory carrier-associated membrane protein 1	SCAMP1	26.4853	26.0199	25.5993	25.9757	22.5946	21.9729	22.2828	23.9791	23.542	23.2648	22.3592	22.4142	25.8056	26.1085	25.8319	26.1082	+		+	+	+		cellular component organization;cellular component organization or biogenesis;cellular membrane organization;cellular process;endocytosis;establishment of localization;establishment of localization in cell;establishment of protein localization;exocytosis;Golgi vesicle transport;intracellular transport;membrane invagination;membrane organization;post-Golgi vesicle-mediated transport;protein transp…		cell part;clathrin coated vesicle membrane;clathrin-coated vesicle;coated vesicle;coated vesicle membrane;cytoplasmic membrane-bounded vesicle;cytoplasmic part;cytoplasmic vesicle;cytoplasmic vesicle membrane;cytoplasmic vesicle part;endosomal part;endosome membrane;Golgi apparatus part;integral to membrane;intracellular membrane-bounded organelle;intracellular organelle;intracellular organelle p…		SCAMP	6.84286	6.90903	6.84426	6.97434	NaN	NaN	NaN	NaN	NaN	5.31008	5.54489	5.95307	7.01682	6.79511	6.83601	6.70302	26.0201	NaN	NaN
953	Q16625	Occludin	OCLN	25.9935	25.5787	25.745	26.0093	25.6625	25.2811	21.8571	23.4382	23.1801	23.1195	22.7058	22.7931	26.114	26.2336	25.6396	26.0341	+		+	+	+		amine metabolic process;apoptosis;carboxylic acid metabolic process;cell death;cell junction assembly;cell junction organization;cell-cell junction assembly;cell-cell junction organization;cellular amine metabolic process;cellular amino acid metabolic process;cellular component assembly;cellular component assembly at cellular level;cellular component disassembly;cellular component disassembly at …	binding;catalytic activity;methyltransferase activity;protein binding;protein domain specific binding;S-adenosylmethionine-dependent methyltransferase activity;S-methyltransferase activity;thiopurine S-methyltransferase activity;transferase activity;transferase activity, transferring one-carbon groups	apical plasma membrane;apicolateral plasma membrane;cell junction;cell part;cell-cell junction;cytoplasmic membrane-bounded vesicle;cytoplasmic part;cytoplasmic vesicle;cytosol;endocytic vesicle;integral to membrane;intracellular membrane-bounded organelle;intracellular organelle;intracellular part;intrinsic to membrane;membrane;membrane part;membrane-bounded organelle;membrane-bounded vesicle;oc…	Cell adhesion molecules (CAMs);Hepatitis C;Leukocyte transendothelial migration;Pathogenic Escherichia coli infection;Tight junction	MARVEL;Occludin_ELL	6.5928	6.7069	6.71859	6.78084	6.56914	6.44596	5.64224	5.54213	5.22683	5.49303	5.5816	5.80694	6.97143	6.7875	6.77835	6.74635	25.8316	24.7939	NaN
334	P12814	Alpha-actinin-1	ACTN1	26.3681	25.9958	26.1277	26.2146	26.376	26.6225	24.3317	24.4872	23.477	22.4937	21.905	22.0569	25.3026	25.8973	25.6944	25.1598	+	+		+	+	+	actin crosslink formation;actin cytoskeleton organization;actin filament bundle assembly;actin filament organization;actin filament-based process;biological regulation;blood coagulation;cell activation;cell junction assembly;cell junction organization;cell-substrate junction assembly;cellular component assembly;cellular component assembly at cellular level;cellular component organization;cellular…	binding;calcium ion binding;cation binding;cytoskeletal protein binding;double-stranded RNA binding;integrin binding;ion binding;ion channel binding;ligand-dependent nuclear receptor transcription coactivator activity;metal ion binding;nucleic acid binding;protein binding;protein binding transcription factor activity;protein complex binding;receptor binding;RNA binding;transcription coactivator a…	actin filament bundle;actomyosin;adherens junction;anchoring junction;cell cortex part;cell junction;cell part;cell projection;cell projection part;cell-cell adherens junction;cell-cell junction;cell-substrate adherens junction;cell-substrate junction;contractile fiber part;cortical actin cytoskeleton;cortical cytoskeleton;cytoplasm;cytoplasmic membrane-bounded vesicle lumen;cytoplasmic part;cyto…	Adherens junction;Amoebiasis;Arrhythmogenic right ventricular cardiomyopathy (ARVC);Focal adhesion;Leukocyte transendothelial migration;Regulation of actin cytoskeleton;Systemic lupus erythematosus;Tight junction	CH;EF-hand_6;EFhand_Ca_insen;Spectrin	6.3597	6.41313	6.45347	6.49927	6.60562	6.54281	5.86741	5.65184	4.9848	5.10061	NaN	5.11774	6.13328	6.12688	6.0633	5.87529	26.1766	25.4544	NaN
218	P02786	Transferrin receptor protein 1	TFRC	26.6217	25.9844	25.9841	26.2356	22.8216	23.1048	23.3842	22.1456	23.6717	24.0086	22.8524	21.9391	25.8164	26.3745	25.9076	25.9813	+		+	+	+		biological regulation;cation homeostasis;cation transport;cell differentiation;cellular cation homeostasis;cellular chemical homeostasis;cellular developmental process;cellular homeostasis;cellular ion homeostasis;cellular iron ion homeostasis;cellular metal ion homeostasis;cellular process;cellular response to chemical stimulus;cellular response to drug;cellular response to stimulus;chemical hom…	binding;cargo receptor activity;double-stranded RNA binding;identical protein binding;nucleic acid binding;protein binding;receptor activity;RNA binding;transferrin receptor activity	blood microparticle;cell part;cell surface;coated pit;cytoplasmic membrane-bounded vesicle;cytoplasmic part;cytoplasmic vesicle;endosome;external side of plasma membrane;extracellular membrane-bounded organelle;extracellular organelle;extracellular region;extracellular region part;extracellular space;extracellular vesicular exosome;integral to membrane;integral to plasma membrane;intracellular me…	Endocytosis;Hematopoietic cell lineage;Phagosome	PA;Peptidase_M28;TFR_dimer	6.57872	6.49432	6.54836	6.56778	5.67829	5.28883	NaN	NaN	NaN	NaN	NaN	NaN	6.52723	6.45091	6.40365	6.26743	26.2065	NaN	NaN
621	P54289	Voltage-dependent calcium channel subunit alpha-2/delta-1	CACNA2D1	23.5665	23.8823	22.4944	21.8695	21.5969	23.3892	22.8251	21.7863	22.2558	22.9627	22.4695	22.5872	25.1927	25.632	25.3166	25.6662	+	+	+	+			anatomical structure development;biological regulation;calcium ion transmembrane transport;calcium ion transport;cation transport;cell development;cellular component organization;cellular component organization or biogenesis;cellular developmental process;cellular metabolic process;cellular process;developmental process;divalent inorganic cation transport;divalent metal ion transport;energy deriv…	binding;calcium channel activity;calcium channel regulator activity;cation binding;cation channel activity;cation transmembrane transporter activity;channel activity;channel regulator activity;gated channel activity;ion binding;ion channel activity;ion transmembrane transporter activity;metal ion binding;passive transmembrane transporter activity;substrate-specific channel activity;substrate-spec…	calcium channel complex;cation channel complex;cell part;cytoplasmic part;endoplasmic reticulum;extracellular membrane-bounded organelle;extracellular organelle;extracellular region part;extracellular vesicular exosome;intracellular membrane-bounded organelle;intracellular organelle;intracellular part;ion channel complex;macromolecular complex;membrane;membrane part;membrane-bounded organelle;mem…	Arrhythmogenic right ventricular cardiomyopathy (ARVC);Cardiac muscle contraction;Dilated cardiomyopathy;Hypertrophic cardiomyopathy (HCM);MAPK signaling pathway	Cache_1;VGCC_alpha2;VWA;VWA_N	5.44354	5.54406	5.50467	NaN	NaN	NaN	NaN	NaN	NaN	4.84922	4.91257	5.35841	6.31574	6.17017	5.6993	6.09611	NaN	NaN	NaN
720	P62861	40S ribosomal protein S30	FAU	26.1401	26.5226	26.3054	26.3064	24.0818	23.1355	24.2777	22.1818	23.9652	23.3932	22.8064	23.2126	26.0909	26.0386	26.529	26.1742	+		+	+	+		antibacterial humoral response;antimicrobial humoral response;biosynthetic process;catabolic process;cellular biosynthetic process;cellular catabolic process;cellular component disassembly;cellular component disassembly at cellular level;cellular component organization;cellular component organization at cellular level;cellular component organization or biogenesis;cellular component organization o…	binding;nucleic acid binding;RNA binding;structural constituent of ribosome;structural molecule activity	cell part;cytoplasmic part;cytosol;cytosolic small ribosomal subunit;extracellular region part;extracellular space;intracellular organelle part;intracellular part;macromolecular complex;organelle part;ribonucleoprotein complex;small ribosomal subunit		Ribosomal_S30	7.67525	7.92098	7.98597	8.00719	7.63395	7.91676	7.47986	7.37669	7.25871	7.39328	7.33011	7.45555	7.8723	7.61395	7.81976	7.61582	26.3186	NaN	NaN
1072	Q8NB49	Phospholipid-transporting ATPase IG	ATP11C	26.5189	26.221	26.3169	27.0086	22.2945	22.8216	22.1424	22.3377	22.4595	23.0557	23.8641	22.0537	25.6945	26.025	25.5104	25.5975	+	+	+	+	+		B cell activation;B cell differentiation;biological regulation;cell activation;cell differentiation;cellular component organization;cellular component organization or biogenesis;cellular developmental process;cellular membrane organization;cellular process;developmental process;establishment of localization;immature B cell differentiation;immune system process;ion transmembrane transport;ion tran…	adenyl nucleotide binding;adenyl ribonucleotide binding;ATP binding;ATPase activity;ATPase activity, coupled;ATPase activity, coupled to movement of substances;binding;catalytic activity;cation binding;hydrolase activity;hydrolase activity, acting on acid anhydrides;hydrolase activity, acting on acid anhydrides, in phosphorus-containing anhydrides;ion binding;lipid transporter activity;magnesium …	cell part;cytoplasmic part;early endosome;endoplasmic reticulum;endoplasmic reticulum membrane;endoplasmic reticulum part;endosome;integral to membrane;intracellular membrane-bounded organelle;intracellular organelle;intracellular organelle part;intracellular part;intrinsic to membrane;lysosomal membrane;membrane;membrane part;membrane-bounded organelle;organelle;organelle membrane;organelle part…		E1-E2_ATPase	6.44148	6.59302	6.68502	6.81319	5.28668	5.11197	NaN	NaN	NaN	NaN	NaN	NaN	6.2149	6.02107	6.03104	5.9418	26.5163	NaN	NaN
1101	Q8WUM4	Programmed cell death 6-interacting protein	PDCD6IP	25.3782	25.4058	25.8213	25.9844	25.5605	25.8382	24.3704	22.9036	23.5011	22.7936	22.1293	23.1688	25.2938	25.8456	25.4842	25.6068	+			+	+	+	apoptosis;biological regulation;cell cycle;cell death;cellular process;cytokinetic cell separation;cytokinetic process;death;establishment of localization;establishment of protein localization;programmed cell death;protein transport;regulation of biological process;regulation of cell cycle;regulation of cell cycle process;regulation of cellular component organization;regulation of cellular proces…	binding;calcium-dependent protein binding;G-protein-coupled receptor binding;identical protein binding;protein binding;protein dimerization activity;protein homodimerization activity;proteinase activated receptor binding;receptor binding	adherens junction;anchoring junction;cell junction;cell part;cell-substrate adherens junction;cell-substrate junction;cytoplasm;cytoplasmic membrane-bounded vesicle;cytoplasmic part;cytoplasmic vesicle;cytoskeletal part;cytosol;endoplasmic reticulum exit site;endoplasmic reticulum part;extracellular membrane-bounded organelle;extracellular organelle;extracellular region part;extracellular vesicul…	Endocytosis	ALIX_LYPXL_bnd;BRO1	6.10911	6.30777	6.3922	6.46127	6.39794	6.38408	6.24866	6.06013	5.90165	6.04571	5.93357	6.06047	6.30856	6.23837	6.23747	6.06804	25.6474	25.6994	NaN
392	P20073	Annexin A7	ANXA7	25.7011	25.6101	25.5765	25.5979	21.8526	22.6339	22.4258	23.7464	21.6748	23.594	23.1142	23.4886	25.4083	25.6703	25.4718	25.7844	+		+	+	+		autophagy;behavior;behavioral interaction between organisms;biological regulation;calcium ion homeostasis;catabolic process;cation homeostasis;cell differentiation;cell proliferation;cell volume homeostasis;cellular calcium ion homeostasis;cellular catabolic process;cellular cation homeostasis;cellular chemical homeostasis;cellular component organization;cellular component organization or biogene…	binding;calcium ion binding;calcium-dependent phospholipid binding;calcium-dependent protein binding;cation binding;integrin binding;ion binding;lipid binding;metal ion binding;phospholipid binding;protein binding;protein complex binding;receptor binding	cell part;cytoplasmic part;cytosol;endoplasmic reticulum membrane;endoplasmic reticulum part;envelope;extracellular membrane-bounded organelle;extracellular organelle;extracellular region part;extracellular vesicular exosome;intracellular membrane-bounded organelle;intracellular organelle;intracellular organelle part;intracellular part;membrane;membrane part;membrane-bounded organelle;membrane-bo…		Annexin	6.59408	6.66571	6.76032	6.79231	5.90798	5.88244	NaN	5.36496	NaN	NaN	NaN	NaN	6.47279	6.50577	6.34366	6.49205	25.6214	NaN	NaN
595	P51116	Fragile X mental retardation syndrome-related protein 2	FXR2	26.6706	26.6326	26.5704	26.6599	26.7773	26.4052	26.8995	27.1675	25.1035	24.8753	25.0859	25.1631	28.1033	27.7762	27.4062	27.3968	+	+	+	+	+	+	biological regulation;negative regulation of biological process;negative regulation of biosynthetic process;negative regulation of cellular biosynthetic process;negative regulation of cellular macromolecule biosynthetic process;negative regulation of cellular metabolic process;negative regulation of cellular process;negative regulation of cellular protein metabolic process;negative regulation of …	binding;identical protein binding;mRNA binding;nucleic acid binding;protein binding;RNA binding	cell part;cytoplasm;cytosolic large ribosomal subunit;extracellular membrane-bounded organelle;extracellular organelle;extracellular region part;extracellular vesicular exosome;intracellular membrane-bounded organelle;intracellular organelle;intracellular organelle part;intracellular part;large ribosomal subunit;macromolecular complex;membrane;membrane-bounded organelle;membrane-bounded vesicle;n…		Agenet;FXR1P_C;KH_1	6.56272	6.73588	6.81098	6.84943	6.79954	6.62315	6.76662	6.69059	5.64359	5.5988	5.59402	5.69285	7.16224	6.96301	6.98593	6.90636	26.6334	26.8124	25.0569
830	Q09666	Neuroblast differentiation-associated protein AHNAK	AHNAK	26.6095	26.6273	26.3183	26.6531	26.4627	26.563	25.1514	22.6109	23.2199	23.6708	23.1874	23.3171	25.9791	26.1084	25.5562	26.1013	+	+		+	+		biological regulation;cellular component assembly;cellular component organization;cellular component organization or biogenesis;macromolecular complex assembly;macromolecular complex subunit organization;protein complex assembly;protein complex subunit organization;protein oligomerization;regulation of biological process;regulation of cellular metabolic process;regulation of cellular process;regu…		actin cytoskeleton;adherens junction;anchoring junction;cell junction;cell part;cell-cell contact zone;cell-cell junction;cell-substrate adherens junction;cell-substrate junction;contractile fiber part;costamere;cytoplasm;cytoplasmic part;cytoskeleton;cytosol;extracellular membrane-bounded organelle;extracellular organelle;extracellular region part;extracellular vesicular exosome;focal adhesion;i…			5.61344	5.79325	5.70596	5.849	5.71007	5.64889	4.42588	3.59651	3.98937	4.3492	4.452	4.65281	5.47009	5.35089	5.2026	5.21656	26.552	26.059	NaN
658	P60903	Protein S100-A10	S100A10	25.8903	25.9454	25.7216	26.0983	25.878	25.7035	22.8855	23.8681	22.6813	22.857	22.6818	22.4063	24.8091	25.334	25.1452	25.4547	+	+		+	+	+	biological regulation;cellular component assembly;cellular component assembly at cellular level;cellular component organization;cellular component organization at cellular level;cellular component organization or biogenesis;cellular component organization or biogenesis at cellular level;cellular membrane organization;cellular process;establishment of localization;establishment of protein localiza…	binding;calcium ion binding;cation binding;identical protein binding;ion binding;ion channel binding;metal ion binding;protein binding;protein dimerization activity;protein homodimerization activity	cell part;extracellular membrane-bounded organelle;extracellular organelle;extracellular region part;extracellular vesicular exosome;extrinsic to membrane;extrinsic to plasma membrane;membrane part;membrane-bounded organelle;membrane-bounded vesicle;organelle;plasma membrane part;vesicle		S_100	7.30486	7.46214	7.42666	7.55329	7.46875	7.40037	6.33467	NaN	6.15482	6.42073	6.40016	6.58797	7.19126	7.14101	7.18839	7.1442	25.9139	25.7908	NaN
240	P05026	Sodium/potassium-transporting ATPase subunit beta-1	ATP1B1	26.1397	25.7084	25.9576	25.8483	25.4229	25.4823	21.9175	23.1179	22.8029	22.791	23.0469	23.2451	25.3889	25.6926	25.2451	25.5544	+	+		+	+		biological adhesion;biological regulation;blood coagulation;calcium ion homeostasis;calcium-mediated signaling;cardiac muscle contraction;cation homeostasis;cation transport;cell adhesion;cell migration;cell motility;cellular calcium ion homeostasis;cellular cation homeostasis;cellular chemical homeostasis;cellular component movement;cellular component organization;cellular component organization…	active transmembrane transporter activity;antigen binding;ATPase activator activity;ATPase activity;ATPase activity, coupled;ATPase activity, coupled to movement of substances;ATPase activity, coupled to transmembrane movement of ions;ATPase activity, coupled to transmembrane movement of ions, phosphorylative mechanism;ATPase activity, coupled to transmembrane movement of substances;ATPase bindin…	apical plasma membrane;basolateral plasma membrane;caveola;cell junction;cell part;cell-cell contact zone;cell-cell junction;extracellular membrane-bounded organelle;extracellular organelle;extracellular region part;extracellular vesicular exosome;intercalated disc;macromolecular complex;membrane;membrane part;membrane raft;membrane-bounded organelle;membrane-bounded vesicle;organelle;plasma memb…	Aldosterone-regulated sodium reabsorption;Bile secretion;Carbohydrate digestion and absorption;Cardiac muscle contraction;Endocrine and other factor-regulated calcium reabsorption;Gastric acid secretion;Mineral absorption;Pancreatic secretion;Protein digestion and absorption;Proximal tubule bicarbonate reclamation;Salivary secretion	Na_K-ATPase	6.97904	7.00629	7.10346	7.11952	6.62639	6.54852	NaN	NaN	NaN	5.70655	5.7778	6.03937	6.8649	6.7481	6.67784	6.6306	25.9135	25.4526	NaN
279	P08133	Annexin A6	ANXA6	30.985	30.8005	30.9094	31.0793	30.7761	30.2687	23.005	24.4736	25.9329	28.222	29.1155	29.7565	30.5399	31.0146	30.5907	30.7677	+			+	+		biological regulation;calcium ion transport;cation transport;cellular component assembly;cellular component organization;cellular component organization or biogenesis;cellular process;divalent inorganic cation transport;divalent metal ion transport;establishment of localization;ion transmembrane transport;ion transport;macromolecular complex assembly;macromolecular complex subunit organization;me…	binding;calcium ion binding;calcium-dependent phospholipid binding;calcium-dependent protein binding;cation binding;channel activity;cholesterol binding;gated channel activity;GTP binding;guanyl nucleotide binding;guanyl ribonucleotide binding;identical protein binding;ion binding;ion channel activity;ion transmembrane transporter activity;ligand-gated channel activity;ligand-gated ion channel ac…	adherens junction;anchoring junction;cell junction;cell part;cell-substrate adherens junction;cell-substrate junction;cytoplasmic membrane-bounded vesicle;cytoplasmic part;cytoplasmic vesicle;endosomal part;endosome membrane;extracellular membrane-bounded organelle;extracellular organelle;extracellular region part;extracellular vesicular exosome;focal adhesion;intracellular membrane-bounded organ…		Annexin	7.75167	7.90378	7.999	8.08027	7.95554	7.75254	5.73796	5.78265	6.17852	6.79623	6.97477	7.25113	7.91929	7.83557	7.76661	7.73987	30.9435	27.1309	28.2567
735	P63096	Guanine nucleotide-binding protein G(i) subunit alpha-1	GNAI1	25.7098	25.4547	25.4018	25.6173	24.9436	24.643	22.5672	23.4166	22.8141	23.4604	23.1112	23.1812	25.3882	25.781	25.4146	25.7357	+		+	+	+		biological regulation;blood coagulation;cAMP-mediated signaling;cell activation;cell communication;cell cycle;cell division;cell surface receptor linked signaling pathway;cell-cell signaling;cellular process;cellular response to stimulus;coagulation;cyclic-nucleotide-mediated signaling;G-protein coupled receptor protein signaling pathway;G-protein signaling, coupled to cAMP nucleotide second mess…	binding;catalytic activity;cation binding;G-protein beta/gamma-subunit complex binding;G-protein-coupled receptor binding;GTP binding;GTPase activity;guanyl nucleotide binding;guanyl ribonucleotide binding;hydrolase activity;hydrolase activity, acting on acid anhydrides;hydrolase activity, acting on acid anhydrides, in phosphorus-containing anhydrides;ion binding;metabotropic serotonin receptor b…	cell part;centrosome;cytoplasm;cytoplasmic part;cytoskeletal part;extracellular membrane-bounded organelle;extracellular organelle;extracellular region part;extracellular vesicular exosome;extrinsic to internal side of plasma membrane;extrinsic to membrane;extrinsic to plasma membrane;heterotrimeric G-protein complex;intracellular membrane-bounded organelle;intracellular non-membrane-bounded orga…	Axon guidance;Chagas disease (American trypanosomiasis);Chemokine signaling pathway;Gap junction;Gastric acid secretion;Leukocyte transendothelial migration;Long-term depression;Melanogenesis;Progesterone-mediated oocyte maturation;Tight junction;Toxoplasmosis	G-alpha	6.72629	6.78589	6.81251	6.93211	6.58512	6.44091	5.31035	5.08124	5.18631	5.69609	5.86063	6.14236	6.75798	6.67747	6.63151	6.59313	25.5459	24.7933	NaN
1360	Q9UPR3	Protein SMG5	SMG5	25.5006	25.6159	25.4807	25.7118	25.4825	25.7817	25.9346	26.1999	22.9059	23.6239	23.9311	23.2095	25.7366	25.7453	25.8608	25.8194	+			+	+	+	biological regulation;catabolic process;cellular catabolic process;cellular macromolecule catabolic process;cellular macromolecule metabolic process;cellular metabolic process;cellular nitrogen compound metabolic process;cellular process;establishment of localization;establishment of localization in cell;establishment of RNA localization;gene expression;intracellular transport;macromolecule catab…	binding;enzyme binding;phosphatase binding;protein binding;protein phosphatase 2A binding;protein phosphatase binding	cell part;cytoplasm;cytoplasmic part;cytosol;intracellular membrane-bounded organelle;intracellular organelle;intracellular part;membrane-bounded organelle;nucleus;organelle	mRNA surveillance pathway	EST1;EST1_DNA_bind;PIN_4	6.14903	6.28201	6.31672	6.33718	6.35633	6.42218	6.43705	6.29721	NaN	NaN	NaN	NaN	6.46647	6.20809	6.37203	6.14965	25.5772	25.8497	NaN
1306	Q9NZW5	MAGUK p55 subfamily member 6	MPP6	27.3998	27.2469	27.0813	27.1543	23.5988	22.3443	21.7821	22.7154	22.8251	24.5686	25.4341	26.1835	27.008	27.1384	27.1248	27.2202	+		+	+	+	+	cellular component assembly;cellular component organization;cellular component organization at cellular level;cellular component organization or biogenesis;cellular component organization or biogenesis at cellular level;cellular process;Golgi organization;macromolecular complex assembly;macromolecular complex subunit organization;organelle organization;protein complex assembly;protein complex sub…		cell part;cis-Golgi network;cytoplasmic part;endoplasmic reticulum-Golgi intermediate compartment;extracellular membrane-bounded organelle;extracellular organelle;extracellular region part;extracellular vesicular exosome;Golgi apparatus;Golgi apparatus part;Golgi membrane;Golgi stack;integral to membrane;intracellular membrane-bounded organelle;intracellular organelle;intracellular organelle part…		Guanylate_kin;L27;PDZ;SH3_2	6.87614	6.89759	6.90849	6.96964	5.6102	5.42919	NaN	NaN	4.6937	5.57163	5.78638	5.98809	6.98272	6.88586	6.82708	6.84763	27.2206	NaN	25.3954
156	O75131	Copine-3	CPNE3	29.556	29.8826	30.0316	30.1158	29.5409	29.7817	25.4937	25.2918	26.4181	27.3141	27.9519	28.4171	29.7314	30.085	29.8653	29.8457	+			+	+		anatomical structure development;biosynthetic process;cell communication;cell-cell signaling;cellular biosynthetic process;cellular lipid metabolic process;cellular macromolecule metabolic process;cellular metabolic process;cellular process;cellular protein metabolic process;cellular response to calcium ion;cellular response to chemical stimulus;cellular response to inorganic substance;cellular r…	binding;calcium ion binding;calcium-dependent phospholipid binding;catalytic activity;cation binding;ion binding;kinase activity;lipid binding;metal ion binding;phosphatidylserine binding;phospholipid binding;phosphotransferase activity, alcohol group as acceptor;protein kinase activity;protein serine/threonine kinase activity;transferase activity;transferase activity, transferring phosphorus-con…	axon;cell part;cell projection;cytoplasm;cytoplasmic part;cytosol;dendrite;extracellular membrane-bounded organelle;extracellular organelle;extracellular region part;extracellular vesicular exosome;intracellular membrane-bounded organelle;intracellular organelle;intracellular part;membrane;membrane-bounded organelle;membrane-bounded vesicle;neuron projection;nucleus;organelle;plasma membrane;vesi…		C2;Copine	7.61461	7.87041	7.97452	8.03019	7.8349	7.90478	6.30096	5.97912	6.44618	6.72473	6.77576	7.06618	7.90221	7.82456	7.83101	7.6942	29.8965	27.527	27.5253
96	O14936	Peripheral plasma membrane protein CASK	CASK	23.0377	22.7249	22.1051	22.5758	23.2649	23.7959	22.2091	22.4684	23.2743	24.2947	22.5904	22.3343	25.3303	25.8266	25.2524	25.4416	+	+	+	+			biological adhesion;biological regulation;calcium ion import;calcium ion transmembrane transport;calcium ion transport;cation transport;cell adhesion;cell communication;cell-cell signaling;cellular component organization;cellular component organization at cellular level;cellular component organization or biogenesis;cellular component organization or biogenesis at cellular level;cellular metabolic…	adenyl nucleotide binding;adenyl ribonucleotide binding;ATP binding;binding;catalytic activity;guanylate kinase activity;kinase activity;nucleobase-containing compound kinase activity;nucleotide binding;nucleotide kinase activity;phosphotransferase activity, alcohol group as acceptor;phosphotransferase activity, phosphate group as acceptor;protein kinase activity;protein serine/threonine kinase a…	actin cytoskeleton;adherens junction;anchoring junction;basement membrane;basolateral plasma membrane;cell junction;cell part;cell projection membrane;cell projection part;cell-cell junction;cell-substrate adherens junction;cell-substrate junction;cilium membrane;cilium part;cytoplasm;cytoplasmic part;cytoskeleton;cytosol;extracellular matrix part;extracellular region part;focal adhesion;intracel…	Tight junction	Guanylate_kin;L27;PDZ;Pkinase;SH3_2	NaN	NaN	NaN	NaN	NaN	NaN	NaN	NaN	NaN	NaN	NaN	NaN	6.31578	6.19626	6.08938	6.06919	NaN	NaN	NaN
281	P08183	Multidrug resistance protein 1	ABCB1	28.6198	28.2864	27.9666	28.4261	27.5955	27.0165	22.4086	22.9208	24.0778	25.5398	26.3798	27.3691	27.9143	28.4804	27.9265	28.3732	+		+	+	+		cell cycle process;cell proliferation;cellular lipid metabolic process;cellular metabolic process;cellular process;drug transmembrane transport;drug transport;establishment of localization;G2/M transition of mitotic cell cycle;lipid metabolic process;metabolic process;primary metabolic process;response to chemical stimulus;response to drug;response to stimulus;small molecule metabolic process;ste…	active transmembrane transporter activity;adenyl nucleotide binding;adenyl ribonucleotide binding;ATP binding;ATPase activity;ATPase activity, coupled;ATPase activity, coupled to movement of substances;ATPase activity, coupled to transmembrane movement of substances;binding;catalytic activity;drug transmembrane transporter activity;hydrolase activity;hydrolase activity, acting on acid anhydrides;…	cell junction;cell part;cell surface;cell-cell junction;extracellular membrane-bounded organelle;extracellular organelle;extracellular region part;extracellular vesicular exosome;integral to membrane;integral to plasma membrane;intercellular canaliculus;intrinsic to membrane;intrinsic to plasma membrane;membrane;membrane part;membrane-bounded organelle;membrane-bounded vesicle;organelle;plasma me…	ABC transporters;Bile secretion	ABC_membrane;ABC_tran	6.91585	6.98185	6.92746	7.10469	6.68756	6.47308	NaN	NaN	NaN	5.58219	5.81077	6.15171	6.98938	6.94962	6.82645	6.88257	28.3247	27.306	26.4295
938	Q15599	Na(+)/H(+) exchange regulatory cofactor NHE-RF2	SLC9A3R2	25.8205	25.4122	25.3843	25.45	24.0943	23.4245	22.7811	22.2362	22.9125	23.231	22.6754	23.1211	25.1901	25.3629	25.2649	25.4144	+		+	+	+		biological regulation;cellular component assembly;cellular component organization;cellular component organization or biogenesis;macromolecular complex assembly;macromolecular complex subunit organization;negative regulation of biological process;negative regulation of cell communication;negative regulation of cellular process;negative regulation of phosphatidylinositol 3-kinase cascade;negative r…	beta-catenin binding;binding;enzyme binding;phosphatase binding;protein binding;protein C-terminus binding;receptor binding	adherens junction;anchoring junction;apical plasma membrane;cell junction;cell part;cell-substrate adherens junction;cell-substrate junction;cytoplasm;endomembrane system;extracellular membrane-bounded organelle;extracellular organelle;extracellular region part;extracellular vesicular exosome;focal adhesion;intracellular membrane-bounded organelle;intracellular organelle;intracellular part;membra…	Aldosterone-regulated sodium reabsorption	EBP50_C-term;PDZ	6.60077	6.66284	6.75673	6.79672	5.93431	5.77832	NaN	NaN	4.85383	5.39973	5.55571	5.78439	6.55563	6.38821	6.44772	6.37035	25.5167	NaN	NaN
650	P60033	CD81 antigen	CD81	25.6772	25.2846	25.1545	25.3168	24.5533	24.15	23.1988	23.0943	22.765	23.2274	23.6833	22.2393	25.2388	25.5577	24.8852	25.2779	+		+	+	+		activation of MAPK activity;biological regulation;biosynthetic process;cell proliferation;cellular biosynthetic process;cellular lipid metabolic process;cellular macromolecule metabolic process;cellular metabolic process;cellular process;cellular protein metabolic process;entry into cell of other organism involved in symbiotic interaction;entry into host;entry into host cell;entry into other orga…	antigen binding;binding;MHC class II protein complex binding;MHC protein complex binding	adherens junction;anchoring junction;cell junction;cell part;cell-substrate adherens junction;cell-substrate junction;extracellular membrane-bounded organelle;extracellular organelle;extracellular region part;extracellular vesicular exosome;focal adhesion;immunological synapse;integral to membrane;integral to plasma membrane;intrinsic to membrane;intrinsic to plasma membrane;membrane;membrane par…	B cell receptor signaling pathway;Hepatitis C;Malaria	Tetraspannin	6.91397	6.94039	7.04202	7.02015	6.77031	6.59786	NaN	NaN	5.47109	6.04696	5.96052	6.33858	7.03567	6.91408	6.803	6.76227	25.3583	24.3517	NaN
1225	Q9BY67	Cell adhesion molecule 1	CADM1	27.8073	27.6833	27.8294	27.8901	26.3883	26.0165	23.5117	24.2402	23.7803	25.3631	25.9921	26.7903	27.6722	28.0995	27.4815	27.6859	+		+	+	+		adherens junction organization;anatomical structure development;anatomical structure morphogenesis;apoptosis;biological adhesion;biological regulation;bone development;brain development;calcium-independent cell-cell adhesion;cell adhesion;cell death;cell differentiation;cell growth;cell junction assembly;cell junction organization;cell morphogenesis;cell recognition;cell-cell adhesion;cell-cell j…	binding;identical protein binding;PDZ domain binding;protein binding;protein dimerization activity;protein domain specific binding;protein homodimerization activity;receptor binding	axon;basolateral plasma membrane;cell junction;cell part;cell projection;cell-cell junction;clathrin-coated vesicle;coated vesicle;cytoplasmic membrane-bounded vesicle;cytoplasmic part;cytoplasmic vesicle;dendrite;extracellular membrane-bounded organelle;extracellular organelle;extracellular region part;extracellular vesicular exosome;integral to membrane;intracellular membrane-bounded organelle;…	Cell adhesion molecules (CAMs)	C2-set_2;I-set;V-set	7.25888	7.32985	7.3565	7.43265	6.82217	6.70731	NaN	NaN	5.48313	6.0645	6.16474	6.39222	7.19813	7.29246	7.21434	7.13773	27.8025	26.2024	25.4814
249	P05556	Integrin beta-1	ITGB1	26.0263	25.5824	25.7133	25.577	23.9099	23.449	23.3189	23.0485	21.9168	24.388	23.0165	25.7411	25.9655	26.2894	25.9352	25.8764	+		+	+	+		actin cytoskeleton organization;actin filament-based process;actomyosin structure organization;anatomical structure homeostasis;anatomical structure morphogenesis;associative learning;axon extension;axon guidance;B cell activation;B cell differentiation;behavior;biological adhesion;biological regulation;blood coagulation;blood vessel endothelial cell migration;calcium ion homeostasis;calcium-inde…	actin binding;binding;cation binding;cell adhesion molecule binding;cytoskeletal protein binding;enzyme binding;ion binding;metal ion binding;peptide binding;protease binding;protein binding;protein dimerization activity;protein heterodimerization activity;receptor activity;viral receptor activity	acrosomal vesicle;adherens junction;alpha10-beta1 integrin complex;alpha11-beta1 integrin complex;alpha1-beta1 integrin complex;alpha2-beta1 integrin complex;alpha3-beta1 integrin complex;alpha7-beta1 integrin complex;alpha8-beta1 integrin complex;alpha9-beta1 integrin complex;anchoring junction;basement membrane;cell division site part;cell junction;cell part;cell projection;cell projection memb…	Arrhythmogenic right ventricular cardiomyopathy (ARVC);Axon guidance;Bacterial invasion of epithelial cells;Cell adhesion molecules (CAMs);Dilated cardiomyopathy;ECM-receptor interaction;Focal adhesion;Hypertrophic cardiomyopathy (HCM);Leishmaniasis;Leukocyte transendothelial migration;Pathogenic Escherichia coli infection;Pathways in cancer;Phagosome;Regulation of actin cytoskeleton;Shigellosis;…	EGF_2;Integrin_b_cyt;Integrin_B_tail;Integrin_beta	6.52293	6.46855	6.5579	6.65297	NaN	NaN	NaN	NaN	NaN	5.49947	5.30086	5.84609	6.63103	6.51693	6.48681	6.20213	25.7247	NaN	25.0645
1153	Q96EL2	28S ribosomal protein S24, mitochondrial	MRPS24	22.1367	23.3137	22.5887	23.6049	22.7025	22.8116	21.9787	23.3332	22.1661	23.1419	22.2074	24.3319	25.271	25.3628	25.329	24.8481	+	+	+	+			biosynthetic process;cellular biosynthetic process;cellular component disassembly;cellular component disassembly at cellular level;cellular component organization;cellular component organization at cellular level;cellular component organization or biogenesis;cellular component organization or biogenesis at cellular level;cellular macromolecular complex disassembly;cellular macromolecular complex …	structural constituent of ribosome;structural molecule activity	cell part;cytoplasmic part;intracellular organelle part;intracellular part;large ribosomal subunit;macromolecular complex;membrane;mitochondrial inner membrane;mitochondrial large ribosomal subunit;mitochondrial membrane;mitochondrial part;mitochondrial small ribosomal subunit;organellar large ribosomal subunit;organellar small ribosomal subunit;organelle inner membrane;organelle membrane;organel…			6.49987	6.66057	6.71701	6.71593	6.45459	6.38824	6.50568	6.43903	6.7584	6.75862	6.74529	6.76684	6.94132	6.74716	6.8773	6.55443	NaN	NaN	NaN
489	P33527	Multidrug resistance-associated protein 1	ABCC1	25.6476	25.4195	25.7025	25.7956	22.4551	23.3704	24.1451	22.0002	22.9832	23.0515	23.8894	23.3997	25.445	25.7468	25.42	25.6039	+		+	+	+		arachidonic acid metabolic process;bile acid and bile salt transport;bile acid metabolic process;carboxylic acid metabolic process;carboxylic acid transport;cellular alkene metabolic process;cellular ketone metabolic process;cellular lipid metabolic process;cellular metabolic process;cellular process;cobalamin metabolic process;cofactor metabolic process;establishment of localization;fatty acid m…	active transmembrane transporter activity;adenyl nucleotide binding;adenyl ribonucleotide binding;anion transmembrane transporter activity;ATP binding;ATPase activity;ATPase activity, coupled;ATPase activity, coupled to movement of substances;ATPase activity, coupled to transmembrane movement of substances;binding;catalytic activity;hydrolase activity;hydrolase activity, acting on acid anhydrides…	basolateral plasma membrane;cell part;extracellular membrane-bounded organelle;extracellular organelle;extracellular region part;extracellular vesicular exosome;integral to membrane;integral to plasma membrane;intrinsic to membrane;intrinsic to plasma membrane;membrane;membrane part;membrane-bounded organelle;membrane-bounded vesicle;organelle;plasma membrane;plasma membrane part;vesicle	ABC transporters;Bile secretion;Vitamin digestion and absorption	ABC_membrane;ABC_tran	6.02206	6.00013	6.29497	6.1623	NaN	NaN	NaN	NaN	NaN	NaN	NaN	NaN	6.1378	6.02502	5.8199	5.88576	25.6413	NaN	NaN
1147	Q96CW1	AP-2 complex subunit mu	AP2M1	27.7754	27.4071	27.5919	27.7272	27.2163	26.9055	24.2959	24.85	22.5363	24.7125	25.0766	26.3604	26.7326	27.0442	26.8292	26.9516	+	+		+	+		antigen processing and presentation;antigen processing and presentation of exogenous antigen;antigen processing and presentation of exogenous peptide antigen;antigen processing and presentation of exogenous peptide antigen via MHC class II;antigen processing and presentation of peptide antigen;antigen processing and presentation of peptide antigen via MHC class II;antigen processing and presentat…	binding;lipid binding;lipoprotein particle receptor binding;low-density lipoprotein particle receptor binding;peptide binding;protein binding;receptor binding;signal sequence binding;transporter activity	AP-2 adaptor complex;AP-type membrane coat adaptor complex;cell part;clathrin adaptor complex;clathrin coated vesicle membrane;clathrin-coated endocytic vesicle membrane;coated vesicle membrane;cytoplasmic part;cytoplasmic vesicle membrane;cytoplasmic vesicle part;cytosol;endocytic vesicle membrane;extracellular membrane-bounded organelle;extracellular organelle;extracellular region part;extracel…	Endocrine and other factor-regulated calcium reabsorption;Endocytosis;Huntington's disease	Adap_comp_sub;Clat_adaptor_s	7.0923	7.13824	7.24279	7.30612	7.05073	6.92221	5.86569	6	4.896	5.90854	5.94814	6.25399	6.92339	6.81537	6.86074	6.76807	27.6254	25.8169	25.3832
1206	Q9BQI0	Allograft inflammatory factor 1-like	AIF1L	28.9745	28.7008	28.6418	28.8982	29.0422	28.6931	23.6496	22.3653	23.3206	24.0007	24.8379	25.4021	26.3715	26.844	26.1769	27.0087	+	+		+	+			actin binding;actin filament binding;binding;calcium ion binding;cation binding;cytoskeletal protein binding;ion binding;metal ion binding;protein binding	actin cytoskeleton;adherens junction;anchoring junction;cell junction;cell part;cell projection membrane;cell projection part;cell-substrate adherens junction;cell-substrate junction;cytoplasm;cytoskeleton;extracellular membrane-bounded organelle;extracellular organelle;extracellular region part;extracellular vesicular exosome;focal adhesion;intracellular non-membrane-bounded organelle;intracellu…			7.93928	7.97239	7.99846	8.10089	8.08235	7.98433	NaN	4.76919	4.44683	5.28659	6.20126	6.48397	7.21077	7.18597	7.12356	7.1705	28.8038	28.8676	25.12
1212	Q9BSJ8	Extended synaptotagmin-1	ESYT1	25.4053	25.2928	25.2296	25.519	25.3621	25.5184	23.2076	23.4952	23.2526	22.8265	22.7979	22.4833	24.5492	25.2289	25.2927	25.0526	+			+	+	+	establishment of localization;lipid transport;organic substance transport;transport	binding;cation binding;ion binding;lipid binding;metal ion binding;phospholipid binding	cell part;cytoplasmic part;endoplasmic reticulum part;integral to endoplasmic reticulum membrane;integral to membrane;integral to organelle membrane;intracellular organelle part;intracellular part;intrinsic to endoplasmic reticulum membrane;intrinsic to membrane;intrinsic to organelle membrane;membrane;membrane part;organelle membrane contact site;organelle part;plasma membrane		C2	6.03802	6.17091	6.21264	6.3082	6.15688	6.1411	5.45908	5.31712	NaN	4.29693	4.25763	4.39301	6.03515	6.11618	6.20257	5.98423	25.3617	24.3958	NaN
117	O15439	Multidrug resistance-associated protein 4	ABCC4	26.1918	25.7411	25.7756	26.0566	21.8423	23.8958	21.1542	22.6228	23.8583	23.6924	23.1969	23.7745	25.7244	25.9056	25.7244	25.9139	+		+	+	+		biological regulation;blood coagulation;cell activation;cellular process;coagulation;establishment of localization;establishment of localization in cell;exocytosis;hemostasis;metabolic process;multicellular organismal process;oxidation-reduction process;platelet activation;platelet degranulation;positive regulation of biological process;positive regulation of cell proliferation;positive regulatio…	15-hydroxyprostaglandin dehydrogenase (NAD+) activity;active transmembrane transporter activity;adenyl nucleotide binding;adenyl ribonucleotide binding;ATP binding;ATPase activity;ATPase activity, coupled;ATPase activity, coupled to movement of substances;ATPase activity, coupled to transmembrane movement of substances;binding;catalytic activity;hydrolase activity;hydrolase activity, acting on ac…	basolateral plasma membrane;cell part;cytoplasmic part;cytoplasmic vesicle membrane;cytoplasmic vesicle part;integral to membrane;intracellular organelle part;intracellular part;intrinsic to membrane;membrane;membrane part;organelle membrane;organelle part;plasma membrane;plasma membrane part;platelet dense granule membrane;secretory granule membrane;vesicle membrane	ABC transporters;Bile secretion	ABC_membrane;ABC_tran	6.13328	6.20868	6.24102	6.33335	NaN	NaN	NaN	NaN	4.75725	NaN	4.825	5.08629	6.22735	5.98129	6.04242	6.02645	25.9413	NaN	NaN
593	P50995	Annexin A11	ANXA11	28.8433	28.9139	29.0662	29.1835	28.6811	28.7105	23.7292	23.7929	25.5183	27.0067	27.6253	28.0642	28.8874	29.4718	29.1898	29.3475	+		+	+	+		biological regulation;cell cycle;cell differentiation;cell division;cellular component organization;cellular component organization or biogenesis;cellular developmental process;cellular membrane organization;cellular process;developmental process;endocytosis;establishment of localization;membrane invagination;membrane organization;negative regulation of biological process;negative regulation of c…	antigen binding;binding;calcium ion binding;calcium-dependent phospholipid binding;calcium-dependent protein binding;cation binding;ion binding;lipid binding;metal ion binding;MHC class II protein complex binding;MHC protein complex binding;phosphatidylethanolamine binding;phosphatidylserine binding;phospholipid binding;protein binding	apical plasma membrane;azurophil granule;basolateral plasma membrane;cell part;cytoplasm;cytoplasmic membrane-bounded vesicle;cytoplasmic part;cytoplasmic vesicle;cytoskeletal part;endocytic vesicle;envelope;exocytic vesicle;extracellular membrane-bounded organelle;extracellular organelle;extracellular region part;extracellular space;extracellular vesicular exosome;intracellular membrane-bounded …		Annexin	7.57841	7.74347	7.77319	7.83261	7.64443	7.65809	5.93631	5.80058	6.34457	6.74892	6.85373	6.9527	7.8263	7.67787	7.65584	7.66259	29.0017	26.2284	27.0536
494	P35222	Catenin beta-1	CTNNB1	25.6567	25.3437	25.3276	25.6062	25.2861	25.3382	22.7619	22.4956	22.9778	22.7839	23.5054	22.2238	24.775	25.4094	24.7951	25.046	+	+		+	+		adherens junction assembly;adherens junction organization;anatomical structure development;anatomical structure formation involved in morphogenesis;anatomical structure homeostasis;anatomical structure morphogenesis;androgen receptor signaling pathway;anterior/posterior axis specification;apoptosis;appendage morphogenesis;axis specification;biological adhesion;biological regulation;biosynthetic p…	activating transcription factor binding;alpha-catenin binding;androgen receptor binding;binding;cadherin binding;cell adhesion molecule binding;DNA binding;double-stranded DNA binding;enzyme binding;estrogen receptor binding;hormone receptor binding;ion channel binding;I-SMAD binding;kinase binding;molecular transducer activity;nuclear hormone receptor binding;nucleic acid binding;nucleic acid bi…	adherens junction;anchoring junction;apical part of cell;basolateral plasma membrane;beta-catenin destruction complex;beta-catenin-TCF7L2 complex;catenin complex;catenin-TCF7L2 complex;cell cortex;cell junction;cell part;cell periphery;cell projection;cell projection membrane;cell projection part;cell-cell adherens junction;cell-cell junction;cell-substrate adherens junction;cell-substrate juncti…	Adherens junction;Arrhythmogenic right ventricular cardiomyopathy (ARVC);Bacterial invasion of epithelial cells;Basal cell carcinoma;Colorectal cancer;Endometrial cancer;Focal adhesion;Leukocyte transendothelial migration;Melanogenesis;Pathogenic Escherichia coli infection;Pathways in cancer;Prostate cancer;Thyroid cancer;Tight junction;Wnt signaling pathway	Arm	6.25421	6.21704	6.50998	6.387	6.32905	6.32276	NaN	5.7388	NaN	NaN	NaN	NaN	6.06036	5.97133	5.93518	5.78797	25.4836	25.3121	NaN
368	P17252	Protein kinase C alpha type	PRKCA	27.1664	26.9614	26.9232	27.2745	27.0204	26.5173	22.1766	22.7976	22.7074	23.9199	24.5118	25.6359	26.1041	26.666	26.1503	26.3838	+	+		+	+		activation of adenylate cyclase activity;activation of immune response;activation of phospholipase C activity;anatomical structure formation involved in morphogenesis;angiogenesis;antigen receptor-mediated signaling pathway;apoptosis;B cell activation;B cell receptor signaling pathway;biological adhesion;biological regulation;biosynthetic process;blood coagulation;calcium ion homeostasis;calcium …	adenyl nucleotide binding;adenyl ribonucleotide binding;androgen receptor binding;ATP binding;binding;calcium channel regulator activity;calcium-dependent protein kinase activity;calcium-dependent protein kinase C activity;calcium-dependent protein serine/threonine kinase activity;catalytic activity;cation binding;channel regulator activity;chromatin binding;enzyme binding;histone binding;histone…	apical part of cell;cell body;cell part;cell projection;cilium;cytoplasm;cytoplasmic part;cytosol;dendrite;endoplasmic reticulum;extracellular membrane-bounded organelle;extracellular organelle;extracellular region part;extracellular vesicular exosome;intracellular membrane-bounded organelle;intracellular organelle;intracellular organelle part;intracellular part;membrane;membrane-bounded organell…	African trypanosomiasis;Aldosterone-regulated sodium reabsorption;Amoebiasis;Calcium signaling pathway;Endocrine and other factor-regulated calcium reabsorption;ErbB signaling pathway;Fc gamma R-mediated phagocytosis;Focal adhesion;Gap junction;Gastric acid secretion;Glioma;Leukocyte transendothelial migration;Long-term depression;Long-term potentiation;MAPK signaling pathway;MAPK signaling pathw…	C1_1;C2;Pkinase;Pkinase_C	6.81301	6.89032	6.95025	7.02922	6.8784	6.72391	5.2174	5.18392	5.18568	5.70953	5.80661	6.03969	6.71283	6.68531	6.66653	6.57215	27.0814	24.628	24.1937
1046	Q86X29	Lipolysis-stimulated lipoprotein receptor	LSR	26.9785	26.4959	26.7188	26.8387	26.8709	26.7473	22.7118	22.8066	22.6787	24.1556	24.7223	25.7853	26.3263	26.5292	26.3022	26.5628	+			+	+		anatomical structure development;biological regulation;developmental process;liver development;organ development;regulation of biological process;regulation of lipid metabolic process;regulation of metabolic process;regulation of primary metabolic process		cell part;chylomicron;extracellular membrane-bounded organelle;extracellular organelle;extracellular region part;extracellular vesicular exosome;integral to membrane;intrinsic to membrane;low-density lipoprotein particle;macromolecular complex;membrane;membrane part;membrane-bounded organelle;membrane-bounded vesicle;organelle;plasma lipoprotein particle;plasma membrane;protein-lipid complex;trig…		LSR	6.88225	6.86258	6.98532	7.0387	7.02065	6.84634	NaN	4.69622	NaN	5.55507	5.62861	6.10023	6.76212	6.63238	6.58875	6.51512	26.758	26.8091	24.8877
148	O60716	Catenin delta-1	CTNND1	26.9798	26.8962	26.2588	26.3413	26.203	25.9357	23.3206	23.5457	23.0941	24.0262	24.5834	25.3117	26.3815	26.5096	26.0736	26.4032	+			+	+		adherens junction organization;anatomical structure development;biological adhesion;biological regulation;biosynthetic process;brain development;cell adhesion;cell junction assembly;cell junction organization;cell surface receptor linked signaling pathway;cell-cell adhesion;cell-cell junction organization;cellular biosynthetic process;cellular component assembly;cellular component assembly at cel…	binding;cadherin binding;cell adhesion molecule binding;protein binding;receptor binding	adherens junction;anchoring junction;cell junction;cell part;cell projection;cell projection part;cell-cell adherens junction;cell-cell junction;cytoplasm;cytoplasmic part;cytosol;dendritic spine;extracellular membrane-bounded organelle;extracellular organelle;extracellular region part;extracellular vesicular exosome;growth cone;intracellular membrane-bounded organelle;intracellular organelle;int…	Adherens junction;Leukocyte transendothelial migration	Arm	6.50615	6.63121	6.57276	6.70375	6.41863	6.18676	5.35228	5.20747	5.02608	5.45272	5.54827	5.77342	6.64949	6.49757	6.44731	6.39328	26.619	24.7513	24.2538
825	Q08722	Leukocyte surface antigen CD47	CD47	27.4586	27.1095	27.0855	27.3748	26.8552	26.841	22.0323	20.8883	23.2922	24.5755	25.3135	26.4374	26.7015	27.3122	26.9059	26.9618	+			+	+		biological adhesion;biological regulation;blood coagulation;cell adhesion;cell migration;cell motility;cell surface receptor linked signaling pathway;cellular component movement;cellular component organization;cellular component organization at cellular level;cellular component organization or biogenesis;cellular component organization or biogenesis at cellular level;cellular process;cellular res…	molecular transducer activity;receptor activity;signal transducer activity;signaling receptor activity;thrombospondin receptor activity	cell part;extracellular membrane-bounded organelle;extracellular organelle;extracellular region part;extracellular vesicular exosome;integral to membrane;integral to plasma membrane;intrinsic to membrane;intrinsic to plasma membrane;membrane;membrane part;membrane-bounded organelle;membrane-bounded vesicle;organelle;plasma membrane;plasma membrane part;vesicle	ECM-receptor interaction	CD47;V-set_CD47	7.40107	7.43908	7.4812	7.58297	7.25174	7.18498	5.28899	4.90049	5.92721	6.40953	6.54952	6.83699	7.42277	7.37961	7.35365	7.22399	27.2571	26.8481	24.9047
98	O14974	Protein phosphatase 1 regulatory subunit 12A	PPP1R12A	27.2761	27.23	26.792	26.9699	26.8392	26.5482	23.3919	23.9062	24.073	25.1099	25.0472	25.8535	26.9581	27.2958	26.9448	27.0851	+		+	+	+		biological regulation;cell cycle;cell cycle phase;cell cycle process;cellular component organization;cellular component organization at cellular level;cellular component organization or biogenesis;cellular component organization or biogenesis at cellular level;cellular macromolecule metabolic process;cellular metabolic process;cellular process;cellular protein metabolic process;cellular response …	14-3-3 protein binding;binding;enzyme binding;enzyme inhibitor activity;enzyme regulator activity;kinase binding;molecular transducer activity;phosphatase regulator activity;protein binding;protein kinase binding;signal transducer activity	actin cytoskeleton;adherens junction;anchoring junction;cell junction;cell part;cell-substrate adherens junction;cell-substrate junction;centrosome;chromosomal part;contractile fiber;cytoplasm;cytoplasmic part;cytoskeletal part;cytoskeleton;cytosol;focal adhesion;intracellular non-membrane-bounded organelle;intracellular organelle;intracellular organelle part;intracellular part;kinetochore;macrom…	Focal adhesion;Long-term potentiation;Regulation of actin cytoskeleton;Vascular smooth muscle contraction	Ank	6.69174	6.79612	6.72967	6.80273	6.62429	6.50799	5.42682	5.33893	5.27779	5.68632	5.56035	5.79228	6.80705	6.72374	6.60808	6.59258	27.067	25.1714	25.0209
180	O75955	Flotillin-1	FLOT1	28.5278	28.9078	28.9302	29.0872	29.2529	29.1425	22.2192	23.5063	24.6128	25.9892	26.9537	27.4845	28.0383	28.7133	27.8598	28.584	+	+		+	+		anatomical structure morphogenesis;axonogenesis;biological regulation;cell part morphogenesis;cell projection morphogenesis;cell projection organization;cellular component assembly;cellular component assembly at cellular level;cellular component disassembly;cellular component disassembly at cellular level;cellular component morphogenesis;cellular component organization;cellular component organiza…	binding;enzyme binding;protease binding;protein binding	adherens junction;anchoring junction;caveola;cell junction;cell part;cell-substrate adherens junction;cell-substrate junction;centriolar satellite;cytoplasmic membrane-bounded vesicle;cytoplasmic part;cytoplasmic vesicle;cytoskeletal part;endosome;extracellular membrane-bounded organelle;extracellular organelle;extracellular region part;extracellular vesicular exosome;flotillin complex;focal adhe…	Insulin signaling pathway	Band_7	7.30014	7.4748	7.60488	7.66168	7.62218	7.63383	5.53985	5.57082	5.88768	6.46383	6.48916	6.80567	7.42431	7.39178	7.25592	7.22339	28.8633	26.0302	26.2601
617	P53985	Monocarboxylate transporter 1	SLC16A1	29.4874	29.0127	28.9999	29.0705	28.8001	28.5389	22.7056	23.5544	25.3952	26.4948	27.098	27.6067	28.5974	28.9304	28.4275	28.7868	+	+		+	+		anion transport;behavioral response to nutrient;biological regulation;blood coagulation;carbohydrate homeostasis;carboxylic acid metabolic process;carboxylic acid transport;cell migration;cell motility;cellular component movement;cellular component organization;cellular component organization at cellular level;cellular component organization or biogenesis;cellular component organization or biogen…	active transmembrane transporter activity;carboxylic acid transmembrane transporter activity;lactate transmembrane transporter activity;mevalonate transmembrane transporter activity;monocarboxylic acid transmembrane transporter activity;organic acid transmembrane transporter activity;secondary active monocarboxylate transmembrane transporter activity;secondary active transmembrane transporter act…	cell part;centrosome;cytoplasmic part;cytoskeletal part;extracellular membrane-bounded organelle;extracellular organelle;extracellular region part;extracellular vesicular exosome;integral to membrane;integral to plasma membrane;intracellular membrane-bounded organelle;intracellular non-membrane-bounded organelle;intracellular organelle;intracellular organelle part;intracellular part;intrinsic to …		MFS_1	7.844	7.86482	7.9088	7.98406	7.8733	7.76597	5.94989	6.13312	6.16587	6.52085	6.64765	6.85282	7.81918	7.70102	7.66124	7.64741	29.1426	25.8998	26.6487
65	O00161	Synaptosomal-associated protein 23	SNAP23	28.8696	28.6192	28.6202	28.5776	28.2545	28.0671	22.1081	23.7258	24.0743	25.8201	27.4408	27.8997	27.8826	28.7475	28.2626	28.4873	+			+	+		amine transport;biological regulation;cellular component assembly;cellular component assembly at cellular level;cellular component organization;cellular component organization at cellular level;cellular component organization or biogenesis;cellular component organization or biogenesis at cellular level;cellular macromolecular complex assembly;cellular macromolecular complex subunit organization;c…	binding;protein binding;SNAP receptor activity;SNARE binding;syntaxin binding	adherens junction;anchoring junction;azurophil granule;cell junction;cell part;cell projection;cell-substrate adherens junction;cell-substrate junction;cytoplasm;cytoplasmic membrane-bounded vesicle;cytoplasmic part;cytoplasmic vesicle;extracellular membrane-bounded organelle;extracellular organelle;extracellular region part;extracellular vesicular exosome;focal adhesion;intracellular membrane-bo…	SNARE interactions in vesicular transport	SNAP-25;SNARE	7.71537	7.78482	7.8457	7.85138	7.72089	7.65506	5.65356	5.25554	6.05339	6.71144	7.1066	7.28697	7.66394	7.70036	7.61277	7.58259	28.6716	26.1432	26.3087
1048	Q86Y82	Syntaxin-12	STX12	26.6267	26.2939	26.0328	26.263	24.4992	24.0885	23.3992	22.8255	21.9774	23.1602	23.7692	24.6567	24.4521	25.906	25.4585	25.7836	+	+	+	+	+		biological regulation;cellular component organization;cellular component organization at cellular level;cellular component organization or biogenesis;cellular component organization or biogenesis at cellular level;cellular membrane fusion;cellular membrane organization;cellular process;cholesterol efflux;cholesterol transport;establishment of localization;establishment of localization in cell;est…	binding;protein binding;SNAP receptor activity;SNARE binding	cell part;cytoplasmic membrane-bounded vesicle;cytoplasmic part;cytoplasmic vesicle;endocytic vesicle;endomembrane system;endosomal part;endosome membrane;extracellular membrane-bounded organelle;extracellular organelle;extracellular region part;extracellular vesicular exosome;Golgi apparatus part;Golgi membrane;integral to membrane;intracellular membrane-bounded organelle;intracellular organelle…	Phagosome	SNARE	7.01678	7.07365	7.02383	7.10302	6.53846	6.32185	NaN	NaN	5.46648	6.04029	6.12107	6.41449	6.67223	6.73661	6.68328	6.65796	26.3041	24.2939	23.3909
195	O95425	Supervillin	SVIL	26.8515	26.5395	27.6166	26.7623	28.3259	27.1983	27.1318	28.8337	23.434	23.3753	23.7862	23.7013	25.7374	25.8271	25.8667	24.8797	+	+	+	+	+	+	anatomical structure development;biological regulation;cellular component organization;cellular component organization at cellular level;cellular component organization or biogenesis;cellular component organization or biogenesis at cellular level;cellular process;cytoskeleton organization;developmental process;muscle tissue development;organelle organization;positive regulation of biological proc…	actin binding;actin filament binding;binding;cytoskeletal protein binding;protein binding	actin cytoskeleton;adherens junction;anchoring junction;cell division site part;cell junction;cell part;cell projection;cell-substrate adherens junction;cell-substrate junction;cleavage furrow;contractile fiber part;costamere;cytoplasm;cytoplasmic part;cytoskeletal part;cytoskeleton;focal adhesion;intracellular membrane-bounded organelle;intracellular non-membrane-bounded organelle;intracellular …		Gelsolin;VHP	5.92278	6.37122	6.66583	6.5079	6.40456	6.69291	6.31735	6.57701	4.82401	4.85928	4.92988	4.9663	5.42917	5.28151	5.32187	5.08913	26.9425	27.8724	23.5742
643	P56537	Eukaryotic translation initiation factor 6	EIF6	25.4267	25.3571	25.4037	25.4739	25.3429	25.3622	25.1946	25.32	22.4232	23.7325	22.7638	22.7455	25.0073	24.9708	24.9149	24.7822	+	+		+	+	+	cellular component assembly;cellular component assembly at cellular level;cellular component biogenesis;cellular component biogenesis at cellular level;cellular component organization;cellular component organization at cellular level;cellular component organization or biogenesis;cellular component organization or biogenesis at cellular level;cellular localization;cellular macromolecular complex a…	binding;nucleic acid binding;ribonucleoprotein binding;ribosomal large subunit binding;ribosome binding;RNA binding;translation factor activity, nucleic acid binding;translation initiation factor activity	cell part;cytoplasm;cytoskeletal part;extracellular membrane-bounded organelle;extracellular organelle;extracellular region part;extracellular vesicular exosome;intermediate filament;intracellular membrane-bounded organelle;intracellular non-membrane-bounded organelle;intracellular organelle;intracellular organelle part;intracellular part;lamin filament;macromolecular complex;membrane-bounded org…	Ribosome biogenesis in eukaryotes	eIF-6	6.84618	6.95639	7.02719	7.06115	7.02375	6.96909	6.93565	6.5385	6.19571	6.23017	6.14079	6.18276	6.8257	6.58321	6.66073	6.49157	25.4153	25.3049	NaN
624	P54709	Sodium/potassium-transporting ATPase subunit beta-3	ATP1B3	29.514	29.424	29.3837	29.6692	29.4821	29.3303	22.9913	23.9653	24.5945	26.9351	27.9229	28.2924	28.7491	29.2394	28.8305	28.889	+	+		+	+		biological regulation;blood coagulation;cation homeostasis;cation transport;cell migration;cell motility;cellular cation homeostasis;cellular chemical homeostasis;cellular component movement;cellular component organization;cellular component organization or biogenesis;cellular homeostasis;cellular ion homeostasis;cellular localization;cellular macromolecule localization;cellular membrane organiza…	active transmembrane transporter activity;ATPase activator activity;ATPase activity;ATPase activity, coupled;ATPase activity, coupled to movement of substances;ATPase activity, coupled to transmembrane movement of ions;ATPase activity, coupled to transmembrane movement of ions, phosphorylative mechanism;ATPase activity, coupled to transmembrane movement of substances;ATPase binding;ATPase regulat…	caveola;cell part;cytoplasmic membrane-bounded vesicle;cytoplasmic part;cytoplasmic vesicle;extracellular membrane-bounded organelle;extracellular organelle;extracellular region part;extracellular vesicular exosome;intracellular membrane-bounded organelle;intracellular organelle;intracellular part;macromolecular complex;melanosome;membrane;membrane part;membrane raft;membrane-bounded organelle;me…	Aldosterone-regulated sodium reabsorption;Bile secretion;Carbohydrate digestion and absorption;Cardiac muscle contraction;Endocrine and other factor-regulated calcium reabsorption;Gastric acid secretion;Mineral absorption;Pancreatic secretion;Protein digestion and absorption;Proximal tubule bicarbonate reclamation;Salivary secretion	Na_K-ATPase	7.89726	8.02837	8.06681	8.17696	8.10917	8.05296	6.0327	6.03723	6.24324	6.99553	7.23027	7.42493	7.90462	7.86839	7.77626	7.65617	29.4977	26.4422	26.9362
634	P55084	Trifunctional enzyme subunit beta, mitochondrial	HADHB	25.2939	25.3141	25.4018	25.3356	25.0459	25.1415	25.7194	25.7339	22.2389	23.839	23.1263	23.0217	24.7939	25.1678	25.4079	24.7548	+			+	+	+	biosynthetic process;carboxylic acid catabolic process;carboxylic acid metabolic process;cardiolipin acyl-chain remodeling;cardiolipin metabolic process;catabolic process;cellular biosynthetic process;cellular catabolic process;cellular ketone metabolic process;cellular lipid catabolic process;cellular lipid metabolic process;cellular metabolic process;cellular process;fatty acid beta-oxidation;f…	3-hydroxyacyl-CoA dehydrogenase activity;acetyl-CoA C-acyltransferase activity;binding;C-acyltransferase activity;carbon-oxygen lyase activity;carboxylic acid binding;catalytic activity;coenzyme binding;cofactor binding;enoyl-CoA hydratase activity;fatty acid binding;fatty-acyl-CoA binding;hydro-lyase activity;lipid binding;long-chain-3-hydroxyacyl-CoA dehydrogenase activity;long-chain-enoyl-CoA …	cell part;cytoplasmic part;endoplasmic reticulum;envelope;extracellular membrane-bounded organelle;extracellular organelle;extracellular region part;extracellular vesicular exosome;fatty acid beta-oxidation multienzyme complex;intracellular membrane-bounded organelle;intracellular non-membrane-bounded organelle;intracellular organelle;intracellular organelle part;intracellular part;macromolecular…	Benzoate degradation;Fatty acid elongation in mitochondria;Fatty acid metabolism;Valine, leucine and isoleucine degradation	Thiolase_C;Thiolase_N	6.42826	6.49087	6.42169	6.5807	6.36536	6.4933	6.65515	6.56263	NaN	NaN	NaN	NaN	6.05431	5.96332	6.06896	5.77607	25.3364	25.4102	NaN
890	Q14160	Protein scribble homolog	SCRIB	25.2441	25.0118	24.9293	25.0264	24.7117	25.4531	24.0622	23.0705	22.775	23.5025	22.5681	22.459	24.8528	25.0134	24.3888	24.8942	+			+	+	+	anatomical structure development;anatomical structure formation involved in morphogenesis;anatomical structure morphogenesis;apoptosis;apoptosis involved in morphogenesis;astrocyte cell migration;asymmetric protein localization;auditory receptor cell stereocilium organization;biological adhesion;biological regulation;cell adhesion;cell death;cell migration;cell motility;cell projection organizati…		adherens junction;anchoring junction;basolateral plasma membrane;cell junction;cell part;cell projection;cell-cell adherens junction;cell-cell junction;cytoplasm;cytoplasmic part;extracellular membrane-bounded organelle;extracellular organelle;extracellular region part;extracellular vesicular exosome;intracellular organelle part;intracellular part;lamellipodium;macromolecular complex;membrane;mem…		LRR_1;LRR_4;LRR_8;PDZ	5.89625	5.94407	5.96366	6.05839	5.71459	5.67984	4.79471	4.73337	NaN	NaN	NaN	NaN	5.90404	5.80011	5.81476	5.71451	25.0529	25.0824	NaN
888	Q14126	Desmoglein-2	DSG2	27.4979	27.1121	27.1167	27.317	27.0664	26.7192	23.0116	22.4845	23.7682	25.2833	26.2064	26.7733	27.384	27.6439	27.3023	27.4944	+		+	+	+		anatomical structure development;apoptosis;biological adhesion;cardiac Purkinje fiber development;cell adhesion;cell death;cell-cell adhesion;cellular component disassembly;cellular component disassembly at cellular level;cellular component disassembly involved in apoptosis;cellular component organization;cellular component organization at cellular level;cellular component organization or biogene…	binding;calcium ion binding;cation binding;cell adhesion molecule binding;ion binding;metal ion binding;protein binding	anchoring junction;apical plasma membrane;cell junction;cell part;cell surface;cell-cell contact zone;cell-cell junction;desmosome;extracellular membrane-bounded organelle;extracellular organelle;extracellular region part;extracellular vesicular exosome;integral to membrane;intercalated disc;intrinsic to membrane;lateral plasma membrane;membrane;membrane part;membrane-bounded organelle;membrane-b…	Arrhythmogenic right ventricular cardiomyopathy (ARVC)	Cadherin;Cadherin_C	6.74736	6.7752	6.83217	6.90303	6.71298	6.61733	NaN	NaN	5.2257	5.93559	6.03977	6.26745	6.95912	6.82086	6.77748	6.70868	27.2609	26.8928	25.5078
714	P62834	Ras-related protein Rap-1A	RAP1A	27.2823	26.7854	26.8142	26.9466	26.5201	26.3428	23.464	23.8771	22.3894	24.6571	24.7805	26.1665	26.1737	26.6691	26.5636	26.3795	+	+		+	+		activation of MAPKK activity;activation of protein kinase activity;anatomical structure development;biological regulation;blood coagulation;cell activation;cell development;cell proliferation;cell surface receptor linked signaling pathway;cellular developmental process;cellular macromolecule metabolic process;cellular metabolic process;cellular process;cellular protein metabolic process;cellular …	binding;catalytic activity;cytoskeletal protein binding;enzyme regulator activity;GDP binding;GTP binding;GTPase activity;GTPase regulator activity;guanyl nucleotide binding;guanyl ribonucleotide binding;guanyl-nucleotide exchange factor activity;hydrolase activity;hydrolase activity, acting on acid anhydrides;hydrolase activity, acting on acid anhydrides, in phosphorus-containing anhydrides;myos…	cell junction;cell part;cell projection;cell-cell junction;clathrin-coated vesicle;coated vesicle;cytoplasm;cytoplasmic membrane-bounded vesicle;cytoplasmic part;cytoplasmic vesicle;cytoplasmic vesicle membrane;cytoplasmic vesicle part;cytosol;early endosome;endosome;extracellular membrane-bounded organelle;extracellular organelle;extracellular region part;extracellular vesicular exosome;guanyl-n…	Chemokine signaling pathway;Focal adhesion;Leukocyte transendothelial migration;Long-term potentiation;MAPK signaling pathway;Neurotrophin signaling pathway;Pancreatic secretion;Renal cell carcinoma	Ras	7.36046	7.33668	7.42382	7.49371	7.02621	7.21269	6.06089	5.29894	5.92114	6.39113	6.27738	6.72428	7.2777	7.2008	7.23694	7.10027	26.9571	25.4423	25.2014
92	O14828	Secretory carrier-associated membrane protein 3	SCAMP3	25.6177	24.8583	25.2366	25.5163	23.2285	22.3948	23.1676	22.9128	23.3633	22.438	22.5816	22.5114	24.4504	24.9221	24.4972	24.7998	+	+	+	+	+		cellular process;establishment of localization;establishment of localization in cell;establishment of protein localization;Golgi vesicle transport;intracellular transport;post-Golgi vesicle-mediated transport;protein transport;response to chemical stimulus;response to external stimulus;response to extracellular stimulus;response to nutrient;response to nutrient levels;response to retinoic acid;re…	binding;enzyme binding;protein binding;ubiquitin protein ligase binding	cell part;cytoplasmic part;extracellular membrane-bounded organelle;extracellular organelle;extracellular region part;extracellular vesicular exosome;Golgi apparatus part;Golgi membrane;integral to membrane;intracellular organelle part;intracellular part;intrinsic to membrane;membrane;membrane part;membrane-bounded organelle;membrane-bounded vesicle;organelle;organelle membrane;organelle part;ves…		SCAMP	6.81812	6.71941	6.88872	6.98358	NaN	NaN	NaN	NaN	NaN	NaN	NaN	NaN	6.7112	6.63182	6.58638	6.53955	25.3072	NaN	NaN
1178	Q96SB3	Neurabin-2	PPP1R9B	26.4978	26.3899	26.4066	26.5828	26.0514	26.1788	23.5844	24.2005	24.3448	25.1274	26.1694	26.474	26.998	27.7494	27.6186	27.381	+	+	+	+	+		anatomical structure development;biological regulation;cell cycle arrest;cell cycle process;cell differentiation;cell migration;cell motility;cell projection assembly;cell projection organization;cellular component assembly;cellular component assembly at cellular level;cellular component movement;cellular component organization;cellular component organization at cellular level;cellular component …	binding;enzyme binding;enzyme inhibitor activity;enzyme regulator activity;phosphatase binding;phosphatase inhibitor activity;phosphatase regulator activity;protein binding;protein phosphatase 1 binding;protein phosphatase binding;protein phosphatase inhibitor activity;protein phosphatase regulator activity	adherens junction;anchoring junction;cell junction;cell part;cell projection;cell projection membrane;cell projection part;cytoplasm;cytoplasmic part;cytoskeleton;dendritic spine;filopodium;intracellular non-membrane-bounded organelle;intracellular organelle;intracellular organelle part;intracellular part;lamellipodium;leading edge membrane;macromolecular complex;membrane;membrane part;neuron pro…		PDZ	6.57862	6.70707	6.7214	6.79477	6.58661	6.59716	5.72805	5.69711	5.80498	6.18769	6.31681	6.54757	7.00711	6.9758	7.07624	6.8376	26.4693	25.0038	25.5289
300	P09497	Clathrin light chain B	CLTB	26.5065	26.0593	25.9075	26.253	26.47	26.1523	25.4173	24.1892	23.3519	23.2051	23.88	22.8153	25.3924	25.2619	25.2019	24.9735	+	+		+	+	+	cellular component organization;cellular component organization or biogenesis;cellular membrane organization;cellular process;clathrin-mediated endocytosis;endocytosis;establishment of localization;establishment of localization in cell;establishment of protein localization;intracellular protein transport;intracellular transport;membrane invagination;membrane organization;protein transport;recepto…	binding;clathrin binding;clathrin heavy chain binding;peptide binding;protein binding;structural molecule activity	cell part;cell projection membrane;cell projection part;cilium membrane;cilium part;clathrin coat;clathrin coat of coated pit;clathrin coat of trans-Golgi network vesicle;clathrin vesicle coat;cytoplasm;cytoplasmic part;cytoplasmic vesicle part;Golgi apparatus part;intracellular membrane-bounded organelle;intracellular organelle;intracellular organelle part;intracellular part;macromolecular compl…	Bacterial invasion of epithelial cells;Endocrine and other factor-regulated calcium reabsorption;Endocytosis;Huntington's disease;Lysosome	Clathrin_lg_ch	7.19487	7.19114	7.19673	7.31477	7.2919	7.1499	6.99281	6.66079	5.59576	5.80333	5.6191	5.91173	6.76238	6.58916	6.39986	6.43345	26.1816	25.5572	NaN
237	P04899	Guanine nucleotide-binding protein G(i) subunit alpha-2	GNAI2	29.7045	29.3547	29.4653	29.6787	29.1415	28.893	24.7823	24.8804	25.4065	27.114	27.9115	28.5135	28.9833	29.4543	28.9518	29.1069	+	+		+	+		activation of MAPKK activity;activation of protein kinase activity;adenosine receptor signaling pathway;biological regulation;blood coagulation;cAMP-mediated signaling;cell activation;cell communication;cell cycle;cell division;cell proliferation;cell surface receptor linked signaling pathway;cell-cell signaling;cellular macromolecule metabolic process;cellular metabolic process;cellular process;…	binding;catalytic activity;cation binding;G-protein beta/gamma-subunit complex binding;G-protein-coupled receptor binding;GTP binding;GTPase activity;guanyl nucleotide binding;guanyl ribonucleotide binding;hydrolase activity;hydrolase activity, acting on acid anhydrides;hydrolase activity, acting on acid anhydrides, in phosphorus-containing anhydrides;ion binding;metal ion binding;molecular trans…	cell part;centrosome;cytoplasm;cytoplasmic part;cytoskeletal part;cytosol;extracellular membrane-bounded organelle;extracellular organelle;extracellular region part;extracellular vesicular exosome;extrinsic to internal side of plasma membrane;extrinsic to membrane;extrinsic to plasma membrane;heterotrimeric G-protein complex;intracellular non-membrane-bounded organelle;intracellular organelle;int…	Axon guidance;Chagas disease (American trypanosomiasis);Chemokine signaling pathway;Gap junction;Gastric acid secretion;Leukocyte transendothelial migration;Long-term depression;Melanogenesis;Progesterone-mediated oocyte maturation;Tight junction;Toxoplasmosis	G-alpha	7.83434	7.8754	7.94911	8.02379	7.83114	7.76302	6.45266	6.27974	6.46355	6.94594	7.11388	7.33728	7.86287	7.74183	7.72705	7.63657	29.5508	26.9243	27.2364
1055	Q8IW41	MAP kinase-activated protein kinase 5	MAPKAPK5	23.5409	23.2086	22.2284	22.4835	23.3805	23.8266	23.3057	22.4162	22.2085	21.9557	21.8835	22.9197	24.0938	24.0312	24.1646	24.2139	+	+	+	+			activation of MAPK activity;aging;biological regulation;cell aging;cell surface receptor linked signaling pathway;cellular macromolecule metabolic process;cellular metabolic process;cellular process;cellular protein metabolic process;cellular response to stimulus;cellular response to stress;cellular senescence;developmental process;intracellular protein kinase cascade;intracellular signal transdu…	adenyl nucleotide binding;adenyl ribonucleotide binding;ATP binding;binding;calcium-dependent protein kinase activity;calcium-dependent protein serine/threonine kinase activity;calmodulin binding;calmodulin-dependent protein kinase activity;catalytic activity;enzyme binding;kinase activity;kinase binding;MAP kinase kinase activity;mitogen-activated protein kinase binding;molecular transducer acti…	cell part;cytoplasm;intracellular organelle part;intracellular part;nuclear part;nucleoplasm;organelle part	MAPK signaling pathway	Pkinase	5.71096	5.8749	5.80606	5.82806	NaN	NaN	NaN	NaN	5.65549	5.84427	5.8101	5.79142	6.26361	6.00108	6.16838	6.01653	NaN	NaN	NaN
277	P07948	Tyrosine-protein kinase Lyn	LYN	25.0771	24.8583	24.9622	25.1141	25.0344	25.0417	23.531	23.2569	22.4375	23.0301	22.7811	22.724	24.9849	24.618	24.4879	24.3892	+	+		+	+	+	activation of immune response;activation of innate immune response;amine transport;anatomical structure development;antigen receptor-mediated signaling pathway;axon guidance;B cell homeostasis;B cell receptor signaling pathway;biological adhesion;biological regulation;blood coagulation;cell activation;cell adhesion;cell communication;cell development;cell differentiation;cell migration;cell motil…	adenyl nucleotide binding;adenyl ribonucleotide binding;ATP binding;binding;catalytic activity;enzyme binding;glycolipid binding;glycosphingolipid binding;ion channel binding;kinase activity;lipid binding;molecular transducer activity;non-membrane spanning protein tyrosine kinase activity;nucleotide binding;phosphotransferase activity, alcohol group as acceptor;protein binding;protein kinase acti…	adherens junction;alpha2-beta1 integrin complex;anchoring junction;caveola;cell junction;cell part;cell projection;cell-substrate adherens junction;cell-substrate junction;cytoplasm;cytoplasmic membrane-bounded vesicle;cytoplasmic part;cytoplasmic vesicle;cytoskeletal part;cytoskeleton;cytosol;extracellular membrane-bounded organelle;extracellular organelle;extracellular region part;extracellular…	B cell receptor signaling pathway;Chemokine signaling pathway;Epithelial cell signaling in Helicobacter pylori infection;Fc epsilon RI signaling pathway;Fc gamma R-mediated phagocytosis;Long-term depression	Pkinase_Tyr;SH2;SH3_1	6.40056	6.4375	6.51132	6.62429	6.20981	6.17354	NaN	NaN	4.73295	5.23734	5.29576	5.46746	6.19723	5.91097	5.96661	5.83291	25.0029	25.0381	NaN
898	Q14254	Flotillin-2	FLOT2	29.1572	29.1133	28.9356	29.1533	29.2495	29.2484	23.9787	23.7516	25.0484	26.2952	27.3687	27.9118	28.25	28.7184	28.3903	28.6877	+	+		+	+		anatomical structure development;biological adhesion;biological regulation;cell adhesion;cellular component assembly;cellular component assembly at cellular level;cellular component organization;cellular component organization at cellular level;cellular component organization or biogenesis;cellular component organization or biogenesis at cellular level;cellular membrane organization;cellular proc…		acrosomal membrane;adherens junction;anchoring junction;caveola;cell junction;cell part;cell-substrate adherens junction;cell-substrate junction;cytoplasmic membrane-bounded vesicle;cytoplasmic part;cytoplasmic vesicle;cytoplasmic vesicle membrane;cytoplasmic vesicle part;endocytic vesicle;endosome;extracellular membrane-bounded organelle;extracellular organelle;extracellular region part;extracel…	Insulin signaling pathway	Band_7	7.45867	7.60631	7.61104	7.67219	7.7203	7.71744	5.93674	5.8013	6.06487	6.44553	6.60272	6.85848	7.43489	7.31637	7.33076	7.28468	29.0898	26.5571	26.656
319	P11166	Solute carrier family 2, facilitated glucose transporter member 1	SLC2A1	27.9014	28.1786	28.2503	28.4985	28.4604	28.4069	22.4942	22.822	23.8933	25.16	26.1156	26.6959	26.9554	27.7434	27.3228	27.2345	+	+		+	+		biological regulation;biosynthetic process;carbohydrate biosynthetic process;carbohydrate metabolic process;carbohydrate transmembrane transport;carbohydrate transport;carboxylic acid metabolic process;cation transport;cell communication;cellular biosynthetic process;cellular carbohydrate biosynthetic process;cellular carbohydrate metabolic process;cellular component assembly;cellular component o…	active transmembrane transporter activity;binding;carbohydrate transmembrane transporter activity;cation transmembrane transporter activity;cation:sugar symporter activity;dehydroascorbic acid transporter activity;D-glucose transmembrane transporter activity;glucose transmembrane transporter activity;hexose transmembrane transporter activity;identical protein binding;ion transmembrane transporter…	basolateral plasma membrane;blood microparticle;caveola;cell cortex part;cell junction;cell part;cell-cell junction;cortical actin cytoskeleton;cortical cytoskeleton;cytoplasmic membrane-bounded vesicle;cytoplasmic part;cytoplasmic vesicle;cytoskeletal part;cytoskeleton;cytosol;extracellular membrane-bounded organelle;extracellular organelle;extracellular region part;extracellular vesicular exoso…	Adipocytokine signaling pathway;Bile secretion;Pathways in cancer;Renal cell carcinoma	Sugar_tr	7.48921	7.62926	7.65959	7.76445	7.75828	7.6673	5.42024	5.51868	5.55994	6.46808	6.64909	6.86951	7.39625	7.38759	7.26661	7.12271	28.2072	25.5459	25.9905
390	P20020	Plasma membrane calcium-transporting ATPase 1	ATP2B1	27.139	26.5999	26.4761	26.6791	22.8678	22.899	23.4737	23.6494	23.5859	24.7305	25.2764	26.3051	26.8644	27.002	26.6157	26.7771	+		+	+	+	+	amine metabolic process;anatomical structure development;auditory receptor cell stereocilium organization;behavior;biological regulation;biomineral tissue development;blood coagulation;body fluid secretion;calcium ion homeostasis;calcium ion transmembrane transport;calcium ion transport;cation homeostasis;cation transport;cell differentiation;cell differentiation in hindbrain;cell projection orga…	active transmembrane transporter activity;adenyl nucleotide binding;adenyl ribonucleotide binding;ATP binding;ATPase activity;ATPase activity, coupled;ATPase activity, coupled to movement of substances;ATPase activity, coupled to transmembrane movement of ions;ATPase activity, coupled to transmembrane movement of ions, phosphorylative mechanism;ATPase activity, coupled to transmembrane movement o…	apical plasma membrane;caveola;cell body;cell junction;cell part;cell projection;cilium;contractile fiber part;cytoplasm;cytoplasmic part;endoplasmic reticulum;extracellular membrane-bounded organelle;extracellular organelle;extracellular region part;extracellular vesicular exosome;Golgi apparatus;integral to membrane;integral to plasma membrane;intracellular membrane-bounded organelle;intracellu…	Calcium signaling pathway;Pancreatic secretion;Salivary secretion	ATP_Ca_trans_C;Cation_ATPase_C;Cation_ATPase_N;E1-E2_ATPase;Hydrolase	6.59138	6.56516	6.51231	6.71135	5.7522	5.59448	NaN	NaN	5.09219	5.58928	5.85518	6.19407	6.76626	6.56042	6.47787	6.47232	26.7235	NaN	24.9745
506	P35613	Basigin	BSG	30.437	30.0247	30.0774	30.2152	29.9355	29.706	24.4176	25.0839	26.3395	27.5183	28.2495	28.7391	29.3381	29.7667	29.3388	29.6106	+	+		+	+		anatomical structure development;anatomical structure morphogenesis;biological regulation;blood coagulation;carboxylic acid metabolic process;cell migration;cell motility;cell surface receptor linked signaling pathway;cellular component disassembly;cellular component disassembly at cellular level;cellular component movement;cellular component organization;cellular component organization at cellul…	binding;carbohydrate binding;mannose binding;monosaccharide binding;sugar binding	acrosomal membrane;adherens junction;anchoring junction;cell junction;cell part;cell-substrate adherens junction;cell-substrate junction;cytoplasmic membrane-bounded vesicle;cytoplasmic part;cytoplasmic vesicle;cytoplasmic vesicle membrane;cytoplasmic vesicle part;extracellular membrane-bounded organelle;extracellular organelle;extracellular region part;extracellular vesicular exosome;focal adhes…		I-set	8.08322	8.07313	8.20249	8.25741	8.16256	8.0799	6.42297	6.21429	6.63036	7.15195	7.28423	7.47774	8.03659	7.93114	7.90086	7.83802	30.1886	27.2858	27.7116
493	P35221	Catenin alpha-1	CTNNA1	28.1738	27.8758	27.7689	28.0278	27.5714	27.4513	24.2049	24.8163	24.742	25.4997	26.0134	27.1541	27.5189	27.8297	27.5276	27.6617	+			+	+		actin cytoskeleton organization;actin filament organization;actin filament-based process;adherens junction organization;aging;anatomical structure development;anatomical structure morphogenesis;apical junction assembly;axon regeneration;axonogenesis;biological adhesion;biological regulation;brain morphogenesis;cell adhesion;cell differentiation;cell junction assembly;cell junction organization;ce…	beta-catenin binding;binding;cadherin binding;cell adhesion molecule binding;cytoskeletal protein binding;gamma-catenin binding;protein binding;structural constituent of cytoskeleton;structural molecule activity;vinculin binding	acrosomal vesicle;actin cytoskeleton;adherens junction;anchoring junction;axon;basolateral plasma membrane;catenin complex;cell junction;cell part;cell projection;cell-cell adherens junction;cell-cell contact zone;cell-cell junction;cell-substrate adherens junction;cell-substrate junction;cytoplasm;cytoplasmic membrane-bounded vesicle;cytoplasmic part;cytoplasmic vesicle;cytoskeleton;cytosol;extr…	Adherens junction;Arrhythmogenic right ventricular cardiomyopathy (ARVC);Bacterial invasion of epithelial cells;Endometrial cancer;Leukocyte transendothelial migration;Pathways in cancer;Tight junction	Vinculin	6.96434	7.02526	7.01899	7.13049	6.83452	6.83161	5.69153	6.00074	5.89136	5.95521	6.00199	6.20485	6.96624	6.84994	6.80981	6.70528	27.9616	26.011	25.8523
1195	Q99808	Equilibrative nucleoside transporter 1	SLC29A1	25.1969	24.755	24.8299	24.899	23.6096	21.7692	22.8638	23.2483	21.9736	22.3805	23.7153	22.7475	24.4948	24.6817	24.3588	24.4031	+	+	+	+	+		behavior;biological regulation;body fluid secretion;carbohydrate homeostasis;cellular chemical homeostasis;cellular glucose homeostasis;cellular homeostasis;cellular ion homeostasis;cellular metabolic process;cellular nitrogen compound metabolic process;cellular process;cellular response to carbohydrate stimulus;cellular response to chemical stimulus;cellular response to glucose stimulus;cellular…	nucleobase-containing compound transmembrane transporter activity;nucleoside transmembrane transporter activity;substrate-specific transmembrane transporter activity;substrate-specific transporter activity;transmembrane transporter activity;transporter activity	apical plasma membrane;basolateral plasma membrane;cell part;integral to membrane;integral to plasma membrane;intrinsic to membrane;intrinsic to plasma membrane;membrane;membrane part;plasma membrane;plasma membrane part		Nucleoside_tran	6.49407	6.5434	6.61977	6.60669	6.20588	5.95487	NaN	NaN	NaN	NaN	NaN	NaN	6.54979	6.36363	6.36974	6.23885	24.9202	NaN	NaN
1220	Q9BV40	Vesicle-associated membrane protein 8	VAMP8	27.7381	27.2587	26.8528	27.2116	26.4478	25.886	22.7573	22.5903	24.1142	25.2221	23.8961	26.1617	25.9164	26.9014	26.7205	26.9741	+	+	+	+	+		autophagic vacuole fusion;biological regulation;body fluid secretion;cellular component assembly;cellular component assembly at cellular level;cellular component organization;cellular component organization at cellular level;cellular component organization or biogenesis;cellular component organization or biogenesis at cellular level;cellular macromolecular complex assembly;cellular macromolecular…	binding;channel inhibitor activity;channel regulator activity;chloride channel inhibitor activity;chloride channel regulator activity;ion channel inhibitor activity;protein binding;SNAP receptor activity;SNARE binding	azurophil granule membrane;cell part;cell surface;cytoplasm;cytoplasmic part;cytoplasmic vesicle membrane;cytoplasmic vesicle part;cytosol;early endosome;endosomal part;endosome;endosome membrane;extracellular membrane-bounded organelle;extracellular organelle;extracellular region part;extracellular vesicular exosome;integral to membrane;intracellular membrane-bounded organelle;intracellular orga…	SNARE interactions in vesicular transport	Synaptobrevin	7.7447	7.76804	7.69768	7.79637	7.41429	7.18161	NaN	5.58231	6.26734	6.55313	6.41967	6.92223	7.29826	7.35247	7.45157	7.4179	27.2653	26.1669	25.6919
344	P13987	CD59 glycoprotein	CD59	27.4949	27.2041	26.9192	27.4006	27.2111	27.2405	22.3628	21.9702	23.5386	25.0444	25.7069	26.517	26.6506	27.1394	26.9597	27.1729	+			+	+		biological regulation;blood coagulation;cell activation;cell surface receptor linked signaling pathway;cellular process;cellular response to stimulus;coagulation;defense response;hemostasis;immune response;immune system process;innate immune response;multicellular organismal process;negative regulation of activation of membrane attack complex;negative regulation of apoptosis;negative regulation o…	binding;complement binding;protein binding	adherens junction;anchored to external side of plasma membrane;anchored to membrane;anchored to plasma membrane;anchoring junction;cell junction;cell part;cell surface;cell-substrate adherens junction;cell-substrate junction;compact myelin;extracellular membrane-bounded organelle;extracellular organelle;extracellular region;extracellular region part;extracellular space;extracellular vesicular exo…	Complement and coagulation cascades;Hematopoietic cell lineage	UPAR_LY6	7.61586	7.64778	7.61304	7.77357	7.71399	7.66864	5.90403	5.77165	6.31347	6.82721	6.94438	7.14067	7.6012	7.5499	7.55162	7.48133	27.2547	27.2258	25.2017
130	O43491	Band 4.1-like protein 2	EPB41L2	30.0251	29.6142	29.6257	29.6383	28.3326	28.0087	24.942	25.5789	26.4423	27.7338	28.4635	29.0007	29.6199	29.9677	29.4817	29.6389	+		+	+	+		actin cytoskeleton organization;actin filament-based process;cellular component organization;cellular component organization at cellular level;cellular component organization or biogenesis;cellular component organization or biogenesis at cellular level;cellular process;cortical actin cytoskeleton organization;cortical cytoskeleton organization;cytoskeleton organization;organelle organization	structural molecule activity	adherens junction;anchoring junction;cell cortex part;cell junction;cell part;cell-substrate adherens junction;cell-substrate junction;cytoplasmic part;cytoskeletal part;extracellular membrane-bounded organelle;extracellular organelle;extracellular region part;extracellular vesicular exosome;extrinsic to membrane;focal adhesion;intracellular membrane-bounded organelle;intracellular organelle;intr…	Tight junction	4_1_CTD;FA;FERM_C;FERM_M;FERM_N;SAB	7.39452	7.4309	7.5195	7.52687	6.9102	6.81607	5.86133	5.78066	6.11327	6.49039	6.61992	6.85172	7.58038	7.45231	7.41145	7.34252	29.7258	26.7155	27.9101
826	Q08945	FACT complex subunit SSRP1	SSRP1	23.5154	24.012	24.7892	24.8992	24.5375	25.1994	25.1959	24.1704	23.7755	22.8508	22.0215	23.0285	24.5712	25.0245	24.4478	24.6641	+			+	+	+	biological regulation;biosynthetic process;cellular biosynthetic process;cellular component organization;cellular component organization at cellular level;cellular component organization or biogenesis;cellular component organization or biogenesis at cellular level;cellular macromolecule biosynthetic process;cellular macromolecule metabolic process;cellular metabolic process;cellular nitrogen comp…	binding;chromatin binding;DNA binding;nucleic acid binding	cell part;chromosome;cytoplasm;intracellular membrane-bounded organelle;intracellular non-membrane-bounded organelle;intracellular organelle;intracellular organelle part;intracellular part;membrane-bounded organelle;non-membrane-bounded organelle;nuclear part;nucleolus;nucleoplasm;nucleus;organelle;organelle part		HMG_box;Rtt106;SSrecog	5.95349	6.20371	6.3955	6.35837	6.20066	6.31093	6.24944	5.99567	4.83188	4.74789	4.96051	4.77407	6.11291	5.9509	6.04887	5.84993	24.3039	24.7758	NaN
1317	Q9P2B2	Prostaglandin F2 receptor negative regulator	PTGFRN	25.1611	24.8595	25.0026	23.3868	22.9769	22.4604	22.5566	22.7007	22.7992	23.0884	23.0742	21.7874	24.2993	24.8881	24.284	24.2984	+		+	+	+		cellular component organization;cellular component organization at cellular level;cellular component organization or biogenesis;cellular component organization or biogenesis at cellular level;cellular process;lipid particle organization;organelle organization		cell part;cell surface;cytoplasmic part;endoplasmic reticulum membrane;endoplasmic reticulum part;Golgi apparatus;integral to membrane;intracellular membrane-bounded organelle;intracellular organelle;intracellular organelle part;intracellular part;intrinsic to membrane;membrane;membrane part;membrane-bounded organelle;organelle;organelle membrane;organelle part		V-set	5.92654	5.97328	6.03507	5.56497	NaN	NaN	NaN	NaN	NaN	NaN	NaN	NaN	6.05419	5.9051	5.89839	5.76778	24.6025	NaN	NaN
160	O75348	V-type proton ATPase subunit G 1	ATP6V1G1	24.8078	25.2265	24.7139	24.9662	25.118	24.898	22.51	23.4135	22.662	22.2554	23.3213	22.6758	24.3578	24.4601	24.3506	24.7485	+	+		+	+		biological regulation;cation homeostasis;cation transport;cell surface receptor linked signaling pathway;cellular cation homeostasis;cellular chemical homeostasis;cellular component organization;cellular component organization at cellular level;cellular component organization or biogenesis;cellular component organization or biogenesis at cellular level;cellular homeostasis;cellular ion homeostasi…	active transmembrane transporter activity;ATPase activity;ATPase activity, coupled;ATPase activity, coupled to movement of substances;ATPase activity, coupled to transmembrane movement of ions;ATPase activity, coupled to transmembrane movement of ions, phosphorylative mechanism;ATPase activity, coupled to transmembrane movement of substances;ATPase binding;binding;catalytic activity;cation transm…	cell part;cytoplasmic membrane-bounded vesicle;cytoplasmic part;cytoplasmic vesicle;cytoplasmic vesicle part;cytosol;extracellular membrane-bounded organelle;extracellular organelle;extracellular region part;extracellular vesicular exosome;integral to membrane;integral to organelle membrane;integral to synaptic vesicle membrane;intracellular membrane-bounded organelle;intracellular organelle;intr…	Collecting duct acid secretion;Epithelial cell signaling in Helicobacter pylori infection;Oxidative phosphorylation;Phagosome;Rheumatoid arthritis;Vibrio cholerae infection		6.96953	7.10404	6.756	7.12516	6.90953	6.79893	5.93507	5.83794	NaN	NaN	NaN	NaN	6.71768	6.50229	6.56394	6.52285	24.9286	25.008	NaN
282	P08195	4F2 cell-surface antigen heavy chain	SLC3A2	27.7023	27.4192	27.6671	27.8178	27.2229	27.0374	23.9653	24.146	24.0949	23.5841	25.4768	26.5143	26.29	27.2231	26.4287	26.6835	+	+		+	+		amine transport;amino acid import;amino acid transport;aromatic amino acid transport;biological regulation;blood coagulation;branched-chain aliphatic amino acid transport;calcium ion transport;carbohydrate metabolic process;carboxylic acid transport;cation transport;cell growth;cell migration;cell motility;cellular component movement;cellular process;coagulation;divalent inorganic cation transpor…	active transmembrane transporter activity;amine transmembrane transporter activity;amino acid transmembrane transporter activity;antiporter activity;binding;calcium ion transmembrane transporter activity;calcium:cation antiporter activity;calcium:sodium antiporter activity;carboxylic acid transmembrane transporter activity;catalytic activity;cation binding;cation transmembrane transporter activit…	apical plasma membrane;cell part;cell surface;cytoplasm;cytoplasmic membrane-bounded vesicle;cytoplasmic part;cytoplasmic vesicle;extracellular membrane-bounded organelle;extracellular organelle;extracellular region part;extracellular vesicular exosome;integral to membrane;intracellular membrane-bounded organelle;intracellular organelle;intracellular organelle part;intracellular part;intrinsic to…	Protein digestion and absorption	Alpha-amylase	7.0209	7.11177	7.22357	7.28567	6.99057	6.89305	6.04509	5.7321	5.60771	5.5426	5.98366	6.25091	6.68787	6.80471	6.7416	6.61116	27.6516	25.5929	24.9175
403	P21926	CD9 antigen	CD9	22.7663	26.2039	22.7741	26.5882	23.8145	25.5699	22.2579	22.3977	23.2669	24.3689	25.2496	26.0124	26.5305	26.7142	26.1754	26.4252	+	+	+	+			anatomical structure development;anatomical structure formation involved in morphogenesis;biological adhesion;biological regulation;blood coagulation;brain development;cell activation;cell adhesion;cell development;cell junction assembly;cell junction organization;cell-cell junction assembly;cell-cell junction organization;cellular component assembly;cellular component assembly at cellular level;…		adherens junction;anchoring junction;apical plasma membrane;cell junction;cell part;cell-substrate adherens junction;cell-substrate junction;clathrin coated vesicle membrane;clathrin-coated endocytic vesicle membrane;coated vesicle membrane;cytoplasmic part;cytoplasmic vesicle membrane;cytoplasmic vesicle part;endocytic vesicle membrane;external side of plasma membrane;extracellular membrane-boun…	Hematopoietic cell lineage	Tetraspannin	7.04191	7.33377	7.10216	7.5205	6.92427	7.16146	NaN	5.99784	6.26076	6.69279	6.88917	7.06247	7.54841	7.38693	7.3024	7.2411	26.396	25.5699	24.7244
880	Q13835	Plakophilin-1	PKP1	22.9784	21.4708	22.9246	22.502	24.448	24.6474	27.9625	26.205	26.3201	24.1848	23.2961	22.9019	29.0866	23.9215	24.0785	26.5617	+	+		+	+		apoptosis;biological adhesion;biological regulation;cell adhesion;cell death;cell-cell adhesion;cellular component assembly;cellular component assembly at cellular level;cellular component disassembly;cellular component disassembly at cellular level;cellular component disassembly involved in apoptosis;cellular component organization;cellular component organization at cellular level;cellular compo…	binding;intermediate filament binding;lamin binding;molecular transducer activity;protein binding;protein complex binding;signal transducer activity;structural constituent of epidermis;structural molecule activity	anchoring junction;cell junction;cell part;cell-cell junction;cytoskeletal part;desmosome;extracellular membrane-bounded organelle;extracellular organelle;extracellular region part;extracellular vesicular exosome;intermediate filament;intracellular membrane-bounded organelle;intracellular organelle;intracellular organelle part;intracellular part;macromolecular complex;membrane;membrane-bounded or…		Arm	NaN	NaN	NaN	NaN	6.0425	6.13707	6.87112	6.22016	5.94657	5.63754	4.14107	4.01949	7.48821	5.83832	5.85294	6.50948	NaN	25.8157	25.2525
239	P05023	Sodium/potassium-transporting ATPase subunit alpha-1	ATP1A1	32.317	31.9608	32.0272	32.2184	31.8248	31.7169	26.6745	27.0596	28.3253	29.6642	30.5142	31.1079	31.4955	31.8359	31.4189	31.7411	+	+		+	+		adult behavior;adult locomotory behavior;associative learning;ATP hydrolysis coupled proton transport;behavior;biological regulation;calcium ion homeostasis;calcium-mediated signaling;cardiac muscle contraction;cation homeostasis;cation transport;cell motility;cellular calcium ion homeostasis;cellular cation homeostasis;cellular chemical homeostasis;cellular component movement;cellular divalent i…	active transmembrane transporter activity;adenyl nucleotide binding;adenyl ribonucleotide binding;ADP binding;alkali metal ion binding;ATP binding;ATPase activity;ATPase activity, coupled;ATPase activity, coupled to movement of substances;ATPase activity, coupled to transmembrane movement of ions;ATPase activity, coupled to transmembrane movement of ions, phosphorylative mechanism;ATPase activity…	apical plasma membrane;basolateral plasma membrane;caveola;cell part;cell projection;cell projection part;cytoplasm;cytoplasmic membrane-bounded vesicle;cytoplasmic part;cytoplasmic vesicle;dendritic spine;endoplasmic reticulum;endosome;extracellular membrane-bounded organelle;extracellular organelle;extracellular region part;extracellular space;extracellular vesicular exosome;Golgi apparatus;int…	Aldosterone-regulated sodium reabsorption;Bile secretion;Carbohydrate digestion and absorption;Cardiac muscle contraction;Collecting duct acid secretion;Endocrine and other factor-regulated calcium reabsorption;Gastric acid secretion;Mineral absorption;Oxidative phosphorylation;Pancreatic secretion;Protein digestion and absorption;Proximal tubule bicarbonate reclamation;Salivary secretion	Cation_ATPase_C;Cation_ATPase_N;E1-E2_ATPase;H-K_ATPase_N;Hydrolase	8.1967	8.241	8.29466	8.39459	8.25508	8.17722	6.5249	6.49482	6.7612	7.24714	7.49223	7.74603	8.19739	8.06108	8.01393	8.00544	32.1309	29.3189	29.9029
616	P53680	AP-2 complex subunit sigma	AP2S1	25.4162	25.4623	25.4968	25.6286	25.4175	25.5299	23.6224	23.6026	23.8672	23.4063	22.5735	22.8216	24.8008	24.7812	24.9948	24.9121	+	+		+	+	+	antigen processing and presentation;antigen processing and presentation of exogenous antigen;antigen processing and presentation of exogenous peptide antigen;antigen processing and presentation of exogenous peptide antigen via MHC class II;antigen processing and presentation of peptide antigen;antigen processing and presentation of peptide antigen via MHC class II;antigen processing and presentat…	protein transporter activity;substrate-specific transporter activity;transporter activity	AP-2 adaptor complex;AP-type membrane coat adaptor complex;cell part;clathrin adaptor complex;clathrin coated vesicle membrane;clathrin-coated endocytic vesicle membrane;coated vesicle membrane;cytoplasmic part;cytoplasmic vesicle membrane;cytoplasmic vesicle part;cytosol;endocytic vesicle membrane;intracellular organelle part;intracellular part;macromolecular complex;membrane;membrane part;organ…	Endocrine and other factor-regulated calcium reabsorption;Endocytosis;Huntington's disease	Clat_adaptor_s	6.99305	7.10486	7.16687	7.27905	7.16696	7.1344	6.35203	6.30415	NaN	NaN	NaN	NaN	7.05023	6.8038	6.94485	6.82845	25.501	24.85	NaN
862	Q13427	Peptidyl-prolyl cis-trans isomerase G	PPIG	24.1386	23.4618	22.4156	23.4838	22.1786	22.9755	22.6054	22.0177	24.0355	24.3895	23.9572	23.2017	25.5381	25.556	25.8661	25.3052	+	+	+	+			cellular macromolecule metabolic process;cellular metabolic process;cellular nitrogen compound metabolic process;cellular process;cellular protein metabolic process;macromolecule metabolic process;macromolecule modification;metabolic process;nitrogen compound metabolic process;nucleic acid metabolic process;nucleobase-containing compound metabolic process;peptidyl-amino acid modification;peptidyl…	binding;catalytic activity;cis-trans isomerase activity;cyclosporin A binding;drug binding;isomerase activity;peptide binding;peptidyl-prolyl cis-trans isomerase activity	cell part;cytoplasm;intracellular membrane-bounded organelle;intracellular organelle;intracellular organelle part;intracellular part;membrane-bounded organelle;nuclear body;nuclear matrix;nuclear part;nuclear speck;nucleoplasm;nucleoplasm part;nucleus;organelle;organelle part		Pro_isomerase	NaN	NaN	NaN	NaN	NaN	NaN	NaN	NaN	5.90061	5.88678	NaN	5.82143	6.69997	6.53899	6.71127	6.14811	NaN	NaN	NaN
722	P62879	Guanine nucleotide-binding protein G(I)/G(S)/G(T) subunit beta-2	GNB2	26.5635	26.2263	26.2144	26.3987	25.8196	25.2126	21.5977	24.0274	23.8368	23.9226	24.8622	25.6261	26.2757	26.4059	26.0575	26.1466	+		+	+	+		biological regulation;cell communication;cell surface receptor linked signaling pathway;cell-cell signaling;cellular metabolic process;cellular process;cellular response to chemical stimulus;cellular response to endogenous stimulus;cellular response to glucagon stimulus;cellular response to hormone stimulus;cellular response to organic substance;cellular response to peptide hormone stimulus;cellu…	binding;calcium channel regulator activity;catalytic activity;channel regulator activity;enzyme binding;GTPase activity;GTPase binding;hydrolase activity;hydrolase activity, acting on acid anhydrides;hydrolase activity, acting on acid anhydrides, in phosphorus-containing anhydrides;molecular transducer activity;nucleoside-triphosphatase activity;protein binding;protein complex binding;pyrophospha…	adherens junction;anchoring junction;cell body;cell junction;cell part;cell-substrate adherens junction;cell-substrate junction;cytoplasmic part;extracellular membrane-bounded organelle;extracellular organelle;extracellular region part;extracellular space;extracellular vesicular exosome;focal adhesion;intracellular organelle part;intracellular part;lysosomal membrane;macromolecular complex;membra…	Chemokine signaling pathway	WD40	6.88298	6.94447	7.03003	7.0966	6.71305	6.51234	5.15845	6.1811	5.90083	5.96841	6.5021	6.78109	7.31992	6.90277	6.84237	7.03759	26.3507	25.0199	24.5619
755	P68400	Casein kinase II subunit alpha	CSNK2A1	27.2372	27.6109	27.6204	27.5961	27.4966	27.5017	27.7446	27.8075	27.2605	27.2333	27.6053	27.3488	29.0707	29.1767	29.0685	28.7576	+	+	+	+			axon guidance;biological regulation;biosynthetic process;cell cycle;cell cycle checkpoint;cell surface receptor linked signaling pathway;cellular biosynthetic process;cellular macromolecule biosynthetic process;cellular macromolecule metabolic process;cellular metabolic process;cellular nitrogen compound metabolic process;cellular process;cellular protein metabolic process;cellular response to st…	adenyl nucleotide binding;adenyl ribonucleotide binding;ATP binding;binding;catalytic activity;heat shock protein binding;Hsp90 protein binding;kinase activity;nucleotide binding;phosphotransferase activity, alcohol group as acceptor;protein binding;protein kinase activity;protein N-terminus binding;protein serine/threonine kinase activity;purine nucleotide binding;purine ribonucleoside triphosph…	cell part;chromatin remodeling complex;chromosomal part;cytoplasmic part;cytosol;histone deacetylase complex;intracellular membrane-bounded organelle;intracellular organelle;intracellular organelle part;intracellular part;macromolecular complex;membrane;membrane-bounded organelle;nuclear chromosome part;nuclear part;nucleoplasm part;nucleus;NuRD complex;organelle;organelle part;plasma membrane;pr…	Adherens junction;Circadian rhythm - plant;Measles;Ribosome biogenesis in eukaryotes;Tight junction;Wnt signaling pathway	Pkinase	6.99103	7.249	7.31397	7.3129	7.19404	7.22482	7.22259	7.0192	6.85112	6.9312	6.9583	6.96472	7.91677	7.7443	7.72979	7.56371	27.5161	27.6376	27.362
251	P06241	Tyrosine-protein kinase Fyn	FYN	25.6559	24.895	25.0593	25.4418	22.8891	23.2181	22.4427	23.8245	23.28	23.903	22.8265	22.4508	24.6008	25.1474	24.4546	24.8002	+	+	+	+	+		activated T cell proliferation;activation of immune response;activation of innate immune response;anatomical structure development;anatomical structure morphogenesis;antigen receptor-mediated signaling pathway;axon guidance;behavior;biological regulation;blood coagulation;calcium ion transport;cation transport;cell activation;cell differentiation;cell migration;cell motility;cell part morphogenes…	adenyl nucleotide binding;adenyl ribonucleotide binding;ATP binding;binding;catalytic activity;cation binding;ephrin receptor binding;glycoprotein binding;growth factor receptor binding;ion binding;kinase activity;metal ion binding;non-membrane spanning protein tyrosine kinase activity;nucleotide binding;phosphotransferase activity, alcohol group as acceptor;protein binding;protein kinase activit…	actin filament;cell part;cytoplasmic part;cytoskeletal part;cytosol;endosome;extrinsic to internal side of plasma membrane;extrinsic to membrane;extrinsic to plasma membrane;intracellular membrane-bounded organelle;intracellular organelle;intracellular organelle part;intracellular part;macromolecular complex;membrane;membrane part;membrane-bounded organelle;mitochondrion;nucleus;organelle;organel…	Adherens junction;Axon guidance;Fc epsilon RI signaling pathway;Focal adhesion;Measles;Natural killer cell mediated cytotoxicity;Osteoclast differentiation;Pathogenic Escherichia coli infection;Prion diseases;T cell receptor signaling pathway;Viral myocarditis	Pkinase_Tyr;SH2;SH3_1	6.35282	6.28051	6.35415	6.48578	5.74909	5.40056	NaN	NaN	NaN	NaN	NaN	NaN	6.30589	6.22855	6.11059	6.1304	25.263	NaN	NaN
1286	Q9NUP9	Protein lin-7 homolog C	LIN7C	27.1485	27.2789	27.1818	27.2178	26.3714	26.0648	23.77	23.9738	24.2299	25.2088	26.0426	26.55	27.0735	27.3186	26.9775	27.1973	+		+	+	+		anatomical structure development;anatomical structure morphogenesis;asymmetric protein localization;biological regulation;cell communication;cell-cell signaling;cellular component assembly;cellular component organization;cellular component organization or biogenesis;cellular process;cellular response to stimulus;developmental process;establishment of localization;establishment of localization in …	binding;cytoskeletal protein binding;L27 domain binding;protein binding;protein domain specific binding	basolateral plasma membrane;cell junction;cell part;cell projection;cell-cell junction;cytoplasm;cytoskeletal part;extracellular membrane-bounded organelle;extracellular organelle;extracellular region part;extracellular vesicular exosome;intracellular organelle part;intracellular part;macromolecular complex;membrane;membrane part;membrane-bounded organelle;membrane-bounded vesicle;MPP7-DLG1-LIN7 …		L27;PDZ	7.28764	7.45599	7.48508	7.42757	7.06483	6.94551	5.60691	5.9818	6.2401	6.60983	6.7142	6.94516	7.53028	7.24482	7.31879	7.24532	27.2067	25.47	25.5078
1010	Q6UVY6	DBH-like monooxygenase protein 1	MOXD1	26.3234	26.0264	25.7904	26.2863	22.9622	22.3642	22.9534	22.5979	22.7157	23.4699	25.1922	25.8381	25.7305	26.146	25.7009	26.1176	+		+	+	+	+		binding;catalytic activity;cation binding;copper ion binding;ion binding;metal ion binding;monooxygenase activity;oxidoreductase activity;oxidoreductase activity, acting on paired donors, with incorporation or reduction of molecular oxygen;oxidoreductase activity, acting on paired donors, with incorporation or reduction of molecular oxygen, reduced ascorbate as one donor, and incorporation of one…	cell part;cytoplasmic part;endoplasmic reticulum membrane;endoplasmic reticulum part;integral to membrane;intracellular organelle part;intracellular part;intrinsic to membrane;membrane;membrane part;organelle membrane;organelle part		Cu2_monoox_C;Cu2_monooxygen;DOMON	6.68752	6.75409	6.73918	6.87434	6.03985	5.96135	4.51759	NaN	NaN	5.22621	5.68763	6.01937	6.56431	6.48434	6.4535	6.4416	26.1066	NaN	25.5152
734	P63092	Guanine nucleotide-binding protein G(s) subunit alpha isoforms short	GNAS	27.1648	26.9044	26.989	27.2186	25.7848	25.2036	23.0622	23.1306	24.2869	24.956	25.6539	26.5832	26.928	27.2977	26.7748	26.9358	+		+	+	+		activation of adenylate cyclase activity;activation of adenylate cyclase activity by adrenergic receptor signaling pathway;activation of adenylate cyclase activity by dopamine receptor signaling pathway;activation of adenylate cyclase activity by G-protein signaling pathway;adrenergic receptor signaling pathway;anatomical structure development;anatomical structure formation involved in morphogene…	adenylate cyclase activity;adrenergic receptor binding;beta-2 adrenergic receptor binding;binding;catalytic activity;cation binding;corticotropin-releasing hormone receptor 1 binding;corticotropin-releasing hormone receptor binding;cyclase activity;D1 dopamine receptor binding;dopamine receptor binding;glutamate receptor binding;G-protein beta/gamma-subunit complex binding;G-protein-coupled recep…	cell part;cell projection;cytoplasm;cytoplasmic part;cytosol;dendrite;extracellular membrane-bounded organelle;extracellular organelle;extracellular region part;extracellular vesicular exosome;extrinsic to internal side of plasma membrane;extrinsic to membrane;extrinsic to plasma membrane;Golgi apparatus part;Golgi membrane;heterotrimeric G-protein complex;intracellular organelle part;intracellul…	Amoebiasis;Bile secretion;Calcium signaling pathway;Chagas disease (American trypanosomiasis);Dilated cardiomyopathy;Endocrine and other factor-regulated calcium reabsorption;Gap junction;Gastric acid secretion;GnRH signaling pathway;Long-term depression;Melanogenesis;Olfactory transduction;Pancreatic secretion;Salivary secretion;Taste transduction;Vascular smooth muscle contraction;Vasopressin-r…	G-alpha	6.81255	7.02514	7.14507	7.18676	6.47503	6.31765	5.50003	4.89118	5.99516	6.28925	6.02567	6.63033	7.11531	6.97738	6.9056	7.27508	27.0692	25.4942	25.37
116	O15400	Syntaxin-7	STX7	27.3218	26.813	26.3586	26.8882	25.9433	25.0924	22.2463	22.9826	24.9046	24.2802	24.5421	25.886	26.3034	26.5975	26.3605	26.7713	+		+	+	+		biological regulation;cellular component assembly;cellular component assembly at cellular level;cellular component organization;cellular component organization at cellular level;cellular component organization or biogenesis;cellular component organization or biogenesis at cellular level;cellular localization;cellular membrane fusion;cellular membrane organization;cellular process;establishment of…	binding;channel inhibitor activity;channel regulator activity;chloride channel inhibitor activity;chloride channel regulator activity;ion channel inhibitor activity;protein binding;SNAP receptor activity;SNARE binding;syntaxin binding	azurophil granule;cell part;cytoplasmic membrane-bounded vesicle;cytoplasmic part;cytoplasmic vesicle;early endosome;early endosome membrane;endocytic vesicle;endomembrane system;endosomal part;endosome;endosome membrane;extracellular membrane-bounded organelle;extracellular organelle;extracellular region part;extracellular vesicular exosome;immunological synapse;integral to membrane;intracellula…	Phagosome;SNARE interactions in vesicular transport	SNARE	7.33125	7.29918	7.21479	7.39127	6.98531	6.66162	NaN	5.39683	5.66931	6.31859	6.41873	6.73007	7.22753	7.08767	7.10329	7.10701	26.8454	25.5178	24.9032
83	O00592	Podocalyxin	PODXL	26.538	25.9578	25.6453	25.9792	21.3035	21.9494	23.8663	21.9633	23.9026	23.6881	24.2633	25.3245	25.592	26.2248	25.6884	26.0417	+		+	+	+	+	anatomical structure development;anatomical structure formation involved in morphogenesis;biological adhesion;biological regulation;cell adhesion;cell development;cell migration;cell motility;cellular component movement;cellular developmental process;cellular process;developmental process;epithelial cell development;epithelial tube formation;glomerular epithelial cell development;glomerular visce…		apical plasma membrane;cell body;cell part;cell projection;cell projection membrane;cell projection part;cytoplasm;extracellular membrane-bounded organelle;extracellular organelle;extracellular region part;extracellular space;extracellular vesicular exosome;filopodium;integral to membrane;integral to plasma membrane;intracellular part;intrinsic to membrane;intrinsic to plasma membrane;lamellipodi…		CD34_antigen	6.73486	6.6934	6.54935	6.76316	5.97048	5.94061	NaN	NaN	4.89455	5.68723	5.78145	6.10931	6.7403	6.74001	6.57424	6.62418	26.0301	NaN	24.4253
1251	Q9H3Z4	DnaJ homolog subfamily C member 5	DNAJC5	25.2948	24.6167	24.5501	24.905	24.4626	23.8743	23.2006	22.7492	22.6246	22.6257	23.5315	22.9521	24.1645	24.8436	24.6016	24.4762	+			+	+		biological regulation;cell communication;cell-cell signaling;cellular process;establishment of localization;establishment of localization in cell;exocytosis;negative regulation of apoptosis;negative regulation of biological process;negative regulation of cell death;negative regulation of cellular process;negative regulation of neuron apoptosis;negative regulation of programmed cell death;neurotra…		cell part;clathrin coated vesicle membrane;clathrin sculpted gamma-aminobutyric acid transport vesicle membrane;clathrin-coated vesicle;coated vesicle;coated vesicle membrane;cytoplasmic membrane-bounded vesicle;cytoplasmic part;cytoplasmic vesicle;cytoplasmic vesicle membrane;cytoplasmic vesicle part;extracellular membrane-bounded organelle;extracellular organelle;extracellular region part;extra…	Protein processing in endoplasmic reticulum	DnaJ	6.84305	6.7515	6.80164	6.8958	6.78194	6.57155	NaN	5.21165	NaN	NaN	NaN	NaN	6.87792	6.79652	6.82252	6.66991	24.8416	24.1684	NaN
721	P62873	Guanine nucleotide-binding protein G(I)/G(S)/G(T) subunit beta-1	GNB1	29.5006	29.2129	29.2082	29.5168	28.7247	28.3481	25.4234	25.8157	26.0899	27.2138	27.8033	28.2831	28.7285	29.2082	28.7725	29.0187	+	+	+	+	+		activation of adenylate cyclase activity;activation of adenylate cyclase activity by dopamine receptor signaling pathway;activation of adenylate cyclase activity by G-protein signaling pathway;activation of phospholipase C activity;activation of phospholipase C activity by G-protein coupled receptor protein signaling pathway coupled to IP3 second messenger;anatomical structure development;apoptos…	binding;catalytic activity;enzyme binding;GTPase activity;GTPase binding;hydrolase activity;hydrolase activity, acting on acid anhydrides;hydrolase activity, acting on acid anhydrides, in phosphorus-containing anhydrides;molecular transducer activity;nucleoside-triphosphatase activity;protein binding;protein complex binding;pyrophosphatase activity;signal transducer activity	cell body;cell part;cell projection;cell projection part;cilium part;cytoplasmic part;dendrite;extracellular membrane-bounded organelle;extracellular organelle;extracellular region part;extracellular vesicular exosome;extrinsic to internal side of plasma membrane;extrinsic to membrane;extrinsic to plasma membrane;heterotrimeric G-protein complex;intracellular;intracellular organelle part;intracel…	Chemokine signaling pathway;Phototransduction;Taste transduction	WD40	7.85555	7.92401	8.00165	8.11338	7.78401	7.65818	6.71778	6.46742	6.69767	7.08433	7.17878	7.38333	7.88642	7.82921	7.78252	7.70991	29.3596	27.078	27.3475
369	P22694	cAMP-dependent protein kinase catalytic subunit beta	PRKACB	25.1487	25.1658	25.1765	25.2943	25.2385	24.9924	24.9229	25.1987	22.2392	23.5742	22.54	23.1861	22.6788	25.0485	25.026	25.0762	+			+	+	+	activation of immune response;activation of innate immune response;activation of phospholipase C activity;activation of protein kinase A activity;activation of protein kinase activity;acylglycerol catabolic process;acylglycerol metabolic process;alcohol biosynthetic process;alcohol metabolic process;anatomical structure formation involved in morphogenesis;biological regulation;biosynthetic proces…	adenyl nucleotide binding;adenyl ribonucleotide binding;ATP binding;binding;cAMP-dependent protein kinase activity;catalytic activity;cation binding;cyclic nucleotide-dependent protein kinase activity;enzyme binding;ion binding;kinase activity;kinase binding;magnesium ion binding;metal ion binding;nucleotide binding;phosphotransferase activity, alcohol group as acceptor;protein binding;protein ki…	AMP-activated protein kinase complex;calcium channel complex;cAMP-dependent protein kinase complex;cation channel complex;cell part;cell projection;centrosome;cilium;cytoplasmic part;cytoskeletal part;cytosol;extracellular membrane-bounded organelle;extracellular organelle;extracellular region part;extracellular vesicular exosome;intracellular membrane-bounded organelle;intracellular non-membrane…	Amoebiasis;Apoptosis;Bile secretion;Calcium signaling pathway;Chemokine signaling pathway;Dilated cardiomyopathy;Endocrine and other factor-regulated calcium reabsorption;Gap junction;Gastric acid secretion;GnRH signaling pathway;Hedgehog signaling pathway;Insulin signaling pathway;Long-term potentiation;MAPK signaling pathway;Meiosis - yeast;Melanogenesis;Olfactory transduction;Oocyte meiosis;Pr…	Pkinase	6.68462	6.80527	6.74972	6.83814	6.36384	6.20112	6.15924	6.07243	5.95987	6.00847	6.00565	6.12343	6.45401	6.29794	6.38634	6.22225	25.1963	25.0881	NaN
706	P62491	Ras-related protein Rab-11A	RAB11A	27.2422	26.8108	26.4912	26.9544	26.8017	26.4018	24.4904	24.9003	24.4107	25.2731	25.4103	26.1351	26.2835	27.1713	26.7489	27.1868	+			+	+		anatomical structure morphogenesis;astral microtubule organization;biological regulation;cation transport;cell cycle process;cell morphogenesis;cell morphogenesis involved in differentiation;cell projection organization;cellular component assembly;cellular component assembly at cellular level;cellular component morphogenesis;cellular component organization;cellular component organization at cellu…	binding;catalytic activity;cytoskeletal protein binding;GDP binding;GTP binding;GTPase activity;guanyl nucleotide binding;guanyl ribonucleotide binding;hydrolase activity;hydrolase activity, acting on acid anhydrides;hydrolase activity, acting on acid anhydrides, in phosphorus-containing anhydrides;microtubule binding;myosin binding;myosin V binding;nucleoside-triphosphatase activity;nucleotide b…	axon;cell division site part;cell junction;cell part;cell projection;cell projection membrane;cell projection part;clathrin coated vesicle membrane;clathrin-coated vesicle;cleavage furrow;coated vesicle;coated vesicle membrane;cytoplasmic membrane-bounded vesicle;cytoplasmic part;cytoplasmic vesicle;cytoplasmic vesicle membrane;cytoplasmic vesicle part;cytoskeletal part;cytosol;endocytic vesicle;…	Endocrine and other factor-regulated calcium reabsorption;Endocytosis;Pancreatic secretion;Vasopressin-regulated water reabsorption	Ras	7.14088	7.20986	7.19078	7.32644	7.17047	6.99286	6.19404	6.1469	6.00826	6.4612	6.41228	6.60744	7.28142	7.12208	7.14659	7.14569	26.8746	25.6486	25.3073
320	P11171	Protein 4.1	EPB41	28.3513	28.1138	28.0728	28.0537	27.3264	27.0993	25.2825	25.6081	25.2487	25.9572	27.0166	27.4567	27.8782	28.2038	27.7582	27.9949	+		+	+	+		actin cytoskeleton organization;actin filament-based process;biological regulation;blood circulation;cellular component organization;cellular component organization at cellular level;cellular component organization or biogenesis;cellular component organization or biogenesis at cellular level;cellular process;circulatory system process;cortical actin cytoskeleton organization;cortical cytoskeleton…	1-phosphatidylinositol binding;binding;cytoskeletal protein binding;lipid binding;phosphatidylinositol binding;phospholipid binding;protein binding;spectrin binding;structural constituent of cytoskeleton;structural molecule activity	cell cortex part;cell part;cortical cytoskeleton;cytoplasmic part;cytoskeletal part;cytoskeleton;extrinsic to membrane;Golgi apparatus;intracellular membrane-bounded organelle;intracellular non-membrane-bounded organelle;intracellular organelle;intracellular organelle part;intracellular part;macromolecular complex;membrane;membrane part;membrane-bounded organelle;non-membrane-bounded organelle;nu…	Tight junction	4_1_CTD;FA;FERM_C;FERM_M;FERM_N;SAB	7.03695	7.0782	7.14752	7.17482	6.85406	6.52992	6.21442	6.05549	5.88328	6.19271	6.2944	6.52613	7.15549	7.02152	6.9663	6.88483	28.1479	26.3291	26.4198
741	P63218	Guanine nucleotide-binding protein G(I)/G(S)/G(O) subunit gamma-5	GNG5	25.6348	24.9842	25.0302	25.3106	21.7477	22.5152	22.2208	23.0911	22.3923	22.8919	23.5644	24.1193	24.6407	25.1918	24.4447	24.7691	+	+	+	+	+		biological regulation;cell communication;cell surface receptor linked signaling pathway;cell-cell signaling;cellular metabolic process;cellular process;cellular response to chemical stimulus;cellular response to endogenous stimulus;cellular response to glucagon stimulus;cellular response to hormone stimulus;cellular response to organic substance;cellular response to peptide hormone stimulus;cellu…	binding;catalytic activity;GTPase activity;hydrolase activity;hydrolase activity, acting on acid anhydrides;hydrolase activity, acting on acid anhydrides, in phosphorus-containing anhydrides;molecular transducer activity;nucleoside-triphosphatase activity;PDZ domain binding;protein binding;protein domain specific binding;pyrophosphatase activity;signal transducer activity	cell part;extracellular membrane-bounded organelle;extracellular organelle;extracellular region part;extracellular vesicular exosome;extrinsic to internal side of plasma membrane;extrinsic to membrane;extrinsic to plasma membrane;heterotrimeric G-protein complex;intracellular part;macromolecular complex;membrane;membrane part;membrane-bounded organelle;membrane-bounded vesicle;organelle;plasma me…	Chemokine signaling pathway	G-gamma	7.21812	7.15256	7.21561	7.31886	6.80361	6.63609	NaN	5.63738	5.69988	6.37701	6.4975	6.67851	7.16486	7.10826	6.96745	6.92765	25.2399	NaN	23.5252
227	P04156	Major prion protein	PRNP	24.6367	24.5469	24.6419	24.9623	25.1978	25.0182	23.0006	23.7543	21.3636	23.6147	23.8695	23.265	24.3231	25.0073	24.4057	24.3657	+			+	+		axon guidance;behavior;biological regulation;cation homeostasis;cell cycle arrest;cell cycle process;cellular cation homeostasis;cellular chemical homeostasis;cellular component assembly;cellular component organization;cellular component organization or biogenesis;cellular copper ion homeostasis;cellular homeostasis;cellular ion homeostasis;cellular process;cellular response to chemical stimulus;…	binding;cation binding;copper ion binding;cytoskeletal protein binding;identical protein binding;ion binding;metal ion binding;microtubule binding;protein binding;transition metal ion binding;tubulin binding	anchored to membrane;cell part;cell surface;cytoplasm;cytoplasmic part;endoplasmic reticulum;extracellular membrane-bounded organelle;extracellular organelle;extracellular region part;extracellular vesicular exosome;extrinsic to membrane;Golgi apparatus;intracellular membrane-bounded organelle;intracellular organelle;intracellular part;intrinsic to membrane;membrane;membrane part;membrane raft;me…	Prion diseases	Prion;Prion_bPrPp	6.56254	6.64206	6.7049	6.86288	6.70517	6.66611	NaN	4.92409	NaN	NaN	NaN	NaN	6.50315	6.4765	6.39124	6.23777	24.6969	25.108	NaN
162	O75369	Filamin-B	FLNB	26.8033	26.6169	26.5487	26.6991	26.1683	26.0632	25.5697	25.7303	24.8095	25.4631	22.4161	25.6955	26.037	26.1385	26.0482	25.9924	+	+		+	+		actin cytoskeleton organization;actin filament-based process;anatomical structure development;biological regulation;cell differentiation;cell surface receptor linked signaling pathway;cellular component organization;cellular component organization at cellular level;cellular component organization or biogenesis;cellular component organization or biogenesis at cellular level;cellular developmental …	actin binding;binding;cytoskeletal protein binding;identical protein binding;protein binding	actin cytoskeleton;actin filament bundle;actomyosin;adherens junction;anchoring junction;cell cortex;cell junction;cell part;cell-substrate adherens junction;cell-substrate junction;contractile fiber part;cytoplasm;cytoplasmic part;cytoskeletal part;cytoskeleton;cytosol;extracellular membrane-bounded organelle;extracellular organelle;extracellular region part;extracellular vesicular exosome;focal…	Focal adhesion;MAPK signaling pathway	CH;Filamin	6.13075	6.24326	6.25169	6.27478	5.98498	5.95107	5.66961	5.47637	4.94262	5.31844	4.86033	5.27836	5.94799	5.73931	5.90801	5.68432	26.667	25.8829	25.3227
78	O00505	Importin subunit alpha-4	KPNA3	22.6636	23.6051	22.3418	22.4617	24.9107	24.9014	24.72	24.8592	23.7704	23.1003	22.1539	23.4038	24.487	24.5776	24.6316	24.5485	+	+		+		+	biological regulation;cell surface receptor linked signaling pathway;cellular component assembly;cellular component organization;cellular component organization or biogenesis;cellular process;cellular response to chemical stimulus;cellular response to cytokine stimulus;cellular response to organic substance;cellular response to stimulus;cytokine-mediated signaling pathway;entry into cell of other…	binding;nuclear localization sequence binding;peptide binding;protein transporter activity;signal sequence binding;substrate-specific transporter activity;transporter activity	cell part;cytoplasmic part;cytosol;extracellular membrane-bounded organelle;extracellular organelle;extracellular region part;extracellular vesicular exosome;intracellular organelle part;intracellular part;macromolecular complex;membrane part;membrane-bounded organelle;membrane-bounded vesicle;nuclear part;nuclear pore;nucleoplasm;organelle;organelle part;pore complex;protein complex;vesicle		Arm;IBB	5.75611	6.00749	6.01749	6.07569	6.54805	6.52157	6.40106	6.23464	5.6366	5.56226	5.54919	5.56554	6.51064	6.34751	6.4229	6.19868	NaN	24.8478	NaN
786	Q00341	Vigilin	HDLBP	22.7151	22.6732	22.5655	21.5356	22.0417	23.0069	22.2736	22.9041	23.0225	22.921	23.0925	22.9887	24.3383	24.4272	24.5731	24.4466	+	+	+	+			alcohol metabolic process;cholesterol metabolic process;establishment of localization;lipid metabolic process;lipid transport;metabolic process;organic substance transport;primary metabolic process;small molecule metabolic process;steroid metabolic process;sterol metabolic process;transport	binding;lipid binding	cell part;cytoplasm;extracellular region part;high-density lipoprotein particle;intracellular membrane-bounded organelle;intracellular organelle;intracellular part;macromolecular complex;membrane;membrane-bounded organelle;nucleus;organelle;plasma lipoprotein particle;plasma membrane;protein-lipid complex		KH_1	5.17085	5.20162	5.26825	5.19709	4.75892	4.95864	4.56147	4.55781	4.8422	4.94221	4.82268	4.88073	5.86787	5.64302	5.80355	5.61359	NaN	NaN	NaN
841	Q12959	Disks large homolog 1	DLG1	24.5594	24.2492	24.2547	24.2144	23.0577	22.634	22.2839	22.3838	22.5977	22.9444	22.5214	23.18	23.9697	24.7065	24.1049	24.1879	+		+	+	+		actin cytoskeleton organization;actin filament organization;actin filament-based process;activation of protein kinase activity;adaptive immune response;adaptive immune response based on somatic recombination of immune receptors built from immunoglobulin superfamily domains;alpha-amino-3-hydroxy-5-methyl-4-isoxazole propionate receptor clustering;amyloid precursor protein metabolic process;anatomi…	acetylcholine receptor binding;adrenergic receptor binding;beta-1 adrenergic receptor binding;binding;catalytic activity;channel regulator activity;cytoskeletal protein binding;D1 dopamine receptor binding;dopamine receptor binding;enzyme binding;glutamate receptor binding;G-protein-coupled receptor binding;guanylate kinase activity;hydrolase activity;hydrolase activity, acting on ester bonds;ion…	alpha-amino-3-hydroxy-5-methyl-4-isoxazolepropionic acid selective glutamate receptor complex;axon;axon part;basal lamina;basolateral plasma membrane;cell cortex part;cell junction;cell part;cell projection;cell projection cytoplasm;cell projection membrane;cell projection part;cell-cell contact zone;cell-cell junction;cerebellar mossy fiber;clathrin-coated vesicle;coated vesicle;cortical cytoske…	Huntington's disease;T cell receptor signaling pathway	Guanylate_kin;L27_1;MAGUK_N_PEST;PDZ;PDZ_assoc;SH3_1	5.9319	6.00182	6.03755	5.90713	5.59353	5.49514	4.87888	NaN	NaN	NaN	NaN	NaN	6.02902	5.97624	5.92223	5.8217	24.3194	NaN	NaN
765	P80723	Brain acid soluble protein 1	BASP1	27.7234	27.1541	27.1043	27.371	27.1169	26.4712	22.9234	21.9005	24.0028	25.3092	26.0605	26.654	26.7421	27.1918	26.7563	27.0606	+			+	+		anatomical structure development;anatomical structure morphogenesis;anterior/posterior pattern specification;biological regulation;cell differentiation;cell differentiation involved in kidney development;cell morphogenesis;cell morphogenesis involved in differentiation;cellular component morphogenesis;cellular component organization;cellular component organization or biogenesis;cellular developme…	binding;DNA binding;nucleic acid binding;protein binding;protein binding transcription factor activity;protein domain specific binding;regulatory region DNA binding;regulatory region nucleic acid binding;transcription cofactor activity;transcription corepressor activity;transcription factor binding transcription factor activity;transcription regulatory region DNA binding	cell junction;cell part;cell projection part;cytoplasm;cytoskeleton;extracellular membrane-bounded organelle;extracellular organelle;extracellular region part;extracellular vesicular exosome;growth cone;intracellular membrane-bounded organelle;intracellular non-membrane-bounded organelle;intracellular organelle;intracellular organelle part;intracellular part;membrane;membrane-bounded organelle;me…		BASP1	7.36912	7.35338	7.37354	7.45497	7.35631	7.13021	NaN	5.05941	5.86164	6.45013	6.53305	6.81021	7.29684	7.19554	7.14854	7.09506	27.3382	26.7941	25.5066
1237	Q9BZM4	NKG2D ligand 3	ULBP3	24.8951	24.6741	22.9441	25.4776	25.7529	24.7243	24.3505	22.9768	22.0185	23.5432	22.9993	22.3378	23.9155	24.1477	24.0592	24.475	+			+	+	+	antigen processing and presentation;antigen processing and presentation of peptide antigen;antigen processing and presentation of peptide antigen via MHC class I;biological regulation;cell activation;cell killing;cellular process;defense response;immune effector process;immune response;immune system process;induction of apoptosis;induction of programmed cell death;innate immune response;leukocyte…	antigen binding;binding;natural killer cell lectin-like receptor binding;peptide antigen binding;peptide binding;protein binding;receptor binding	anchored to membrane;anchored to plasma membrane;cell part;cytoplasmic part;endoplasmic reticulum;intracellular membrane-bounded organelle;intracellular organelle;intracellular part;intrinsic to membrane;intrinsic to plasma membrane;membrane;membrane part;membrane-bounded organelle;organelle;plasma membrane;plasma membrane part	Natural killer cell mediated cytotoxicity	MHC_I	6.43061	6.57612	6.27506	6.79575	6.87347	6.62302	NaN	NaN	NaN	5.2739	5.47276	5.58822	6.41669	6.27365	6.32269	6.26668	25.0156	25.2386	NaN
808	Q04837	Single-stranded DNA-binding protein, mitochondrial	SSBP1	24.5453	24.3428	24.3565	24.2474	23.9864	24.2959	24.4967	23.2435	21.4815	24.0743	23.8061	22.1463	24.3393	24.2879	24.4439	24.0892	+			+	+		anatomical structure morphogenesis;biological regulation;biosynthetic process;cell part morphogenesis;cellular biosynthetic process;cellular component morphogenesis;cellular component organization;cellular component organization at cellular level;cellular component organization or biogenesis;cellular component organization or biogenesis at cellular level;cellular developmental process;cellular ma…	binding;chromatin binding;DNA binding;nucleic acid binding;single-stranded DNA binding;structure-specific DNA binding	cell part;cytoplasmic part;extracellular membrane-bounded organelle;extracellular organelle;extracellular region part;extracellular vesicular exosome;intracellular membrane-bounded organelle;intracellular non-membrane-bounded organelle;intracellular organelle;intracellular organelle lumen;intracellular organelle part;intracellular part;membrane-bounded organelle;membrane-bounded vesicle;membrane-…	DNA replication;Homologous recombination;Mismatch repair	SSB	6.61859	6.68141	6.73871	6.7012	6.53732	6.66635	6.70249	6.28307	6.17123	6.16779	6.07074	6.04477	6.77767	6.53295	6.65576	6.38767	24.373	24.2597	NaN
942	Q15758	Neutral amino acid transporter B(0)	SLC1A5	28.3718	27.8377	28.1487	28.1487	27.3344	26.9306	24.0978	24.061	24.7371	26.1115	26.8522	27.4473	27.6411	27.915	27.5875	27.6307	+	+	+	+	+		amine transport;amino acid transport;carboxylic acid transport;cellular process;establishment of localization;extracellular amino acid transport;extracellular transport;glutamine transport;ion transport;neutral amino acid transport;nitrogen compound transport;organic acid transport;organic substance transport;transmembrane transport;transport	active transmembrane transporter activity;amine transmembrane transporter activity;amino acid transmembrane transporter activity;anion transmembrane transporter activity;anion:cation symporter activity;carboxylic acid transmembrane transporter activity;cation transmembrane transporter activity;dicarboxylic acid transmembrane transporter activity;inorganic cation transmembrane transporter activity…	cell part;cytoplasmic membrane-bounded vesicle;cytoplasmic part;cytoplasmic vesicle;extracellular membrane-bounded organelle;extracellular organelle;extracellular region part;extracellular vesicular exosome;Golgi apparatus;integral to membrane;integral to plasma membrane;intracellular membrane-bounded organelle;intracellular organelle;intracellular part;intrinsic to membrane;intrinsic to plasma m…	Protein digestion and absorption	SDF	7.49308	7.44573	7.55262	7.5888	7.17929	7.11843	6.10694	6.10302	6.24988	6.5552	6.80109	7.04817	7.45868	7.34048	7.33608	7.23639	28.1267	25.6059	26.287
280	P08174	Complement decay-accelerating factor	CD55	26.2808	25.6874	25.535	26.0845	25.9782	25.434	23.4796	24.0385	23.5739	24.4196	24.8977	25.8048	25.6389	26.3906	25.8886	26.358	+			+	+		activation of immune response;adaptive immune response;adaptive immune response based on somatic recombination of immune receptors built from immunoglobulin superfamily domains;biological regulation;calcium ion homeostasis;cation homeostasis;CD4-positive, alpha-beta T cell cytokine production;cellular calcium ion homeostasis;cellular cation homeostasis;cellular chemical homeostasis;cellular dival…	binding;lipid binding;receptor activity;viral receptor activity	anchored to membrane;cell part;cell surface;extracellular membrane-bounded organelle;extracellular organelle;extracellular region;extracellular region part;extracellular vesicular exosome;integral to membrane;integral to plasma membrane;intrinsic to membrane;intrinsic to plasma membrane;membrane;membrane part;membrane raft;membrane-bounded organelle;membrane-bounded vesicle;organelle;plasma membr…	Complement and coagulation cascades;Hematopoietic cell lineage;Viral myocarditis	Sushi	6.63508	6.66163	6.66751	6.84232	6.71991	6.54937	NaN	NaN	4.68363	5.73984	5.82826	6.13545	6.81849	6.74908	6.74015	6.66665	25.8969	25.7061	25.0407
269	P07355	Annexin A2	ANXA2	31.0901	31.0716	30.9933	31.3524	31.009	30.929	29.5428	28.188	28.9226	29.1891	29.204	29.5697	30.2652	30.7831	30.5075	30.8049	+	+		+	+		anatomical structure formation involved in morphogenesis;angiogenesis;biological regulation;body fluid secretion;cellular component assembly;cellular component assembly at cellular level;cellular component organization;cellular component organization at cellular level;cellular component organization or biogenesis;cellular component organization or biogenesis at cellular level;cellular membrane or…	binding;calcium ion binding;calcium-dependent phospholipid binding;calcium-dependent protein binding;cation binding;enzyme inhibitor activity;enzyme regulator activity;ion binding;lipase inhibitor activity;lipid binding;metal ion binding;phosphatidylinositol binding;phosphatidylinositol-4,5-bisphosphate binding;phospholipase A2 inhibitor activity;phospholipase inhibitor activity;phospholipid bind…	basement membrane;basolateral plasma membrane;cell cortex;cell part;cell projection;cell surface;cytoplasmic membrane-bounded vesicle;cytoplasmic part;cytoplasmic vesicle;early endosome;endosomal part;endosome;endosome membrane;extracellular matrix part;extracellular membrane-bounded organelle;extracellular organelle;extracellular region part;extracellular space;extracellular vesicular exosome;ex…		Annexin	8.12113	8.25071	8.25998	8.39278	8.27955	8.20566	7.68413	7.10295	7.29471	7.41554	7.3883	7.56304	8.11777	8.04933	8.04614	7.98795	31.1268	29.9172	29.2214
956	Q16643	Drebrin	DBN1	31.0424	31.1044	31.1153	31.1648	31.1516	31.2766	28.185	28.648	29.2326	30.2466	30.7147	30.9109	31.5595	32.0193	31.6449	31.3104	+	+	+	+	+		actin cytoskeleton organization;actin filament organization;actin filament-based process;biological regulation;cell communication;cell communication by chemical coupling;cell communication by electrical coupling;cell proliferation;cellular component organization;cellular component organization at cellular level;cellular component organization or biogenesis;cellular component organization or bioge…	actin binding;binding;cytoskeletal protein binding;profilin binding;protein binding	actin cytoskeleton;actomyosin;cell cortex;cell junction;cell part;cell projection;cell-cell junction;cytoplasm;cytoplasmic part;cytoskeletal part;cytoskeleton;dendrite;gap junction;intracellular non-membrane-bounded organelle;intracellular organelle;intracellular organelle part;intracellular part;membrane;neuron projection;non-membrane-bounded organelle;organelle;organelle part;plasma membrane		Cofilin_ADF	8.0141	8.18986	8.22696	8.28332	8.25563	8.24702	7.18284	7.06636	7.34982	7.72577	7.79386	7.89818	8.44713	8.37729	8.3376	8.11364	31.1067	29.8153	30.2762
761	P78362	SRSF protein kinase 2	SRPK2	21.9907	22.1869	21.6233	23.5783	22.9109	22.5854	22.6932	23.9447	22.9081	23.2244	23.1709	22.5117	24.2176	24.1618	24.7433	24.1199	+	+	+	+			anatomical structure formation involved in morphogenesis;angiogenesis;biological regulation;cell differentiation;cellular component assembly;cellular component assembly at cellular level;cellular component organization;cellular component organization at cellular level;cellular component organization or biogenesis;cellular component organization or biogenesis at cellular level;cellular development…	14-3-3 protein binding;adenyl nucleotide binding;adenyl ribonucleotide binding;ATP binding;binding;catalytic activity;cation binding;ion binding;kinase activity;magnesium ion binding;metal ion binding;nucleotide binding;phosphotransferase activity, alcohol group as acceptor;protein binding;protein kinase activity;protein serine/threonine kinase activity;purine nucleotide binding;purine ribonucleo…	cell part;cytoplasm;intracellular membrane-bounded organelle;intracellular non-membrane-bounded organelle;intracellular organelle;intracellular organelle part;intracellular part;membrane-bounded organelle;non-membrane-bounded organelle;nuclear part;nucleolus;nucleoplasm;nucleus;organelle;organelle part		Pkinase	5.63789	5.61296	5.80892	5.69781	NaN	NaN	NaN	NaN	NaN	NaN	NaN	NaN	6.20812	5.94563	6.17551	5.87439	NaN	NaN	NaN
1126	Q92804	TATA-binding protein-associated factor 2N	TAF15	29.091	28.9401	28.9195	28.9572	29.2759	29.1477	26.6146	27.3135	26.2536	26.8142	27.2292	27.5346	28.1439	28.3292	28.3096	28.2181	+	+		+	+		biological regulation;positive regulation of biological process;positive regulation of biosynthetic process;positive regulation of cellular biosynthetic process;positive regulation of cellular metabolic process;positive regulation of cellular process;positive regulation of gene expression;positive regulation of macromolecule biosynthetic process;positive regulation of macromolecule metabolic proc…	binding;cation binding;DNA binding;ion binding;metal ion binding;nucleic acid binding;nucleotide binding;transition metal ion binding;zinc ion binding	cell part;cytoplasm;intracellular membrane-bounded organelle;intracellular organelle;intracellular organelle part;intracellular part;membrane-bounded organelle;nuclear part;nucleoplasm;nucleus;organelle;organelle part	Basal transcription factors	RRM_1;zf-RanBP	7.28702	7.42526	7.52621	7.56787	7.60981	7.59992	6.81447	6.73861	6.44369	6.5546	6.66609	6.75984	7.36143	7.14479	7.2244	7.08796	28.9769	28.0879	26.9579
594	P51114	Fragile X mental retardation syndrome-related protein 1	FXR1	26.5168	26.2908	26.335	26.4178	26.2367	26.276	26.4922	26.8648	25.6051	25.109	25.5725	25.7337	26.6976	26.8134	26.8207	26.8413	+	+		+	+	+	anatomical structure development;apoptosis;biological regulation;cell death;cell differentiation;cellular developmental process;cellular process;death;developmental process;muscle organ development;muscle structure development;negative regulation of biological process;negative regulation of biosynthetic process;negative regulation of cellular biosynthetic process;negative regulation of cellular m…	binding;G-quadruplex RNA binding;mRNA 3'-UTR binding;mRNA binding;nucleic acid binding;RNA binding	cell part;contractile fiber part;costamere;cytoplasm;cytoplasmic part;intracellular non-membrane-bounded organelle;intracellular organelle;intracellular organelle part;intracellular part;macromolecular complex;membrane;non-membrane-bounded organelle;nuclear part;nucleolus;organelle;organelle part;polysome;ribonucleoprotein complex		Agenet;FXR1P_C;KH_1	6.61105	6.72452	6.80325	6.85178	6.6614	6.74187	6.74251	6.62746	6.0859	6.00634	6.0331	6.1212	6.99859	6.83038	6.89507	6.74095	26.3901	26.4674	25.5051
881	Q13838	Spliceosome RNA helicase DDX39B	DDX39B	26.0338	26.2701	26.3881	26.5207	26.302	26.6935	25.8873	26.269	25.6576	25.9801	25.5861	25.7741	26.8484	27.1499	27.2078	26.8968	+	+	+	+	+		biological regulation;cellular component assembly;cellular component assembly at cellular level;cellular component organization;cellular component organization at cellular level;cellular component organization or biogenesis;cellular component organization or biogenesis at cellular level;cellular macromolecular complex assembly;cellular macromolecular complex subunit organization;cellular macromol…	adenyl nucleotide binding;adenyl ribonucleotide binding;ATP binding;ATPase activity;ATPase activity, coupled;ATP-dependent helicase activity;ATP-dependent protein binding;ATP-dependent RNA helicase activity;binding;catalytic activity;helicase activity;hydrolase activity;hydrolase activity, acting on acid anhydrides;hydrolase activity, acting on acid anhydrides, in phosphorus-containing anhydrides…	cell part;cytoplasm;intracellular membrane-bounded organelle;intracellular non-membrane-bounded organelle;intracellular organelle;intracellular organelle part;intracellular part;macromolecular complex;membrane;membrane-bounded organelle;non-membrane-bounded organelle;nuclear body;nuclear part;nuclear speck;nucleolus;nucleoplasm;nucleoplasm part;nucleus;organelle;organelle part;protein complex;rib…	mRNA surveillance pathway;RNA transport;Spliceosome	DEAD;Helicase_C	6.55151	6.88843	6.97836	7.02255	6.83387	7.00996	6.80832	6.64703	6.31994	6.47542	6.11985	6.38144	7.22827	7.10109	7.08884	7.00333	26.3032	26.288	25.7495
750	P68133	Actin, alpha skeletal muscle	ACTA1	31.9221	32.9931	32.9636	33.21	33.6611	33.3032	31.0258	30.7985	30.3882	30.78	31.3254	31.785	32.452	32.6502	32.1669	32.108	+			+	+		actin cytoskeleton organization;actin filament organization;actin filament-based movement;actin filament-based process;actin-mediated cell contraction;actin-myosin filament sliding;actomyosin structure organization;anatomical structure development;anatomical structure formation involved in morphogenesis;anatomical structure morphogenesis;apoptosis;biological regulation;cardiac muscle contraction;…	adenyl nucleotide binding;adenyl ribonucleotide binding;ADP binding;ATP binding;ATPase activity;binding;catalytic activity;cytoskeletal protein binding;enzyme binding;hydrolase activity;hydrolase activity, acting on acid anhydrides;hydrolase activity, acting on acid anhydrides, in phosphorus-containing anhydrides;kinase binding;myosin binding;nucleoside-triphosphatase activity;nucleotide binding;…	actin cytoskeleton;actin filament;actin filament bundle;actomyosin;actomyosin, actin part;adherens junction;anchoring junction;blood microparticle;cell junction;cell part;cell periphery;cell-substrate adherens junction;cell-substrate junction;contractile fiber;contractile fiber part;cytoplasm;cytoplasmic part;cytoskeletal part;cytoskeleton;cytosol;extracellular membrane-bounded organelle;extracel…	Cardiac muscle contraction;Dilated cardiomyopathy;Hypertrophic cardiomyopathy (HCM);Vascular smooth muscle contraction	Actin	8.50129	8.9336	8.97352	9.05553	9.20858	9.04599	8.31452	8.07155	8.01153	8.18333	8.26541	8.48322	8.89378	8.78002	8.709	8.58525	32.7722	32.1971	31.0697
244	P05198	Eukaryotic translation initiation factor 2 subunit 1	EIF2S1	25.3641	25.0483	25.0271	25.1389	24.8885	24.9873	24.9115	25.1129	24.7907	25.0536	22.4793	21.902	24.7381	25.005	24.863	24.7137	+			+	+		biological regulation;biosynthetic process;cellular biosynthetic process;cellular macromolecule biosynthetic process;cellular macromolecule metabolic process;cellular metabolic process;cellular process;cellular protein metabolic process;cellular response to chemical stimulus;cellular response to organic substance;cellular response to stimulus;cellular response to stress;cellular response to topol…	binding;nucleic acid binding;ribonucleoprotein binding;ribosome binding;RNA binding;translation factor activity, nucleic acid binding;translation initiation factor activity	cell part;cytoplasmic part;cytosol;eukaryotic 48S preinitiation complex;eukaryotic translation initiation factor 2 complex;extracellular membrane-bounded organelle;extracellular organelle;extracellular region part;extracellular vesicular exosome;intracellular membrane-bounded organelle;intracellular non-membrane-bounded organelle;intracellular organelle;intracellular part;macromolecular complex;m…	Hepatitis C;Measles;Protein processing in endoplasmic reticulum;RNA transport	EIF_2_alpha;S1	6.49926	6.56092	6.6046	6.65258	6.3853	6.35257	6.28303	6.16283	6.02816	6.16578	5.72864	5.82077	6.42757	6.23724	6.33626	6.14461	25.1446	24.9751	24.9222
1098	Q8WTV0	Scavenger receptor class B member 1	SCARB1	22.7145	22.3407	23.7243	22.878	22.8832	22.6708	22.6827	23.0093	22.3197	23.6683	22.2994	21.7183	23.6211	24.0729	23.7358	23.6621	+	+	+	+			adhesion to host;adhesion to other organism involved in symbiotic interaction;alcohol metabolic process;androgen biosynthetic process;androgen metabolic process;biological adhesion;biological regulation;biosynthetic process;blood vessel endothelial cell migration;carbohydrate transport;catabolic process;cell adhesion;cell migration;cell motility;cell proliferation;cell recognition;cell surface re…	1-phosphatidylinositol binding;apolipoprotein A-I binding;apolipoprotein binding;binding;cargo receptor activity;high-density lipoprotein particle binding;high-density lipoprotein particle receptor activity;lipid binding;lipopolysaccharide binding;lipopolysaccharide receptor activity;lipoprotein particle binding;lipoprotein particle receptor activity;low-density lipoprotein particle binding;molec…	caveola;cell part;cell projection membrane;cell projection part;cell surface;cytoplasmic part;cytoplasmic vesicle membrane;cytoplasmic vesicle part;endocytic vesicle membrane;extracellular membrane-bounded organelle;extracellular organelle;extracellular region part;extracellular vesicular exosome;integral to membrane;integral to plasma membrane;intracellular organelle part;intracellular part;intr…	Bile secretion;Fat digestion and absorption;Hepatitis C;Phagosome;Vitamin digestion and absorption	CD36	NaN	NaN	NaN	NaN	NaN	NaN	NaN	NaN	NaN	NaN	NaN	NaN	6.10802	6.0172	6.03906	5.86544	NaN	NaN	NaN
945	Q15904	V-type proton ATPase subunit S1	ATP6AP1	25.5137	25.6082	25.3226	25.6725	25.4981	26.0138	23.2692	23.3815	22.5763	23.9218	21.9349	23.8295	23.9066	24.7205	24.4405	24.2751	+	+		+	+		ATP hydrolysis coupled proton transport;biological regulation;cation homeostasis;cation transport;cell surface receptor linked signaling pathway;cellular cation homeostasis;cellular chemical homeostasis;cellular homeostasis;cellular ion homeostasis;cellular iron ion homeostasis;cellular metal ion homeostasis;cellular process;cellular response to chemical stimulus;cellular response to endogenous s…	active transmembrane transporter activity;adenyl nucleotide binding;adenyl ribonucleotide binding;ATP binding;ATPase activity;ATPase activity, coupled;ATPase activity, coupled to movement of substances;ATPase activity, coupled to transmembrane movement of ions;ATPase activity, coupled to transmembrane movement of substances;binding;catalytic activity;cation transmembrane transporter activity;cati…	cell part;cytoplasmic part;endosomal part;endosome membrane;extracellular membrane-bounded organelle;extracellular organelle;extracellular region part;extracellular vesicular exosome;integral to membrane;intracellular organelle part;intracellular part;intrinsic to membrane;macromolecular complex;membrane;membrane part;membrane-bounded organelle;membrane-bounded vesicle;organelle;organelle membran…	Epithelial cell signaling in Helicobacter pylori infection;ko05152;Lysosome;Oxidative phosphorylation;Phagosome;Rheumatoid arthritis;Vibrio cholerae infection	ATP-synt_S1	6.51032	6.66625	6.63605	6.7904	6.70665	6.74521	NaN	4.95329	NaN	5.24996	5.40495	5.7258	6.29955	6.25481	6.27091	6.18904	25.5292	25.756	NaN
733	P63010	AP-2 complex subunit beta	AP2B1	27.9596	27.5705	27.5701	27.7725	27.5547	27.2314	24.7084	25.6896	25.2968	25.4975	25.9887	26.5989	26.9051	27.3286	26.9665	27.1477	+	+		+	+		antigen processing and presentation;antigen processing and presentation of exogenous antigen;antigen processing and presentation of exogenous peptide antigen;antigen processing and presentation of exogenous peptide antigen via MHC class II;antigen processing and presentation of peptide antigen;antigen processing and presentation of peptide antigen via MHC class II;antigen processing and presentat…	binding;clathrin binding;peptide binding;protein binding;protein transporter activity;signal sequence binding;substrate-specific transporter activity;transporter activity	AP-2 adaptor complex;AP-type membrane coat adaptor complex;cell part;clathrin adaptor complex;clathrin coated vesicle membrane;clathrin-coated endocytic vesicle membrane;coated vesicle membrane;cytoplasmic part;cytoplasmic vesicle membrane;cytoplasmic vesicle part;cytosol;endocytic vesicle membrane;intracellular membrane-bounded organelle;intracellular organelle;intracellular organelle part;intra…	Endocrine and other factor-regulated calcium reabsorption;Endocytosis;Huntington's disease	Adaptin_N;Alpha_adaptinC2;B2-adapt-app_C	6.95694	6.99186	7.01678	7.14189	6.93249	6.84151	5.90372	6.00449	5.78254	5.91466	6.00165	6.13941	6.68297	6.58673	6.6267	6.58034	27.7182	26.296	25.8455
135	O43707	Alpha-actinin-4	ACTN4	32.5475	32.3338	32.3824	32.5571	33.055	32.9305	30.028	30.272	30.0419	30.5527	30.8116	31.1331	31.7666	32.0942	31.6373	31.7699	+	+		+	+		actin cytoskeleton organization;actin filament bundle assembly;actin filament organization;actin filament-based movement;actin filament-based process;actin-mediated cell contraction;actin-myosin filament sliding;biological adhesion;biological regulation;blood coagulation;cell activation;cell adhesion;cell communication;cell junction assembly;cell junction organization;cell projection assembly;cel…	actin binding;actin filament binding;binding;calcium ion binding;cation binding;cytoskeletal protein binding;FATZ binding;hormone receptor binding;identical protein binding;integrin binding;ion binding;ion channel binding;ligand-dependent nuclear receptor transcription coactivator activity;metal ion binding;nuclear hormone receptor binding;nucleoside binding;protein binding;protein binding transc…	actin filament;actin filament bundle;actomyosin;adherens junction;anchoring junction;cell cortex part;cell junction;cell part;cell projection;cell projection part;cell-cell junction;cell-substrate adherens junction;cell-substrate junction;contractile fiber part;cortical actin cytoskeleton;cortical cytoskeleton;cytoplasm;cytoplasmic membrane-bounded vesicle lumen;cytoplasmic part;cytoplasmic vesic…	Adherens junction;Amoebiasis;Arrhythmogenic right ventricular cardiomyopathy (ARVC);Focal adhesion;Leukocyte transendothelial migration;Regulation of actin cytoskeleton;Systemic lupus erythematosus;Tight junction	CH;EF-hand_6;EFhand_Ca_insen;Spectrin	8.14563	8.25137	8.29473	8.38973	8.53196	8.46715	7.52415	7.38005	7.26181	7.47116	7.46099	7.63128	8.18341	8.0721	8.00736	7.91316	32.4552	31.5714	30.6348
1165	Q96IZ0	PRKC apoptosis WT1 regulator protein	PAWR	26.1772	25.8959	25.6784	26.2163	25.4088	25.1316	22.2803	23.4278	23.7812	24.409	24.9577	25.8515	25.6296	25.9942	25.8197	26.2742	+		+	+	+		actin cytoskeleton organization;actin filament bundle assembly;actin filament organization;actin filament-based process;apoptosis;biological regulation;biosynthetic process;cell death;cellular biosynthetic process;cellular component assembly;cellular component assembly at cellular level;cellular component organization;cellular component organization at cellular level;cellular component organizati…	actin binding;binding;cytoskeletal protein binding;enzyme binding;leucine zipper domain binding;LRR domain binding;protein binding;protein binding transcription factor activity;protein domain specific binding;transcription cofactor activity;transcription corepressor activity;transcription factor binding transcription factor activity	actin cytoskeleton;cell part;cytoplasm;cytoskeleton;intracellular membrane-bounded organelle;intracellular non-membrane-bounded organelle;intracellular organelle;intracellular part;membrane;membrane-bounded organelle;non-membrane-bounded organelle;nucleus;organelle;plasma membrane			6.88037	6.96221	6.9202	7.09356	6.72984	6.63011	5.62421	5.73391	6.11856	6.405	6.47238	6.71594	7.02135	6.93651	6.94089	6.9303	25.9919	24.6561	24.7498
627	P54920	Alpha-soluble NSF attachment protein	NAPA	25.9079	25.5559	25.1709	25.5638	25.1133	24.7652	21.9667	22.0409	23.4327	22.2806	23.3116	23.2661	22.401	25.1315	24.6153	24.7074	+	+		+	+		anatomical structure development;apical protein localization;asymmetric protein localization;biological regulation;brain development;cell communication;cell differentiation;cell-cell signaling;cellular component disassembly;cellular component disassembly at cellular level;cellular component organization;cellular component organization at cellular level;cellular component organization or biogenesi…	binding;protein binding;SNARE binding;soluble NSF attachment protein activity;syntaxin binding	cell part;cytoplasmic part;cytosol;extracellular membrane-bounded organelle;extracellular organelle;extracellular region part;extracellular vesicular exosome;intracellular organelle part;intracellular part;macromolecular complex;membrane;membrane part;membrane-bounded organelle;membrane-bounded vesicle;organelle;organelle membrane;organelle part;protein complex;SNARE complex;synaptobrevin 2-SNAP-…			6.72766	6.75597	6.7744	6.76972	6.44573	6.33001	5.25636	5.20737	5.19659	5.29055	5.36314	5.55921	6.03822	6.27674	6.23797	6.1343	25.5496	24.9392	NaN
512	P36873	Serine/threonine-protein phosphatase PP1-gamma catalytic subunit	PPP1CC	26.7823	27.4155	27.5756	27.7593	27.5649	27.8803	26.026	26.3426	25.8538	26.1668	26.5783	26.8401	27.31	27.7539	27.4777	27.3944	+			+	+		acylglycerol catabolic process;acylglycerol metabolic process;biological regulation;carbohydrate metabolic process;catabolic process;cell cycle;cell differentiation;cell division;cell surface receptor linked signaling pathway;cellular carbohydrate metabolic process;cellular catabolic process;cellular developmental process;cellular glucan metabolic process;cellular lipid catabolic process;cellular…	binding;catalytic activity;cation binding;enzyme binding;hydrolase activity;hydrolase activity, acting on ester bonds;ion binding;kinase binding;metal ion binding;phosphatase activity;phosphoprotein phosphatase activity;phosphoric ester hydrolase activity;protein binding;protein kinase binding;protein N-terminus binding;protein serine/threonine phosphatase activity	adherens junction;anchoring junction;cell division site part;cell junction;cell part;cell projection;cell projection part;cell-substrate adherens junction;cell-substrate junction;chromosomal part;cleavage furrow;condensed chromosome kinetochore;cytoplasm;cytoplasmic part;cytosol;dendritic spine;focal adhesion;histone methyltransferase complex;intracellular membrane-bounded organelle;intracellular…	Focal adhesion;Insulin signaling pathway;Long-term potentiation;Meiosis - yeast;Oocyte meiosis;Regulation of actin cytoskeleton;Vascular smooth muscle contraction	Metallophos	7.08037	7.30505	7.3887	7.44498	7.37978	7.38616	6.82827	6.6714	6.57346	6.59272	6.66658	6.73155	7.4823	7.3349	7.29425	7.11764	27.3832	26.9534	26.3598
572	P49006	MARCKS-related protein	MARCKSL1	26.2168	25.4617	25.4948	25.7806	25.4105	25.0271	22.5529	22.7444	23.7135	24.6093	25.0008	25.5082	25.7235	25.9512	25.7871	25.7114	+		+	+	+		biological regulation;positive regulation of biological process;positive regulation of cell proliferation;positive regulation of cellular process;regulation of biological process;regulation of cell proliferation;regulation of cellular process		cell part;cytoplasm;extracellular membrane-bounded organelle;extracellular organelle;extracellular region part;extracellular vesicular exosome;intracellular part;membrane;membrane-bounded organelle;membrane-bounded vesicle;organelle;plasma membrane;vesicle	Fc gamma R-mediated phagocytosis;Leishmaniasis	MARCKS	7.21453	7.12126	7.17733	7.28682	7.17281	7.00342	6.2838	6.13239	6.45538	6.70161	6.6998	6.91613	7.31216	7.15488	7.19609	7.03354	25.7385	23.9337	24.708
196	O95456	Proteasome assembly chaperone 1	PSMG1	21.2091	21.6375	22.7829	21.4042	22.611	23.4581	23.2612	22.7437	21.6028	22.0344	21.706	21.741	22.2431	23.3088	23.0871	22.7335	+	+		+		+	cell proliferation;cell proliferation in external granule layer;cell proliferation in hindbrain;cellular component assembly;cellular component assembly at cellular level;cellular component organization;cellular component organization at cellular level;cellular component organization or biogenesis;cellular component organization or biogenesis at cellular level;cellular macromolecular complex assem…		cell part;cytoplasm;cytoplasmic part;endoplasmic reticulum;intracellular membrane-bounded organelle;intracellular organelle;intracellular part;membrane-bounded organelle;nucleus;organelle			5.27958	5.57735	4.93259	5.47858	4.58274	4.99082	4.82886	4.54479	5.29077	5.58316	5.33329	5.40528	4.95211	4.88706	4.94449	4.59159	21.4169	NaN	21.7711
663	P61158	Actin-related protein 3	ACTR3	25.034	24.7104	24.7202	24.9861	25.9231	25.7233	24.5384	22.9235	23.3445	23.1647	23.6935	21.8878	23.3436	24.2828	24.4435	24.2505	+	+		+	+	+	actin cytoskeleton organization;actin filament organization;actin filament-based process;actin nucleation;anatomical structure morphogenesis;Arp2/3 complex-mediated actin nucleation;asymmetric cell division;axon guidance;biological regulation;cell cycle cytokinesis;cell cycle process;cell division;cell part morphogenesis;cell projection morphogenesis;cell projection organization;cell surface rece…	adenyl nucleotide binding;adenyl ribonucleotide binding;ATP binding;binding;nucleotide binding;purine nucleotide binding;purine ribonucleoside triphosphate binding;purine ribonucleotide binding;ribonucleotide binding;structural constituent of cytoskeleton;structural molecule activity	actin cytoskeleton;actin filament;adherens junction;anchoring junction;Arp2/3 protein complex;cell junction;cell part;cell projection;cell-cell junction;cell-substrate adherens junction;cell-substrate junction;cytoplasm;cytoplasmic part;cytoskeletal part;cytoskeleton;cytosol;excitatory synapse;extracellular membrane-bounded organelle;extracellular organelle;extracellular region part;extracellular…		Actin	6.23027	6.28542	6.31601	6.41594	6.83783	6.76958	6.40042	6.03775	5.49838	5.65064	5.54857	5.56292	5.83113	6.05994	6.17298	5.9892	24.8627	25.3949	NaN
1144	Q96B23	Uncharacterized protein C18orf25	C18orf25	22.871	22.1277	23.2108	24.2517	22.5574	22.5939	21.4179	22.631	23.8096	23.1982	23.058	22.0248	24.0106	23.9777	24.0589	24.2556	+	+	+	+							RNF111_N	NaN	NaN	NaN	NaN	NaN	NaN	NaN	NaN	NaN	NaN	NaN	NaN	6.49672	6.32307	6.3889	6.37597	NaN	NaN	NaN
937	Q15517	Corneodesmosin	CDSN	22.4219	22.453	23.0564	22.4006	22.5444	21.8223	22.2925	22.3026	22.296	22.6004	22.3706	22.9448	25.0477	22.6906	23.0043	23.6083	+	+	+	+			anatomical structure development;anatomical structure morphogenesis;biological adhesion;cell adhesion;cell differentiation;cell-cell adhesion;cellular developmental process;cellular process;developmental process;epidermal cell differentiation;epidermis development;epidermis morphogenesis;epithelial cell differentiation;keratinocyte differentiation;skin morphogenesis;tissue development;tissue morp…	binding;identical protein binding;protein binding;protein dimerization activity;protein homodimerization activity	anchoring junction;cell junction;cell part;cell-cell junction;cornified envelope;cytoskeleton;desmosome;extracellular membrane-bounded organelle;extracellular organelle;extracellular region part;extracellular vesicular exosome;intracellular non-membrane-bounded organelle;intracellular organelle;intracellular part;membrane-bounded organelle;membrane-bounded vesicle;non-membrane-bounded organelle;o…			NaN	NaN	NaN	NaN	6.17782	6.07562	6.76626	5.24556	5.82954	5.54636	NaN	NaN	6.64416	5.81097	6.07063	6.08443	NaN	NaN	NaN
997	Q68D85	Natural cytotoxicity triggering receptor 3 ligand 1	NCR3LG1	23.5819	22.3641	23.5397	23.8951	23.2306	22.2949	23.0369	23.5019	24.1788	23.612	22.7125	21.4994	23.773	24.4773	23.8762	23.9193	+	+	+	+				structural molecule activity	cell part;integral to membrane;intrinsic to membrane;membrane;membrane part;plasma membrane;viral capsid;virion part		C1-set;Gag_MA	6.39489	5.74811	6.33199	6.54904	6.16894	6.12166	NaN	NaN	NaN	NaN	NaN	NaN	6.12561	6.09493	6.0786	5.95005	NaN	NaN	NaN
596	P51148	Ras-related protein Rab-5C	RAB5C	25.107	25.055	24.8269	25.0162	24.8707	24.7643	23.8947	23.0671	24.1754	22.9353	24.11	23.671	24.6391	24.9145	24.6346	24.7279	+			+	+		antigen processing and presentation;biological regulation;blood coagulation;cellular component organization;cellular component organization at cellular level;cellular component organization or biogenesis;cellular component organization or biogenesis at cellular level;cellular macromolecule metabolic process;cellular membrane organization;cellular metabolic process;cellular process;cellular respon…	binding;catalytic activity;GDP binding;GTP binding;GTPase activity;GTP-dependent protein binding;guanyl nucleotide binding;guanyl ribonucleotide binding;hydrolase activity;hydrolase activity, acting on acid anhydrides;hydrolase activity, acting on acid anhydrides, in phosphorus-containing anhydrides;nucleoside-triphosphatase activity;nucleotide binding;protein binding;purine nucleotide binding;pu…	actin cytoskeleton;axon;axon part;axon terminus;cell body;cell part;cell projection;cell projection part;clathrin-coated vesicle;coated vesicle;cytoplasm;cytoplasmic membrane-bounded vesicle;cytoplasmic part;cytoplasmic vesicle;cytoplasmic vesicle membrane;cytoplasmic vesicle part;cytoskeleton;cytosol;dendrite;early endosome;early endosome membrane;endocytic vesicle;endosomal part;endosome;endoso…	Amoebiasis;Amyotrophic lateral sclerosis (ALS);Endocytosis;ko05152;Phagosome;Vasopressin-regulated water reabsorption	Ras	6.52998	6.59738	6.6406	6.70053	6.73222	6.64587	6.4182	6.24733	5.99989	6.13761	6.11899	6.13261	6.72136	6.77215	6.62316	6.63134	25.0013	24.8175	NaN
797	Q01844	RNA-binding protein EWS	EWSR1	22.9133	22.5841	23.0857	23.2446	24.4481	24.0992	23.3679	23.8234	23.4537	23.8069	22.7038	23.5546	24.4508	24.5664	24.2783	24.2094	+	+		+			biological regulation;biosynthetic process;cellular biosynthetic process;cellular macromolecule biosynthetic process;cellular macromolecule metabolic process;cellular metabolic process;cellular nitrogen compound metabolic process;cellular process;macromolecule biosynthetic process;macromolecule metabolic process;metabolic process;nitrogen compound metabolic process;nucleic acid metabolic process;…	binding;cation binding;identical protein binding;ion binding;metal ion binding;nucleic acid binding;nucleotide binding;protein binding;RNA binding;transition metal ion binding;zinc ion binding	cell part;cytoplasm;intracellular membrane-bounded organelle;intracellular non-membrane-bounded organelle;intracellular organelle;intracellular organelle part;intracellular part;membrane;membrane-bounded organelle;non-membrane-bounded organelle;nuclear part;nucleolus;nucleoplasm;nucleus;organelle;organelle part;plasma membrane		zf-RanBP	5.95179	5.99564	6.01507	6.0794	6.40376	6.30384	5.97205	5.93914	5.78967	5.74005	5.66942	5.76087	6.45474	6.26427	6.33834	6.17389	NaN	23.9346	NaN
1099	Q8WUA2	Peptidyl-prolyl cis-trans isomerase-like 4	PPIL4	23.1786	22.5709	22.2666	22.2907	22.4302	24.1805	22.4291	23.3437	23.1867	24.3158	22.5951	21.9633	23.9322	23.7351	24.5165	23.851	+	+		+			cellular macromolecule metabolic process;cellular metabolic process;cellular process;cellular protein metabolic process;macromolecule metabolic process;macromolecule modification;metabolic process;peptidyl-amino acid modification;peptidyl-proline modification;primary metabolic process;protein folding;protein metabolic process;protein modification process;protein peptidyl-prolyl isomerization	binding;catalytic activity;cis-trans isomerase activity;isomerase activity;nucleotide binding;peptidyl-prolyl cis-trans isomerase activity	cell part;intracellular membrane-bounded organelle;intracellular organelle;intracellular part;membrane-bounded organelle;nucleus;organelle		Pro_isomerase;RRM_1	6.04072	5.8157	6.18994	6.10346	5.56318	5.43681	5.78606	5.61561	5.70896	5.8999	5.80131	5.8466	6.16465	5.88957	6.20989	5.72072	NaN	NaN	NaN
1039	Q86U42	Polyadenylate-binding protein 2	PABPN1	24.4953	23.8723	24.1433	24.1215	22.9009	20.9429	23.2637	22.6227	22.7872	22.7502	24.0122	22.6796	23.9031	24.0183	24.2439	24.0372	+		+	+	+		biological regulation;biosynthetic process;cellular biosynthetic process;cellular macromolecule biosynthetic process;cellular macromolecule metabolic process;cellular metabolic process;cellular nitrogen compound metabolic process;cellular process;establishment of localization;establishment of localization in cell;establishment of RNA localization;gene expression;interaction with host;interspecies…	binding;nucleic acid binding;nucleotide binding;RNA binding	cell part;cytoplasm;intracellular membrane-bounded organelle;intracellular organelle;intracellular organelle part;intracellular part;macromolecular complex;membrane-bounded organelle;nuclear part;nucleoplasm;nucleus;organelle;organelle part;ribonucleoprotein complex	mRNA surveillance pathway	RRM_1	6.38639	6.323	6.4829	6.48763	6.08135	6.0951	5.80927	5.60847	5.92431	5.99957	5.7562	5.91092	6.46956	6.27261	6.45356	6.24234	24.1581	NaN	NaN
352	P14923	Junction plakoglobin	JUP	28.925	28.6064	28.7047	28.7932	28.8794	28.9677	30.9005	28.1643	29.2425	28.2743	28.3771	28.366	30.5616	29.0034	28.8919	29.7244	+	+		+			adherens junction assembly;adherens junction organization;anatomical structure development;biological adhesion;biological regulation;cell adhesion;cell junction assembly;cell junction organization;cell migration;cell motility;cell surface receptor linked signaling pathway;cell-cell adhesion;cell-cell junction assembly;cell-cell junction organization;cellular component assembly;cellular component …	alpha-catenin binding;binding;cadherin binding;cell adhesion molecule binding;enzyme binding;identical protein binding;molecular transducer activity;phosphatase binding;protein binding;protein binding transcription factor activity;protein dimerization activity;protein homodimerization activity;protein phosphatase binding;signal transducer activity;structural constituent of cell wall;structural mo…	actin cytoskeleton;adherens junction;anchoring junction;apicolateral plasma membrane;catenin complex;catenin-TCF7L2 complex;cell junction;cell part;cell-cell adherens junction;cell-cell contact zone;cell-cell junction;cell-substrate adherens junction;cell-substrate junction;contractile fiber part;cytoplasm;cytoplasmic part;cytoskeletal part;cytoskeleton;cytosol;cytosolic part;desmosome;extracellu…	Acute myeloid leukemia;Arrhythmogenic right ventricular cardiomyopathy (ARVC);Pathways in cancer	Arm	7.08778	7.12447	7.25816	7.31397	7.41597	7.39513	7.85691	6.88955	7.17205	6.91428	6.8843	6.9097	7.97557	7.26778	7.33308	7.42388	28.7573	29.228	28.565
812	Q06787	Fragile X mental retardation protein 1	FMR1	27.572	27.5011	27.5701	27.4995	27.4529	27.0584	27.7619	28.1231	27.3668	27.1869	27.3848	27.3743	28.4116	28.2105	28.4315	28.1178	+	+		+			anatomical structure development;biological regulation;central nervous system development;developmental process;establishment of localization;establishment of RNA localization;mRNA transport;negative regulation of biological process;negative regulation of biosynthetic process;negative regulation of cellular biosynthetic process;negative regulation of cellular macromolecule biosynthetic process;ne…	binding;mRNA binding;nucleic acid binding;RNA binding	cell body;cell part;cell projection;cell projection part;cytoplasm;cytoplasmic part;cytoskeletal part;dendritic shaft;dendritic spine;intracellular non-membrane-bounded organelle;intracellular organelle;intracellular organelle part;intracellular part;macromolecular complex;membrane;microtubule;mRNA cap binding complex;neuron projection;neuron spine;neuronal RNA granule;non-membrane-bounded organe…		Agenet;FXR1P_C;KH_1	6.78866	6.9195	7.04214	7.00251	7.05824	6.90598	7.0267	6.96073	6.5515	6.46881	6.49665	6.59383	7.48055	7.17978	7.37853	7.1175	27.5357	27.5991	27.3282
1375	Q9Y2J2	Band 4.1-like protein 3	EPB41L3	28.3311	28.0387	28.0099	27.9823	27.3009	27.253	26.5892	26.6641	26.6182	26.8508	27.3696	27.8127	28.0435	28.3813	28.0136	28.0681	+		+	+	+		actin cytoskeleton organization;actin filament-based process;anatomical structure formation involved in morphogenesis;anatomical structure morphogenesis;apoptosis;biological regulation;cell communication;cell death;cell junction assembly;cell junction organization;cell part morphogenesis;cell projection morphogenesis;cell projection organization;cell-cell junction assembly;cell-cell junction orga…	structural constituent of cytoskeleton;structural molecule activity	axolemma;axon part;cell junction;cell part;cell projection membrane;cell projection part;cell-cell junction;cytoplasm;cytoplasmic part;cytoskeleton;cytosol;extrinsic to membrane;intracellular non-membrane-bounded organelle;intracellular organelle;intracellular part;juxtaparanode region of axon;leading edge membrane;membrane;membrane part;neuron projection membrane;non-membrane-bounded organelle;o…	Tight junction	4_1_CTD;FA;FERM_C;FERM_M;FERM_N;SAB	6.97569	6.99205	7.00441	7.00178	6.55324	6.47222	6.30393	6.09468	6.13931	6.26715	6.30142	6.52931	7.08454	7.05473	6.99957	6.85558	28.0905	26.9518	27.1628
810	Q05682	Caldesmon	CALD1	25.341	25.068	25.0558	25.4612	25.8769	25.1535	23.267	23.578	22.9411	23.4227	22.6891	22.546	24.2811	24.1804	24.1874	22.7932	+	+		+	+	+	cellular component movement;cellular process;multicellular organismal process;muscle contraction;muscle system process;system process	actin binding;binding;calmodulin binding;cytoskeletal protein binding;protein binding;tropomyosin binding	actin cap;actin cytoskeleton;cell cortex part;cell part;contractile fiber;cytoplasmic part;cytoskeletal part;cytoskeleton;cytosol;intracellular non-membrane-bounded organelle;intracellular organelle;intracellular organelle part;intracellular part;membrane;myofibril;non-membrane-bounded organelle;organelle;organelle part;plasma membrane	Vascular smooth muscle contraction	Caldesmon	6.35212	6.46009	6.48845	6.57769	6.71774	6.45385	5.87867	5.56283	NaN	NaN	NaN	NaN	5.72433	5.50046	5.57649	5.13758	25.2315	24.8695	NaN
399	P21281	V-type proton ATPase subunit B, brain isoform	ATP6V1B2	26.9329	26.9429	26.5431	26.7516	26.9274	26.8208	24.7941	25.1744	24.8968	25.3948	25.7881	26.4517	26.3036	26.7928	26.4692	26.7965	+			+	+		anatomical structure morphogenesis;ATP hydrolysis coupled proton transport;ATP metabolic process;biological regulation;calcium ion homeostasis;cation homeostasis;cation transport;cell surface receptor linked signaling pathway;cellular cation homeostasis;cellular chemical homeostasis;cellular component organization;cellular component organization at cellular level;cellular component organization o…	active transmembrane transporter activity;adenyl nucleotide binding;adenyl ribonucleotide binding;ATP binding;ATPase activity;ATPase activity, coupled;ATPase activity, coupled to movement of substances;ATPase activity, coupled to transmembrane movement of ions;ATPase activity, coupled to transmembrane movement of substances;binding;catalytic activity;cation transmembrane transporter activity;cati…	apical plasma membrane;basolateral plasma membrane;cell part;cell projection;cytoplasm;cytoplasmic membrane-bounded vesicle;cytoplasmic part;cytoplasmic vesicle;cytosol;endomembrane system;extracellular membrane-bounded organelle;extracellular organelle;extracellular region part;extracellular vesicular exosome;integral to membrane;intracellular membrane-bounded organelle;intracellular organelle;i…	Collecting duct acid secretion;Epithelial cell signaling in Helicobacter pylori infection;Oxidative phosphorylation;Phagosome;Rheumatoid arthritis;Vibrio cholerae infection	ATP-synt_ab;ATP-synt_ab_C;ATP-synt_ab_N	6.88494	6.97051	6.96242	7.03218	7.03755	6.96306	6.20276	6.02481	5.89275	6.20823	6.13758	6.38686	6.82991	6.8314	6.82184	6.76051	26.7926	25.9292	25.6329
879	Q13813	Spectrin alpha chain, non-erythrocytic 1	SPTAN1	31.5503	31.572	31.3841	31.5647	31.5617	31.4215	29.421	29.7197	29.6988	30.2262	30.5608	30.948	31.1689	31.5499	31.0977	31.3441	+			+	+		actin filament capping;apoptosis;axon guidance;biological regulation;cell death;cellular component disassembly;cellular component disassembly at cellular level;cellular component disassembly involved in apoptosis;cellular component organization;cellular component organization at cellular level;cellular component organization or biogenesis;cellular component organization or biogenesis at cellular …	actin binding;binding;calcium ion binding;cation binding;cytoskeletal protein binding;ion binding;metal ion binding;protein binding;structural constituent of cytoskeleton;structural molecule activity	adherens junction;anchoring junction;cell cortex part;cell junction;cell part;cell-cell adherens junction;cell-cell junction;contractile fiber part;cuticular plate;cytoplasmic part;cytoskeletal part;cytoskeleton;cytosol;extracellular membrane-bounded organelle;extracellular organelle;extracellular region part;extracellular vesicular exosome;fascia adherens;intracellular membrane-bounded organelle…		EF-hand_7;EFhand_Ca_insen;SH3_1;Spectrin	7.4297	7.59959	7.62029	7.69896	7.66167	7.58455	6.97577	6.74121	6.6852	6.93245	6.90824	7.11774	7.58437	7.49096	7.43318	7.34902	31.5177	30.531	30.3584
787	Q00610	Clathrin heavy chain 1	CLTC	31.1043	31.0945	31.0957	31.4023	31.3548	31.535	29.1693	29.3771	29.158	29.4359	29.8416	30.0996	30.4739	30.8181	30.5694	30.3989	+	+		+	+		anatomical structure morphogenesis;antigen processing and presentation;antigen processing and presentation of exogenous antigen;antigen processing and presentation of exogenous peptide antigen;antigen processing and presentation of exogenous peptide antigen via MHC class II;antigen processing and presentation of peptide antigen;antigen processing and presentation of peptide antigen via MHC class …	binding;clathrin binding;clathrin light chain binding;double-stranded RNA binding;enzyme binding;kinase binding;molecular transducer activity;nucleic acid binding;protein binding;protein kinase binding;RNA binding;signal transducer activity;structural molecule activity	adherens junction;anchoring junction;cell junction;cell part;cell-substrate adherens junction;cell-substrate junction;clathrin coat;clathrin coat of coated pit;clathrin coat of trans-Golgi network vesicle;clathrin coated vesicle membrane;clathrin complex;clathrin vesicle coat;clathrin-coated endocytic vesicle membrane;clathrin-coated vesicle;coated pit;coated vesicle;coated vesicle membrane;cytop…	Bacterial invasion of epithelial cells;Endocrine and other factor-regulated calcium reabsorption;Endocytosis;Huntington's disease;Lysosome	Clathrin;Clathrin_propel;Clathrin-link	7.5066	7.66669	7.72162	7.84278	7.81704	7.82605	7.00022	6.89025	6.73644	6.8971	6.91582	7.02821	7.53998	7.40905	7.45506	7.27708	31.1742	30.3591	29.6338
739	P63173	60S ribosomal protein L38	RPL38	27.4386	27.1857	27.1205	27.4975	27.0139	27.9585	25.7132	25.9814	25.2253	25.5032	26.1989	26.4078	26.5737	26.983	26.6462	26.8573	+	+		+	+		90S preribosome assembly;anatomical structure development;anatomical structure morphogenesis;axial mesoderm development;biological regulation;biosynthetic process;catabolic process;cellular biosynthetic process;cellular catabolic process;cellular component assembly;cellular component assembly at cellular level;cellular component disassembly;cellular component disassembly at cellular level;cellula…	binding;nucleic acid binding;RNA binding;structural constituent of ribosome;structural molecule activity	adherens junction;anchoring junction;cell junction;cell part;cell-substrate adherens junction;cell-substrate junction;cytoplasmic part;cytosol;cytosolic large ribosomal subunit;eukaryotic 80S initiation complex;focal adhesion;intracellular organelle part;intracellular part;large ribosomal subunit;macromolecular complex;organelle part;ribonucleoprotein complex;translation initiation complex	Ribosome	Ribosomal_L38e	7.88875	7.9439	7.97596	8.10677	7.96771	8.07401	7.5632	7.42633	7.28078	7.29086	7.38055	7.508	7.85608	7.8228	7.79402	7.65357	27.3106	26.6668	25.8338
861	Q13425	Beta-2-syntrophin	SNTB2	24.4331	24.4102	24.7114	24.3253	24.2147	24.5662	22.5068	22.5446	23.4695	23.0865	23.3533	23.2025	24.2384	24.3793	24.0392	24.1402	+			+	+				adherens junction;anchoring junction;cell junction;cell part;cell-substrate adherens junction;cell-substrate junction;cytoplasm;cytoplasmic part;cytoplasmic vesicle membrane;cytoplasmic vesicle part;cytoskeletal part;dystrophin-associated glycoprotein complex;extracellular membrane-bounded organelle;extracellular organelle;extracellular region part;extracellular vesicular exosome;focal adhesion;i…		PDZ	6.15582	6.06352	6.38559	6.4136	5.99954	5.51789	4.01229	4.58257	NaN	NaN	NaN	NaN	6.14336	5.97829	5.90831	5.83862	24.47	24.3904	NaN
63	O00151	PDZ and LIM domain protein 1	PDLIM1	25.3094	25.1702	25.8229	25.5199	25.7067	26.1131	24.5182	24.0792	22.37	22.6865	23.8132	22.6538	24.6295	23.8758	23.272	23.3047	+	+	+	+	+	+	biological regulation;regulation of biological process;regulation of biosynthetic process;regulation of cellular biosynthetic process;regulation of cellular macromolecule biosynthetic process;regulation of cellular metabolic process;regulation of cellular process;regulation of gene expression;regulation of macromolecule biosynthetic process;regulation of macromolecule metabolic process;regulation…	binding;cation binding;ion binding;metal ion binding;protein binding transcription factor activity;transcription coactivator activity;transcription cofactor activity;transcription factor binding transcription factor activity;transition metal ion binding;zinc ion binding	adherens junction;anchoring junction;cell junction;cell part;cell-substrate adherens junction;cell-substrate junction;cytoplasm;cytoskeleton;focal adhesion;intracellular non-membrane-bounded organelle;intracellular organelle;intracellular organelle part;intracellular part;macromolecular complex;non-membrane-bounded organelle;nuclear part;nucleoplasm part;organelle;organelle part;protein complex;t…		LIM;PDZ	6.4334	6.63161	6.86417	6.89501	6.93871	6.92658	6.22881	5.68348	NaN	NaN	NaN	NaN	6.34147	5.90327	5.89347	5.79646	25.4556	25.1043	NaN
745	P63261	Actin, cytoplasmic 2	ACTG1	36.1135	35.8555	36.1899	36.1967	36.3371	36.4098	34.1463	34.2656	34.054	34.4234	34.9655	35.2649	35.5139	35.7857	35.382	35.5641	+	+		+	+		actin cytoskeleton organization;actin filament-based process;actomyosin structure organization;adherens junction organization;anatomical structure development;anatomical structure homeostasis;axon guidance;biological adhesion;biological regulation;blood coagulation;cell activation;cell adhesion;cell junction assembly;cell junction organization;cell surface receptor linked signaling pathway;cell-c…	adenyl nucleotide binding;adenyl ribonucleotide binding;ATP binding;binding;enzyme binding;identical protein binding;nucleotide binding;protein binding;purine nucleotide binding;purine ribonucleoside triphosphate binding;purine ribonucleotide binding;ribonucleotide binding;structural constituent of cytoskeleton;structural molecule activity;ubiquitin protein ligase binding	blood microparticle;cell cortex;cell part;contractile fiber;cytoplasmic part;cytoskeletal part;cytoskeleton;cytosol;extracellular membrane-bounded organelle;extracellular organelle;extracellular region;extracellular region part;extracellular space;extracellular vesicular exosome;filamentous actin;intracellular membrane-bounded organelle;intracellular non-membrane-bounded organelle;intracellular o…	Adherens junction;Arrhythmogenic right ventricular cardiomyopathy (ARVC);Bacterial invasion of epithelial cells;Dilated cardiomyopathy;Focal adhesion;Hypertrophic cardiomyopathy (HCM);Leukocyte transendothelial migration;Pathogenic Escherichia coli infection;Phagosome;Phototransduction - fly;Regulation of actin cytoskeleton;Shigellosis;Tight junction;Vibrio cholerae infection;Viral myocarditis	Actin;Ank;Ank_2	9.7082	9.79911	9.89685	9.94998	9.995	9.88128	9.24418	9.11618	8.98161	9.18038	9.25115	9.40567	9.76811	9.60719	9.6054	9.52128	36.0889	35.2897	34.6769
1409	Q9Y639	Neuroplastin	NPTN	24.1515	23.2887	23.1394	23.3237	23.3331	23.1817	23.1316	23.2746	22.0191	22.9774	23.1352	23.5006	23.5009	24.2187	23.7304	23.6391	+			+	+		biological adhesion;biological regulation;calcium ion homeostasis;cation homeostasis;cell adhesion;cell surface receptor linked signaling pathway;cell-cell adhesion;cellular calcium ion homeostasis;cellular cation homeostasis;cellular chemical homeostasis;cellular divalent inorganic cation homeostasis;cellular homeostasis;cellular ion homeostasis;cellular metal ion homeostasis;cellular process;ce…	binding;catalytic activity;cell adhesion molecule binding;fibroblast growth factor receptor binding;growth factor receptor binding;kinase activity;molecular transducer activity;phosphotransferase activity, alcohol group as acceptor;protein binding;protein kinase activity;protein tyrosine kinase activity;receptor activity;receptor binding;signal transducer activity;signaling receptor activity;tran…	cell part;cell surface;integral to membrane;intrinsic to membrane;membrane;membrane part;presynaptic membrane;synapse part;synaptic membrane		I-set	6.03663	5.95249	5.95587	6.05034	NaN	NaN	NaN	NaN	NaN	NaN	NaN	NaN	6.14314	6.08728	6.08515	5.91129	23.4758	NaN	NaN
1369	Q9Y281	Cofilin-2	CFL2	27.8595	27.7108	27.6212	27.8588	27.7251	27.2772	25.4722	26.0419	25.1043	25.7708	26.2195	26.6164	26.699	26.9463	26.4985	27.0218	+	+		+	+		actin cytoskeleton organization;actin filament depolymerization;actin filament organization;actin filament-based process;actin polymerization or depolymerization;actomyosin structure organization;anatomical structure homeostasis;biological regulation;cellular component disassembly;cellular component disassembly at cellular level;cellular component organization;cellular component organization at c…		actin cytoskeleton;cell part;contractile fiber part;cytoplasmic part;cytoskeleton;extracellular membrane-bounded organelle;extracellular organelle;extracellular region part;extracellular space;extracellular vesicular exosome;I band;intracellular non-membrane-bounded organelle;intracellular organelle;intracellular organelle part;intracellular part;membrane-bounded organelle;membrane-bounded vesicl…	Axon guidance;Fc gamma R-mediated phagocytosis;Regulation of actin cytoskeleton	Cofilin_ADF	7.48299	7.58995	7.57026	7.63121	7.5361	7.45652	6.77887	6.7278	6.42716	6.69094	6.76305	6.85931	7.46604	7.24465	7.0958	7.19421	27.7625	26.6291	25.9278
872	Q13557	Calcium/calmodulin-dependent protein kinase type II subunit delta	CAMK2D	24.5908	24.1477	24.4767	21.9859	22.9711	22.4499	22.8656	22.839	23.1162	22.9736	23.1663	24.0114	24.0661	24.2147	24.251	24.142	+		+	+			activation of meiosis involved in egg activation;anatomical structure development;biological regulation;calcium ion homeostasis;calcium ion transport;calcium-mediated signaling;cation homeostasis;cation transport;cell communication;cell cycle process;cell differentiation;cell growth;cell growth involved in cardiac muscle cell development;cell surface receptor linked signaling pathway;cell-cell si…	adenyl nucleotide binding;adenyl ribonucleotide binding;ATP binding;binding;calcium-dependent protein serine/threonine phosphatase activity;calmodulin binding;calmodulin-dependent protein kinase activity;catalytic activity;channel inhibitor activity;channel regulator activity;cytoskeletal protein binding;glutamate receptor binding;hydrolase activity;hydrolase activity, acting on ester bonds;ident…	axon part;calcium channel complex;cation channel complex;cell body;cell junction;cell part;cell projection part;cell-cell contact zone;cell-cell junction;cytoplasm;cytoplasmic part;cytoplasmic vesicle membrane;cytoplasmic vesicle part;cytoskeletal part;cytosol;endocytic vesicle membrane;endoplasmic reticulum membrane;endoplasmic reticulum part;initial segment;intercalated disc;intracellular membr…	Calcium signaling pathway;ErbB signaling pathway;Gastric acid secretion;Glioma;GnRH signaling pathway;ko05152;Long-term potentiation;Melanogenesis;Neurotrophin signaling pathway;Olfactory transduction;Oocyte meiosis;Phototransduction - fly;Wnt signaling pathway	CaMKII_AD;Pkinase	6.23815	6.07697	6.33181	6.01716	NaN	NaN	NaN	NaN	NaN	NaN	NaN	5.69593	6.07317	5.90592	6.01641	5.83318	24.4051	NaN	NaN
1287	Q9NV96	Cell cycle control protein 50A	TMEM30A	24.9248	24.4244	24.1587	24.785	22.2791	24.3308	23.0654	22.2954	22.6226	23.335	22.6022	24.5434	23.9861	24.2115	24.0142	24.2807	+	+		+	+		biological regulation;cellular component organization;cellular component organization or biogenesis;cellular membrane organization;cellular process;drug transmembrane transport;drug transport;establishment of localization;lipid translocation;lipid transport;membrane organization;organic substance transport;phospholipid translocation;phospholipid transport;positive regulation of biological process…		apical plasma membrane;cell part;cytoplasmic part;cytoplasmic vesicle membrane;cytoplasmic vesicle part;endoplasmic reticulum;Golgi apparatus;integral to membrane;intracellular membrane-bounded organelle;intracellular organelle;intracellular organelle part;intracellular part;intrinsic to membrane;membrane;membrane part;membrane-bounded organelle;organelle;organelle membrane;organelle part;plasma …		CDC50	6.40686	6.39048	6.4302	6.54636	5.98573	5.84149	NaN	NaN	NaN	NaN	NaN	NaN	6.34496	6.20039	6.21885	6.16447	24.5732	NaN	NaN
299	P09496	Clathrin light chain A	CLTA	27.5067	27.0584	26.8792	27.2049	27.3854	26.9047	24.7857	24.9521	24.9619	25.4583	25.1832	26.0497	26.2751	26.3622	26.2385	26.1588	+	+		+	+		antigen processing and presentation;antigen processing and presentation of exogenous antigen;antigen processing and presentation of exogenous peptide antigen;antigen processing and presentation of exogenous peptide antigen via MHC class II;antigen processing and presentation of peptide antigen;antigen processing and presentation of peptide antigen via MHC class II;antigen processing and presentat…	binding;clathrin binding;clathrin heavy chain binding;peptide binding;protein binding;structural molecule activity	cell part;clathrin coat;clathrin coat of coated pit;clathrin coat of trans-Golgi network vesicle;clathrin coated vesicle membrane;clathrin complex;clathrin vesicle coat;clathrin-coated endocytic vesicle membrane;coated vesicle membrane;cytoplasmic membrane-bounded vesicle;cytoplasmic part;cytoplasmic vesicle;cytoplasmic vesicle membrane;cytoplasmic vesicle part;cytosol;endocytic vesicle membrane;…	Bacterial invasion of epithelial cells;Endocrine and other factor-regulated calcium reabsorption;Endocytosis;Huntington's disease;Lysosome	Clathrin_lg_ch	7.55507	7.55268	7.55342	7.67723	7.68015	7.5842	6.84603	6.65139	6.65543	6.78091	6.68848	6.96933	7.38254	7.18064	7.22154	7.07317	27.1623	26.007	25.4133
356	P15311	Ezrin	EZR	27.4606	27.1953	27.1851	27.2042	26.6717	26.411	24.3255	24.5859	24.7464	26.1799	26.4271	26.7062	26.8332	27.0531	26.8027	26.7358	+	+		+	+		actin cytoskeleton organization;actin cytoskeleton reorganization;actin filament bundle assembly;actin filament organization;actin filament-based process;anatomical structure development;axon guidance;biological adhesion;biological regulation;cell adhesion;cell development;cell projection assembly;cell projection organization;cell-cell adhesion;cellular component assembly;cellular component assem…	actin binding;actin filament binding;binding;cell adhesion molecule binding;cytoskeletal protein binding;protein binding	actin cytoskeleton;actin filament;adherens junction;anchoring junction;apical part of cell;apical plasma membrane;basolateral plasma membrane;brush border;cell body;cell cortex part;cell junction;cell part;cell periphery;cell pole;cell projection;cell projection membrane;cell projection part;cell tip;cell-substrate adherens junction;cell-substrate junction;cortical cytoskeleton;cytoplasm;cytoplas…	Gastric acid secretion;Leukocyte transendothelial migration;Pathogenic Escherichia coli infection;Regulation of actin cytoskeleton	ERM;FERM_C;FERM_M;FERM_N	6.97837	7.05119	7.07522	7.14095	6.58998	6.48693	5.65258	5.62179	5.83283	6.24172	6.30771	6.45326	6.90814	6.75433	6.76766	6.50463	27.2613	25.4985	26.0149
790	Q01082	Spectrin beta chain, non-erythrocytic 1	SPTBN1	30.8554	30.8452	30.6932	30.8855	30.8401	30.7424	28.9342	29.2341	29.2373	29.5541	29.9672	30.2744	30.3801	30.8451	30.4302	30.7141	+			+	+		actin filament capping;anatomical structure development;axon guidance;biological regulation;biosynthetic process;cell cycle cytokinesis;cell cycle process;cellular biosynthetic process;cellular component assembly;cellular component assembly at cellular level;cellular component organization;cellular component organization at cellular level;cellular component organization or biogenesis;cellular com…	actin binding;actin filament binding;ankyrin binding;binding;cytoskeletal protein binding;enzyme binding;GTPase binding;lipid binding;phospholipid binding;protein binding;structural constituent of cytoskeleton;structural molecule activity	actin cytoskeleton;axolemma;axon part;cell cortex part;cell part;cell projection membrane;cell projection part;cell surface;contractile fiber part;cuticular plate;cytoplasm;cytoplasmic part;cytoskeletal part;cytoskeleton;cytosol;extracellular membrane-bounded organelle;extracellular organelle;extracellular region part;extracellular vesicular exosome;intracellular non-membrane-bounded organelle;in…		CH;PH;Spectrin	7.24475	7.39531	7.39226	7.47015	7.44465	7.3871	6.81495	6.62026	6.56526	6.72728	6.76312	6.90977	7.33943	7.27662	7.22042	7.18792	30.8198	29.9377	29.7583
518	P38606	V-type proton ATPase catalytic subunit A	ATP6V1A	26.8054	26.7648	26.3875	26.5958	26.7148	26.6217	24.7451	25.369	24.7752	25.4865	25.344	26.0232	25.9655	26.406	26.244	26.3321	+	+		+	+		ATP hydrolysis coupled proton transport;ATP metabolic process;biological regulation;cation homeostasis;cation transport;cell surface receptor linked signaling pathway;cellular cation homeostasis;cellular chemical homeostasis;cellular component organization;cellular component organization at cellular level;cellular component organization or biogenesis;cellular component organization or biogenesis …	active transmembrane transporter activity;adenyl nucleotide binding;adenyl ribonucleotide binding;ATP binding;ATPase activity;ATPase activity, coupled;ATPase activity, coupled to movement of substances;ATPase activity, coupled to transmembrane movement of ions;ATPase activity, coupled to transmembrane movement of substances;binding;catalytic activity;cation transmembrane transporter activity;cati…	apical plasma membrane;cell part;cell projection;cytoplasmic part;cytosol;extracellular membrane-bounded organelle;extracellular organelle;extracellular region part;extracellular vesicular exosome;integral to membrane;integral to plasma membrane;intracellular membrane-bounded organelle;intracellular organelle;intracellular organelle part;intracellular part;intrinsic to membrane;intrinsic to plasm…	Collecting duct acid secretion;Epithelial cell signaling in Helicobacter pylori infection;Oxidative phosphorylation;Phagosome;Rheumatoid arthritis;Vibrio cholerae infection	ATP-synt_ab;ATP-synt_ab_C;ATP-synt_ab_N	6.67544	6.86131	6.78608	6.87464	6.84003	6.7934	6.08835	6.10411	5.74751	5.99631	5.92543	6.11876	6.58761	6.50916	6.52655	6.40605	26.6384	25.8627	25.4072
97	P19105	Myosin regulatory light chain 12A	MYL12A	27.3655	27.2197	27.2223	27.3313	27.581	27.5511	25.4031	25.5293	25.8215	25.8421	26.3281	26.2596	26.6168	27.2851	26.8757	26.6583	+	+		+	+		axon guidance;biological adhesion;biological regulation;cell adhesion;cell surface receptor linked signaling pathway;cell-cell adhesion;cellular process;cellular response to stimulus;chemotaxis;enzyme linked receptor protein signaling pathway;ephrin receptor signaling pathway;establishment of localization;establishment of localization in cell;establishment of protein localization;establishment of…	binding;calcium ion binding;cation binding;ion binding;metal ion binding;structural constituent of muscle;structural molecule activity	actin filament bundle;actomyosin;apical part of cell;cell part;contractile fiber part;cytoplasmic part;cytoskeletal part;cytosol;extracellular membrane-bounded organelle;extracellular organelle;extracellular region part;extracellular vesicular exosome;intracellular organelle part;intracellular part;macromolecular complex;membrane-bounded organelle;membrane-bounded vesicle;muscle myosin complex;my…	Focal adhesion;Leukocyte transendothelial migration;Regulation of actin cytoskeleton;Tight junction;Vascular smooth muscle contraction	EF-hand_1;EF-hand_7	7.37572	7.50776	7.58019	7.59278	7.5942	7.56013	6.74529	6.6209	6.88685	6.8675	6.89328	7.04005	7.404	7.39853	7.34412	7.21309	27.2847	26.5161	26.0628
216	P02545	Prelamin-A/C	LMNA	23.2141	22.7119	23.3844	23.3608	21.7972	23.7381	22.7793	23.9885	23.5851	23.9477	22.8154	23.2431	24.4859	23.6575	23.7347	24.8673	+	+		+			anatomical structure development;apoptosis;biological regulation;cardiac cell development;cardiac muscle cell development;cell cycle;cell cycle process;cell death;cell development;cellular component disassembly;cellular component disassembly at cellular level;cellular component disassembly involved in apoptosis;cellular component organization;cellular component organization at cellular level;cell…	structural molecule activity	cell part;cytoplasm;cytoplasmic part;cytoskeletal part;cytosol;envelope;intermediate filament;intracellular membrane-bounded organelle;intracellular organelle;intracellular organelle part;intracellular part;lamin filament;macromolecular complex;membrane;membrane-bounded organelle;nuclear body;nuclear envelope;nuclear lamina;nuclear membrane;nuclear part;nuclear speck;nucleoplasm;nucleoplasm part;…	Arrhythmogenic right ventricular cardiomyopathy (ARVC);Dilated cardiomyopathy;Hypertrophic cardiomyopathy (HCM)	Filament;LTD	NaN	NaN	NaN	NaN	5.4987	5.40087	NaN	5.3063	5.42177	5.27637	5.11025	5.1532	6.16735	5.42269	5.8222	5.93789	NaN	NaN	NaN
877	Q13610	Periodic tryptophan protein 1 homolog	PWP1	24.3667	24.2919	24.3612	24.303	22.4074	22.5042	23.7506	21.821	22.8864	23.6163	23.2049	22.7649	23.9782	24.3684	24.3296	22.9272	+		+	+	+		biosynthetic process;cellular biosynthetic process;cellular macromolecule biosynthetic process;cellular macromolecule metabolic process;cellular metabolic process;cellular nitrogen compound metabolic process;cellular process;macromolecule biosynthetic process;macromolecule metabolic process;metabolic process;nitrogen compound metabolic process;nucleic acid metabolic process;nucleobase-containing …		cell part;cytoplasmic part;Golgi apparatus;intracellular membrane-bounded organelle;intracellular non-membrane-bounded organelle;intracellular organelle;intracellular organelle part;intracellular part;membrane-bounded organelle;non-membrane-bounded organelle;nuclear part;nucleolus;nucleus;organelle;organelle part		WD40	6.08468	6.17	6.26102	6.24502	NaN	NaN	NaN	NaN	5.51541	5.60969	5.55028	5.61718	6.2333	6.10985	6.17009	5.68361	24.3307	NaN	NaN
852	Q13242	Serine/arginine-rich splicing factor 9	SRSF9	28.6123	28.1478	28.3828	28.4199	28.58	28.6354	27.8815	28.2909	27.676	27.744	27.7755	27.7998	28.3763	28.521	28.6953	28.4244	+			+	+		biological regulation;biosynthetic process;cellular biosynthetic process;cellular component assembly;cellular component assembly at cellular level;cellular component organization;cellular component organization at cellular level;cellular component organization or biogenesis;cellular component organization or biogenesis at cellular level;cellular macromolecular complex assembly;cellular macromolec…	binding;nucleotide binding	cell part;intracellular non-membrane-bounded organelle;intracellular organelle;intracellular organelle part;intracellular part;non-membrane-bounded organelle;nuclear part;nucleolus;nucleoplasm;organelle;organelle part	Spliceosome	RRM_1	7.55734	7.55227	7.64876	7.69944	7.76633	7.74926	7.41175	7.33232	7.02379	7.12863	7.07284	7.07915	7.73014	7.53714	7.72468	7.49118	28.3907	28.3469	27.7488
1016	Q6ZVX7	F-box only protein 50	NCCRP1	22.1628	22.9476	23.2726	23.1333	22.8696	22.8116	25.4787	23.6958	21.9046	23.2945	22.1954	22.6223	24.4399	22.5917	22.4948	23.479	+			+			biological regulation;positive regulation of biological process;positive regulation of cell proliferation;positive regulation of cellular process;regulation of biological process;regulation of cell proliferation;regulation of cellular process		cell part;cytoplasm;extracellular membrane-bounded organelle;extracellular organelle;extracellular region part;extracellular vesicular exosome;intracellular part;membrane-bounded organelle;membrane-bounded vesicle;organelle;vesicle		FBA	NaN	NaN	NaN	NaN	6.09923	6.1068	6.80618	6.14498	5.9336	5.7985	5.2686	4.95551	6.47352	5.23679	5.92781	6.12574	NaN	23.7139	NaN
154	O75083	WD repeat-containing protein 1	WDR1	28.038	27.6402	27.9497	28.1151	28.7878	28.3759	26.729	27.1512	25.5931	25.6945	25.7107	26.5438	26.6444	26.7742	26.4884	26.5097	+	+		+	+	+	biological regulation;blood coagulation;cell activation;cellular process;coagulation;establishment of localization;establishment of localization in cell;exocytosis;hemostasis;multicellular organismal process;neurological system process;platelet activation;platelet degranulation;regulation of biological process;regulation of biological quality;regulation of body fluid levels;regulation of cell dev…		actin filament;cell junction;cell part;cell projection;cytoplasm;cytoplasmic part;cytoskeletal part;cytosol;extracellular membrane-bounded organelle;extracellular organelle;extracellular region;extracellular region part;extracellular vesicular exosome;intracellular non-membrane-bounded organelle;intracellular organelle;intracellular organelle part;intracellular part;macromolecular complex;membran…		WD40	6.97129	7.1249	7.25653	7.30675	7.55421	7.38294	6.85092	6.73198	6.03567	6.17026	6.00178	6.33704	6.80381	6.63347	6.62786	6.49399	27.9357	27.761	25.8855
732	P62995	Transformer-2 protein homolog beta	TRA2B	27.0029	26.7519	26.9839	26.9248	26.9046	26.9745	26.615	26.9762	26.5972	26.8566	26.7106	26.711	27.4174	27.3881	27.6064	27.3321	+	+	+	+			biological regulation;cellular macromolecule metabolic process;cellular metabolic process;cellular nitrogen compound metabolic process;cellular process;macromolecule metabolic process;metabolic process;mRNA metabolic process;mRNA processing;nitrogen compound metabolic process;nuclear mRNA splicing, via spliceosome;nucleic acid metabolic process;nucleobase-containing compound metabolic process;pos…	binding;mRNA binding;nucleic acid binding;nucleotide binding;RNA binding	cell part;intracellular membrane-bounded organelle;intracellular organelle;intracellular part;membrane-bounded organelle;nucleus;organelle	Spliceosome	RRM_1	7.14919	7.23019	7.32787	7.3296	7.37414	7.31319	7.07907	7.05119	6.80871	6.96394	6.90453	6.89408	7.5642	7.3516	7.49452	7.20833	26.9159	26.8676	26.7188
855	Q13283	Ras GTPase-activating protein-binding protein 1	G3BP1	25.5967	25.9459	25.9533	26.065	25.6163	26.0732	24.9102	25.2371	24.773	24.929	25.1087	25.2684	25.5703	25.7969	25.8372	25.7233	+			+	+		biological regulation;cellular macromolecule metabolic process;cellular metabolic process;cellular nitrogen compound metabolic process;cellular process;cellular response to stimulus;cytoplasmic sequestering of NF-kappaB;cytoplasmic sequestering of protein;cytoplasmic sequestering of transcription factor;DNA conformation change;DNA duplex unwinding;DNA geometric change;DNA metabolic process;establ…	adenyl nucleotide binding;adenyl ribonucleotide binding;ATP binding;ATPase activity;ATPase activity, coupled;ATP-dependent DNA helicase activity;ATP-dependent helicase activity;ATP-dependent RNA helicase activity;binding;catalytic activity;DNA binding;DNA helicase activity;DNA-dependent ATPase activity;endonuclease activity;helicase activity;hydrolase activity;hydrolase activity, acting on acid a…	adherens junction;anchoring junction;cell junction;cell part;cell-substrate adherens junction;cell-substrate junction;cytoplasm;cytoplasmic part;cytosol;focal adhesion;intracellular membrane-bounded organelle;intracellular non-membrane-bounded organelle;intracellular organelle;intracellular part;macromolecular complex;membrane;membrane-bounded organelle;non-membrane-bounded organelle;nucleus;orga…		NTF2;RRM_1	6.38364	6.71864	6.75997	6.82154	6.67556	6.76078	6.36434	6.2448	6.07958	6.17386	6.07166	6.14656	6.78386	6.62444	6.68015	6.50576	25.8902	25.4592	25.0198
1090	Q8TDN6	Ribosome biogenesis protein BRX1 homolog	BRIX1	25.3974	25.591	25.6426	25.1845	24.9975	25.0827	24.9712	25.5015	24.9154	24.9547	23.1935	24.8253	25.4595	25.2718	25.2403	24.717	+			+	+		cellular component assembly;cellular component assembly at cellular level;cellular component organization;cellular component organization at cellular level;cellular component organization or biogenesis;cellular component organization or biogenesis at cellular level;cellular macromolecular complex assembly;cellular macromolecular complex subunit organization;cellular process;macromolecular complex…		cell part;intracellular membrane-bounded organelle;intracellular non-membrane-bounded organelle;intracellular organelle;intracellular organelle part;intracellular part;membrane-bounded organelle;non-membrane-bounded organelle;nuclear part;nucleolus;nucleus;organelle;organelle part		Brix	6.33145	6.54943	6.60728	6.50288	6.63413	6.59846	6.51602	6.46665	6.06778	6.14526	5.4986	6.01745	6.74127	6.53681	6.5856	6.28999	25.4539	25.1382	24.8985
1304	Q9NZR1	Tropomodulin-2	TMOD2	23.2582	24.1224	24.4815	24.3257	24.8378	24.9255	24.756	23.5194	22.6138	22.8248	22.7856	22.7542	23.744	23.5271	23.7332	22.7004	+	+	+	+	+	+	actin cytoskeleton organization;actin filament capping;actin filament organization;actin filament-based process;actomyosin structure organization;anatomical structure development;anatomical structure formation involved in morphogenesis;behavior;biological regulation;cell communication;cell-cell signaling;cellular component assembly;cellular component assembly at cellular level;cellular component …	binding;cytoskeletal protein binding;protein binding;tropomyosin binding	cell part;cell projection part;contractile fiber part;cytoplasmic part;cytoskeletal part;growth cone;intracellular organelle part;intracellular part;organelle part;site of polarized growth;striated muscle thin filament		Tropomodulin	6.32077	6.34842	6.41422	6.46342	6.48965	6.40374	6.06763	5.90676	5.44254	5.42527	5.42239	5.40449	5.69487	5.50256	5.61118	5.38426	24.047	24.5097	NaN
779	P83731	60S ribosomal protein L24	RPL24	28.1628	28.322	28.3572	28.2255	28.0152	28.0773	28.0475	28.209	27.0633	26.9144	27.2011	27.4014	27.7322	27.8771	27.9538	27.7171	+	+		+	+	+	anatomical structure development;axon guidance;biological regulation;biosynthetic process;catabolic process;cell cycle checkpoint;cell cycle process;cellular biosynthetic process;cellular catabolic process;cellular component assembly;cellular component assembly at cellular level;cellular component disassembly;cellular component disassembly at cellular level;cellular component organization;cellula…	binding;nucleic acid binding;RNA binding;structural constituent of ribosome;structural molecule activity	cell part;cytoplasmic part;cytosol;cytosolic large ribosomal subunit;extracellular membrane-bounded organelle;extracellular organelle;extracellular region part;extracellular vesicular exosome;intracellular organelle part;intracellular part;large ribosomal subunit;macromolecular complex;membrane;membrane-bounded organelle;membrane-bounded vesicle;organelle;organelle part;ribonucleoprotein complex;…	Ribosome	Ribosomal_L24e	7.67279	7.873	7.92355	7.90905	7.83345	7.81423	7.7381	7.57323	7.21961	7.22222	7.23193	7.36568	7.80737	7.62704	7.75308	7.50118	28.2669	28.0873	27.1451
1402	Q9Y5B9	FACT complex subunit SPT16	SUPT16H	25.0655	25.0657	25.3653	24.9531	25.0606	25.2997	25.1862	25.2713	24.5672	22.7142	22.4977	24.4241	24.7456	24.863	22.842	24.4471	+	+			+	+	biological regulation;biosynthetic process;cellular biosynthetic process;cellular component disassembly;cellular component disassembly at cellular level;cellular component organization;cellular component organization at cellular level;cellular component organization or biogenesis;cellular component organization or biogenesis at cellular level;cellular macromolecular complex disassembly;cellular m…		cell part;chromosome;intracellular membrane-bounded organelle;intracellular non-membrane-bounded organelle;intracellular organelle;intracellular organelle part;intracellular part;membrane-bounded organelle;non-membrane-bounded organelle;nuclear part;nucleoplasm;nucleus;organelle;organelle part		FACT-Spt16_Nlob;Peptidase_M24;Rtt106;SPT16	5.91568	6.13555	6.25522	6.17123	6.2068	6.28488	6.07744	6.05751	5.48927	5.08615	5.24554	5.50014	5.63391	5.51162	4.86269	5.27184	25.1124	25.2045	24.4957
159	O75340	Programmed cell death protein 6	PDCD6	23.8084	25.0852	24.6471	24.8648	24.2138	25.102	22.7278	23.274	22.9392	23.5141	23.9007	23.4475	23.8963	24.39	24.1167	24.0869	+			+	+		activation of caspase activity;anatomical structure formation involved in morphogenesis;angiogenesis;biological regulation;cellular process;cellular response to heat;cellular response to stimulus;cellular response to stress;developmental process;establishment of localization;establishment of localization in cell;establishment of protein localization;intracellular protein transport;intracellular t…	binding;binding, bridging;calcium ion binding;calcium-dependent cysteine-type endopeptidase activity;calcium-dependent protein binding;catalytic activity;cation binding;cysteine-type endopeptidase activity;cysteine-type peptidase activity;endopeptidase activity;hydrolase activity;identical protein binding;ion binding;metal ion binding;peptidase activity;peptidase activity, acting on L-amino acid …	cell part;cytoplasm;cytoplasmic part;cytoplasmic vesicle;endoplasmic reticulum;endoplasmic reticulum exit site;endoplasmic reticulum membrane;endoplasmic reticulum part;endosome;extracellular membrane-bounded organelle;extracellular organelle;extracellular region part;extracellular vesicular exosome;intracellular membrane-bounded organelle;intracellular organelle;intracellular organelle part;intr…		EF-hand_7	6.25142	6.74071	6.66736	6.77547	6.7539	6.77611	5.95365	5.97636	5.66941	6.01687	6.05123	5.99191	6.43351	6.39573	6.35164	6.23241	24.6014	23.8294	23.6208
137	O43747	AP-1 complex subunit gamma-1	AP1G1	23.3902	22.9475	23.076	23.4687	23.3269	23.0722	22.6805	23.4517	22.8396	22.2826	21.8535	22.8639	23.4205	22.8794	23.3486	22.8254	+			+	+		antigen processing and presentation;antigen processing and presentation of exogenous antigen;antigen processing and presentation of exogenous peptide antigen;antigen processing and presentation of exogenous peptide antigen via MHC class II;antigen processing and presentation of peptide antigen;antigen processing and presentation of peptide antigen via MHC class II;antigen processing and presentat…	binding;cytoskeletal protein binding;enzyme binding;GTPase binding;GTP-dependent protein binding;kinesin binding;protein binding;protein transporter activity;Rab GTPase binding;Ras GTPase binding;small GTPase binding;substrate-specific transporter activity;transporter activity	AP-type membrane coat adaptor complex;cell part;clathrin adaptor complex;clathrin coated vesicle membrane;clathrin-coated endocytic vesicle membrane;clathrin-coated vesicle;coated vesicle;coated vesicle membrane;cytoplasm;cytoplasmic membrane-bounded vesicle;cytoplasmic part;cytoplasmic vesicle;cytoplasmic vesicle membrane;cytoplasmic vesicle part;cytosol;endocytic vesicle membrane;endosome;Golgi…	Lysosome	Adaptin_N;Alpha_adaptinC2	5.71981	5.85337	5.89428	5.99975	5.4779	5.42101	4.95002	NaN	4.77654	4.75792	4.74649	4.97825	5.5849	5.20292	5.40958	5.16426	23.2206	23.1995	NaN
1189	Q99615	DnaJ homolog subfamily C member 7	DNAJC7	22.968	22.6976	23.4042	24.0223	24.068	23.857	23.9908	24.1733	22.5482	22.6793	23.2218	24.1382	23.7435	23.7945	23.6982	23.9066	+			+			cellular macromolecule metabolic process;cellular metabolic process;cellular process;cellular protein metabolic process;cellular response to heat;cellular response to stimulus;cellular response to stress;chaperone cofactor-dependent protein refolding;chaperone-mediated protein folding;macromolecule metabolic process;metabolic process;primary metabolic process;protein folding;protein metabolic pro…	binding;heat shock protein binding;protein binding	cell part;cytoplasm;cytoplasmic part;cytoskeleton;cytosol;extracellular membrane-bounded organelle;extracellular organelle;extracellular region part;extracellular vesicular exosome;intracellular non-membrane-bounded organelle;intracellular organelle;intracellular organelle part;intracellular part;membrane;membrane-bounded organelle;membrane-bounded vesicle;non-membrane-bounded organelle;nuclear p…		DnaJ;TPR_1;TPR_2	5.65755	5.7817	5.74918	5.71109	6.03771	5.92878	5.94927	5.81171	5.48187	5.61597	5.57579	5.63977	5.94501	5.74231	5.84382	5.77338	NaN	24.0223	NaN
635	P55209	Nucleosome assembly protein 1-like 1	NAP1L1	26.4103	27.2981	27.5421	27.4214	27.9941	28.4067	27.107	27.0965	26.4795	26.2863	26.4957	26.1756	27.1673	27.1105	26.8658	26.8206	+			+	+	+	biological regulation;biosynthetic process;cellular biosynthetic process;cellular component assembly;cellular component assembly at cellular level;cellular component organization;cellular component organization at cellular level;cellular component organization or biogenesis;cellular component organization or biogenesis at cellular level;cellular macromolecular complex assembly;cellular macromolec…	binding;protein binding;unfolded protein binding	cell part;cytoplasm;cytoplasmic membrane-bounded vesicle;cytoplasmic part;cytoplasmic vesicle;intracellular membrane-bounded organelle;intracellular organelle;intracellular part;melanosome;membrane;membrane-bounded organelle;membrane-bounded vesicle;nucleus;organelle;pigment granule;vesicle		NAP	7.03375	7.14308	7.43949	7.51142	7.51375	7.54889	7.22943	6.98035	6.89861	6.81164	6.87033	6.74233	7.43186	7.21495	7.14888	7.08728	27.168	27.6511	26.3593
809	Q04917	14-3-3 protein eta	YWHAH	25.9807	25.7569	25.7088	25.8748	25.9409	25.6619	24.939	25.3943	23.2626	24.6389	24.6023	25.0409	25.0039	25.1526	24.919	24.9581	+	+		+	+	+	anatomical structure development;apoptosis;biological regulation;biosynthetic process;C21-steroid hormone catabolic process;C21-steroid hormone metabolic process;catabolic process;cell death;cellular biosynthetic process;cellular component organization;cellular component organization or biogenesis;cellular hormone metabolic process;cellular macromolecule metabolic process;cellular metabolic proce…	binding;channel regulator activity;enzyme binding;glucocorticoid receptor binding;hormone receptor binding;insulin-like growth factor receptor binding;ion channel binding;nuclear hormone receptor binding;protein binding;protein dimerization activity;protein domain specific binding;protein heterodimerization activity;receptor binding;sodium channel regulator activity;steroid hormone receptor bindi…	cell junction;cell part;cell-cell contact zone;cell-cell junction;cytoplasm;cytoplasmic part;cytoplasmic vesicle membrane;cytoplasmic vesicle part;cytosol;extracellular membrane-bounded organelle;extracellular organelle;extracellular region part;extracellular vesicular exosome;intercalated disc;intracellular organelle part;intracellular part;membrane;membrane-bounded organelle;membrane-bounded ve…	Cell cycle;Neurotrophin signaling pathway;Oocyte meiosis	2014-03-03	6.82834	6.86205	6.91004	6.98458	6.94482	6.80864	6.50981	6.47322	5.72335	6.13059	6.01599	6.18859	6.50702	6.33106	6.34242	6.2537	25.8303	25.484	24.7607
544	P45880	Voltage-dependent anion-selective channel protein 2	VDAC2	25.1451	24.8675	25.2359	25.0728	25.5851	25.7945	25.5569	26.0212	24.7985	24.4312	22.7829	24.3849	24.9404	24.6245	24.7676	24.5112	+	+	+		+	+	anion transport;biological regulation;establishment of localization;ion transport;negative regulation of biological process;negative regulation of cellular component organization;negative regulation of cellular process;negative regulation of protein complex assembly;negative regulation of protein polymerization;regulation of biological process;regulation of cellular component biogenesis;regulatio…	anion channel activity;anion transmembrane transporter activity;binding;channel activity;gated channel activity;ion channel activity;ion transmembrane transporter activity;nucleotide binding;passive transmembrane transporter activity;porin activity;substrate-specific channel activity;substrate-specific transmembrane transporter activity;substrate-specific transporter activity;transmembrane transp…	cell part;cytoplasmic part;extracellular membrane-bounded organelle;extracellular organelle;extracellular region part;extracellular vesicular exosome;intracellular membrane-bounded organelle;intracellular non-membrane-bounded organelle;intracellular organelle;intracellular organelle part;intracellular part;macromolecular complex;membrane;membrane part;membrane raft;membrane-bounded organelle;memb…	Calcium signaling pathway;Huntington's disease;Parkinson's disease	Porin_3	6.66559	6.6344	6.77845	6.7178	6.84907	6.83108	6.68242	6.65753	6.08636	6.04575	5.49999	5.99506	6.45284	6.20631	6.28215	6.12051	25.0803	25.7394	24.5382
510	Q96A05	V-type proton ATPase subunit E 2	ATP6V1E2	25.0451	25.1091	24.6539	22.2877	25.0622	24.6595	23.2042	23.8392	23.3723	22.7544	24.0516	23.544	24.0668	22.5941	24.6101	24.5847					+		ATP hydrolysis coupled proton transport;biological regulation;cation homeostasis;cation transport;cell surface receptor linked signaling pathway;cellular cation homeostasis;cellular chemical homeostasis;cellular component organization;cellular component organization at cellular level;cellular component organization or biogenesis;cellular component organization or biogenesis at cellular level;cell…	active transmembrane transporter activity;ATPase activity;ATPase activity, coupled;ATPase activity, coupled to movement of substances;ATPase activity, coupled to transmembrane movement of ions;ATPase activity, coupled to transmembrane movement of ions, phosphorylative mechanism;ATPase activity, coupled to transmembrane movement of substances;ATPase binding;binding;catalytic activity;cation transm…	acrosomal vesicle;apical plasma membrane;cell part;cell projection;cytoplasmic membrane-bounded vesicle;cytoplasmic part;cytoplasmic vesicle;cytosol;endosome;extracellular membrane-bounded organelle;extracellular organelle;extracellular region part;extracellular vesicular exosome;intracellular membrane-bounded organelle;intracellular organelle;intracellular organelle part;intracellular part;lysos…	Collecting duct acid secretion;Epithelial cell signaling in Helicobacter pylori infection;Oxidative phosphorylation;Phagosome;Rheumatoid arthritis;Vibrio cholerae infection	vATP-synt_E	6.5156	6.67398	6.57207	6.21819	6.63059	6.46	5.90987	5.91421	5.53113	5.6984	5.48869	5.7172	6.34232	5.97303	6.30142	6.16265	24.936	24.1913	NaN
850	Q13185	Chromobox protein homolog 3	CBX3	26.7268	26.4343	26.6022	26.4041	26.8448	27.0067	25.6978	26.0737	25.7997	25.7493	25.7818	26.0488	26.3638	26.3053	26.3754	26.3605	+			+	+		biological regulation;biosynthetic process;cellular biosynthetic process;cellular component organization;cellular component organization at cellular level;cellular component organization or biogenesis;cellular component organization or biogenesis at cellular level;cellular macromolecule biosynthetic process;cellular macromolecule metabolic process;cellular metabolic process;cellular nitrogen comp…	binding;enzyme binding;identical protein binding;protein binding;protein domain specific binding	cell part;centromeric heterochromatin;chromatin;chromosomal part;chromosome, centromeric region;condensed chromosome, centromeric region;cytoskeletal part;envelope;euchromatin;heterochromatin;intracellular membrane-bounded organelle;intracellular non-membrane-bounded organelle;intracellular organelle;intracellular organelle part;intracellular part;membrane;membrane-bounded organelle;non-membrane-…		Chromo;Chromo_shadow	7.31467	7.36144	7.44888	7.42893	7.54709	7.54412	7.11307	7.00903	6.86082	6.92735	6.81339	6.9923	7.44758	7.21706	7.32089	7.17091	26.5418	26.4057	25.8449
1168	Q96MU7	YTH domain-containing protein 1	YTHDC1	23.9677	24.0158	23.8616	23.8603	21.6419	22.2272	22.837	22.9271	22.7389	23.9809	23.9497	23.9367	24.2799	23.9418	24.4982	23.8728	+		+			+	cellular component assembly;cellular component assembly at cellular level;cellular component organization;cellular component organization at cellular level;cellular component organization or biogenesis;cellular component organization or biogenesis at cellular level;cellular macromolecular complex assembly;cellular macromolecular complex subunit organization;cellular process;macromolecular complex…	binding;nucleic acid binding;RNA binding	cell part;intracellular membrane-bounded organelle;intracellular organelle;intracellular organelle part;intracellular part;membrane-bounded organelle;nuclear body;nuclear part;nucleoplasm part;nucleus;organelle;organelle part		YTH	5.91186	6.05277	6.05146	6.0798	NaN	NaN	NaN	NaN	5.66278	5.86492	5.77952	5.84621	6.33941	6.05185	6.27293	5.97373	23.9264	NaN	23.9557
954	Q16629	Serine/arginine-rich splicing factor 7	SRSF7	27.1613	26.9923	27.6042	27.5846	27.3801	27.6737	27.2009	27.2932	27.3768	27.3867	27.3471	27.2502	27.9051	27.6813	28.0852	27.6539	+	+		+			biological regulation;biosynthetic process;cellular biosynthetic process;cellular macromolecule biosynthetic process;cellular macromolecule metabolic process;cellular metabolic process;cellular nitrogen compound metabolic process;cellular process;establishment of localization;establishment of localization in cell;establishment of RNA localization;gene expression;intracellular transport;macromolec…	binding;cation binding;ion binding;metal ion binding;nucleotide binding;transition metal ion binding;zinc ion binding	cell part;cytoplasm;extracellular membrane-bounded organelle;extracellular organelle;extracellular region part;extracellular vesicular exosome;intracellular membrane-bounded organelle;intracellular organelle;intracellular organelle part;intracellular part;membrane-bounded organelle;membrane-bounded vesicle;nuclear part;nucleoplasm;nucleus;organelle;organelle part;vesicle	Spliceosome	RRM_1	7.12372	7.22683	7.46141	7.46743	7.56103	7.60397	7.43946	7.25873	7.03611	7.18825	7.05839	7.15106	7.9212	7.58776	7.7957	7.53443	27.3356	27.387	27.3402
857	Q13310	Polyadenylate-binding protein 4	PABPC4	27.4547	27.3629	27.2254	27.2615	27.0011	27.0856	26.942	27.1906	26.7163	26.8369	27.2703	27.2453	27.311	27.553	27.5791	27.5896	+			+	+		biological regulation;biosynthetic process;blood coagulation;catabolic process;cellular biosynthetic process;cellular catabolic process;cellular macromolecule biosynthetic process;cellular macromolecule catabolic process;cellular macromolecule metabolic process;cellular metabolic process;cellular nitrogen compound metabolic process;cellular process;cellular protein metabolic process;coagulation;h…	binding;mRNA binding;nucleic acid binding;nucleotide binding;poly(A) RNA binding;poly(U) RNA binding;poly-purine tract binding;poly-pyrimidine tract binding;RNA binding;single-stranded RNA binding	cell part;cytoplasm;cytoplasmic part;intracellular membrane-bounded organelle;intracellular non-membrane-bounded organelle;intracellular organelle;intracellular part;macromolecular complex;membrane-bounded organelle;non-membrane-bounded organelle;nucleus;organelle;ribonucleoprotein complex;RNA granule;stress granule	mRNA surveillance pathway;RNA degradation;RNA transport	PABP;RRM_1	6.8301	6.96298	6.95077	6.98966	6.82765	6.81205	6.68528	6.58141	6.62305	6.70589	6.63511	6.79114	7.10295	6.97238	7.05565	6.92172	27.3261	27.0548	27.0172
673	P61353	60S ribosomal protein L27	RPL27	27.7955	27.8668	27.7788	27.711	27.5326	27.5647	27.957	27.9784	27.0278	27.0475	27.1354	27.2636	27.6798	27.5735	27.6046	27.5367	+			+	+	+	biosynthetic process;catabolic process;cellular biosynthetic process;cellular catabolic process;cellular component disassembly;cellular component disassembly at cellular level;cellular component organization;cellular component organization at cellular level;cellular component organization or biogenesis;cellular component organization or biogenesis at cellular level;cellular macromolecular complex…	structural constituent of ribosome;structural molecule activity	adherens junction;anchoring junction;cell junction;cell part;cell-substrate adherens junction;cell-substrate junction;cytoplasmic part;cytosol;cytosolic large ribosomal subunit;extracellular membrane-bounded organelle;extracellular organelle;extracellular region part;extracellular vesicular exosome;focal adhesion;intracellular membrane-bounded organelle;intracellular non-membrane-bounded organell…	Ribosome	KOW;Ribosomal_L27e	7.68763	7.86835	7.88949	7.88984	7.83513	7.83996	7.82786	7.54302	7.26233	7.44644	7.11511	7.45323	7.92276	7.69633	7.78784	7.63114	27.788	27.7582	27.1186
727	P62913	60S ribosomal protein L11	RPL11	28.9608	28.9006	28.8654	28.8778	28.7071	28.6399	28.6233	28.9194	27.9143	28.0074	28.2763	28.4826	28.4522	28.7309	28.7851	28.5861	+			+	+		biosynthetic process;catabolic process;cellular biosynthetic process;cellular catabolic process;cellular component biogenesis;cellular component biogenesis at cellular level;cellular component disassembly;cellular component disassembly at cellular level;cellular component organization;cellular component organization at cellular level;cellular component organization or biogenesis;cellular componen…	binding;nucleic acid binding;RNA binding;rRNA binding;structural constituent of ribosome;structural molecule activity	cell part;cytoplasm;cytoplasmic part;cytosol;cytosolic large ribosomal subunit;extracellular membrane-bounded organelle;extracellular organelle;extracellular region part;extracellular vesicular exosome;intracellular non-membrane-bounded organelle;intracellular organelle;intracellular organelle part;intracellular part;large ribosomal subunit;macromolecular complex;membrane;membrane-bounded organel…	Ribosome	Ribosomal_L5;Ribosomal_L5_C	7.86912	7.98403	8.02078	8.03383	7.96276	7.90961	7.78441	7.70222	7.4655	7.52558	7.50476	7.63894	7.82101	7.7007	7.77773	7.53793	28.9011	28.7224	28.1702
824	Q08554	Desmocollin-1	DSC1	24.2881	24.6357	25.8671	23.5846	26.9967	27.139	30.4552	25.9625	28.2289	27.4083	26.0174	24.7152	28.506	25.3662	25.7806	28.5616	+	+			+		biological adhesion;cell adhesion;cell-cell adhesion;cellular process;homophilic cell adhesion	binding;calcium ion binding;cation binding;ion binding;metal ion binding	anchoring junction;cell junction;cell part;cell-cell junction;desmosome;extracellular membrane-bounded organelle;extracellular organelle;extracellular region part;extracellular vesicular exosome;gap junction;integral to membrane;intrinsic to membrane;membrane;membrane part;membrane-bounded organelle;membrane-bounded vesicle;organelle;plasma membrane;vesicle		Cadherin;Cadherin_C;Cadherin_pro	5.82875	5.45824	6.08268	5.68973	6.83653	6.825	7.67448	6.28357	6.77153	6.62262	6.1867	5.95827	7.28208	6.21413	6.42857	6.94487	24.5799	27.6384	26.5925
397	P20700	Lamin-B1	LMNB1	28.0804	28.0887	27.9605	27.9099	28.2287	28.2683	27.8207	28.0753	27.3662	27.2324	27.2572	27.2606	27.6362	27.8506	27.827	27.6332	+			+	+	+	apoptosis;cell death;cellular component disassembly;cellular component disassembly at cellular level;cellular component disassembly involved in apoptosis;cellular component organization;cellular component organization at cellular level;cellular component organization or biogenesis;cellular component organization or biogenesis at cellular level;cellular process;death;programmed cell death	structural molecule activity	cell part;cytoskeletal part;envelope;intermediate filament;intracellular organelle part;intracellular part;lamin filament;macromolecular complex;membrane;nuclear envelope;nuclear inner membrane;nuclear membrane;nuclear part;nucleoplasm;organelle envelope;organelle inner membrane;organelle membrane;organelle part;protein complex		Filament;LTD	7.02555	7.27782	7.2777	7.132	7.32634	7.29693	6.92497	6.87196	6.4512	6.44461	6.48149	6.44693	7.10503	6.95849	7.15546	6.82898	28.0099	28.0982	27.2791
565	P47914	60S ribosomal protein L29	RPL29	27.3103	27.4961	27.4102	27.513	27.3043	27.1127	27.1897	27.6181	26.5203	26.6413	27.0138	26.9947	26.7607	27.1156	27.8399	27.2522	+				+		biosynthetic process;catabolic process;cellular biosynthetic process;cellular catabolic process;cellular component disassembly;cellular component disassembly at cellular level;cellular component organization;cellular component organization at cellular level;cellular component organization or biogenesis;cellular component organization or biogenesis at cellular level;cellular macromolecular complex…	binding;carbohydrate binding;glycosaminoglycan binding;heparin binding;nucleic acid binding;pattern binding;polysaccharide binding;RNA binding;structural constituent of ribosome;structural molecule activity	cell part;cytoplasmic part;cytosol;cytosolic large ribosomal subunit;intracellular organelle part;intracellular part;large ribosomal subunit;macromolecular complex;membrane;organelle part;ribonucleoprotein complex	Ribosome	Ribosomal_L29e	7.79902	7.92958	7.93231	7.97329	7.90643	7.80449	7.84336	7.70972	7.3719	7.4729	7.43921	7.50189	7.89672	7.68639	7.923	7.6686	27.4324	27.3062	26.7925
359	P15924	Desmoplakin	DSP	28.8865	28.3358	29.1666	28.0062	29.7007	29.5095	32.0587	30.0545	31.3927	30.0449	29.766	29.2353	32.2585	29.1738	29.7019	31.0878	+	+			+		adherens junction organization;anatomical structure development;anatomical structure morphogenesis;apoptosis;cardiac muscle tissue morphogenesis;cell death;cell differentiation;cell junction organization;cell-cell junction organization;cellular component disassembly;cellular component disassembly at cellular level;cellular component disassembly involved in apoptosis;cellular component organizatio…	binding;binding, bridging;enzyme binding;kinase binding;protein binding;protein binding, bridging;protein kinase binding;protein kinase C binding;scaffold protein binding;structural constituent of cytoskeleton;structural molecule activity	adherens junction;anchoring junction;basolateral plasma membrane;cell junction;cell part;cell-cell adherens junction;cell-cell contact zone;cell-cell junction;cornified envelope;cytoplasmic part;cytoskeletal part;cytoskeleton;desmosome;extracellular membrane-bounded organelle;extracellular organelle;extracellular region part;extracellular vesicular exosome;fascia adherens;intercalated disc;interm…	Arrhythmogenic right ventricular cardiomyopathy (ARVC)	Plectin	6.28481	6.23897	6.74374	6.22709	7.10938	7.02821	7.67402	6.86211	7.22352	6.9201	6.7358	6.58478	7.831	6.84856	7.04056	7.28756	28.5988	30.3308	30.1097
1361	Q9UQ35	Serine/arginine repetitive matrix protein 2	SRRM2	25.6195	25.4457	25.0924	25.3758	25.298	24.8714	25.4033	25.8206	25.266	25.2339	25.5634	25.6421	25.7374	25.9672	25.9832	25.7813	+	+		+			cellular macromolecule metabolic process;cellular metabolic process;cellular nitrogen compound metabolic process;cellular process;macromolecule metabolic process;metabolic process;mRNA metabolic process;mRNA processing;nitrogen compound metabolic process;nuclear mRNA splicing, via spliceosome;nucleic acid metabolic process;nucleobase-containing compound metabolic process;primary metabolic process…	binding;C2H2 zinc finger domain binding;protein binding;protein domain specific binding;protein N-terminus binding	Cajal body;catalytic step 2 spliceosome;cell part;intracellular organelle part;intracellular part;macromolecular complex;nuclear body;nuclear part;nuclear speck;nucleoplasm;nucleoplasm part;organelle part;ribonucleoprotein complex;spliceosomal complex		cwf21	5.62303	5.72398	5.62873	5.78099	5.8342	5.65512	5.81761	5.7106	5.50235	5.60268	5.58357	5.67571	6.05396	5.92582	6.01246	5.79897	25.3833	25.3483	25.4264
724	P62899	60S ribosomal protein L31	RPL31	28.0842	28.21	27.9645	27.895	27.0824	27.1739	26.4056	26.7868	26.8035	27.1157	27.1546	27.3098	27.4501	27.5375	27.5929	27.5616	+	+	+	+	+		biosynthetic process;catabolic process;cellular biosynthetic process;cellular catabolic process;cellular component disassembly;cellular component disassembly at cellular level;cellular component organization;cellular component organization at cellular level;cellular component organization or biogenesis;cellular component organization or biogenesis at cellular level;cellular macromolecular complex…	binding;nucleic acid binding;RNA binding;structural constituent of ribosome;structural molecule activity	adherens junction;anchoring junction;cell junction;cell part;cell-substrate adherens junction;cell-substrate junction;cytoplasmic part;cytosol;cytosolic large ribosomal subunit;extracellular membrane-bounded organelle;extracellular organelle;extracellular region part;extracellular vesicular exosome;focal adhesion;intracellular organelle part;intracellular part;large ribosomal subunit;macromolecul…	Ribosome	Ribosomal_L31e	7.80419	7.91847	7.93358	7.90731	7.49799	7.57151	7.23259	7.17333	7.17038	7.2971	7.24115	7.39044	7.72712	7.5803	7.6891	7.44742	28.0384	26.8622	27.0959
62	O00139	Kinesin-like protein KIF2A	KIF2A	25.5839	25.7904	25.8687	25.8014	25.0914	24.9526	25.04	25.4088	25.8018	25.4719	25.7902	25.6811	26.3585	25.7249	26.5217	25.8826	+		+	+		+	anatomical structure development;antigen processing and presentation;antigen processing and presentation of exogenous antigen;antigen processing and presentation of exogenous peptide antigen;antigen processing and presentation of exogenous peptide antigen via MHC class II;antigen processing and presentation of peptide antigen;antigen processing and presentation of peptide antigen via MHC class II…	adenyl nucleotide binding;adenyl ribonucleotide binding;ATP binding;ATPase activity;binding;catalytic activity;hydrolase activity;hydrolase activity, acting on acid anhydrides;hydrolase activity, acting on acid anhydrides, in phosphorus-containing anhydrides;microtubule motor activity;motor activity;nucleoside-triphosphatase activity;nucleotide binding;purine nucleotide binding;purine ribonucleos…	cell part;centrosome;cytoplasmic part;cytoskeletal part;cytosol;intracellular non-membrane-bounded organelle;intracellular organelle;intracellular organelle part;intracellular part;kinesin complex;macromolecular complex;membrane;microtubule;microtubule associated complex;microtubule organizing center;non-membrane-bounded organelle;organelle;organelle part;protein complex;spindle pole		Kinesin	6.19165	6.47385	6.6936	6.81119	6.10571	5.94628	6.10319	5.98132	5.99285	6.01089	5.95578	6.12258	6.74421	6.46328	6.75469	6.29811	25.7611	25.1232	25.6863
507	P35637	RNA-binding protein FUS	FUS	26.7445	26.4457	26.5725	26.5946	27.1085	27.284	25.335	25.6886	26.5862	26.1296	25.7406	23.5445	25.9056	26.0324	25.9347	25.847	+	+			+		cellular macromolecule metabolic process;cellular metabolic process;cellular nitrogen compound metabolic process;cellular process;gene expression;macromolecule metabolic process;metabolic process;mRNA metabolic process;mRNA processing;nitrogen compound metabolic process;nuclear mRNA splicing, via spliceosome;nucleic acid metabolic process;nucleobase-containing compound metabolic process;primary m…	binding;cation binding;DNA binding;identical protein binding;ion binding;metal ion binding;nucleic acid binding;nucleotide binding;protein binding;protein binding transcription factor activity;RNA binding;transcription coactivator activity;transcription cofactor activity;transcription factor binding transcription factor activity;transition metal ion binding;zinc ion binding	cell part;cytoplasm;intracellular membrane-bounded organelle;intracellular organelle;intracellular organelle part;intracellular part;membrane-bounded organelle;nuclear part;nucleoplasm;nucleus;organelle;organelle part		RRM_1;zf-RanBP	7.04466	7.1214	7.19201	7.23676	7.46699	7.46256	6.9271	6.77667	5.95373	5.99447	5.93211	6.01115	7.08475	6.88562	6.99349	6.85792	26.5893	26.354	26.1522
799	Q02413	Desmoglein-1	DSG1	26.5342	25.3153	26.8067	25.6371	27.972	27.6549	30.8768	27.3806	29.1407	28.1464	27.4777	26.4008	29.7216	26.7374	27.2689	29.1529	+	+			+		apoptosis;biological adhesion;biological regulation;calcium-dependent cell-cell adhesion;cell adhesion;cell death;cell junction assembly;cell junction organization;cell-cell adhesion;cell-cell junction assembly;cell-cell junction organization;cellular component assembly;cellular component assembly at cellular level;cellular component disassembly;cellular component disassembly at cellular level;ce…	binding;calcium ion binding;cation binding;gamma-catenin binding;ion binding;metal ion binding;protein binding;toxin binding	anchoring junction;apical plasma membrane;cell junction;cell part;cell-cell junction;cytoplasmic part;cytosol;desmosome;extracellular membrane-bounded organelle;extracellular organelle;extracellular region part;extracellular vesicular exosome;integral to membrane;internal side of plasma membrane;intracellular part;intrinsic to membrane;lateral plasma membrane;membrane;membrane part;membrane-bound…	Staphylococcus aureus infection	Cadherin;Cadherin_C	6.24438	6.0026	6.51006	6.23583	7.2014	7.12743	7.96689	6.68322	7.20804	6.94261	6.61156	6.31203	7.7671	6.66974	6.85873	7.3653	26.0733	28.4711	27.7914
327	P11940	Polyadenylate-binding protein 1	PABPC1	29.3249	29.4371	29.293	29.429	29.1654	29.2567	28.9607	29.2486	28.5138	28.7379	28.8829	28.9468	28.9876	29.2652	29.2834	29.2491	+			+	+		biological regulation;biosynthetic process;catabolic process;cell maturation;cellular biosynthetic process;cellular catabolic process;cellular developmental process;cellular macromolecule biosynthetic process;cellular macromolecule catabolic process;cellular macromolecule metabolic process;cellular metabolic process;cellular nitrogen compound metabolic process;cellular process;cellular process in…	binding;mRNA binding;nucleic acid binding;nucleotide binding;poly(A) RNA binding;poly(U) RNA binding;poly-purine tract binding;poly-pyrimidine tract binding;protein binding;protein C-terminus binding;RNA binding;single-stranded RNA binding;translation activator activity;translation regulator activity;translation regulator activity, nucleic acid binding	adherens junction;anchoring junction;catalytic step 2 spliceosome;cell junction;cell part;cell-substrate adherens junction;cell-substrate junction;cytoplasm;cytoplasmic part;cytosol;extracellular membrane-bounded organelle;extracellular organelle;extracellular region part;extracellular vesicular exosome;focal adhesion;intracellular membrane-bounded organelle;intracellular non-membrane-bounded org…	mRNA surveillance pathway;RNA degradation;RNA transport	PABP;RRM_1	7.37956	7.53209	7.55966	7.63471	7.54744	7.5416	7.36536	7.23942	7.03326	7.13268	7.1065	7.1823	7.57089	7.42695	7.49636	7.37066	29.371	29.1578	28.7704
708	P62701	40S ribosomal protein S4, X isoform	RPS4X	30.1005	30.5422	30.4921	30.4325	30.2196	30.0994	29.9296	30.186	29.6716	29.8489	29.9749	30.113	30.3324	30.361	30.2685	30.2003	+			+	+		biological regulation;biosynthetic process;catabolic process;cellular biosynthetic process;cellular catabolic process;cellular component disassembly;cellular component disassembly at cellular level;cellular component organization;cellular component organization at cellular level;cellular component organization or biogenesis;cellular component organization or biogenesis at cellular level;cellular …	binding;nucleic acid binding;RNA binding;rRNA binding;structural constituent of ribosome;structural molecule activity	adherens junction;anchoring junction;cell junction;cell part;cell-substrate adherens junction;cell-substrate junction;cytoplasmic part;cytosol;cytosolic small ribosomal subunit;extracellular membrane-bounded organelle;extracellular organelle;extracellular region part;extracellular vesicular exosome;focal adhesion;intracellular membrane-bounded organelle;intracellular non-membrane-bounded organell…	Ribosome	KOW;Ribosomal_S4e;RS4NT;S4	8.05219	8.23576	8.27894	8.2867	8.18244	8.15324	8.03193	7.89164	7.71147	7.82586	7.77451	7.88652	8.25032	8.05881	8.13053	7.97413	30.3918	30.1086	29.9021
718	P62854	40S ribosomal protein S26	RPS26	27.5886	28.0534	27.9618	27.8707	27.7591	27.5147	27.87	27.9591	27.5168	27.4615	27.7656	27.7176	27.9432	28.1791	27.9535	27.9328	+			+			biological regulation;biosynthetic process;catabolic process;cellular biosynthetic process;cellular catabolic process;cellular component disassembly;cellular component disassembly at cellular level;cellular component organization;cellular component organization at cellular level;cellular component organization or biogenesis;cellular component organization or biogenesis at cellular level;cellular …	binding;mRNA binding;nucleic acid binding;RNA binding;structural constituent of ribosome;structural molecule activity	cell part;cytoplasm;cytoplasmic part;cytosol;cytosolic small ribosomal subunit;extracellular membrane-bounded organelle;extracellular organelle;extracellular region part;extracellular vesicular exosome;intracellular non-membrane-bounded organelle;intracellular organelle;intracellular organelle part;intracellular part;macromolecular complex;membrane;membrane-bounded organelle;membrane-bounded vesi…	Ribosome	Ribosomal_S26e	7.83101	8.02983	8.04088	8.03755	7.95233	7.84834	7.9078	7.73983	7.57039	7.68067	7.6484	7.73454	8.03842	7.80889	7.90113	7.7859	27.8686	27.7757	27.6154
355	P15170	Eukaryotic peptide chain release factor GTP-binding subunit ERF3A	GSPT1	25.2799	25.5538	25.2811	25.3015	25.304	25.4466	25.395	25.9285	25.5147	25.7792	22.8309	25.5482	25.0777	25.4248	25.3194	25.3959							biosynthetic process;catabolic process;cell cycle;cell cycle process;cellular biosynthetic process;cellular catabolic process;cellular component disassembly;cellular component disassembly at cellular level;cellular component organization;cellular component organization at cellular level;cellular component organization or biogenesis;cellular component organization or biogenesis at cellular level;c…	binding;catalytic activity;GTP binding;GTPase activity;guanyl nucleotide binding;guanyl ribonucleotide binding;hydrolase activity;hydrolase activity, acting on acid anhydrides;hydrolase activity, acting on acid anhydrides, in phosphorus-containing anhydrides;nucleic acid binding;nucleoside-triphosphatase activity;nucleotide binding;purine nucleotide binding;purine ribonucleoside triphosphate bind…	cell part;cytoplasmic part;cytosol;intracellular;intracellular part	mRNA surveillance pathway	GTP_EFTU;GTP_EFTU_D2;GTP_EFTU_D3;PAM2	6.55329	6.60351	6.53494	6.48048	6.45369	6.42264	6.24162	6.30412	6.20458	6.31216	5.77179	6.21069	6.53398	6.41437	6.47567	6.34631	25.3541	25.5185	25.614
717	P62851	40S ribosomal protein S25	RPS25	29.7934	29.8688	29.7039	29.9083	29.683	29.441	29.5914	29.8902	28.8783	28.9956	29.2077	29.3116	29.3792	29.4703	29.6136	29.4206	+	+		+	+		biosynthetic process;catabolic process;cellular biosynthetic process;cellular catabolic process;cellular component assembly;cellular component assembly at cellular level;cellular component disassembly;cellular component disassembly at cellular level;cellular component organization;cellular component organization at cellular level;cellular component organization or biogenesis;cellular component or…	binding;nucleic acid binding;RNA binding;structural constituent of ribosome;structural molecule activity	cell part;cytoplasm;cytoplasmic part;cytosol;cytosolic small ribosomal subunit;extracellular membrane-bounded organelle;extracellular organelle;extracellular region part;extracellular vesicular exosome;intracellular membrane-bounded organelle;intracellular non-membrane-bounded organelle;intracellular organelle;intracellular organelle part;intracellular part;macromolecular complex;membrane-bounded…	Ribosome	Ribosomal_S25	8.37561	8.52871	8.52705	8.61981	8.54456	8.41682	8.4307	8.30307	7.98789	8.06258	8.03447	8.14718	8.49408	8.29246	8.43518	8.23429	29.8186	29.6514	29.0983
381	P18621	60S ribosomal protein L17	RPL17	27.7872	27.8413	27.8223	27.8371	27.8938	27.3006	27.7385	27.9597	27.0184	27.2001	27.2554	27.278	27.64	27.531	27.5808	27.4511	+	+		+	+		biosynthetic process;catabolic process;cellular biosynthetic process;cellular catabolic process;cellular component disassembly;cellular component disassembly at cellular level;cellular component organization;cellular component organization at cellular level;cellular component organization or biogenesis;cellular component organization or biogenesis at cellular level;cellular macromolecular complex…	structural constituent of ribosome;structural molecule activity	cell part;cytoplasmic part;cytosol;cytosolic large ribosomal subunit;intracellular membrane-bounded organelle;intracellular organelle;intracellular organelle part;intracellular part;large ribosomal subunit;macromolecular complex;membrane-bounded organelle;nucleus;organelle;organelle part;ribonucleoprotein complex	Ribosome	Ribosomal_L22	7.52174	7.72486	7.72564	7.74768	7.78225	7.58898	7.67021	7.50095	7.07225	7.14891	6.99891	7.14743	7.71721	7.51259	7.4813	7.41926	27.822	27.7231	27.188
853	Q13247	Serine/arginine-rich splicing factor 6	SRSF6	26.8784	26.7	26.9198	26.6756	26.6337	26.7452	26.9535	27.2783	27.2837	27.3335	27.2484	27.4328	27.7425	27.5446	27.8645	27.5963	+	+	+	+	+		alternative nuclear mRNA splicing, via spliceosome;biological regulation;biosynthetic process;cellular biosynthetic process;cellular component assembly;cellular component assembly at cellular level;cellular component organization;cellular component organization at cellular level;cellular component organization or biogenesis;cellular component organization or biogenesis at cellular level;cellular …	binding;nucleic acid binding;nucleotide binding;pre-mRNA binding;RNA binding	cell part;intracellular organelle part;intracellular part;nuclear body;nuclear part;nuclear speck;nucleoplasm;nucleoplasm part;organelle part	Spliceosome	RRM_1	7.02698	7.12519	7.25273	7.20863	7.08289	7.11384	7.10037	6.97326	7.10295	7.15637	7.06119	7.14373	7.55319	7.27309	7.4541	7.23512	26.7935	26.9027	27.3246
697	P62277	40S ribosomal protein S13	RPS13	27.9961	28.3336	28.2069	28.1084	28.471	28.8356	28.2672	27.9132	27.4442	27.2678	27.6915	27.7448	27.9267	27.9184	28.0352	27.7115	+			+	+	+	biological regulation;biosynthetic process;catabolic process;cellular biosynthetic process;cellular catabolic process;cellular component disassembly;cellular component disassembly at cellular level;cellular component organization;cellular component organization at cellular level;cellular component organization or biogenesis;cellular component organization or biogenesis at cellular level;cellular …	binding;mRNA binding;nucleic acid binding;RNA binding;rRNA binding;SSU rRNA binding;structural constituent of ribosome;structural molecule activity	adherens junction;anchoring junction;cell junction;cell part;cell-substrate adherens junction;cell-substrate junction;cytoplasmic part;cytosol;cytosolic small ribosomal subunit;extracellular membrane-bounded organelle;extracellular organelle;extracellular region part;extracellular vesicular exosome;focal adhesion;intracellular membrane-bounded organelle;intracellular non-membrane-bounded organell…	Ribosome	Ribosomal_S13_N;Ribosomal_S15	7.63994	7.79614	7.80103	7.79991	7.68467	7.71607	7.7851	7.46428	7.50703	7.42823	7.41317	7.43508	7.95877	7.57041	7.69338	7.53389	28.1613	28.3718	27.5371
723	P62888	60S ribosomal protein L30	RPL30	28.0221	28.0828	27.9882	28.0381	27.729	27.9799	27.8622	28.1221	27.4054	27.5619	27.4754	27.4367	27.7273	27.8963	27.8951	27.7862	+			+	+		biosynthetic process;catabolic process;cellular biosynthetic process;cellular catabolic process;cellular component disassembly;cellular component disassembly at cellular level;cellular component organization;cellular component organization at cellular level;cellular component organization or biogenesis;cellular component organization or biogenesis at cellular level;cellular macromolecular complex…	binding;nucleic acid binding;RNA binding;structural constituent of ribosome;structural molecule activity	adherens junction;anchoring junction;cell junction;cell part;cell-substrate adherens junction;cell-substrate junction;cytoplasm;cytoplasmic part;cytosol;cytosolic large ribosomal subunit;extracellular membrane-bounded organelle;extracellular organelle;extracellular region part;extracellular vesicular exosome;focal adhesion;intracellular membrane-bounded organelle;intracellular organelle;intracell…	Ribosome	Ribosomal_L7Ae	7.69083	7.93431	7.99023	8.0423	7.91617	7.96856	7.82529	7.62985	7.43567	7.50979	7.43968	7.47175	7.87525	7.75206	7.81229	7.655	28.0328	27.9233	27.4698
716	P62847	40S ribosomal protein S24	RPS24	26.6077	27.0582	27.1893	26.9631	26.6269	26.7287	26.6657	26.7288	26.3489	26.3467	26.4988	26.2568	26.9477	26.7321	26.7614	26.4234	+			+	+		biological regulation;biosynthetic process;catabolic process;cellular biosynthetic process;cellular catabolic process;cellular component biogenesis;cellular component biogenesis at cellular level;cellular component disassembly;cellular component disassembly at cellular level;cellular component organization;cellular component organization at cellular level;cellular component organization or biogen…	binding;nucleotide binding;protein binding;structural constituent of ribosome;structural molecule activity;translation initiation factor binding	cell part;cytoplasm;cytoplasmic part;cytosol;cytosolic small ribosomal subunit;intracellular membrane-bounded organelle;intracellular non-membrane-bounded organelle;intracellular organelle;intracellular organelle part;intracellular part;macromolecular complex;membrane;membrane-bounded organelle;non-membrane-bounded organelle;nuclear part;nucleolus;nucleus;organelle;organelle part;ribonucleoprotei…	Ribosome	Ribosomal_S24e	7.46725	7.75842	7.87927	7.84718	7.5607	7.74145	7.56528	7.21648	7.24177	7.32309	7.26811	7.31108	7.81724	7.61184	7.68922	7.4334	26.9546	26.6875	26.3628
719	P62857	40S ribosomal protein S28	RPS28	26.9309	27.1882	26.7539	26.9579	26.8734	26.6642	26.7907	27.0845	26.4467	26.4885	26.3891	26.3011	26.6081	26.7821	26.8717	26.7565	+			+	+		biosynthetic process;catabolic process;cellular biosynthetic process;cellular catabolic process;cellular component biogenesis;cellular component biogenesis at cellular level;cellular component disassembly;cellular component disassembly at cellular level;cellular component organization;cellular component organization at cellular level;cellular component organization or biogenesis;cellular componen…	structural constituent of ribosome;structural molecule activity	cell part;cytoplasm;cytoplasmic part;cytosol;cytosolic small ribosomal subunit;extracellular membrane-bounded organelle;extracellular organelle;extracellular region part;extracellular vesicular exosome;intracellular organelle part;intracellular part;macromolecular complex;membrane-bounded organelle;membrane-bounded vesicle;organelle;organelle part;ribonucleoprotein complex;small ribosomal subunit…	Ribosome	Ribosomal_S28e	7.67385	8.06111	7.96977	8.07	8.00971	7.91376	7.52717	7.64702	7.49056	7.64447	7.51896	7.58239	7.90872	7.44523	7.85434	7.68899	26.9577	26.8532	26.4063
262	P06753	Tropomyosin alpha-3 chain	TPM3	28.245	28.2264	28.1175	28.3666	28.1316	28.2183	26.7392	27.0222	26.7066	26.9506	27.1066	27.3173	26.9977	27.7125	27.2466	27.5085	+	+			+		actin filament-based movement;actin filament-based process;actin-mediated cell contraction;actin-myosin filament sliding;cellular component movement;cellular process;multicellular organismal process;muscle contraction;muscle filament sliding;muscle system process;system process		actin filament bundle;actomyosin;cell part;contractile fiber part;cytoplasmic part;cytoskeletal part;cytoskeleton;cytosol;extracellular membrane-bounded organelle;extracellular organelle;extracellular region part;extracellular vesicular exosome;intracellular non-membrane-bounded organelle;intracellular organelle;intracellular organelle part;intracellular part;membrane-bounded organelle;membrane-b…	Cardiac muscle contraction;Dilated cardiomyopathy;Hypertrophic cardiomyopathy (HCM);Pathways in cancer;Thyroid cancer	Tropomyosin	7.40998	7.57897	7.61149	7.72651	7.62726	7.60092	7.02934	6.97691	6.82233	6.99591	6.97362	7.10975	7.25229	7.0214	7.2774	7.22102	28.2389	27.5278	27.0203
709	P62750	60S ribosomal protein L23a	RPL23A	29.0691	29.077	28.9608	29.0081	28.4396	28.4219	28.5259	28.8477	28.0298	28.2046	28.3394	28.4726	28.435	28.5915	28.741	28.6588	+	+		+	+		biosynthetic process;catabolic process;cell proliferation;cellular biosynthetic process;cellular catabolic process;cellular component disassembly;cellular component disassembly at cellular level;cellular component organization;cellular component organization at cellular level;cellular component organization or biogenesis;cellular component organization or biogenesis at cellular level;cellular mac…	binding;nucleic acid binding;nucleotide binding;RNA binding;rRNA binding;structural constituent of ribosome;structural molecule activity	cell part;cytoplasm;cytoplasmic part;cytosol;cytosolic large ribosomal subunit;extracellular membrane-bounded organelle;extracellular organelle;extracellular region part;extracellular vesicular exosome;intracellular membrane-bounded organelle;intracellular non-membrane-bounded organelle;intracellular organelle;intracellular organelle part;intracellular part;large ribosomal subunit;macromolecular …	Ribosome	Ribosomal_L23;Ribosomal_L23eN	8.11793	8.19109	8.21008	8.30051	8.12924	7.88545	8.06532	7.80149	7.70296	7.812	7.76288	7.79594	8.17909	7.94055	8.0732	7.88625	29.0288	28.5588	28.2616
800	Q02543	60S ribosomal protein L18a	RPL18A	28.2353	28.5086	28.7265	28.5695	28.4755	28.4585	28.7791	28.9035	28.0152	27.8851	28.1844	28.3061	28.4885	28.2907	28.7291	28.2596	+			+	+		biosynthetic process;catabolic process;cellular biosynthetic process;cellular catabolic process;cellular component disassembly;cellular component disassembly at cellular level;cellular component organization;cellular component organization at cellular level;cellular component organization or biogenesis;cellular component organization or biogenesis at cellular level;cellular macromolecular complex…	binding;nucleic acid binding;RNA binding;structural constituent of ribosome;structural molecule activity	cell part;cytoplasmic part;cytosol;cytosolic large ribosomal subunit;intracellular organelle part;intracellular part;large ribosomal subunit;macromolecular complex;membrane;organelle part;ribonucleoprotein complex	Ribosome	Ribosomal_L18ae	7.67791	7.87154	8.00728	7.98092	7.91175	7.87916	7.92259	7.72992	7.48441	7.49733	7.50009	7.58726	7.9745	7.69328	7.90285	7.55151	28.51	28.6542	28.0977
744	P63244	Guanine nucleotide-binding protein subunit beta-2-like 1	GNB2L1	30.3976	30.3176	30.3166	30.3568	30.077	30.1283	30.0275	30.3531	29.8483	29.8742	29.979	29.921	30.2813	30.2753	30.2952	30.1396	+			+	+		activation of caspase activity;anatomical structure morphogenesis;biological regulation;carbohydrate homeostasis;cell cycle;cell differentiation;cellular chemical homeostasis;cellular developmental process;cellular glucose homeostasis;cellular homeostasis;cellular process;cellular response to carbohydrate stimulus;cellular response to chemical stimulus;cellular response to glucose stimulus;cellul…	apoptotic protease activator activity;binding;binding, bridging;caspase activator activity;caspase regulator activity;channel inhibitor activity;channel regulator activity;enzyme activator activity;enzyme binding;enzyme inhibitor activity;enzyme regulator activity;identical protein binding;ion channel inhibitor activity;kinase binding;kinase inhibitor activity;kinase regulator activity;peptidase …	cell body;cell part;cell projection;cytoplasm;cytoplasmic part;cytoskeleton;cytosol;dendrite;extracellular membrane-bounded organelle;extracellular organelle;extracellular region part;extracellular vesicular exosome;intracellular membrane-bounded organelle;intracellular non-membrane-bounded organelle;intracellular organelle;intracellular organelle part;intracellular part;macromolecular complex;me…	Measles	WD40	7.94102	8.06032	8.12169	8.15591	8.06375	8.07287	7.96299	7.83061	7.67413	7.74133	7.66835	7.71736	8.17441	7.96055	8.04202	7.84531	30.3472	30.1465	29.9056
573	P49207	60S ribosomal protein L34	RPL34	28.0487	27.9851	28.0311	27.9078	27.6697	27.4591	27.9097	28.0937	27.234	27.3178	27.5057	27.5788	27.7018	27.6014	27.939	27.7475	+			+	+		biosynthetic process;catabolic process;cellular biosynthetic process;cellular catabolic process;cellular component disassembly;cellular component disassembly at cellular level;cellular component organization;cellular component organization at cellular level;cellular component organization or biogenesis;cellular component organization or biogenesis at cellular level;cellular macromolecular complex…	binding;nucleic acid binding;RNA binding;structural constituent of ribosome;structural molecule activity	cell part;cytoplasm;cytoplasmic part;cytosol;cytosolic large ribosomal subunit;extracellular membrane-bounded organelle;extracellular organelle;extracellular region part;extracellular vesicular exosome;intracellular non-membrane-bounded organelle;intracellular organelle;intracellular organelle part;intracellular part;large ribosomal subunit;macromolecular complex;membrane-bounded organelle;membra…	Ribosome	Ribosomal_L34e	7.77999	7.87827	7.93539	7.92739	7.83904	7.78908	7.82139	7.66963	7.42641	7.45036	7.47557	7.55701	7.90096	7.67384	7.84428	7.66461	27.9932	27.783	27.4091
261	P06748	Nucleophosmin	NPM1	29.835	29.7377	29.7218	29.7457	29.4055	29.5131	29.2216	29.5641	28.9481	29.0586	28.8968	29.052	29.2829	29.2832	29.449	29.2758	+	+		+	+		aging;ATP-dependent chromatin remodeling;biological regulation;cell aging;cell cycle process;cellular component assembly;cellular component assembly at cellular level;cellular component organization;cellular component organization at cellular level;cellular component organization or biogenesis;cellular component organization or biogenesis at cellular level;cellular macromolecular complex assembly…	binding;enzyme binding;enzyme inhibitor activity;enzyme regulator activity;histone binding;identical protein binding;kinase binding;kinase inhibitor activity;kinase regulator activity;NF-kappaB binding;nucleic acid binding;protein binding;protein binding transcription factor activity;protein dimerization activity;protein heterodimerization activity;protein homodimerization activity;protein kinase…	adherens junction;anchoring junction;cell junction;cell part;cell-substrate adherens junction;cell-substrate junction;centrosome;cytoplasm;cytoplasmic part;cytoskeletal part;cytosol;focal adhesion;intracellular membrane-bounded organelle;intracellular non-membrane-bounded organelle;intracellular organelle;intracellular organelle part;intracellular part;macromolecular complex;membrane;membrane-bou…			8.02498	8.11968	8.1669	8.19036	8.10278	8.08063	7.94309	7.75556	7.60839	7.6686	7.51979	7.70529	8.11257	7.8998	7.94464	7.82679	29.76	29.4261	28.9889
603	P51809	Vesicle-associated membrane protein 7	VAMP7	24.4909	24.2519	24.0011	24.9103	24.0791	22.7493	22.939	24.1812	23.7155	24.6428	23.0854	23.0952	23.3802	24.4253	23.9549	24.0917	+				+		acylglycerol transport;calcium ion-dependent exocytosis;cell activation;cell activation involved in immune response;cellular component assembly;cellular component assembly at cellular level;cellular component organization;cellular component organization at cellular level;cellular component organization or biogenesis;cellular component organization or biogenesis at cellular level;cellular macromol…	binding;protein binding;SNAP receptor activity;SNARE binding	apical part of cell;azurophil granule membrane;cell junction;cell part;cell projection;cell surface;cytoplasm;cytoplasmic membrane-bounded vesicle;cytoplasmic part;cytoplasmic vesicle;cytoplasmic vesicle membrane;cytoplasmic vesicle part;endocytic vesicle;endocytic vesicle membrane;endoplasmic reticulum membrane;endoplasmic reticulum part;endosomal part;endosome membrane;extracellular membrane-bo…	SNARE interactions in vesicular transport	Longin;Synaptobrevin	6.44747	6.37219	6.51959	6.84975	6.16459	5.89554	NaN	NaN	NaN	NaN	NaN	NaN	6.06269	6.16814	6.15281	6.08001	24.4136	NaN	NaN
522	P39023	60S ribosomal protein L3	RPL3	29.5175	29.5443	29.6125	29.5217	29.4172	29.1602	29.4739	29.8816	28.774	28.8001	29.0042	29.1442	29.2489	29.1166	29.4221	29.2152	+	+		+	+		biosynthetic process;catabolic process;cellular biosynthetic process;cellular catabolic process;cellular component disassembly;cellular component disassembly at cellular level;cellular component organization;cellular component organization at cellular level;cellular component organization or biogenesis;cellular component organization or biogenesis at cellular level;cellular macromolecular complex…	binding;nucleic acid binding;RNA binding;structural constituent of ribosome;structural molecule activity	adherens junction;anchoring junction;cell junction;cell part;cell-substrate adherens junction;cell-substrate junction;cytoplasm;cytoplasmic part;cytosol;cytosolic large ribosomal subunit;extracellular membrane-bounded organelle;extracellular organelle;extracellular region part;extracellular vesicular exosome;focal adhesion;intracellular membrane-bounded organelle;intracellular non-membrane-bounde…	Ribosome	Ribosomal_L3	7.72916	7.86219	7.94903	7.93379	7.88965	7.79119	7.81916	7.72002	7.37057	7.42591	7.38762	7.50003	7.87957	7.6209	7.74257	7.60739	29.549	29.4832	28.9306
464	P30050	60S ribosomal protein L12	RPL12	28.7626	28.8659	28.6595	28.7433	28.609	28.7379	28.6034	28.8714	27.961	28.0158	28.1083	28.2038	28.4297	28.4142	28.431	28.2888	+	+		+	+	+	biosynthetic process;catabolic process;cellular biosynthetic process;cellular catabolic process;cellular component disassembly;cellular component disassembly at cellular level;cellular component organization;cellular component organization at cellular level;cellular component organization or biogenesis;cellular component organization or biogenesis at cellular level;cellular macromolecular complex…	structural constituent of ribosome;structural molecule activity	adherens junction;anchoring junction;cell junction;cell part;cell-substrate adherens junction;cell-substrate junction;cytoplasmic part;cytosol;cytosolic large ribosomal subunit;extracellular membrane-bounded organelle;extracellular organelle;extracellular region part;extracellular vesicular exosome;focal adhesion;intracellular organelle part;intracellular part;large ribosomal subunit;macromolecul…	Ribosome	Ribosomal_L11;Ribosomal_L11_N	7.73296	7.89866	7.90917	7.94085	8.00238	8.05427	7.91153	7.74623	7.44925	7.50482	7.43119	7.53618	7.99064	7.74337	7.83369	7.69078	28.7578	28.7054	28.0722
990	Q5T749	Keratinocyte proline-rich protein	KPRP	23.2499	22.6528	22.9106	23.2505	26.4715	25.9221	28.318	26.8313	27.3743	27.1389	26.5441	25.5982	28.0159	25.9351	26.6777	27.2925	+	+			+				cell part;cytoplasm;extracellular membrane-bounded organelle;extracellular organelle;extracellular region part;extracellular vesicular exosome;intracellular part;membrane-bounded organelle;membrane-bounded vesicle;organelle;vesicle			5.73632	5.67327	5.84263	5.77143	6.79749	6.61975	7.19764	6.62705	6.85406	6.7829	6.46304	6.09992	7.53579	6.77157	6.94728	6.88854	NaN	26.8857	26.6639
818	Q07955	Serine/arginine-rich splicing factor 1	SRSF1	27.67	27.0772	27.6343	27.5718	27.7394	27.54	27.4264	27.7656	27.6643	27.9222	27.6996	27.7554	28.1792	28.0125	28.2439	27.8673	+	+		+			biological regulation;biosynthetic process;cardiac muscle contraction;cellular biosynthetic process;cellular component assembly;cellular component assembly at cellular level;cellular component organization;cellular component organization at cellular level;cellular component organization or biogenesis;cellular component organization or biogenesis at cellular level;cellular macromolecular complex a…	binding;mRNA binding;nucleic acid binding;nucleotide binding;RNA binding	catalytic step 2 spliceosome;cell part;cytoplasm;extracellular membrane-bounded organelle;extracellular organelle;extracellular region part;extracellular vesicular exosome;intracellular membrane-bounded organelle;intracellular organelle;intracellular organelle part;intracellular part;macromolecular complex;membrane-bounded organelle;membrane-bounded vesicle;nuclear body;nuclear part;nuclear speck…	Spliceosome	RRM_1	7.32224	7.31345	7.50439	7.49051	7.51406	7.40288	7.2901	7.27579	7.20556	7.30816	7.19153	7.27175	7.71121	7.46879	7.62212	7.36805	27.4883	27.6179	27.7604
1364	Q9Y224	UPF0568 protein C14orf166	C14orf166	25.2398	25.4272	25.2496	25.4183	25.2548	24.9167	25.1069	25.4986	24.5809	24.8195	24.8112	24.6967	25.1456	25.0535	25.1686	24.7929	+			+	+		biological regulation;biosynthetic process;cellular biosynthetic process;cellular macromolecule biosynthetic process;cellular macromolecule metabolic process;cellular metabolic process;cellular nitrogen compound metabolic process;cellular process;establishment of localization;establishment of RNA localization;macromolecule biosynthetic process;macromolecule metabolic process;metabolic process;ncR…	basal RNA polymerase II transcription machinery binding;basal transcription machinery binding;binding;enzyme binding;identical protein binding;nucleic acid binding;protein binding;RNA binding;RNA polymerase binding;RNA polymerase core enzyme binding;RNA polymerase II core binding	cell part;cytoplasm;cytoplasmic part;cytoskeletal part;cytosol;intracellular membrane-bounded organelle;intracellular organelle;intracellular organelle part;intracellular part;macromolecular complex;membrane-bounded organelle;microtubule organizing center;nuclear part;nucleoplasm;nucleus;organelle;organelle part;perinuclear region of cytoplasm;protein complex;tRNA-splicing ligase complex		RLL	6.47257	6.71615	6.86439	6.88252	6.75242	6.58362	6.58055	6.52026	5.80597	5.93701	5.83149	5.8675	6.73349	6.48572	6.62639	6.42974	25.3337	25.1943	24.7271
691	P62249	40S ribosomal protein S16	RPS16	29.6072	29.6733	29.605	29.5696	29.4378	29.3239	29.4631	29.8303	29.0027	29.1284	29.2432	29.252	29.3578	29.3968	29.6599	29.4274	+			+	+		biosynthetic process;catabolic process;cellular biosynthetic process;cellular catabolic process;cellular component biogenesis;cellular component biogenesis at cellular level;cellular component disassembly;cellular component disassembly at cellular level;cellular component organization;cellular component organization at cellular level;cellular component organization or biogenesis;cellular componen…	binding;nucleic acid binding;RNA binding;structural constituent of ribosome;structural molecule activity	adherens junction;anchoring junction;cell junction;cell part;cell-substrate adherens junction;cell-substrate junction;cytoplasmic part;cytosol;cytosolic small ribosomal subunit;extracellular membrane-bounded organelle;extracellular organelle;extracellular region part;extracellular vesicular exosome;focal adhesion;intracellular organelle part;intracellular part;macromolecular complex;membrane;memb…	Ribosome	Ribosomal_S9	7.97109	8.1329	8.15652	8.18469	8.1173	8.08643	8.0333	7.93051	7.67443	7.77557	7.71246	7.78574	8.13685	7.93473	8.09272	7.89254	29.6138	29.5138	29.1566
417	P23396	40S ribosomal protein S3	RPS3	31.0042	31.0423	30.9657	30.9797	30.7191	30.7681	30.8363	31.1589	30.4332	30.5043	30.6053	30.7068	30.7778	30.898	31.0046	30.7715	+			+	+		apoptosis;biological regulation;biosynthetic process;catabolic process;cell cycle phase;cell cycle process;cell death;cell division;cellular biosynthetic process;cellular catabolic process;cellular component disassembly;cellular component disassembly at cellular level;cellular component organization;cellular component organization at cellular level;cellular component organization or biogenesis;ce…	binding;carbon-oxygen lyase activity;catalytic activity;damaged DNA binding;DNA binding;DNA N-glycosylase activity;DNA-(apurinic or apyrimidinic site) lyase activity;enzyme binding;hydrolase activity;hydrolase activity, acting on glycosyl bonds;hydrolase activity, hydrolyzing N-glycosyl compounds;iron-sulfur cluster binding;kinase binding;lyase activity;metal cluster binding;mRNA binding;NF-kappa…	adherens junction;anchoring junction;cell junction;cell part;cell projection membrane;cell projection part;cell-substrate adherens junction;cell-substrate junction;cytoplasm;cytoplasmic part;cytoskeletal part;cytosol;cytosolic small ribosomal subunit;extracellular membrane-bounded organelle;extracellular organelle;extracellular region part;extracellular vesicular exosome;focal adhesion;intracellu…	Ribosome	KH_2;Ribosomal_S3_C	8.15445	8.30567	8.3498	8.36406	8.28612	8.29887	8.24448	8.10971	7.88722	7.96241	7.90364	7.98228	8.33734	8.15927	8.2667	8.06435	30.998	30.8706	30.5624
459	P29966	Myristoylated alanine-rich C-kinase substrate	MARCKS	26.2212	25.419	25.5029	25.7063	25.7477	25.4629	22.288	24.5342	24.6559	25.0882	24.9344	25.4965	25.0781	25.562	25.4287	25.2885	+				+		biological regulation;cellular metabolic process;cellular process;energy derivation by oxidation of organic compounds;energy reserve metabolic process;generation of precursor metabolites and energy;metabolic process;oxidation-reduction process;regulation of biological process;regulation of cell communication;regulation of cellular localization;regulation of cellular process;regulation of hormone …	actin binding;actin filament binding;binding;calmodulin binding;cytoskeletal protein binding;protein binding	actin cytoskeleton;adherens junction;anchoring junction;cell cortex;cell junction;cell part;cell-substrate adherens junction;cell-substrate junction;centrosome;cytoplasmic part;cytoskeletal part;cytoskeleton;extracellular membrane-bounded organelle;extracellular organelle;extracellular region part;extracellular vesicular exosome;female germ cell nucleus;focal adhesion;germ cell nucleus;germinal v…	Fc gamma R-mediated phagocytosis	MARCKS	6.954	6.90513	6.98547	7.05515	6.86704	6.71321	5.62271	6.13165	6.04497	6.24841	6.12238	6.30602	6.73807	6.63377	6.65075	6.52649	25.7124	25.2483	25.0437
414	P23246	Splicing factor, proline- and glutamine-rich	SFPQ	28.551	28.4651	28.6674	28.7975	29.01	28.9557	27.4041	27.7229	27.397	27.2765	27.3483	27.5181	27.4374	27.6451	27.7876	27.8515	+	+			+		alternative nuclear mRNA splicing, via spliceosome;biological regulation;biosynthetic process;cellular biosynthetic process;cellular component organization;cellular component organization at cellular level;cellular component organization or biogenesis;cellular component organization or biogenesis at cellular level;cellular macromolecule biosynthetic process;cellular macromolecule metabolic proces…	binding;core promoter binding;DNA binding;enzyme binding;histone deacetylase binding;nucleic acid binding;nucleotide binding;protein binding;regulatory region DNA binding;regulatory region nucleic acid binding;sequence-specific DNA binding;transcription regulatory region DNA binding;transcription regulatory region sequence-specific DNA binding	cell part;chromatin;chromosomal part;cytoplasm;intracellular membrane-bounded organelle;intracellular organelle;intracellular organelle part;intracellular part;membrane-bounded organelle;nuclear body;nuclear matrix;nuclear part;nucleoplasm;nucleoplasm part;nucleus;organelle;organelle part;paraspeckles		NOPS;RRM_1	7.21859	7.44328	7.47241	7.62872	7.56765	7.53716	6.953	6.90304	6.73361	6.7033	6.65384	6.7857	6.94972	6.74511	7.00822	6.86072	28.6202	28.2732	27.385
435	P26373	60S ribosomal protein L13	RPL13	29.054	28.9796	29.142	29.048	28.844	28.7	29.0034	29.4287	28.3926	28.3465	28.5734	28.4809	28.7164	28.7095	28.8929	28.6511	+	+		+	+		biosynthetic process;catabolic process;cellular biosynthetic process;cellular catabolic process;cellular component disassembly;cellular component disassembly at cellular level;cellular component organization;cellular component organization at cellular level;cellular component organization or biogenesis;cellular component organization or biogenesis at cellular level;cellular macromolecular complex…	binding;nucleic acid binding;RNA binding;structural constituent of ribosome;structural molecule activity	cell part;cytoplasm;cytoplasmic part;cytosol;cytosolic large ribosomal subunit;cytosolic part;cytosolic ribosome;intracellular membrane-bounded organelle;intracellular non-membrane-bounded organelle;intracellular organelle;intracellular organelle part;intracellular part;large ribosomal subunit;macromolecular complex;membrane;membrane-bounded organelle;non-membrane-bounded organelle;nuclear part;n…	Ribosome	Ribosomal_L13e	7.92579	8.05515	8.13994	8.1583	8.0421	7.90757	8.05945	7.93459	7.62736	7.63815	7.61321	7.72291	7.95392	7.74137	7.85917	7.67839	29.0559	28.994	28.4483
551	P46776	60S ribosomal protein L27a	RPL27A	28.3738	28.534	28.4891	28.616	28.3942	28.215	28.2676	28.811	27.6339	27.8123	28.0267	28.175	28.1752	28.2109	28.333	28.1043	+	+			+		biosynthetic process;catabolic process;cellular biosynthetic process;cellular catabolic process;cellular component disassembly;cellular component disassembly at cellular level;cellular component organization;cellular component organization at cellular level;cellular component organization or biogenesis;cellular component organization or biogenesis at cellular level;cellular macromolecular complex…	binding;nucleic acid binding;RNA binding;structural constituent of ribosome;structural molecule activity	cell part;cytoplasmic part;cytosol;cytosolic large ribosomal subunit;intracellular organelle part;intracellular part;large ribosomal subunit;macromolecular complex;membrane;organelle part;ribonucleoprotein complex	Ribosome	Ribosomal_L18e	7.83761	8.02723	8.05073	8.10054	7.90953	7.81391	7.7828	7.73107	7.4969	7.61042	7.58862	7.68499	8.02061	7.80845	7.91515	7.72074	28.5033	28.422	27.912
405	P22087	rRNA 2-O-methyltransferase fibrillarin	FBL	25.6428	25.461	25.4639	25.5824	25.8283	25.5357	26.0609	26.2399	23.4969	25.3994	25.4301	25.4367	25.1891	25.2517	25.3351	25.1531	+	+	+		+		box C/D snoRNA 3'-end processing;box C/D snoRNA metabolic process;box C/D snoRNA processing;cell differentiation;cellular developmental process;cellular macromolecule metabolic process;cellular metabolic process;cellular nitrogen compound metabolic process;cellular process;developmental process;macromolecule metabolic process;macromolecule methylation;macromolecule modification;metabolic process;…	binding;catalytic activity;methyltransferase activity;nucleic acid binding;RNA binding;RNA methyltransferase activity;rRNA methyltransferase activity;S-adenosylmethionine-dependent methyltransferase activity;transferase activity;transferase activity, transferring one-carbon groups	box C/D snoRNP complex;Cajal body;cell part;extracellular membrane-bounded organelle;extracellular organelle;extracellular region part;extracellular vesicular exosome;granular component;intracellular membrane-bounded organelle;intracellular non-membrane-bounded organelle;intracellular organelle;intracellular organelle part;intracellular part;macromolecular complex;membrane;membrane-bounded organe…	Ribosome biogenesis in eukaryotes	Fibrillarin	6.63453	6.77109	6.78639	6.84075	6.85598	6.76371	6.85068	6.60704	5.68471	6.02481	6.21431	6.28375	6.58892	6.33572	6.45088	6.27637	25.5375	25.9162	25.422
1393	Q9Y3U8	60S ribosomal protein L36	RPL36	27.1911	27.1785	27.2107	27.2165	27.0889	26.8726	27.2547	27.5076	26.3475	26.3326	26.5675	26.7558	26.7749	26.8221	26.9104	26.658	+	+			+	+	biosynthetic process;catabolic process;cellular biosynthetic process;cellular catabolic process;cellular component disassembly;cellular component disassembly at cellular level;cellular component organization;cellular component organization at cellular level;cellular component organization or biogenesis;cellular component organization or biogenesis at cellular level;cellular macromolecular complex…	structural constituent of ribosome;structural molecule activity	cell part;cytoplasm;cytoplasmic part;cytosol;cytosolic large ribosomal subunit;intracellular non-membrane-bounded organelle;intracellular organelle;intracellular organelle part;intracellular part;large ribosomal subunit;macromolecular complex;membrane;non-membrane-bounded organelle;nuclear part;nucleolus;organelle;organelle part;ribonucleoprotein complex	Ribosome	Ribosomal_L36e	7.74929	7.90573	8.02547	8.04933	7.98814	7.8813	7.95972	7.76188	7.44342	7.52137	7.49788	7.59204	7.94184	7.75471	7.85172	7.61027	27.1992	27.1809	26.5008
552	P46777	60S ribosomal protein L5	RPL5	29.636	29.5853	29.5383	29.5189	29.7082	29.4613	29.6954	29.9627	29.0726	28.975	29.1148	29.1632	29.4286	29.3889	29.4051	29.2499	+			+	+	+	biosynthetic process;catabolic process;cellular biosynthetic process;cellular catabolic process;cellular component biogenesis;cellular component biogenesis at cellular level;cellular component disassembly;cellular component disassembly at cellular level;cellular component organization;cellular component organization at cellular level;cellular component organization or biogenesis;cellular componen…	5S rRNA binding;binding;nucleic acid binding;RNA binding;rRNA binding;structural constituent of ribosome;structural molecule activity	adherens junction;anchoring junction;cell junction;cell part;cell-substrate adherens junction;cell-substrate junction;cytoplasm;cytoplasmic part;cytosol;cytosolic large ribosomal subunit;extracellular membrane-bounded organelle;extracellular organelle;extracellular region part;extracellular vesicular exosome;focal adhesion;intracellular membrane-bounded organelle;intracellular non-membrane-bounde…	Ribosome	Ribosomal_L18_c;Ribosomal_L18p	7.92588	8.07192	8.13466	8.13991	8.2173	8.12529	8.13091	7.9535	7.7379	7.77582	7.72297	7.80938	8.13694	7.92417	8.00303	7.81631	29.5696	29.7069	29.0814
667	P61221	ATP-binding cassette sub-family E member 1	ABCE1	26.6064	26.5061	26.3561	26.3115	26.2677	26.3122	26.6447	27.0899	25.9149	26.1648	26.1731	26.1297	26.6305	26.1921	26.486	26.2189	+				+		biological regulation;catabolic process;cellular catabolic process;cellular macromolecule catabolic process;cellular macromolecule metabolic process;cellular metabolic process;cellular nitrogen compound metabolic process;cellular process;establishment of localization;macromolecule catabolic process;macromolecule metabolic process;metabolic process;multi-organism process;negative regulation of cat…	adenyl nucleotide binding;adenyl ribonucleotide binding;ATP binding;ATPase activity;binding;catalytic activity;enzyme inhibitor activity;enzyme regulator activity;hydrolase activity;hydrolase activity, acting on acid anhydrides;hydrolase activity, acting on acid anhydrides, in phosphorus-containing anhydrides;iron-sulfur cluster binding;metal cluster binding;nucleoside-triphosphatase activity;nuc…	cell part;cytoplasm;cytoplasmic part;intracellular membrane-bounded organelle;intracellular organelle;intracellular organelle lumen;intracellular organelle part;intracellular part;membrane;membrane-bounded organelle;membrane-enclosed lumen;mitochondrial matrix;mitochondrial part;mitochondrion;organelle;organelle lumen;organelle part		ABC_tran;Fer4;RLI	6.57047	6.66632	6.66812	6.55453	6.87317	6.7752	6.95258	6.82834	6.22891	6.34959	6.25763	6.32348	6.93396	6.34669	6.649	6.44083	26.445	26.5786	26.0956
590	P50914	60S ribosomal protein L14	RPL14	26.0204	27.1874	27.9123	27.692	27.6779	28.2766	28.1129	27.6837	26.6561	26.6875	27.3345	27.4063	27.3015	27.3648	27.1019	27.447	+		+			+	biosynthetic process;catabolic process;cellular biosynthetic process;cellular catabolic process;cellular component biogenesis;cellular component biogenesis at cellular level;cellular component disassembly;cellular component disassembly at cellular level;cellular component organization;cellular component organization at cellular level;cellular component organization or biogenesis;cellular componen…	binding;nucleic acid binding;RNA binding;structural constituent of ribosome;structural molecule activity	cell part;cytoplasm;cytoplasmic part;cytosol;cytosolic large ribosomal subunit;extracellular membrane-bounded organelle;extracellular organelle;extracellular region part;extracellular vesicular exosome;intracellular organelle part;intracellular part;large ribosomal subunit;macromolecular complex;membrane;membrane-bounded organelle;membrane-bounded vesicle;organelle;organelle part;ribonucleoprotei…	Ribosome	Ribosomal_L14e	7.47569	7.69638	7.90419	7.8487	7.87803	7.8092	7.67761	7.61104	7.13472	7.42318	7.50173	7.61027	7.80564	7.70076	7.64631	7.64433	27.203	27.9378	27.0211
1216	Q9BUJ2	Heterogeneous nuclear ribonucleoprotein U-like protein 1	HNRNPUL1	24.0172	24.0475	24.0556	24.0248	24.0382	24.0918	23.3868	23.711	23.631	22.8622	23.7189	23.7621	23.8228	23.7822	23.7762	23.7217	+	+			+		biological regulation;biosynthetic process;cellular biosynthetic process;cellular macromolecule biosynthetic process;cellular macromolecule metabolic process;cellular metabolic process;cellular nitrogen compound metabolic process;cellular process;gene expression;macromolecule biosynthetic process;macromolecule metabolic process;metabolic process;mRNA metabolic process;mRNA processing;multi-organi…	binding;enzyme binding;nucleic acid binding;protein binding;RNA binding	cell part;intracellular membrane-bounded organelle;intracellular organelle;intracellular organelle part;intracellular part;macromolecular complex;membrane-bounded organelle;nuclear part;nucleoplasm;nucleus;organelle;organelle part;ribonucleoprotein complex		SAP;SPRY	5.69256	5.83941	5.89973	5.92753	6.40305	6.33183	5.84912	5.36146	5.3012	4.68099	5.35407	5.49835	5.73377	5.52737	5.63099	5.4541	24.0363	23.807	23.704
1388	Q9Y3B9	RRP15-like protein	RRP15	23.4418	23.4849	23.1991	23.2114	22.9485	22.7488	23.0865	23.454	22.0012	21.9985	22.7717	23.8197	23.0101	22.7667	23.0707	22.8296		+			+				cell part;cytoplasmic part;intracellular membrane-bounded organelle;intracellular non-membrane-bounded organelle;intracellular organelle;intracellular organelle part;intracellular part;membrane-bounded organelle;mitochondrion;non-membrane-bounded organelle;nuclear part;nucleolus;nucleus;organelle;organelle part		Rrp15p	5.97073	6.10616	6.05987	6.09851	5.97908	5.86361	5.94082	5.88955	5.27766	5.13213	5.18735	5.12509	6.05312	5.77576	5.94732	5.76468	23.3343	23.0594	NaN
421	P23528	Cofilin-1	CFL1	30.8863	30.8871	30.6557	30.8359	30.817	30.5081	29.3118	29.5502	29.4446	29.6052	29.8234	29.9969	29.9063	30.1244	29.689	30.234	+	+			+		actin cytoskeleton organization;actin filament depolymerization;actin filament organization;actin filament-based process;actin polymerization or depolymerization;ameboidal cell migration;anatomical structure morphogenesis;axon guidance;biological regulation;blood coagulation;cell activation;cell cycle cytokinesis;cell cycle process;cell migration;cell motility;cell surface receptor linked signali…		adherens junction;anchoring junction;cell cortex part;cell junction;cell part;cell projection membrane;cell projection part;cell-cell junction;cell-substrate adherens junction;cell-substrate junction;cortical actin cytoskeleton;cortical cytoskeleton;cytoplasm;cytoplasmic part;cytoskeletal part;cytoskeleton;extracellular membrane-bounded organelle;extracellular organelle;extracellular region part;…	Axon guidance;Fc gamma R-mediated phagocytosis;Regulation of actin cytoskeleton	Cofilin_ADF	8.41175	8.54704	8.52315	8.60685	8.58181	8.52615	7.97003	7.86623	7.85905	7.98009	7.90554	8.06592	8.27441	8.14255	8.12795	8.16346	30.8162	30.0468	29.7175
247	P05388	60S acidic ribosomal protein P0	RPLP0	29.2014	29.1415	29.1962	29.2531	29.0571	29.085	29.2103	29.4126	28.3388	28.512	28.6291	28.6615	28.6306	28.9156	28.9465	28.7288	+	+			+	+	biosynthetic process;catabolic process;cellular biosynthetic process;cellular catabolic process;cellular component biogenesis;cellular component biogenesis at cellular level;cellular component disassembly;cellular component disassembly at cellular level;cellular component organization;cellular component organization at cellular level;cellular component organization or biogenesis;cellular componen…	binding;nucleic acid binding;RNA binding;structural constituent of ribosome;structural molecule activity	adherens junction;anchoring junction;cell junction;cell part;cell-substrate adherens junction;cell-substrate junction;cytoplasm;cytoplasmic part;cytosol;cytosolic large ribosomal subunit;extracellular membrane-bounded organelle;extracellular organelle;extracellular region part;extracellular vesicular exosome;focal adhesion;intracellular membrane-bounded organelle;intracellular non-membrane-bounde…	Ribosome	Ribosomal_L10	7.78402	7.91119	7.96315	7.9984	7.95156	7.89458	7.89348	7.73144	7.40386	7.52604	7.46555	7.53033	7.85958	7.66592	7.82929	7.61836	29.198	29.1913	28.5353
725	P62906	60S ribosomal protein L10a	RPL10A	27.0921	27.4913	27.5001	27.3458	26.1983	26.7374	26.3384	26.3947	26.6281	26.5838	26.5266	26.6179	26.8577	26.7102	26.9528	26.8714	+	+		+	+		anatomical structure morphogenesis;biosynthetic process;catabolic process;cellular biosynthetic process;cellular catabolic process;cellular component disassembly;cellular component disassembly at cellular level;cellular component organization;cellular component organization at cellular level;cellular component organization or biogenesis;cellular component organization or biogenesis at cellular le…	structural constituent of ribosome;structural molecule activity	adherens junction;anchoring junction;cell junction;cell part;cell-substrate adherens junction;cell-substrate junction;cytoplasm;cytoplasmic part;cytosol;cytosolic large ribosomal subunit;extracellular membrane-bounded organelle;extracellular organelle;extracellular region part;extracellular vesicular exosome;focal adhesion;intracellular membrane-bounded organelle;intracellular non-membrane-bounde…	Ribosome	Ribosomal_L1	7.32006	7.6216	7.66616	7.62509	7.14903	7.24017	7.08657	6.74976	6.9999	7.03543	6.92084	7.02686	7.37672	7.08124	7.2664	7.03886	27.3573	26.4172	26.5891
1139	Q969Q0	60S ribosomal protein L36a-like	RPL36AL	27.7227	27.7106	27.7374	27.7138	27.4115	27.0958	27.579	27.8507	26.9986	26.9171	27.1899	27.3594	27.4361	27.2202	27.5393	27.305	+	+			+		biosynthetic process;cellular biosynthetic process;cellular macromolecule biosynthetic process;cellular macromolecule metabolic process;cellular metabolic process;cellular process;cellular protein metabolic process;macromolecule biosynthetic process;macromolecule metabolic process;metabolic process;primary metabolic process;protein metabolic process;translation	structural constituent of ribosome;structural molecule activity	cell part;cytosolic large ribosomal subunit;intracellular organelle part;intracellular part;large ribosomal subunit;macromolecular complex;organelle part;ribonucleoprotein complex	Ribosome	Ribosomal_L44	7.88334	7.99476	8.04309	8.06655	7.98407	7.84093	7.95482	7.79198	7.52844	7.56593	7.53793	7.65524	8.01595	7.7494	7.52489	7.697	27.7211	27.4842	27.1163
521	P39019	40S ribosomal protein S19	RPS19	29.7602	29.9714	29.7215	29.8602	29.6508	29.5138	29.7317	30.1121	29.3167	29.3622	29.4477	29.3498	29.6103	29.5989	29.7111	29.5871	+			+	+		biological regulation;biosynthetic process;catabolic process;cell chemotaxis;cell differentiation;cell migration;cell motility;cellular biosynthetic process;cellular catabolic process;cellular component assembly;cellular component assembly at cellular level;cellular component biogenesis;cellular component biogenesis at cellular level;cellular component disassembly;cellular component disassembly a…	binding;enzyme binding;fibroblast growth factor binding;growth factor binding;identical protein binding;kinase binding;protein binding;protein dimerization activity;protein homodimerization activity;protein kinase binding;structural constituent of ribosome;structural molecule activity	adherens junction;anchoring junction;cell junction;cell part;cell-substrate adherens junction;cell-substrate junction;cytoplasm;cytoplasmic part;cytosol;cytosolic small ribosomal subunit;extracellular membrane-bounded organelle;extracellular organelle;extracellular region part;extracellular vesicular exosome;focal adhesion;intracellular non-membrane-bounded organelle;intracellular organelle;intra…	Ribosome	Ribosomal_S19e	8.08257	8.29618	8.26755	8.3384	8.22087	8.17435	8.17342	8.05599	7.74857	7.84474	7.77895	7.81137	8.26399	8.0421	8.11959	7.99425	29.8283	29.7521	29.3691
749	P67936	Tropomyosin alpha-4 chain	TPM4	29.789	29.4945	29.4088	29.6501	29.3058	29.2389	27.8059	28.2919	28.1604	28.3066	28.3856	28.702	28.5087	28.7845	28.4943	28.7837	+	+			+		actin filament-based movement;actin filament-based process;actin-mediated cell contraction;actin-myosin filament sliding;cell differentiation;cellular component movement;cellular developmental process;cellular process;developmental process;multicellular organismal process;muscle contraction;muscle filament sliding;muscle system process;osteoblast differentiation;system process	binding;calcium ion binding;cation binding;ion binding;metal ion binding;structural constituent of muscle;structural molecule activity	actin filament bundle;actomyosin;adherens junction;anchoring junction;cell cortex part;cell junction;cell part;cell-substrate adherens junction;cell-substrate junction;contractile fiber part;cortical cytoskeleton;cytoplasmic part;cytoskeletal part;cytoskeleton;cytosol;extracellular membrane-bounded organelle;extracellular organelle;extracellular region part;extracellular vesicular exosome;filamen…	Cardiac muscle contraction;Dilated cardiomyopathy;Hypertrophic cardiomyopathy (HCM)	Tropomyosin	7.90012	7.96797	8.00039	8.09628	7.96217	7.89547	7.39717	7.27971	7.24591	7.34939	7.28769	7.44652	7.75551	7.56513	7.60963	7.55776	29.5856	28.6606	28.3886
655	P60866	40S ribosomal protein S20	RPS20	28.984	29.2725	28.9717	29.1088	28.8976	28.7368	28.9665	29.3394	28.4735	28.5532	28.7336	28.7643	28.7479	28.9153	28.9747	28.8457	+				+		biosynthetic process;catabolic process;cellular biosynthetic process;cellular catabolic process;cellular component disassembly;cellular component disassembly at cellular level;cellular component organization;cellular component organization at cellular level;cellular component organization or biogenesis;cellular component organization or biogenesis at cellular level;cellular macromolecular complex…	structural constituent of ribosome;structural molecule activity	cell part;cytoplasm;cytoplasmic part;cytosol;cytosolic small ribosomal subunit;extracellular membrane-bounded organelle;extracellular organelle;extracellular region part;extracellular vesicular exosome;intracellular organelle part;intracellular part;macromolecular complex;membrane;membrane-bounded organelle;membrane-bounded vesicle;organelle;organelle part;ribonucleoprotein complex;small ribosoma…	Ribosome	Ribosomal_S10	8.14916	8.34799	8.31528	8.36605	8.29745	8.20935	8.21688	8.11608	7.88351	7.96972	7.91537	7.98964	8.29607	8.12685	8.23063	8.06614	29.0843	28.9851	28.6311
783	P84098	60S ribosomal protein L19	RPL19	28.4699	28.5757	28.6624	28.4869	28.4291	28.374	28.2868	28.8074	27.7881	27.7826	27.8529	27.8738	28.0959	28.0356	28.1909	27.9302	+	+			+	+	biosynthetic process;catabolic process;cellular biosynthetic process;cellular catabolic process;cellular component disassembly;cellular component disassembly at cellular level;cellular component organization;cellular component organization at cellular level;cellular component organization or biogenesis;cellular component organization or biogenesis at cellular level;cellular macromolecular complex…	binding;nucleic acid binding;RNA binding;structural constituent of ribosome;structural molecule activity	adherens junction;anchoring junction;cell junction;cell part;cell-substrate adherens junction;cell-substrate junction;cytoplasm;cytoplasmic part;cytosol;cytosolic large ribosomal subunit;focal adhesion;intracellular non-membrane-bounded organelle;intracellular organelle;intracellular organelle part;intracellular part;large ribosomal subunit;macromolecular complex;membrane;non-membrane-bounded org…	Ribosome	Ribosomal_L19e	7.9417	7.99027	8.04163	8.13849	8.08368	7.87731	7.99736	7.93033	7.57685	7.65557	7.6059	7.68021	8.0569	7.81134	7.9489	7.73586	28.5487	28.4743	27.8244
669	P61254	60S ribosomal protein L26	RPL26	28.7507	28.6661	28.6274	28.658	28.4427	28.2049	28.4343	28.8268	28.0519	28.0386	28.33	28.2783	28.3357	28.3925	28.5169	28.4029	+				+		biosynthetic process;catabolic process;cellular biosynthetic process;cellular catabolic process;cellular component biogenesis;cellular component biogenesis at cellular level;cellular component disassembly;cellular component disassembly at cellular level;cellular component organization;cellular component organization at cellular level;cellular component organization or biogenesis;cellular componen…	binding;nucleic acid binding;RNA binding;structural constituent of ribosome;structural molecule activity	cell part;cytoplasmic part;cytosol;cytosolic large ribosomal subunit;extracellular membrane-bounded organelle;extracellular organelle;extracellular region part;extracellular vesicular exosome;intracellular organelle part;intracellular part;large ribosomal subunit;macromolecular complex;membrane;membrane-bounded organelle;membrane-bounded vesicle;organelle;organelle part;ribonucleoprotein complex;…	Ribosome	KOW	8.00826	8.10432	8.14541	8.17423	8.08102	8.00449	7.97397	7.91259	7.62726	7.69176	7.68368	7.72464	8.09694	7.89032	8.03214	7.82889	28.6755	28.4772	28.1747
101	O15013	Rho guanine nucleotide exchange factor 10	ARHGEF10	21.5368	23.065	22.9143	23.196	22.8053	22.0444	22.6297	22.4575	22.4575	22.5584	22.7867	22.8896	23.4132	22.3844	22.1061	23.7229							axon ensheathment;biological regulation;cell cycle process;cellular component assembly;cellular component assembly at cellular level;cellular component organization;cellular component organization at cellular level;cellular component organization or biogenesis;cellular component organization or biogenesis at cellular level;cellular process;centrosome duplication;centrosome organization;cytoskelet…	binding;cytoskeletal protein binding;enzyme regulator activity;GTPase regulator activity;guanyl-nucleotide exchange factor activity;kinesin binding;nucleoside-triphosphatase regulator activity;protein binding;Ras guanyl-nucleotide exchange factor activity;Rho guanyl-nucleotide exchange factor activity;small GTPase regulator activity	cell part;centrosome;cytoplasm;cytoplasmic part;cytoskeletal part;cytosol;intracellular non-membrane-bounded organelle;intracellular organelle;intracellular organelle part;intracellular part;microtubule organizing center;non-membrane-bounded organelle;organelle;organelle part		RhoGEF	4.94745	5.41044	5.49535	5.50285	5.00514	4.74151	5.23654	4.62784	3.96115	5.14167	5.11985	5.19626	4.84952	4.81309	4.41204	4.16173	22.678	NaN	22.7449
443	P27635	60S ribosomal protein L10	RPL10	28.3304	28.3372	28.2805	28.3011	28.2769	27.9121	28.32	28.816	27.6429	27.6618	27.8	27.9973	27.9718	27.9965	28.1809	27.8838	+	+			+		biosynthetic process;catabolic process;cellular biosynthetic process;cellular catabolic process;cellular component disassembly;cellular component disassembly at cellular level;cellular component organization;cellular component organization at cellular level;cellular component organization or biogenesis;cellular component organization or biogenesis at cellular level;cellular macromolecular complex…	structural constituent of ribosome;structural molecule activity	cell part;cytoplasmic part;cytosol;cytosolic large ribosomal subunit;endoplasmic reticulum;intracellular membrane-bounded organelle;intracellular organelle;intracellular organelle part;intracellular part;large ribosomal subunit;macromolecular complex;membrane;membrane-bounded organelle;nucleus;organelle;organelle part;polysome;ribonucleoprotein complex	Ribosome	Ribosomal_L16	7.73374	7.96479	7.90909	7.96867	7.99529	7.80037	7.83831	7.78882	7.43398	7.53894	7.49675	7.5651	7.92156	7.68305	7.81938	7.56796	28.3123	28.3312	27.7755
713	P62829	60S ribosomal protein L23	RPL23	27.0149	27.2083	27.3825	27.2584	27.2348	27.8295	27.1784	26.6958	26.4588	26.9857	26.6209	26.4265	26.7933	26.9687	27.013	26.6455	+	+			+		biosynthetic process;catabolic process;cellular biosynthetic process;cellular catabolic process;cellular component disassembly;cellular component disassembly at cellular level;cellular component organization;cellular component organization at cellular level;cellular component organization or biogenesis;cellular component organization or biogenesis at cellular level;cellular macromolecular complex…	structural constituent of ribosome;structural molecule activity	adherens junction;anchoring junction;cell junction;cell part;cell-substrate adherens junction;cell-substrate junction;cytoplasm;cytoplasmic part;cytosol;cytosolic large ribosomal subunit;extracellular membrane-bounded organelle;extracellular organelle;extracellular region part;extracellular vesicular exosome;focal adhesion;intracellular non-membrane-bounded organelle;intracellular organelle;intra…	Ribosome	Ribosomal_L14	7.40427	7.57643	7.65355	7.62875	7.5333	7.64103	7.43106	7.1661	6.97697	6.89558	6.84	7.03326	7.42557	7.22773	7.35547	7.14749	27.2161	27.2346	26.6229
1074	Q8NC51	Plasminogen activator inhibitor 1 RNA-binding protein	SERBP1	27.9114	27.966	27.833	27.729	27.2611	26.9768	27.0619	27.3122	27.4463	27.5552	27.3148	27.3371	27.6446	27.6457	27.6395	27.596	+		+		+		biological regulation;cellular macromolecule metabolic process;cellular metabolic process;cellular nitrogen compound metabolic process;cellular process;macromolecule metabolic process;metabolic process;mRNA metabolic process;nitrogen compound metabolic process;nucleic acid metabolic process;nucleobase-containing compound metabolic process;posttranscriptional regulation of gene expression;primary …	binding;mRNA 3'-UTR binding;mRNA binding;nucleic acid binding;RNA binding	cell part;cytoplasm;cytoplasmic part;extracellular membrane-bounded organelle;extracellular organelle;extracellular region part;extracellular vesicular exosome;intracellular membrane-bounded organelle;intracellular organelle;intracellular part;membrane;membrane-bounded organelle;membrane-bounded vesicle;nucleus;organelle;perinuclear region of cytoplasm;plasma membrane;vesicle		HABP4_PAI-RBP1	7.2136	7.37914	7.37533	7.41521	7.17464	7.08987	7.04587	6.87697	7.01072	7.07998	6.9296	7.04383	7.4502	7.22971	7.35708	7.19997	27.8598	27.153	27.4133
814	Q07020	60S ribosomal protein L18	RPL18	29.3845	29.4033	29.6173	29.5413	29.4525	29.353	29.6214	29.7123	28.5564	28.7548	29.082	29.0119	29.0983	29.0132	29.3171	28.849	+	+			+	+	biosynthetic process;catabolic process;cellular biosynthetic process;cellular catabolic process;cellular component disassembly;cellular component disassembly at cellular level;cellular component organization;cellular component organization at cellular level;cellular component organization or biogenesis;cellular component organization or biogenesis at cellular level;cellular macromolecular complex…	binding;nucleic acid binding;RNA binding;structural constituent of ribosome;structural molecule activity	adherens junction;anchoring junction;cell junction;cell part;cell-substrate adherens junction;cell-substrate junction;cytoplasm;cytoplasmic part;cytosol;cytosolic large ribosomal subunit;focal adhesion;intracellular membrane-bounded organelle;intracellular non-membrane-bounded organelle;intracellular organelle;intracellular organelle part;intracellular part;large ribosomal subunit;macromolecular …	Ribosome	Ribosomal_L18e	8.09601	8.25588	8.36901	8.32436	8.35345	8.26689	8.27685	8.1178	7.75928	7.86922	7.86783	7.8826	8.29383	8.02485	8.20112	7.91463	29.4866	29.5348	28.8513
1198	Q99848	Probable rRNA-processing protein EBP2	EBNA1BP2	26.0499	26.0865	26.0811	26.0543	25.6266	25.382	25.8196	26.1603	25.4987	25.3698	25.6208	25.6946	25.7099	25.855	25.8379	25.6293	+	+			+		cellular component biogenesis;cellular component biogenesis at cellular level;cellular component organization or biogenesis;cellular component organization or biogenesis at cellular level;cellular process;ribonucleoprotein complex biogenesis;ribosome biogenesis		cell part;intracellular membrane-bounded organelle;intracellular non-membrane-bounded organelle;intracellular organelle;intracellular organelle part;intracellular part;membrane;membrane-bounded organelle;non-membrane-bounded organelle;nuclear part;nucleolus;nucleus;organelle;organelle part		Ebp2	6.75663	6.90909	6.94133	6.9474	6.84644	6.74585	6.78221	6.61805	6.48911	6.51489	6.48249	6.56723	6.97943	6.71398	6.86958	6.71393	26.068	25.7471	25.546
1241	Q9H0U4	Ras-related protein Rab-1B	RAB1B	25.259	24.9928	25.1558	25.0314	24.9423	25.6153	24.1858	24.4103	24.4052	24.8691	24.5807	24.5901	24.646	25.2002	24.7071	24.7255					+		anatomical structure morphogenesis;autophagic vacuole assembly;autophagy;biological adhesion;biological regulation;cargo loading into COPII-coated vesicle;cargo loading into vesicle;catabolic process;cell adhesion;cell cycle;cell migration;cell morphogenesis;cell morphogenesis involved in differentiation;cell motility;cell-substrate adhesion;cellular catabolic process;cellular component assembly;…	binding;catalytic activity;GTP binding;GTPase activity;guanyl nucleotide binding;guanyl ribonucleotide binding;hydrolase activity;hydrolase activity, acting on acid anhydrides;hydrolase activity, acting on acid anhydrides, in phosphorus-containing anhydrides;nucleoside-triphosphatase activity;nucleotide binding;purine nucleotide binding;purine ribonucleoside triphosphate binding;purine ribonucleo…	cell part;cytoplasm;cytoplasmic membrane-bounded vesicle;cytoplasmic part;cytoplasmic vesicle;cytosol;early endosome;endoplasmic reticulum membrane;endoplasmic reticulum part;endoplasmic reticulum-Golgi intermediate compartment;endosome;extracellular membrane-bounded organelle;extracellular organelle;extracellular region part;extracellular vesicular exosome;Golgi apparatus;Golgi apparatus part;Go…		Ras	6.68635	6.73823	6.79949	6.80914	6.80024	6.78825	6.32087	6.44331	6.07375	6.21354	6.14718	6.28641	6.70597	6.62974	6.61874	6.46365	25.1097	24.7884	24.6113
74	O00303	Eukaryotic translation initiation factor 3 subunit F	EIF3F	28.5584	28.5694	28.3653	28.492	28.4339	28.9118	28.5102	28.8419	27.9659	28.1233	28.3418	28.4673	28.325	28.6061	28.5173	28.2827	+						biological regulation;biosynthetic process;cellular biosynthetic process;cellular component assembly;cellular component assembly at cellular level;cellular component organization;cellular component organization at cellular level;cellular component organization or biogenesis;cellular component organization or biogenesis at cellular level;cellular macromolecular complex assembly;cellular macromolec…	binding;catalytic activity;cysteine-type peptidase activity;hydrolase activity;nucleic acid binding;peptidase activity;peptidase activity, acting on L-amino acid peptides;RNA binding;small conjugating protein-specific protease activity;translation factor activity, nucleic acid binding;translation initiation factor activity;ubiquitin-specific protease activity	cell part;cytoplasmic part;cytosol;eukaryotic 43S preinitiation complex;eukaryotic 48S preinitiation complex;eukaryotic translation initiation factor 3 complex;intracellular part;macromolecular complex;membrane;protein complex;ribonucleoprotein complex;translation preinitiation complex	RNA transport	JAB;MitMem_reg	7.47476	7.65225	7.65639	7.70994	7.70278	7.77719	7.63883	7.50955	7.24087	7.34596	7.26399	7.38924	7.70882	7.5946	7.63238	7.44422	28.4963	28.6745	28.2246
557	P46783	40S ribosomal protein S10	RPS10	28.7558	28.8254	28.6958	28.642	28.6596	28.4702	28.6837	28.9338	28.4363	28.6358	28.4292	28.357	28.7285	28.6793	28.6266	28.6445	+				+		biosynthetic process;catabolic process;cellular biosynthetic process;cellular catabolic process;cellular component disassembly;cellular component disassembly at cellular level;cellular component organization;cellular component organization at cellular level;cellular component organization or biogenesis;cellular component organization or biogenesis at cellular level;cellular macromolecular complex…		adherens junction;anchoring junction;cell junction;cell part;cell-substrate adherens junction;cell-substrate junction;cytoplasm;cytoplasmic part;cytosol;cytosolic small ribosomal subunit;extracellular membrane-bounded organelle;extracellular organelle;extracellular region part;extracellular vesicular exosome;focal adhesion;intracellular non-membrane-bounded organelle;intracellular organelle;intra…	Ribosome	S10_plectin	7.81712	8.0057	8.02354	8.0389	8.02069	7.97951	7.94348	7.78464	7.63781	7.74919	7.60443	7.66657	8.10537	7.87759	7.9224	7.81646	28.7297	28.6868	28.4646
728	P62917	60S ribosomal protein L8	RPL8	29.4549	29.3301	29.2666	29.2204	28.9763	28.8603	29.4336	29.7196	28.8454	28.8448	29.0679	29.0612	29.1679	29.0899	29.3172	29.0598					+		biosynthetic process;catabolic process;cellular biosynthetic process;cellular catabolic process;cellular component disassembly;cellular component disassembly at cellular level;cellular component organization;cellular component organization at cellular level;cellular component organization or biogenesis;cellular component organization or biogenesis at cellular level;cellular macromolecular complex…	binding;nucleic acid binding;RNA binding;rRNA binding;structural constituent of ribosome;structural molecule activity	adherens junction;anchoring junction;cell junction;cell part;cell-substrate adherens junction;cell-substrate junction;cytoplasm;cytoplasmic part;cytosol;cytosolic large ribosomal subunit;focal adhesion;intracellular non-membrane-bounded organelle;intracellular organelle;intracellular organelle part;intracellular part;large ribosomal subunit;macromolecular complex;membrane;non-membrane-bounded org…	Ribosome	Ribosomal_L2;Ribosomal_L2_C	8.01565	8.08225	8.1285	8.18107	8.06681	8.02119	8.07096	7.97023	7.54243	7.63096	7.62385	7.70422	8.12927	7.908	7.95688	7.84262	29.318	29.2474	28.9548
287	P08670	Vimentin	VIM	32.44	32.1598	31.7923	32.1252	32.1477	31.8368	30.5639	30.792	31.3957	31.3842	31.5098	31.8255	31.7795	31.9062	31.6463	31.595	+	+			+		actin filament-based movement;actin filament-based process;actin-mediated cell contraction;actin-myosin filament sliding;anatomical structure development;anatomical structure morphogenesis;apoptosis;astrocyte development;astrocyte differentiation;axon cargo transport;Bergmann glial cell differentiation;biological regulation;cell death;cell development;cell differentiation;cell part morphogenesis;…	binding;cytoskeletal protein binding;double-stranded RNA binding;glycoprotein binding;identical protein binding;microtubule binding;nucleic acid binding;protein binding;protein C-terminus binding;RNA binding;scaffold protein binding;structural constituent of cytoskeleton;structural constituent of eye lens;structural molecule activity;tubulin binding	adherens junction;anchoring junction;axon;axon part;cell body;cell junction;cell leading edge;cell part;cell projection;cell projection part;cell-cell adherens junction;cell-cell junction;cell-substrate adherens junction;cell-substrate junction;C-fiber;cilium part;contractile fiber part;cytoplasm;cytoplasmic part;cytoskeletal part;cytoskeleton;cytosol;extracellular membrane-bounded organelle;extr…	Amyotrophic lateral sclerosis (ALS);Arrhythmogenic right ventricular cardiomyopathy (ARVC);Dilated cardiomyopathy;Hypertrophic cardiomyopathy (HCM)	Filament;Filament_head	8.33714	8.40514	8.35034	8.45892	8.47169	8.34506	7.91529	7.74008	7.93685	7.98796	7.94402	8.08664	8.36609	8.22896	8.21835	8.06236	32.1293	31.3351	31.5288
671	P61313	60S ribosomal protein L15	RPL15	28.6063	28.6237	28.7238	28.6701	28.4649	28.4145	28.6596	29.0259	28.1601	28.0314	28.2942	28.2852	28.4027	28.2849	28.6206	28.2713	+				+		biosynthetic process;catabolic process;cellular biosynthetic process;cellular catabolic process;cellular component disassembly;cellular component disassembly at cellular level;cellular component organization;cellular component organization at cellular level;cellular component organization or biogenesis;cellular component organization or biogenesis at cellular level;cellular macromolecular complex…	binding;nucleic acid binding;RNA binding;structural constituent of ribosome;structural molecule activity	cell part;cytoplasmic part;cytosol;cytosolic large ribosomal subunit;extracellular membrane-bounded organelle;extracellular organelle;extracellular region part;extracellular vesicular exosome;intracellular membrane-bounded organelle;intracellular non-membrane-bounded organelle;intracellular organelle;intracellular organelle part;intracellular part;large ribosomal subunit;macromolecular complex;me…	Ribosome	Ribosomal_L15e	7.67376	7.80879	7.9	7.90949	7.83352	7.73854	7.8106	7.69823	7.42411	7.43082	7.42732	7.49074	7.86471	7.60612	7.7963	7.56261	28.656	28.6412	28.1927
705	P62424	60S ribosomal protein L7a	RPL7A	29.6903	29.7941	29.8562	29.8155	29.5863	29.4796	29.8726	30.041	29.1744	28.9989	29.3355	29.4191	29.409	29.3746	29.6084	29.3439	+	+			+		biosynthetic process;catabolic process;cellular biosynthetic process;cellular catabolic process;cellular component biogenesis;cellular component biogenesis at cellular level;cellular component disassembly;cellular component disassembly at cellular level;cellular component organization;cellular component organization at cellular level;cellular component organization or biogenesis;cellular componen…	binding;nucleic acid binding;RNA binding;structural constituent of ribosome;structural molecule activity	adherens junction;anchoring junction;cell junction;cell part;cell-substrate adherens junction;cell-substrate junction;cytoplasm;cytoplasmic part;cytosol;cytosolic large ribosomal subunit;extracellular membrane-bounded organelle;extracellular organelle;extracellular region part;extracellular vesicular exosome;focal adhesion;intracellular membrane-bounded organelle;intracellular non-membrane-bounde…	Ribosome	Ribosomal_L7Ae	8.03775	8.21651	8.28619	8.2911	8.22047	8.1503	8.21362	8.05277	7.72915	7.76462	7.75721	7.85527	8.21296	7.97627	8.12454	7.89874	29.789	29.7449	29.232
803	Q02878	60S ribosomal protein L6	RPL6	30.0454	29.8381	29.8887	29.9242	29.6762	29.3993	29.7937	30.1002	29.1818	29.2031	29.5643	29.7047	29.5518	29.6545	29.7459	29.4847	+	+			+		biological regulation;biosynthetic process;catabolic process;cellular biosynthetic process;cellular catabolic process;cellular component disassembly;cellular component disassembly at cellular level;cellular component organization;cellular component organization at cellular level;cellular component organization or biogenesis;cellular component organization or biogenesis at cellular level;cellular …	binding;DNA binding;nucleic acid binding;RNA binding;structural constituent of ribosome;structural molecule activity	adherens junction;anchoring junction;cell junction;cell part;cell-substrate adherens junction;cell-substrate junction;cytoplasmic part;cytosol;cytosolic large ribosomal subunit;focal adhesion;intracellular membrane-bounded organelle;intracellular organelle;intracellular organelle part;intracellular part;large ribosomal subunit;macromolecular complex;membrane;membrane-bounded organelle;nucleus;org…	Ribosome	Ribosomal_L6e;Ribosomal_L6e_N	8.04419	8.09795	8.18064	8.21125	8.13383	8.03125	8.06479	7.93659	7.72347	7.79408	7.73585	7.87439	8.05135	7.90691	8.00281	7.81898	29.9241	29.7424	29.4135
695	P62269	40S ribosomal protein S18	RPS18	30.728	30.5726	30.4764	30.478	30.2649	30.0869	30.2527	30.4733	29.9184	30.0571	30.2535	30.2515	30.1699	30.2836	30.4649	30.3338	+				+		biosynthetic process;catabolic process;cellular biosynthetic process;cellular catabolic process;cellular component biogenesis;cellular component biogenesis at cellular level;cellular component disassembly;cellular component disassembly at cellular level;cellular component organization;cellular component organization at cellular level;cellular component organization or biogenesis;cellular componen…	binding;nucleic acid binding;RNA binding;rRNA binding;structural constituent of ribosome;structural molecule activity	adherens junction;anchoring junction;cell junction;cell part;cell-substrate adherens junction;cell-substrate junction;cytoplasm;cytoplasmic part;cytosol;cytosolic small ribosomal subunit;extracellular membrane-bounded organelle;extracellular organelle;extracellular region part;extracellular vesicular exosome;focal adhesion;intracellular membrane-bounded organelle;intracellular non-membrane-bounde…	Ribosome	Ribosomal_S13	8.45373	8.54781	8.56805	8.57989	8.52327	8.36849	8.36057	8.25008	7.92502	8.12028	8.07871	8.12759	8.46172	8.27989	8.40463	8.20181	30.5638	30.2695	30.1201
913	Q14839	Chromodomain-helicase-DNA-binding protein 4	CHD4	23.4974	23.5107	23.7617	23.438	23.467	23.5785	24.0368	24.0717	23.8398	23.1446	23.6597	22.7413	23.7766	23.3753	23.5806	23.42							ATP-dependent chromatin remodeling;biological regulation;biosynthetic process;cell differentiation;cellular biosynthetic process;cellular component assembly;cellular component assembly at cellular level;cellular component organization;cellular component organization at cellular level;cellular component organization or biogenesis;cellular component organization or biogenesis at cellular level;cell…	adenyl nucleotide binding;adenyl ribonucleotide binding;ATP binding;ATPase activity;ATPase activity, coupled;ATP-dependent DNA helicase activity;ATP-dependent helicase activity;binding;catalytic activity;cation binding;DNA binding;DNA helicase activity;DNA-dependent ATPase activity;helicase activity;hydrolase activity;hydrolase activity, acting on acid anhydrides;hydrolase activity, acting on aci…	cell part;centrosome;chromatin;chromatin remodeling complex;chromosomal part;cytoplasm;cytoplasmic part;cytoskeletal part;cytoskeleton;heterochromatin;histone deacetylase complex;intermediate filament cytoskeleton;intracellular membrane-bounded organelle;intracellular non-membrane-bounded organelle;intracellular organelle;intracellular organelle part;intracellular part;macromolecular complex;memb…		CHDCT2;CHDNT;Chromo;DUF1086;DUF1087;Helicase_C;PHD;SNF2_N	5.39436	5.5083	5.64766	5.56196	5.27859	5.29499	5.34941	5.18378	5.10415	4.81927	5.01828	4.81764	5.58709	5.23172	5.35351	5.15177	23.552	23.7885	23.7498
187	O94915	Protein furry homolog-like	FRYL	21.5888	22.1585	22.3688	21.9275	22.6453	23.1472	22.2881	22.2117	21.521	22.2418	22.2031	21.9229	22.3975	22.4825	21.7798	21.9943	+						biological regulation;biosynthetic process;cellular biosynthetic process;cellular macromolecule biosynthetic process;cellular macromolecule metabolic process;cellular metabolic process;cellular nitrogen compound metabolic process;cellular process;macromolecule biosynthetic process;macromolecule metabolic process;metabolic process;nitrogen compound metabolic process;nucleic acid metabolic process;…		cell part;cytoplasm;cytoplasmic part;cytoskeletal part;intracellular organelle part;intracellular part;microtubule organizing center;organelle part;spindle pole		MOR2-PAG1_C;MOR2-PAG1_mid;MOR2-PAG1_N	4.95463	5.19254	5.22619	5.21619	3.90469	4.00822	4.38095	4.21466	4.11005	4.26545	4.06685	4.0967	4.54821	4.34207	4.25566	4.08743	22.0109	22.2499	21.9722
290	P08865	40S ribosomal protein SA	RPSA	29.192	29.3307	28.6974	29.0117	28.8271	28.8502	28.4906	29.1569	28.0616	28.513	28.6487	28.437	28.1334	28.6078	29.0744	28.597	+				+		biological adhesion;biosynthetic process;catabolic process;cell adhesion;cellular biosynthetic process;cellular catabolic process;cellular component assembly;cellular component assembly at cellular level;cellular component disassembly;cellular component disassembly at cellular level;cellular component organization;cellular component organization at cellular level;cellular component organization o…	binding;laminin receptor activity;receptor activity;ribonucleoprotein binding;ribosome binding;structural constituent of ribosome;structural molecule activity	90S preribosome;cell part;cytoplasm;cytoplasmic part;cytosol;cytosolic small ribosomal subunit;extracellular membrane-bounded organelle;extracellular organelle;extracellular region part;extracellular vesicular exosome;intracellular membrane-bounded organelle;intracellular organelle;intracellular organelle part;intracellular part;macromolecular complex;membrane;membrane-bounded organelle;membrane-…	Ribosome	Ribosomal_S2	7.78034	7.9604	7.80674	7.92964	7.91261	7.86924	7.70257	7.71016	7.35021	7.5685	7.51046	7.4947	7.69996	7.62489	7.85418	7.57953	29.058	28.8312	28.4151
694	P62266	40S ribosomal protein S23	RPS23	27.8153	27.5881	27.5368	27.495	27.294	27.129	27.3936	27.7851	27.0005	27.2049	27.3283	27.4404	27.3837	27.4771	27.5518	27.3022					+		biosynthetic process;catabolic process;cellular biosynthetic process;cellular catabolic process;cellular component disassembly;cellular component disassembly at cellular level;cellular component organization;cellular component organization at cellular level;cellular component organization or biogenesis;cellular component organization or biogenesis at cellular level;cellular macromolecular complex…	structural constituent of ribosome;structural molecule activity	cell part;cytoplasm;cytoplasmic part;cytosol;cytosolic small ribosomal subunit;intracellular non-membrane-bounded organelle;intracellular organelle;intracellular organelle part;intracellular part;macromolecular complex;membrane;non-membrane-bounded organelle;nuclear part;nucleolus;organelle;organelle part;ribonucleoprotein complex;ribosome;small ribosomal subunit	Ribosome	Ribosom_S12_S23	7.68365	7.78955	7.80948	7.82508	7.76851	7.69345	7.68467	7.59265	7.318	7.4097	7.37356	7.46808	7.7973	7.58424	7.77105	7.52924	27.6088	27.4004	27.2435
270	P07437	Tubulin beta chain	TUBB	28.6813	29.267	29.148	29.3567	29.1988	29.5342	29.185	28.71	29.0061	29.0822	29.0189	28.9313	29.0221	29.4653	29.2987	28.9743							biological regulation;cell cycle;cell cycle process;cell division;cell killing;cellular component assembly;cellular component assembly at cellular level;cellular component movement;cellular component organization;cellular component organization at cellular level;cellular component organization or biogenesis;cellular component organization or biogenesis at cellular level;cellular macromolecular co…	binding;catalytic activity;enzyme binding;GTP binding;GTPase activity;guanyl nucleotide binding;guanyl ribonucleotide binding;hydrolase activity;hydrolase activity, acting on acid anhydrides;hydrolase activity, acting on acid anhydrides, in phosphorus-containing anhydrides;MHC class I protein binding;MHC protein binding;nucleoside-triphosphatase activity;nucleotide binding;protein binding;purine …	cell body;cell part;cytoplasmic part;cytoskeletal part;cytoskeleton;cytosol;extracellular membrane-bounded organelle;extracellular organelle;extracellular region part;extracellular vesicular exosome;intracellular membrane-bounded organelle;intracellular non-membrane-bounded organelle;intracellular organelle;intracellular organelle part;intracellular part;macromolecular complex;membrane-bounded or…	Gap junction;Pathogenic Escherichia coli infection;Phagosome	Tubulin;Tubulin_C	7.58252	7.77248	7.82034	7.83839	7.80721	7.83003	7.7115	7.50229	7.48189	7.58054	7.50068	7.59238	7.79442	7.69503	7.76365	7.62318	29.1132	29.157	29.0096
511	P36578	60S ribosomal protein L4	RPL4	29.6597	29.7457	29.8238	29.7648	29.6415	29.4699	29.8024	30.0338	29.3174	29.3046	29.4887	29.5267	29.6122	29.5768	29.7503	29.4154	+				+		biosynthetic process;catabolic process;cellular biosynthetic process;cellular catabolic process;cellular component disassembly;cellular component disassembly at cellular level;cellular component organization;cellular component organization at cellular level;cellular component organization or biogenesis;cellular component organization or biogenesis at cellular level;cellular macromolecular complex…	binding;nucleic acid binding;RNA binding;structural constituent of ribosome;structural molecule activity	adherens junction;anchoring junction;cell junction;cell part;cell-substrate adherens junction;cell-substrate junction;cytoplasm;cytoplasmic part;cytosol;cytosolic large ribosomal subunit;extracellular membrane-bounded organelle;extracellular organelle;extracellular region part;extracellular vesicular exosome;focal adhesion;intracellular membrane-bounded organelle;intracellular non-membrane-bounde…	Ribosome	Ribos_L4_asso_C;Ribosomal_L4	7.84005	8.01494	8.10078	8.08782	8.03015	7.96739	7.98156	7.81469	7.57804	7.65363	7.62847	7.73167	8.05793	7.84193	7.98058	7.72948	29.7485	29.7369	29.4093
376	P18077	60S ribosomal protein L35a	RPL35A	28.58	28.2268	28.3105	28.3608	28.2252	27.9391	28.2944	28.6809	27.9057	27.8836	28.1091	28.1398	28.2182	28.0969	28.4138	28.018					+		biosynthetic process;catabolic process;cellular biosynthetic process;cellular catabolic process;cellular component biogenesis;cellular component biogenesis at cellular level;cellular component disassembly;cellular component disassembly at cellular level;cellular component organization;cellular component organization at cellular level;cellular component organization or biogenesis;cellular componen…	binding;nucleic acid binding;RNA binding;structural constituent of ribosome;structural molecule activity;tRNA binding	cell part;cytoplasmic part;cytosol;cytosolic large ribosomal subunit;extracellular membrane-bounded organelle;extracellular organelle;extracellular region part;extracellular vesicular exosome;intracellular membrane-bounded organelle;intracellular organelle;intracellular organelle part;intracellular part;large ribosomal subunit;macromolecular complex;membrane;membrane-bounded organelle;membrane-bo…	Ribosome	Ribosomal_L35Ae	7.77165	7.93105	7.88098	8.05507	7.85632	7.88193	7.91026	7.84787	7.6129	7.68056	7.66843	7.56406	8.05881	7.79315	7.98111	7.74518	28.3695	28.2849	28.0095
377	P18124	60S ribosomal protein L7	RPL7	29.608	29.6189	29.6354	29.5752	29.2687	29.1764	29.4462	29.8524	29.0841	29.1298	29.2506	29.214	29.3182	29.349	29.5209	29.1929	+				+		biosynthetic process;catabolic process;cellular biosynthetic process;cellular catabolic process;cellular component biogenesis;cellular component biogenesis at cellular level;cellular component disassembly;cellular component disassembly at cellular level;cellular component organization;cellular component organization at cellular level;cellular component organization or biogenesis;cellular componen…	binding;DNA binding;identical protein binding;mRNA binding;nucleic acid binding;protein binding;protein dimerization activity;protein homodimerization activity;RNA binding;structural constituent of ribosome;structural molecule activity	adherens junction;anchoring junction;cell junction;cell part;cell-substrate adherens junction;cell-substrate junction;cytoplasm;cytoplasmic part;cytosol;cytosolic large ribosomal subunit;extracellular membrane-bounded organelle;extracellular organelle;extracellular region part;extracellular vesicular exosome;focal adhesion;intracellular membrane-bounded organelle;intracellular non-membrane-bounde…	Ribosome	Ribosomal_L30;Ribosomal_L30_N	7.92645	8.13434	8.09628	8.19676	8.03117	7.96963	7.99713	7.8964	7.70631	7.73723	7.67056	7.72112	8.0535	7.85871	8.00048	7.78028	29.6094	29.4359	29.1696
1179	Q96SB4	SRSF protein kinase 1	SRPK1	26.3162	26.2162	26.4692	26.4173	25.8915	26.062	26.2144	22.2334	26.5717	26.5443	26.9009	26.8313	26.8601	26.998	26.9487	26.7132	+	+			+		anatomical structure development;biological regulation;cell differentiation;cellular component organization;cellular component organization at cellular level;cellular component organization or biogenesis;cellular component organization or biogenesis at cellular level;cellular developmental process;cellular macromolecule metabolic process;cellular metabolic process;cellular nitrogen compound metab…	adenyl nucleotide binding;adenyl ribonucleotide binding;ATP binding;binding;catalytic activity;cation binding;ion binding;kinase activity;magnesium ion binding;metal ion binding;nucleotide binding;phosphotransferase activity, alcohol group as acceptor;protein kinase activity;protein serine/threonine kinase activity;purine nucleotide binding;purine ribonucleoside triphosphate binding;purine ribonu…	cell part;cytoplasm;cytoplasmic part;endoplasmic reticulum;intracellular membrane-bounded organelle;intracellular organelle;intracellular organelle part;intracellular part;membrane;membrane-bounded organelle;nuclear matrix;nuclear part;nucleoplasm;nucleus;organelle;organelle part;plasma membrane		Pkinase	6.50668	6.6578	6.72864	6.65957	6.32705	6.16403	6.23246	6.17394	6.67437	6.73852	6.75767	6.80058	6.98755	6.80327	6.90929	6.71796	26.3547	26.056	26.7121
485	P32969	60S ribosomal protein L9	RPL9	26.8693	26.5822	26.8299	26.8655	26.515	26.943	26.3253	27.0163	26.5901	25.5691	26.5091	26.2502	26.3038	26.5657	26.5833	26.1103	+	+			+		biosynthetic process;catabolic process;cellular biosynthetic process;cellular catabolic process;cellular component disassembly;cellular component disassembly at cellular level;cellular component organization;cellular component organization at cellular level;cellular component organization or biogenesis;cellular component organization or biogenesis at cellular level;cellular macromolecular complex…	binding;nucleic acid binding;RNA binding;rRNA binding;structural constituent of ribosome;structural molecule activity	adherens junction;anchoring junction;cell junction;cell part;cell-substrate adherens junction;cell-substrate junction;cytoplasm;cytoplasmic part;cytosol;cytosolic large ribosomal subunit;focal adhesion;intracellular membrane-bounded organelle;intracellular non-membrane-bounded organelle;intracellular organelle;intracellular organelle part;intracellular part;large ribosomal subunit;macromolecular …	Ribosome	Ribosomal_L6	7.18789	7.36263	7.44674	7.40992	7.35106	7.33905	7.19421	7.139	6.90177	6.88598	6.96165	7.01978	7.36461	7.14678	7.27951	7.08657	26.7867	26.6999	26.2296
358	P15880	40S ribosomal protein S2	RPS2	30.1965	30.2432	30.2335	30.1791	30.0074	30.0099	30.1854	30.4425	29.6522	29.7016	29.9505	30.004	29.9858	29.9056	30.119	29.9368	+				+		biological regulation;biosynthetic process;catabolic process;cellular biosynthetic process;cellular catabolic process;cellular component disassembly;cellular component disassembly at cellular level;cellular component organization;cellular component organization at cellular level;cellular component organization or biogenesis;cellular component organization or biogenesis at cellular level;cellular …	binding;enzyme binding;fibroblast growth factor binding;growth factor binding;mRNA binding;nucleic acid binding;protein binding;RNA binding;structural constituent of ribosome;structural molecule activity	adherens junction;anchoring junction;cell junction;cell part;cell-substrate adherens junction;cell-substrate junction;cytoplasm;cytoplasmic part;cytosol;cytosolic small ribosomal subunit;extracellular membrane-bounded organelle;extracellular organelle;extracellular region part;extracellular vesicular exosome;focal adhesion;intracellular membrane-bounded organelle;intracellular organelle;intracell…	Ribosome	Ribosomal_S5;Ribosomal_S5_C	7.94122	8.09552	8.14348	8.15731	8.07555	8.04202	8.0421	7.89305	7.68457	7.75027	7.73313	7.81307	8.12218	7.91189	8.04833	7.85432	30.2131	30.1613	29.8271
730	P62979	Ubiquitin-40S ribosomal protein S27a	RPS27A	30.789	30.9139	30.9357	30.9257	31.0689	31.3417	30.8657	31.0407	30.5575	30.4195	30.744	30.8061	30.6099	30.9688	30.7248	30.8579	+				+		activation of immune response;activation of innate immune response;activation of MAPK activity;adipose tissue development;alcohol metabolic process;anaphase-promoting complex-dependent proteasomal ubiquitin-dependent protein catabolic process;anatomical structure development;anatomical structure morphogenesis;antigen processing and presentation;antigen processing and presentation of exogenous ant…	binding;cation binding;enzyme binding;ion binding;metal ion binding;protease binding;protein binding;structural constituent of ribosome;structural molecule activity	cell body;cell part;cell projection;cytoplasm;cytoplasmic part;cytoplasmic vesicle membrane;cytoplasmic vesicle part;cytosol;cytosolic large ribosomal subunit;cytosolic small ribosomal subunit;endocytic vesicle membrane;endosomal part;endosome membrane;extracellular membrane-bounded organelle;extracellular organelle;extracellular region part;extracellular vesicular exosome;intracellular membrane-…	Parkinson's disease;PPAR signaling pathway;Ribosome	Ribosomal_L40e;Ribosomal_S27;ubiquitin	8.60896	8.74591	8.76502	8.806	8.86152	8.87428	8.8346	8.58994	8.4969	8.47273	8.43098	8.52979	8.77567	8.64429	8.64081	8.6193	30.8911	31.0793	30.6318
553	P46778	60S ribosomal protein L21	RPL21	27.3199	27.6285	27.8013	27.6711	27.77	27.9641	27.6652	27.8691	27.1173	27.1191	27.2708	27.4668	27.5885	27.3075	27.5322	27.1768	+				+	+	biosynthetic process;catabolic process;cellular biosynthetic process;cellular catabolic process;cellular component disassembly;cellular component disassembly at cellular level;cellular component organization;cellular component organization at cellular level;cellular component organization or biogenesis;cellular component organization or biogenesis at cellular level;cellular macromolecular complex…	binding;nucleic acid binding;RNA binding;structural constituent of ribosome;structural molecule activity	cell part;cytoplasm;cytoplasmic part;cytosol;cytosolic large ribosomal subunit;intracellular non-membrane-bounded organelle;intracellular organelle;intracellular organelle part;intracellular part;large ribosomal subunit;macromolecular complex;membrane;non-membrane-bounded organelle;nuclear part;nucleolus;organelle;organelle part;ribonucleoprotein complex	Ribosome	Ribosomal_L21e	7.64287	7.80015	7.88319	7.86763	7.84772	7.81267	7.77086	7.64497	7.34221	7.40062	7.35266	7.47098	7.84784	7.6088	7.75751	7.52298	27.6052	27.8171	27.2435
746	P67775	Serine/threonine-protein phosphatase 2A catalytic subunit alpha isoform	PPP2CA	25.7604	25.9417	25.8534	25.9341	26.0284	25.826	25.7834	25.9374	25.55	25.7015	25.5756	25.5501	25.6834	25.8769	25.709	25.7204	+				+		anatomical structure development;apoptosis;apoptotic mitochondrial changes;biological regulation;catabolic process;cell cycle;cell cycle process;cell death;cell surface receptor linked signaling pathway;cellular catabolic process;cellular component assembly;cellular component organization;cellular component organization at cellular level;cellular component organization or biogenesis;cellular comp…	binding;catalytic activity;cation binding;hydrolase activity;hydrolase activity, acting on ester bonds;ion binding;metal ion binding;phosphatase activity;phosphoprotein phosphatase activity;phosphoric ester hydrolase activity;protein serine/threonine phosphatase activity	cell part;chromosomal part;chromosome, centromeric region;cytoplasmic part;cytoskeletal part;cytoskeleton;cytosol;extracellular membrane-bounded organelle;extracellular organelle;extracellular region part;extracellular vesicular exosome;intracellular membrane-bounded organelle;intracellular non-membrane-bounded organelle;intracellular organelle;intracellular organelle part;intracellular part;macr…	Cell cycle - yeast;Chagas disease (American trypanosomiasis);Hepatitis C;Long-term depression;Meiosis - yeast;mRNA surveillance pathway;Oocyte meiosis;TGF-beta signaling pathway;Tight junction;Wnt signaling pathway	Metallophos	6.65126	6.73369	6.89091	6.9256	6.94096	6.8888	6.69782	6.58634	6.49152	6.59457	6.48524	6.49656	6.87265	6.741	6.75504	6.62326	25.8724	25.8938	25.5943
288	P08708	40S ribosomal protein S17	RPS17	28.423	28.5487	28.3729	28.3814	28.1848	28.0149	27.9498	28.4337	27.7982	27.9274	27.9793	28.164	27.9171	28.17	28.3297	28.0637	+				+		biological regulation;biosynthetic process;catabolic process;cellular biosynthetic process;cellular catabolic process;cellular component assembly;cellular component assembly at cellular level;cellular component biogenesis;cellular component biogenesis at cellular level;cellular component disassembly;cellular component disassembly at cellular level;cellular component organization;cellular componen…	structural constituent of ribosome;structural molecule activity	adherens junction;anchoring junction;cell junction;cell part;cell-substrate adherens junction;cell-substrate junction;cytoplasmic part;cytosol;cytosolic small ribosomal subunit;extracellular membrane-bounded organelle;extracellular organelle;extracellular region part;extracellular vesicular exosome;focal adhesion;intracellular non-membrane-bounded organelle;intracellular organelle;intracellular o…	Ribosome	Ribosomal_S17e	7.95043	8.12623	8.12313	8.15996	8.11062	8.02003	7.94023	7.87194	7.64845	7.75136	7.67238	7.77226	8.03627	7.9258	8.05385	7.8194	28.4315	28.1458	27.9673
1340	Q9UKV3	Apoptotic chromatin condensation inducer in the nucleus	ACIN1	26.5958	26.7759	27.0437	26.8417	26.4626	26.0815	26.4274	27.0071	27.4321	27.1544	27.5238	27.4412	27.6552	27.4424	27.7907	27.2744	+	+	+		+	+	apoptosis;apoptotic chromosome condensation;biological regulation;cell death;cell differentiation;cellular component disassembly;cellular component disassembly at cellular level;cellular component disassembly involved in apoptosis;cellular component organization;cellular component organization at cellular level;cellular component organization or biogenesis;cellular component organization or bioge…	ATPase activity;binding;catalytic activity;enzyme binding;hydrolase activity;hydrolase activity, acting on acid anhydrides;hydrolase activity, acting on acid anhydrides, in phosphorus-containing anhydrides;nucleic acid binding;nucleoside-triphosphatase activity;nucleotide binding;protein binding;pyrophosphatase activity	cell part;cytoplasm;cytoplasmic part;cytosol;intracellular membrane-bounded organelle;intracellular non-membrane-bounded organelle;intracellular organelle;intracellular organelle part;intracellular part;membrane;membrane-bounded organelle;non-membrane-bounded organelle;nuclear body;nuclear part;nuclear speck;nucleolus;nucleoplasm;nucleoplasm part;nucleus;organelle;organelle part;plasma membrane	mRNA surveillance pathway;RNA transport;Spliceosome	SAP	6.07427	6.29728	6.41895	6.3994	6.39837	6.25113	6.31152	6.23837	6.44028	6.48019	6.40374	6.49255	6.85301	6.64355	6.8517	6.52805	26.8143	26.4946	27.3879
933	Q15424	Scaffold attachment factor B1	SAFB	24.9981	25.3116	25.2275	25.1655	24.7194	24.6566	24.8695	25.1267	25.1741	24.8831	25.2294	25.1121	25.2988	25.185	25.5019	25.0233	+						biological regulation;biosynthetic process;cellular biosynthetic process;cellular component organization;cellular component organization at cellular level;cellular component organization or biogenesis;cellular component organization or biogenesis at cellular level;cellular macromolecule biosynthetic process;cellular macromolecule metabolic process;cellular metabolic process;cellular nitrogen comp…	binding;chromatin binding;core promoter binding;DNA binding;double-stranded DNA binding;identical protein binding;nucleic acid binding;nucleotide binding;protein binding;regulatory region DNA binding;regulatory region nucleic acid binding;structure-specific DNA binding;transcription regulatory region DNA binding	cell part;cytoplasm;extracellular membrane-bounded organelle;extracellular organelle;extracellular region part;extracellular vesicular exosome;intracellular membrane-bounded organelle;intracellular organelle;intracellular organelle part;intracellular part;membrane-bounded organelle;membrane-bounded vesicle;nuclear part;nucleoplasm;nucleus;organelle;organelle part;vesicle		RRM_1;SAP	5.93499	6.34185	6.25809	6.36322	6.16521	6.16518	6.15253	6.05507	6.03218	6.01995	5.99656	6.03246	6.50098	6.17679	6.41317	6.16176	25.1757	24.8431	25.0997
556	P46782	40S ribosomal protein S5	RPS5	28.4505	28.7627	28.3071	28.4321	28.3857	28.5121	28.5761	28.9198	28.3795	28.2243	28.2946	28.2979	28.1706	28.4511	28.7982	28.3809							biological regulation;biosynthetic process;catabolic process;cellular biosynthetic process;cellular catabolic process;cellular component disassembly;cellular component disassembly at cellular level;cellular component organization;cellular component organization at cellular level;cellular component organization or biogenesis;cellular component organization or biogenesis at cellular level;cellular …	binding;mRNA binding;nucleic acid binding;RNA binding;structural constituent of ribosome;structural molecule activity	adherens junction;anchoring junction;cell junction;cell part;cell-substrate adherens junction;cell-substrate junction;cytoplasmic part;cytosol;cytosolic small ribosomal subunit;extracellular membrane-bounded organelle;extracellular organelle;extracellular region part;extracellular vesicular exosome;focal adhesion;intracellular organelle part;intracellular part;macromolecular complex;membrane;memb…	Ribosome	Ribosomal_S7	7.69931	7.89692	7.80629	7.8588	7.85006	7.83647	7.81321	7.71627	7.51312	7.5406	7.50007	7.55089	7.83457	7.67526	7.85246	7.63446	28.4881	28.5984	28.2991
822	Q08211	ATP-dependent RNA helicase A	DHX9	28.6689	28.5765	28.6164	28.5538	28.3819	28.5484	28.2767	28.4748	28.23	28.1711	28.0322	28.1296	28.3424	28.3015	28.372	28.1173	+	+			+		biological regulation;cell differentiation;cellular developmental process;cellular macromolecule metabolic process;cellular metabolic process;cellular nitrogen compound metabolic process;cellular process;cellular response to heat;cellular response to stimulus;cellular response to stress;circadian rhythm;CRD-mediated mRNA stabilization;defense response;developmental process;DNA conformation change…	adenyl nucleotide binding;adenyl ribonucleotide binding;ATP binding;ATPase activity;ATPase activity, coupled;ATP-dependent DNA helicase activity;ATP-dependent helicase activity;ATP-dependent RNA helicase activity;binding;catalytic activity;DNA binding;DNA helicase activity;DNA-dependent ATPase activity;helicase activity;hydrolase activity;hydrolase activity, acting on acid anhydrides;hydrolase ac…	cell part;centrosome;CRD-mediated mRNA stability complex;cytoplasm;cytoplasmic part;cytoskeletal part;cytosol;intracellular membrane-bounded organelle;intracellular non-membrane-bounded organelle;intracellular organelle;intracellular organelle part;intracellular part;macromolecular complex;membrane;membrane-bounded organelle;microtubule organizing center;non-membrane-bounded organelle;nuclear par…		DEAD;dsrm;HA2;Helicase_C;OB_NTP_bind	6.95401	7.04902	7.19128	7.16991	7.11618	7.15509	6.93226	6.79394	6.6562	6.70526	6.57426	6.6239	7.01874	6.83818	6.95885	6.68196	28.6039	28.4204	28.1407
698	P62280	40S ribosomal protein S11	RPS11	29.7419	29.7155	29.758	29.6647	29.2684	29.4222	29.3031	29.5399	29.0519	29.2611	29.4199	29.5068	29.4885	29.3954	29.4928	29.4021	+	+			+		biosynthetic process;catabolic process;cellular biosynthetic process;cellular catabolic process;cellular component disassembly;cellular component disassembly at cellular level;cellular component organization;cellular component organization at cellular level;cellular component organization or biogenesis;cellular component organization or biogenesis at cellular level;cellular macromolecular complex…	binding;nucleic acid binding;RNA binding;rRNA binding;structural constituent of ribosome;structural molecule activity	adherens junction;anchoring junction;cell junction;cell part;cell-substrate adherens junction;cell-substrate junction;cytoplasm;cytoplasmic part;cytosol;cytosolic small ribosomal subunit;extracellular membrane-bounded organelle;extracellular organelle;extracellular region part;extracellular vesicular exosome;focal adhesion;intracellular non-membrane-bounded organelle;intracellular organelle;intra…	Ribosome	Ribosomal_S17	8.03145	8.17482	8.20645	8.23772	8.12208	8.11691	8.04458	7.88387	7.75033	7.84906	7.83362	7.95952	8.22196	8.00509	8.04395	7.94888	29.72	29.3834	29.3099
555	P46781	40S ribosomal protein S9	RPS9	30.2598	30.3009	30.1948	30.1986	29.8895	29.8048	30.0697	30.4345	29.7637	29.8343	30.023	29.8673	29.9627	30.0251	30.1489	29.8861	+				+		biological regulation;biosynthetic process;catabolic process;cellular biosynthetic process;cellular catabolic process;cellular component disassembly;cellular component disassembly at cellular level;cellular component organization;cellular component organization at cellular level;cellular component organization or biogenesis;cellular component organization or biogenesis at cellular level;cellular …	binding;nucleic acid binding;RNA binding;rRNA binding;structural constituent of ribosome;structural molecule activity;translation regulator activity	adherens junction;anchoring junction;cell junction;cell part;cell-substrate adherens junction;cell-substrate junction;cytoplasm;cytoplasmic part;cytosol;cytosolic small ribosomal subunit;extracellular membrane-bounded organelle;extracellular organelle;extracellular region part;extracellular vesicular exosome;focal adhesion;intracellular membrane-bounded organelle;intracellular non-membrane-bounde…	Ribosome	Ribosomal_S4;S4	8.13523	8.28655	8.31536	8.337	8.36464	8.34023	8.26886	8.15987	7.84001	7.95153	7.91707	7.94068	8.2919	8.11926	8.22233	7.99324	30.2385	30.0496	29.8721
693	P62263	40S ribosomal protein S14	RPS14	28.6306	28.8363	28.7712	28.6473	28.3498	28.5468	28.2713	27.868	28.5342	28.4589	28.4781	28.3551	28.5127	28.6509	28.6119	28.5838	+				+		biological regulation;biosynthetic process;catabolic process;cell differentiation;cellular biosynthetic process;cellular catabolic process;cellular component assembly;cellular component assembly at cellular level;cellular component disassembly;cellular component disassembly at cellular level;cellular component organization;cellular component organization at cellular level;cellular component organ…	binding;mRNA 5'-UTR binding;mRNA binding;nucleic acid binding;RNA binding;structural constituent of ribosome;structural molecule activity;translation regulator activity	adherens junction;anchoring junction;cell junction;cell part;cell-substrate adherens junction;cell-substrate junction;cytoplasm;cytoplasmic part;cytosol;cytosolic small ribosomal subunit;extracellular membrane-bounded organelle;extracellular organelle;extracellular region part;extracellular vesicular exosome;focal adhesion;intracellular membrane-bounded organelle;intracellular non-membrane-bounde…	Ribosome	Ribosomal_S11	8.12953	8.30602	8.33965	8.32265	8.23363	8.22492	8.13564	7.92108	7.95684	8.00462	7.91408	7.98377	8.32785	8.12215	8.2194	8.07522	28.7213	28.259	28.4566
372	P17844	Probable ATP-dependent RNA helicase DDX5	DDX5	26.6707	26.7303	26.8697	26.6228	26.6926	26.5859	26.502	26.8433	26.6429	26.5418	26.5311	26.6029	26.5975	26.7525	26.8504	26.6388							biological regulation;biosynthetic process;cell growth;cellular biosynthetic process;cellular macromolecule biosynthetic process;cellular macromolecule metabolic process;cellular metabolic process;cellular nitrogen compound metabolic process;cellular process;cellular response to stimulus;chordate embryonic development;circadian rhythm;developmental process;embryo development;embryo development en…	adenyl nucleotide binding;adenyl ribonucleotide binding;androgen receptor binding;ATP binding;ATPase activity;ATPase activity, coupled;ATP-dependent helicase activity;ATP-dependent RNA helicase activity;binding;catalytic activity;estrogen receptor binding;helicase activity;hormone receptor binding;hydrolase activity;hydrolase activity, acting on acid anhydrides;hydrolase activity, acting on acid …	catalytic step 2 spliceosome;cell part;cytoplasm;extracellular membrane-bounded organelle;extracellular organelle;extracellular region part;extracellular vesicular exosome;intracellular membrane-bounded organelle;intracellular non-membrane-bounded organelle;intracellular organelle;intracellular organelle part;intracellular part;macromolecular complex;membrane;membrane-bounded organelle;membrane-b…	Spliceosome	DEAD;Helicase_C;P68HR	6.57061	6.8289	6.89735	6.85685	6.8206	6.76559	6.72704	6.57488	6.39247	6.45726	6.40209	6.42339	6.89285	6.7312	6.84938	6.59211	26.7234	26.6559	26.5797
1214	Q9BU76	Multiple myeloma tumor-associated protein 2	MMTAG2	24.7039	24.5457	24.6462	24.5509	23.4698	25.0709	24.4046	22.4876	24.429	24.3872	24.8768	24.5423	24.5135	24.7987	24.9361	24.5008	+										MMtag	6.41233	6.45346	6.63746	6.63057	5.8886	6.34567	6.15091	5.92297	5.9865	6.0331	6.09132	6.31197	6.69533	6.52687	6.59932	6.39738	24.6117	24.7377	24.5588
690	P62244	40S ribosomal protein S15a	RPS15A	28.5794	28.7391	28.6792	28.6534	28.5084	28.4499	28.259	28.5039	28.0288	28.0215	28.193	28.3118	28.2575	28.2847	28.4379	28.0705	+	+			+		biological regulation;biosynthetic process;catabolic process;cellular biosynthetic process;cellular catabolic process;cellular component disassembly;cellular component disassembly at cellular level;cellular component organization;cellular component organization at cellular level;cellular component organization or biogenesis;cellular component organization or biogenesis at cellular level;cellular …	binding;nucleic acid binding;RNA binding;structural constituent of ribosome;structural molecule activity	cell part;cytoplasm;cytoplasmic part;cytosol;cytosolic small ribosomal subunit;extracellular membrane-bounded organelle;extracellular organelle;extracellular region part;extracellular vesicular exosome;intracellular organelle part;intracellular part;macromolecular complex;membrane;membrane-bounded organelle;membrane-bounded vesicle;organelle;organelle part;ribonucleoprotein complex;small ribosoma…	Ribosome	Ribosomal_S8	7.72231	8.02387	8.0535	8.05789	8.01828	7.98359	7.88716	7.71253	7.57866	7.62671	7.58285	7.67602	8.01406	7.81261	7.90149	7.64143	28.6628	28.4303	28.1387
537	P42677	40S ribosomal protein S27	RPS27	28.7503	28.706	28.6045	28.6041	28.3377	28.0808	28.2213	28.7169	28.0253	28.1061	28.3197	28.5442	28.2807	28.3694	28.5093	28.3071	+	+			+		biological regulation;biosynthetic process;catabolic process;cell cycle;cell proliferation;cellular biosynthetic process;cellular catabolic process;cellular component disassembly;cellular component disassembly at cellular level;cellular component organization;cellular component organization at cellular level;cellular component organization or biogenesis;cellular component organization or biogenes…	binding;cation binding;DNA binding;ion binding;metal ion binding;nucleic acid binding;structural constituent of ribosome;structural molecule activity;transition metal ion binding;zinc ion binding	cell part;cytoplasmic part;cytosol;cytosolic small ribosomal subunit;intracellular membrane-bounded organelle;intracellular non-membrane-bounded organelle;intracellular organelle;intracellular organelle part;intracellular part;macromolecular complex;membrane-bounded organelle;non-membrane-bounded organelle;nucleus;organelle;organelle part;ribonucleoprotein complex;ribosome;small ribosomal subunit	Ribosome	Ribosomal_S27e	8.15863	8.29188	8.29935	8.31735	8.24187	8.15073	8.1583	8.08732	7.85713	7.95236	7.90267	8.02086	8.25885	8.07602	8.20271	8.0604	28.6662	28.3392	28.2488
689	P62241	40S ribosomal protein S8	RPS8	29.7396	30.184	30.1807	30.1459	29.9498	30.2814	29.9998	30.0979	29.6239	29.6088	30.0081	30.0836	29.8847	29.9856	29.9586	29.9657							biosynthetic process;catabolic process;cellular biosynthetic process;cellular catabolic process;cellular component disassembly;cellular component disassembly at cellular level;cellular component organization;cellular component organization at cellular level;cellular component organization or biogenesis;cellular component organization or biogenesis at cellular level;cellular macromolecular complex…	structural constituent of ribosome;structural molecule activity	adherens junction;anchoring junction;cell junction;cell part;cell-substrate adherens junction;cell-substrate junction;cytoplasm;cytoplasmic part;cytosol;cytosolic small ribosomal subunit;extracellular membrane-bounded organelle;extracellular organelle;extracellular region part;extracellular vesicular exosome;focal adhesion;intracellular membrane-bounded organelle;intracellular organelle;intracell…	Ribosome	Ribosomal_S8e	8.10452	8.35597	8.39478	8.40125	8.37965	8.35959	8.28959	8.17949	7.99929	8.06134	8.03989	8.13066	8.38421	8.17014	8.26269	8.14236	30.0625	30.0822	29.8311
684	P62081	40S ribosomal protein S7	RPS7	29.0139	29.0618	29.014	28.965	28.3987	28.2731	28.5131	28.5082	28.4904	28.6397	28.714	28.8418	28.7563	28.7419	28.8492	28.8073	+				+		biosynthetic process;catabolic process;cellular biosynthetic process;cellular catabolic process;cellular component biogenesis;cellular component biogenesis at cellular level;cellular component disassembly;cellular component disassembly at cellular level;cellular component organization;cellular component organization at cellular level;cellular component organization or biogenesis;cellular componen…	binding;nucleic acid binding;RNA binding;structural constituent of ribosome;structural molecule activity	90S preribosome;adherens junction;anchoring junction;cell junction;cell part;cell-substrate adherens junction;cell-substrate junction;cytoplasm;cytoplasmic part;cytoskeletal part;cytosol;cytosolic small ribosomal subunit;extracellular membrane-bounded organelle;extracellular organelle;extracellular region part;extracellular vesicular exosome;focal adhesion;intracellular membrane-bounded organelle…	Ribosome	Ribosomal_S7e	7.87969	7.98126	7.84194	7.80504	7.67903	7.7821	7.89175	7.54513	7.67804	7.75353	7.6761	7.75964	8.07365	7.77936	7.88644	7.76841	29.0137	28.4233	28.6715
715	P62841	40S ribosomal protein S15	RPS15	26.5353	26.4233	26.4206	26.4287	26.3074	25.7677	26.3059	26.4197	26.2136	26.156	26.1352	26.1191	26.2813	26.3423	26.3268	26.1416					+		biosynthetic process;catabolic process;cell differentiation;cellular biosynthetic process;cellular catabolic process;cellular component assembly;cellular component assembly at cellular level;cellular component biogenesis;cellular component biogenesis at cellular level;cellular component disassembly;cellular component disassembly at cellular level;cellular component organization;cellular component…	binding;DNA binding;nucleic acid binding;structural constituent of ribosome;structural molecule activity	adherens junction;anchoring junction;cell junction;cell part;cell-substrate adherens junction;cell-substrate junction;cytoplasm;cytoplasmic part;cytosol;cytosolic small ribosomal subunit;focal adhesion;intracellular membrane-bounded organelle;intracellular organelle;intracellular organelle part;intracellular part;macromolecular complex;membrane;membrane-bounded organelle;nuclear part;nucleoplasm;…	Ribosome	Ribosomal_S19	7.23691	7.3458	7.38493	7.45145	7.33905	7.13716	7.30664	7.13226	7.06032	7.07609	7.01937	7.11608	7.45323	7.2089	7.3544	7.19852	26.452	26.2002	26.156
677	P61758	Prefoldin subunit 3	VBP1	22.2448	22.3802	22.1842	21.9971	21.8934	22.9196	22.5522	21.7654	22.6504	22.9402	22.4639	22.4148	23.0266	22.8127	23.3146	21.7634					+		cellular macromolecule metabolic process;cellular metabolic process;cellular process;cellular protein metabolic process;'de novo' posttranslational protein folding;'de novo' protein folding;macromolecule metabolic process;metabolic process;primary metabolic process;protein folding;protein metabolic process		cell part;cytoplasm;cytoplasmic part;cytosolic part;intracellular membrane-bounded organelle;intracellular organelle;intracellular part;macromolecular complex;membrane-bounded organelle;nucleus;organelle;prefoldin complex;protein complex		Prefoldin	5.63568	5.78907	5.78267	5.71257	5.42398	5.3112	5.375	5.11873	5.68403	5.78072	5.54931	5.58212	NaN	NaN	NaN	NaN	22.2016	NaN	22.6173
1350	Q9ULV4	Coronin-1C	CORO1C	31.1247	31.0055	31.0398	31.1395	31.2548	30.9821	30.6974	30.8161	29.849	29.8498	30.1695	30.3897	30.1403	30.2642	30.1277	30.1617	+	+	+		+	+	actin cytoskeleton organization;actin filament-based process;ameboidal cell migration;biological regulation;cell migration;cell motility;cellular component movement;cellular component organization;cellular component organization at cellular level;cellular component organization or biogenesis;cellular component organization or biogenesis at cellular level;cellular membrane organization;cellular pr…	actin binding;actin filament binding;binding;cytoskeletal protein binding;protein binding	actin cytoskeleton;adherens junction;anchoring junction;cell junction;cell part;cell projection;cell-substrate adherens junction;cell-substrate junction;cytoplasm;cytoskeleton;flotillin complex;focal adhesion;intracellular non-membrane-bounded organelle;intracellular organelle;intracellular part;lamellipodium;lateral plasma membrane;macromolecular complex;membrane part;non-membrane-bounded organe…		DUF1899;DUF1900;WD40	8.1951	8.29106	8.35889	8.41739	8.43133	8.29887	8.16584	7.99931	7.67785	7.75698	7.78208	7.90564	8.11431	7.95554	8.0086	7.87259	31.0774	30.9376	30.0645
1277	Q9NR30	Nucleolar RNA helicase 2	DDX21	28.9576	28.8151	28.8455	28.8605	28.0817	27.9629	28.1717	28.5399	28.4488	28.5572	28.7193	28.7849	28.6755	28.7046	28.9104	28.6505	+						biosynthetic process;cell differentiation;cellular biosynthetic process;cellular developmental process;cellular macromolecule biosynthetic process;cellular macromolecule metabolic process;cellular metabolic process;cellular nitrogen compound metabolic process;cellular process;developmental process;macromolecule biosynthetic process;macromolecule metabolic process;metabolic process;multi-organism …	adenyl nucleotide binding;adenyl ribonucleotide binding;ATP binding;ATPase activity;ATPase activity, coupled;ATP-dependent helicase activity;ATP-dependent RNA helicase activity;binding;catalytic activity;double-stranded RNA binding;helicase activity;hydrolase activity;hydrolase activity, acting on acid anhydrides;hydrolase activity, acting on acid anhydrides, in phosphorus-containing anhydrides;n…	cell part;cytoplasm;intracellular membrane-bounded organelle;intracellular non-membrane-bounded organelle;intracellular organelle;intracellular organelle part;intracellular part;membrane;membrane-bounded organelle;non-membrane-bounded organelle;nuclear part;nucleolus;nucleoplasm;nucleus;organelle;organelle part		DEAD;GUCT;Helicase_C	7.26342	7.34402	7.35133	7.41883	7.07577	6.95989	7.00911	6.95119	6.98919	7.10195	7.05782	7.1352	7.38536	7.15094	7.29767	7.07214	28.8697	28.189	28.6276
[truncated: 575 more rows]
[truncated: 28 more columns]
