# Supplementary material for: Human UPF3A and UPF3B enable fault‐tolerant activation of nonsense‐mediated mRNA decay
Source: EMBO J. 2022 Apr 22;41(10):e109191. doi: 10.15252/embj.2021109191 (PMC9108619; doi:10.15252/embj.2021109191)
Supplement: Supplementary file 8 — Dataset EV6 [file EMBJ-41-e109191-s015.xlsx]

## Sheet: Description
Wallmeroth et al. 2021 - Dataset EV6
Label-free mass spectrometry analysis after streptavidin-enrichment of biotinylated proteins in TurboID-control or -UPF3 WT or Mutant expressing cell lines
MS sample conditions
Name	Cell line	Knockdown
TID_control	Flp-In-T-REx-293 UPF3B KO-90 FLAG-TurboID	UPF3A
TID_UPF3B	Flp-In-T-REx-293 UPF3B KO-90 FLAG-TurboID-UPF3B WT	UPF3A
TID_UPF3B-M1	Flp-In-T-REx-293 UPF3B KO-90 FLAG-TurboID-UPF3B K52D/RR56EE	UPF3A
TID_UPF3B-M2	Flp-In-T-REx-293 UPF3B KO-90 FLAG-TurboID-UPF3B del421-434	UPF3A
TID_UPF3B-M3	Flp-In-T-REx-293 UPF3B KO-90 FLAG-TurboID-UPF3B del147-256	UPF3A

## Sheet: Summary
Raw file	Experiment	Fraction	Enzyme	Enzyme mode	Enzyme first search	Enzyme mode first search	Use enzyme first search	Variable modifications	Fixed modifications	Multi modifications	Variable modifications first search	Use variable modifications first search	Requantify	Multiplicity	Max. missed cleavages	Labels0	LC-MS run type	Time-dependent recalibration	MS	MS/MS	MS3	MS/MS submitted	MS/MS submitted (SIL)	MS/MS submitted (ISO)	MS/MS submitted (PEAK)	MS/MS identified	MS/MS identified (SIL)	MS/MS identified (ISO)	MS/MS identified (PEAK)	MS/MS identified [%]	MS/MS identified (SIL) [%]	MS/MS identified (ISO) [%]	MS/MS identified (PEAK) [%]	Peptide sequences identified	Peaks	Peaks sequenced	Peaks sequenced [%]	Peaks repeatedly sequenced	Peaks repeatedly sequenced [%]	Isotope patterns	Isotope patterns sequenced	Isotope patterns sequenced (z>1)	Isotope patterns sequenced [%]	Isotope patterns sequenced (z>1) [%]	Isotope patterns repeatedly sequenced	Isotope patterns repeatedly sequenced [%]	Recalibrated	Av. absolute mass deviation [ppm]	Mass standard deviation [ppm]
Q2_ColID_327_2755_01	TID_control_01	1	Trypsin/P	Specific			False	Oxidation (M);Acetyl (Protein N-term)	Carbamidomethyl (C)			False	False	1	2		Standard		2131	20257	0	22506	18008	0	4498	11803	11120	0	683	52	62	0	15	9208	517607	16640	3.2	1651	9.9	113105	14834	14671	13	15	1684	11	+	0.60886	0.84851
Q2_ColID_327_2755_02	TID_control_02	1	Trypsin/P	Specific			False	Oxidation (M);Acetyl (Protein N-term)	Carbamidomethyl (C)			False	False	1	2		Standard		2233	20168	0	22247	18089	0	4158	11741	11118	0	623	53	61	0	15	9435	542623	16989	3.1	1504	8.9	119725	15192	15020	13	14	1563	10	+	0.62584	0.87938
Q2_ColID_327_2755_03	TID_control_03	1	Trypsin/P	Specific			False	Oxidation (M);Acetyl (Protein N-term)	Carbamidomethyl (C)			False	False	1	2		Standard		2200	20265	0	22245	18285	0	3960	11868	11261	0	607	53	62	0	15	9279	544419	17030	3.1	1611	9.5	120367	15279	15093	13	14	1659	11	+	0.61857	0.85947
Q2_ColID_327_2755_04	TID_UPF3B_04	11	Trypsin/P	Specific			False	Oxidation (M);Acetyl (Protein N-term)	Carbamidomethyl (C)			False	False	1	2		Standard		2223	20152	0	22227	18077	0	4150	11964	11396	0	568	54	63	0	14	9029	508249	16382	3.2	1684	10	109879	14578	14415	13	15	1709	12	+	0.61629	0.85633
Q2_ColID_327_2755_05	TID_UPF3B_05	11	Trypsin/P	Specific			False	Oxidation (M);Acetyl (Protein N-term)	Carbamidomethyl (C)			False	False	1	2		Standard		2201	20136	0	22367	17905	0	4462	11609	10937	0	672	52	61	0	15	8954	504324	16380	3.2	1548	9.5	108842	14604	14463	13	15	1560	11	+	0.61176	0.85369
Q2_ColID_327_2755_06	TID_UPF3B_06	11	Trypsin/P	Specific			False	Oxidation (M);Acetyl (Protein N-term)	Carbamidomethyl (C)			False	False	1	2		Standard		2199	20242	0	22331	18153	0	4178	12009	11399	0	610	54	63	0	15	9030	513145	16427	3.2	1634	9.9	111769	14684	14536	13	15	1650	11	+	0.6088	0.84785
Q2_ColID_327_2755_07	TID_UPF3B-M1_07	21	Trypsin/P	Specific			False	Oxidation (M);Acetyl (Protein N-term)	Carbamidomethyl (C)			False	False	1	2		Standard		2242	20157	0	22434	17880	0	4554	11563	10909	0	654	52	61	0	14	8739	516166	16492	3.2	1681	10	111556	14636	14461	13	15	1728	12	+	0.62287	0.86405
Q2_ColID_327_2755_08	TID_UPF3B-M1_08	21	Trypsin/P	Specific			False	Oxidation (M);Acetyl (Protein N-term)	Carbamidomethyl (C)			False	False	1	2		Standard		2264	20001	0	22286	17716	0	4570	11112	10564	0	548	50	60	0	12	8596	512543	16409	3.2	1558	9.5	110335	14600	14418	13	15	1553	11	+	0.61841	0.85505
Q2_ColID_327_2755_09	TID_UPF3B-M1_09	21	Trypsin/P	Specific			False	Oxidation (M);Acetyl (Protein N-term)	Carbamidomethyl (C)			False	False	1	2		Standard		2167	20031	0	22254	17808	0	4446	11632	11053	0	579	52	62	0	13	8989	518993	16424	3.2	1495	9.1	112511	14663	14528	13	14	1529	10	+	0.59592	0.83286
Q2_ColID_327_2755_10	TID_UPF3B-M2_10	31	Trypsin/P	Specific			False	Oxidation (M);Acetyl (Protein N-term)	Carbamidomethyl (C)			False	False	1	2		Standard		2182	20311	0	22397	18225	0	4172	12292	11667	0	625	55	64	0	15	9188	522904	16557	3.2	1684	10	113858	14799	14654	13	14	1698	11	+	0.59281	0.82816
Q2_ColID_327_2755_11	TID_UPF3B-M2_11	31	Trypsin/P	Specific			False	Oxidation (M);Acetyl (Protein N-term)	Carbamidomethyl (C)			False	False	1	2		Standard		2172	20243	0	22456	18030	0	4426	11991	11335	0	656	53	63	0	15	8965	519940	16492	3.2	1663	10	112836	14677	14516	13	14	1725	12	+	0.62008	0.86361
Q2_ColID_327_2755_12	TID_UPF3B-M2_12	31	Trypsin/P	Specific			False	Oxidation (M);Acetyl (Protein N-term)	Carbamidomethyl (C)			False	False	1	2		Standard		2206	20264	0	22071	18457	0	3614	11806	11174	0	632	53	61	0	17	8932	521475	16663	3.2	1726	10	114446	14999	14820	13	15	1772	12	+	0.61447	0.85331
Q2_ColID_327_2755_13	TID_UPF3B-M3_13	41	Trypsin/P	Specific			False	Oxidation (M);Acetyl (Protein N-term)	Carbamidomethyl (C)			False	False	1	2		Standard		2208	20191	0	22136	18246	0	3890	11706	11096	0	610	53	61	0	16	8993	509612	16583	3.3	1601	9.7	111303	14876	14688	13	15	1643	11	+	0.61302	0.85992
Q2_ColID_327_2755_14	TID_UPF3B-M3_14	41	Trypsin/P	Specific			False	Oxidation (M);Acetyl (Protein N-term)	Carbamidomethyl (C)			False	False	1	2		Standard		2184	20251	0	22364	18138	0	4226	11826	11155	0	671	53	62	0	16	9093	517696	16679	3.2	1620	9.7	113860	14962	14815	13	15	1645	11	+	0.61687	0.85915
Q2_ColID_327_2755_15	TID_UPF3B-M3_15	41	Trypsin/P	Specific			False	Oxidation (M);Acetyl (Protein N-term)	Carbamidomethyl (C)			False	False	1	2		Standard		2182	20313	0	22319	18307	0	4012	11726	11157	0	569	53	61	0	14	9036	525346	16839	3.2	1677	10	116479	15082	14882	13	15	1731	11	+	0.61225	0.8529
Total																			32994	302982	0	334640	271324	0	63316	176648	167341	0	9307	53	62	0	15	20324	7795042					1700871	222465	219980	13	15	24849	11		0.61308	0.85434
[truncated: 2 more columns]

## Sheet: TurboID_results_t-test
id	Majority protein IDs	Protein names	Gene.names	control_01	control_02	control_03	UPF3B_04	UPF3B_05	UPF3B_06	UPF3B-M1_07	UPF3B-M1_08	UPF3B-M1_09	UPF3B-M2_10	UPF3B-M2_11	UPF3B-M2_12	UPF3B-M3_13	UPF3B-M3_14	UPF3B-M3_15	ANOVA Significant	Student's T-test Significant UPF3B_control	Student's T-test Significant UPF3B-M1_control	Student's T-test Significant UPF3B-M2_control	Student's T-test Significant UPF3B-M3_control	Student's T-test Significant UPF3B-M1_UPF3B	Student's T-test Significant UPF3B-M2_UPF3B	Student's T-test Significant UPF3B-M3_UPF3B	GOBP name	GOMF name	GOCC name	KEGG name	Pfam	Reactome	Peptides	Sequence coverage [%]	Mol. weight [kDa]	MS/MS count	iBAQ TID_control_01	iBAQ TID_control_02	iBAQ TID_control_03	iBAQ TID_UPF3B_04	iBAQ TID_UPF3B_05	iBAQ TID_UPF3B_06	iBAQ TID_UPF3B-M1_07	iBAQ TID_UPF3B-M1_08	iBAQ TID_UPF3B-M1_09	iBAQ TID_UPF3B-M2_10	iBAQ TID_UPF3B-M2_11	iBAQ TID_UPF3B-M2_12	iBAQ TID_UPF3B-M3_13
1046	Q13523	Serine/threonine-protein kinase PRP4 homolog	PRPF4B	26.0297	25.3146	24.9892	32.0687	31.8433	32.1532	31.8614	32.2577	32.9635	25.9199	25.3684	25.4224	31.9182	31.9551	31.951	+	+	+		+		+		cellular macromolecule metabolic process;cellular metabolic process;cellular nitrogen compound metabolic process;cellular process;cellular protein metabolic process;macromolecule metabolic process;macromolecule modification;metabolic process;mRNA metabolic process;mRNA processing;nitrogen compound metabolic process;nuclear mRNA splicing, via spliceosome;nucleic acid metabolic process;nucleobase-c…	adenyl nucleotide binding;adenyl ribonucleotide binding;ATP binding;binding;catalytic activity;kinase activity;nucleotide binding;phosphotransferase activity, alcohol group as acceptor;protein kinase activity;protein serine/threonine kinase activity;purine nucleotide binding;purine ribonucleoside triphosphate binding;purine ribonucleotide binding;ribonucleotide binding;transferase activity;transf…	catalytic step 2 spliceosome;cell part;chromosome;intracellular non-membrane-bounded organelle;intracellular organelle;intracellular organelle part;intracellular part;macromolecular complex;non-membrane-bounded organelle;nuclear part;nucleoplasm;organelle;organelle part;ribonucleoprotein complex;spliceosomal complex		Pkinase		5	5.1	116.99	34	6.5154	6.51735	6.45995	8.0642	8.01595	8.20639	8.10768	8.12662	8.08443	8.31927	8.18415	6.06996	8.21112
390	P11171	Protein 4.1	EPB41	25.3712	24.7334	25.0489	27.7542	28.0333	27.5654	27.3048	27.454	28.1866	24.7472	25.5823	25.1731	28.0865	27.7086	27.7585	+	+	+		+		+		actin cytoskeleton organization;actin filament-based process;biological regulation;blood circulation;cellular component organization;cellular component organization at cellular level;cellular component organization or biogenesis;cellular component organization or biogenesis at cellular level;cellular process;circulatory system process;cortical actin cytoskeleton organization;cortical cytoskeleton…	1-phosphatidylinositol binding;binding;cytoskeletal protein binding;lipid binding;phosphatidylinositol binding;phospholipid binding;protein binding;spectrin binding;structural constituent of cytoskeleton;structural molecule activity	cell cortex part;cell part;cortical cytoskeleton;cytoplasmic part;cytoskeletal part;cytoskeleton;extrinsic to membrane;Golgi apparatus;intracellular membrane-bounded organelle;intracellular non-membrane-bounded organelle;intracellular organelle;intracellular organelle part;intracellular part;macromolecular complex;membrane;membrane part;membrane-bounded organelle;non-membrane-bounded organelle;nu…	Tight junction	4_1_CTD;FA;FERM_C;FERM_M;FERM_N;SAB		20	25.1	97.016	30	6.44891	NaN	6.21149	6.93019	7.20726	7.09778	6.12966	6.79123	6.83384	6.29219	6.14737	6.69201	7.06804
482	P21796	Voltage-dependent anion-selective channel protein 1	VDAC1	27.6657	27.4662	27.7604	27.8011	27.1885	27.9284	27.6118	27.7904	27.8542	25.6504	25.8321	24.6742	27.8064	27.2935	27.4394	+			+			+		anion transport;apoptosis;behavior;behavioral defense response;behavioral fear response;cell communication;cell death;cell differentiation;cell-cell signaling;cellular developmental process;cellular process;cognition;death;defense response;developmental process;epithelial cell differentiation;establishment of localization;fear response;ion transport;learning;learning or memory;multicellular organ…	anion channel activity;anion transmembrane transporter activity;binding;channel activity;enzyme binding;gated channel activity;ion channel activity;ion transmembrane transporter activity;kinase binding;passive transmembrane transporter activity;porin activity;protein binding;protein kinase binding;substrate-specific channel activity;substrate-specific transmembrane transporter activity;substrate-…	cell part;cytoplasmic part;extracellular membrane-bounded organelle;extracellular organelle;extracellular region part;extracellular vesicular exosome;intracellular membrane-bounded organelle;intracellular non-membrane-bounded organelle;intracellular organelle;intracellular organelle part;intracellular part;macromolecular complex;membrane;membrane part;membrane-bounded organelle;membrane-bounded v…	Calcium signaling pathway;Huntington's disease;Parkinson's disease	Porin_3	REACT_118595	6	23.7	30.772	42	7.49592	7.36404	7.57897	7.55867	7.16295	7.65033	7.64948	7.57988	7.41622	7.21471	7.30001	7.20871	7.52116
1773	Q9H7E2	Tudor domain-containing protein 3	TDRD3	24.6255	24.6509	24.9394	27.1469	27.7068	27.6974	26.8356	26.6559	27.1308	25.2189	24.6785	24.9898	25.1364	25.2382	25.386	+	+	+				+	+	cellular component organization;cellular component organization at cellular level;cellular component organization or biogenesis;cellular component organization or biogenesis at cellular level;cellular process;chromatin modification;chromatin organization;chromosome organization;organelle organization	binding;chromatin binding;histone binding;methylated histone residue binding;protein binding;protein binding transcription factor activity;transcription coactivator activity;transcription cofactor activity;transcription factor binding transcription factor activity	cell part;cytoplasm;intracellular membrane-bounded organelle;intracellular organelle;intracellular part;membrane-bounded organelle;nucleus;organelle		TUDOR;UBA		11	22.3	73.184	25	NaN	NaN	NaN	7.18859	7.01296	7.21381	6.81437	6.55829	6.46984	6.6161	6.45106	6.41199	6.65671
296	P00374	Dihydrofolate reductase	DHFR	26.8482	26.6351	26.5475	27.1801	27.4177	27.1656	26.9958	27.0194	25.6911	25.9222	26.1108	25.0722	27.1648	27.1104	26.9333	+	+		+	+		+		amine biosynthetic process;amine metabolic process;aromatic compound biosynthetic process;biological regulation;biosynthetic process;carboxylic acid biosynthetic process;carboxylic acid metabolic process;cell cycle;cell cycle process;cellular amine metabolic process;cellular amino acid biosynthetic process;cellular amino acid metabolic process;cellular aromatic compound metabolic process;cellular…	binding;catalytic activity;coenzyme binding;cofactor binding;dihydrofolate reductase activity;drug binding;mRNA binding;NADP binding;nucleic acid binding;nucleotide binding;oxidoreductase activity;oxidoreductase activity, acting on the CH-NH group of donors;oxidoreductase activity, acting on the CH-NH group of donors, NAD or NADP as acceptor;RNA binding	cell part;cytoplasmic part;cytosol;intracellular organelle part;intracellular part;nuclear part;nucleoplasm;organelle part	Folate biosynthesis;One carbon pool by folate	DHFR_1	REACT_111176;REACT_11167;REACT_471;REACT_683	3	17.6	21.452	24	7.20785	7.49233	7.26705	7.3707	7.35729	7.42653	7.33736	7.21524	6.70789	6.91086	6.81774	6.97404	7.37829
957	Q04837	Single-stranded DNA-binding protein, mitochondrial	SSBP1	24.7124	25.1628	25.4332	28.7727	26.4087	26.5288	25.3212	25.1847	24.8345	24.918	24.6843	25.5734	25.3555	25.8008	25.8052	+	+				+	+		anatomical structure morphogenesis;biological regulation;biosynthetic process;cell part morphogenesis;cellular biosynthetic process;cellular component morphogenesis;cellular component organization;cellular component organization at cellular level;cellular component organization or biogenesis;cellular component organization or biogenesis at cellular level;cellular developmental process;cellular ma…	binding;chromatin binding;DNA binding;nucleic acid binding;single-stranded DNA binding;structure-specific DNA binding	cell part;cytoplasmic part;extracellular membrane-bounded organelle;extracellular organelle;extracellular region part;extracellular vesicular exosome;intracellular membrane-bounded organelle;intracellular non-membrane-bounded organelle;intracellular organelle;intracellular organelle lumen;intracellular organelle part;intracellular part;membrane-bounded organelle;membrane-bounded vesicle;membrane-…	DNA replication;Homologous recombination;Mismatch repair	SSB	REACT_264212	5	37.2	17.259	9	7.0898	7.11099	7.30522	8.16599	7.42277	7.59262	7.73224	7.24601	6.97941	NaN	NaN	NaN	NaN
514	P26358	DNA (cytosine-5)-methyltransferase 1	DNMT1	25.1262	24.7423	25.5324	28.0404	26.3408	27.2918	25.8537	24.8239	25.0208	25.2614	25.2408	25.1924	27.5104	27.4546	24.7968	+	+			+	+	+		biological regulation;biosynthetic process;cellular biosynthetic process;cellular component organization;cellular component organization at cellular level;cellular component organization or biogenesis;cellular component organization or biogenesis at cellular level;cellular macromolecule biosynthetic process;cellular macromolecule metabolic process;cellular metabolic process;cellular nitrogen comp…	binding;catalytic activity;cation binding;chromatin binding;DNA (cytosine-5-)-methyltransferase activity;DNA binding;DNA-methyltransferase activity;ion binding;metal ion binding;methyl-CpG binding;methyltransferase activity;nucleic acid binding;nucleotide binding;RNA binding;S-adenosylmethionine-dependent methyltransferase activity;sequence-specific DNA binding;transferase activity;transferase ac…	cell part;centromeric heterochromatin;chromatin;chromosomal part;heterochromatin;intracellular membrane-bounded organelle;intracellular organelle;intracellular organelle part;intracellular part;membrane-bounded organelle;nuclear part;nucleoplasm;nucleus;organelle;organelle part;replication fork	Cysteine and methionine metabolism	BAH;DMAP_binding;DNMT1-RFD;zf-CXXC	REACT_263965;REACT_264352;REACT_268237	4	3	183.16	8	6.05998	NaN	6.31372	6.67253	5.58112	6.55273	NaN	NaN	NaN	6.086	6.08675	6.07185	6.29312
2015	Q9Y2J2	Band 4.1-like protein 3	EPB41L3	26.1177	26.9743	26.7719	27.1588	27.4356	27.0513	25.0961	25.9935	24.8868	25.1596	25.1021	25.403	27.8352	27.3231	27.2566	+		+	+	+	+	+		actin cytoskeleton organization;actin filament-based process;anatomical structure formation involved in morphogenesis;anatomical structure morphogenesis;apoptosis;biological regulation;cell death;cell junction assembly;cell junction organization;cell part morphogenesis;cell projection morphogenesis;cell projection organization;cell-cell junction assembly;cell-cell junction organization;cellular c…	structural constituent of cytoskeleton;structural molecule activity	axolemma;axon part;cell junction;cell part;cell projection membrane;cell projection part;cell-cell junction;cytoplasm;cytoskeleton;extrinsic to membrane;intracellular non-membrane-bounded organelle;intracellular organelle;intracellular part;juxtaparanode region of axon;leading edge membrane;membrane;membrane part;neuron projection membrane;non-membrane-bounded organelle;organelle;paranode region …	Tight junction	4_1_CTD;FA;FERM_C;FERM_M;FERM_N;SAB		25	27.6	120.68	48	6.44425	6.76694	6.77791	7.01949	7.00329	7.10748	6.41387	6.35635	6.45388	6.01038	5.94832	5.73512	7.18608
1368	Q8IWC1	MAP7 domain-containing protein 3	MAP7D3	25.6255	25.0762	25.5675	27.1444	27.166	27.2699	25.4713	25.021	25.4833	25.4582	24.4982	24.9274	27.1006	27.0762	26.9362	+	+			+	+	+		cellular component assembly;cellular component assembly at cellular level;cellular component organization;cellular component organization at cellular level;cellular component organization or biogenesis;cellular component organization or biogenesis at cellular level;cellular macromolecular complex assembly;cellular macromolecular complex subunit organization;cellular process;cellular protein compl…	binding;cytoskeletal protein binding;microtubule binding;protein binding;structural molecule activity;tubulin binding	actin cytoskeleton;cell part;centrosome;cytoplasm;cytoplasmic part;cytoskeletal part;cytoskeleton;intracellular membrane-bounded organelle;intracellular non-membrane-bounded organelle;intracellular organelle;intracellular organelle part;intracellular part;macromolecular complex;membrane;membrane-bounded organelle;microtubule;microtubule organizing center;non-membrane-bounded organelle;nuclear par…		MAP7		13	14.4	98.428	28	NaN	NaN	NaN	7.02222	7.08472	7.23383	6.32164	NaN	6.43527	6.08322	5.87229	NaN	7.12646
1493	Q92572	AP-3 complex subunit sigma-1	AP3S1	26.3019	27.0847	26.623	27.3538	27.2655	26.881	26.9294	26.6531	26.9108	24.3451	25.8256	25.2783	26.5205	26.7657	27.0039	+			+			+		anterograde axon cargo transport;anterograde synaptic vesicle transport;axon cargo transport;biological regulation;cell surface receptor linked signaling pathway;cellular component movement;cellular process;cellular response to chemical stimulus;cellular response to endogenous stimulus;cellular response to hormone stimulus;cellular response to insulin stimulus;cellular response to organic substan…	protein transporter activity;substrate-specific transporter activity;transporter activity	AP-3 adaptor complex;AP-type membrane coat adaptor complex;cell part;cytoplasmic membrane-bounded vesicle;cytoplasmic part;cytoplasmic vesicle;cytoplasmic vesicle membrane;cytoplasmic vesicle part;Golgi apparatus;intracellular membrane-bounded organelle;intracellular organelle;intracellular organelle part;intracellular part;macromolecular complex;membrane;membrane part;membrane-bounded organelle;…	Lysosome	Clat_adaptor_s	REACT_19400	6	32.6	21.732	22	7.08782	7.08533	7.15201	7.65914	7.49798	7.49908	7.69894	7.4739	7.53116	7.16965	7.04933	7.19318	7.14829
1183	Q16625	Occludin	OCLN	25.4517	24.8744	25.1203	26.9682	27.3154	27.1808	24.9195	24.7659	25.3844	25.6901	25.9157	25.7513	27.6426	27.0482	26.9578	+	+			+	+	+		amine metabolic process;apoptosis;carboxylic acid metabolic process;cell death;cell junction assembly;cell junction organization;cell-cell junction assembly;cell-cell junction organization;cellular amine metabolic process;cellular amino acid metabolic process;cellular component assembly;cellular component assembly at cellular level;cellular component disassembly;cellular component disassembly at …	binding;catalytic activity;methyltransferase activity;protein binding;protein domain specific binding;S-adenosylmethionine-dependent methyltransferase activity;S-methyltransferase activity;thiopurine S-methyltransferase activity;transferase activity;transferase activity, transferring one-carbon groups	apical plasma membrane;apicolateral plasma membrane;cell junction;cell part;cell-cell junction;cytoplasmic membrane-bounded vesicle;cytoplasmic part;cytoplasmic vesicle;cytosol;endocytic vesicle;integral to membrane;intracellular membrane-bounded organelle;intracellular organelle;intracellular part;intrinsic to membrane;membrane;membrane part;membrane-bounded organelle;membrane-bounded vesicle;oc…	Cell adhesion molecules (CAMs);Hepatitis C;Leukocyte transendothelial migration;Pathogenic Escherichia coli infection;Tight junction	MARVEL;Occludin_ELL	REACT_13579	5	13	59.143	11	NaN	NaN	NaN	7.30559	7.31519	7.40401	6.1997	6.17006	6.29688	NaN	NaN	NaN	7.39799
1599	Q96M89	Coiled-coil domain-containing protein 138	CCDC138	24.5732	26.0929	24.8277	28.1435	26.5581	26.7465	24.6382	25.599	25.591	25.5097	25.7881	24.8659	25.4436	27.308	25.8168	+	+				+	+								6	10.8	76.218	14	NaN	5.53315	5.6006	6.1717	5.45317	7.01477	5.72033	5.82258	5.90381	6.38936	6.39804	6.32722	5.48918
187	O60749	Sorting nexin-2	SNX2	27.2716	27.342	27.1744	26.9421	27.3329	27.1274	27.1562	27.3373	26.9641	25.3233	24.5493	24.8164	27.2793	27.3805	27.1139	+			+			+		anatomical structure morphogenesis;cell part morphogenesis;cell projection morphogenesis;cell projection organization;cellular component assembly;cellular component morphogenesis;cellular component organization;cellular component organization at cellular level;cellular component organization or biogenesis;cellular component organization or biogenesis at cellular level;cellular developmental proce…	binding;epidermal growth factor receptor binding;growth factor receptor binding;insulin receptor binding;lipid binding;phosphatidylinositol binding;phospholipid binding;protein binding;protein complex binding;receptor binding	cell part;cell projection;cytoplasm;cytoplasmic part;early endosome membrane;endosomal part;endosome membrane;extracellular membrane-bounded organelle;extracellular organelle;extracellular region part;extracellular vesicular exosome;extrinsic to membrane;intracellular membrane-bounded organelle;intracellular organelle;intracellular organelle part;intracellular part;lamellipodium;macromolecular co…		PX;Sorting_nexin;Vps5	REACT_19400	7	15.6	58.47	34	7.19117	7.18966	7.13165	6.95675	6.99529	7.09395	7.2595	7.10643	6.73971	6.76456	NaN	NaN	7.22037
1720	Q9C0C9	E2/E3 hybrid ubiquitin-protein ligase UBE2O	UBE2O	25.1477	25.406	25.3073	27.1578	27.0598	27.1283	27.3237	27.5101	27.3154	25.4813	24.813	25.8864	27.082	27.1291	27.2069	+	+	+		+		+		biological regulation;cellular macromolecule metabolic process;cellular metabolic process;cellular process;cellular protein metabolic process;endosome transport;establishment of localization;establishment of localization in cell;intracellular transport;macromolecule metabolic process;macromolecule modification;metabolic process;positive regulation of biological process;positive regulation of BMP …	acid-amino acid ligase activity;adenyl nucleotide binding;adenyl ribonucleotide binding;ATP binding;binding;catalytic activity;enzyme binding;ligase activity;ligase activity, forming carbon-nitrogen bonds;nucleotide binding;protein binding;purine nucleotide binding;purine ribonucleoside triphosphate binding;purine ribonucleotide binding;ribonucleotide binding;small conjugating protein ligase acti…	cell part;cytoplasm;intracellular membrane-bounded organelle;intracellular organelle;intracellular organelle part;intracellular part;membrane-bounded organelle;nuclear part;nucleoplasm;nucleus;organelle;organelle part	Ubiquitin mediated proteolysis	UQ_con	REACT_75842	18	17.8	141.29	61	5.54604	5.556	5.63675	7.05473	6.99754	7.06789	7.02702	7.05492	6.83636	NaN	NaN	NaN	7.0778
924	Q00688	Peptidyl-prolyl cis-trans isomerase FKBP3	FKBP3	25.9428	25.0438	25.4911	26.7457	27.274	27.1074	25.1724	24.7749	25.4092	25.3103	25.3308	25.3384	27.358	27.1682	26.997	+	+			+	+	+		cellular macromolecule metabolic process;cellular metabolic process;cellular process;cellular protein metabolic process;chaperone-mediated protein folding;macromolecule metabolic process;macromolecule modification;metabolic process;peptidyl-amino acid modification;peptidyl-proline modification;primary metabolic process;protein folding;protein metabolic process;protein modification process;protein…	binding;catalytic activity;cis-trans isomerase activity;drug binding;FK506 binding;isomerase activity;macrolide binding;peptidyl-prolyl cis-trans isomerase activity;receptor activity	cell part;cytoplasmic part;endoplasmic reticulum membrane;endoplasmic reticulum part;intracellular membrane-bounded organelle;intracellular organelle;intracellular organelle part;intracellular part;membrane;membrane part;membrane-bounded organelle;nucleus;organelle;organelle membrane;organelle part		FKBP_C		5	26.3	25.177	16	NaN	NaN	NaN	7.07547	7.14482	7.19901	NaN	NaN	NaN	NaN	NaN	NaN	7.53367
1918	Q9UEY8	Gamma-adducin	ADD3	25.4081	25.0392	24.4881	27.0096	26.9164	27.0923	26.2423	26.2281	26.7009	25.3292	25.4546	24.961	27.1396	26.9466	26.9926	+	+	+		+		+		cellular process;establishment of localization;transmembrane transport;transport	structural constituent of cytoskeleton;structural molecule activity	cell cortex;cell junction;cell part;cell-cell junction;chromosome;condensed chromosome;condensed nuclear chromosome;cytoplasm;cytoplasmic part;cytoskeleton;cytosol;intracellular non-membrane-bounded organelle;intracellular organelle;intracellular organelle part;intracellular part;membrane;non-membrane-bounded organelle;nuclear chromosome;nuclear part;nucleoplasm;organelle;organelle part;plasma me…		Aldolase_II	REACT_268444	9	15.3	79.154	23	NaN	NaN	NaN	6.95747	6.94121	7.14485	6.53841	6.33216	6.18167	NaN	NaN	6.33544	7.31971
2077	Q9Y678	Coatomer subunit gamma-1	COPG1	27.0029	26.5679	26.4321	26.9933	26.8419	27.0073	26.6573	27.0537	27.1552	25.5361	24.5816	26.0869	26.614	26.6628	26.8048	+			+			+		cellular component movement;cellular component organization;cellular component organization at cellular level;cellular component organization or biogenesis;cellular component organization or biogenesis at cellular level;cellular process;COPI coating of Golgi vesicle;cytoskeleton-dependent intracellular transport;establishment of Golgi localization;establishment of localization;establishment of lo…	structural molecule activity	cell part;COPI vesicle coat;cytoplasmic part;cytoplasmic vesicle part;cytosol;Golgi apparatus part;Golgi membrane;intracellular organelle part;intracellular part;macromolecular complex;membrane;membrane coat;membrane part;organelle membrane;organelle part;protein complex;vesicle coat		Adaptin_N;COP-gamma_platf	REACT_11096	11	15.8	97.717	31	6.48535	6.79875	6.83419	6.66974	6.59093	6.90516	6.87726	6.73561	6.53324	6.70418	6.6244	6.13539	6.6439
1410	Q8N9N2	Activating signal cointegrator 1 complex subunit 1	ASCC1	26.5511	26.8085	26.3965	27.2446	26.4958	26.9474	24.5915	25.1636	26.0317	25.3583	25.1247	25.4576	26.6334	26.6043	27.0455	+		+	+		+	+		biological regulation;biosynthetic process;cellular biosynthetic process;cellular macromolecule biosynthetic process;cellular macromolecule metabolic process;cellular metabolic process;cellular nitrogen compound metabolic process;cellular process;cellular response to stimulus;cellular response to stress;DNA dealkylation;DNA dealkylation involved in DNA repair;DNA metabolic process;DNA modificatio…	binding;nucleic acid binding;RNA binding	cell part;cytoplasm;intracellular organelle part;intracellular part;macromolecular complex;nuclear part;nucleoplasm;nucleoplasm part;organelle part;protein complex;transcription factor complex		AKAP7_NLS;KH_1	REACT_1662	7	18	45.509	19	6.83521	6.37451	6.78152	7.35332	7.16894	7.35673	7.11307	6.85559	6.69251	6.77209	6.45394	6.65799	6.74457
1847	Q9NVA2	Septin-11	44450	27.0733	26.4659	26.5905	26.7591	26.9071	26.9258	26.5079	25.0395	27.1566	25.2381	25.324	26.2537	27.0499	26.6235	26.7859	+			+			+		cell cycle;cell division;cellular component assembly;cellular component organization;cellular component organization or biogenesis;cellular process;macromolecular complex assembly;macromolecular complex subunit organization;protein complex assembly;protein complex subunit organization;protein heterooligomerization;protein oligomerization	binding;GTP binding;guanyl nucleotide binding;guanyl ribonucleotide binding;nucleotide binding;purine nucleotide binding;purine ribonucleoside triphosphate binding;purine ribonucleotide binding;ribonucleotide binding	actin filament bundle;actomyosin;axon;cell junction;cell part;cell projection;cell projection part;cytoplasm;cytoskeletal part;dendritic spine;extracellular membrane-bounded organelle;extracellular organelle;extracellular region part;extracellular vesicular exosome;intracellular organelle part;intracellular part;membrane-bounded organelle;membrane-bounded vesicle;neuron projection;neuron spine;or…		Septin		7	14	49.398	30	7.4384	7.29706	7.40161	7.35183	7.29511	7.40458	7.00316	6.66236	6.94691	6.81794	6.92866	5.99958	7.29953
916	P98161	Polycystin-1	PKD1	25.9066	24.7891	24.8684	27.0356	26.5813	26.8014	26.8833	27.1744	24.9596	24.6428	24.9527	25.1933	26.9402	26.9106	27.2245	+	+			+		+		anatomical structure development;anatomical structure morphogenesis;ascending thin limb development;biological adhesion;biological regulation;blood vessel development;branching morphogenesis of a tube;calcium ion homeostasis;calcium ion transmembrane transport;calcium ion transport;calcium-independent cell-matrix adhesion;cartilage condensation;cartilage development;cation homeostasis;cation tran…	binding;calcium channel activity;carbohydrate binding;cation channel activity;cation transmembrane transporter activity;channel activity;enzyme binding;ion channel activity;ion channel binding;ion transmembrane transporter activity;kinase binding;passive transmembrane transporter activity;protein binding;protein domain specific binding;protein kinase binding;substrate-specific channel activity;su…	basolateral plasma membrane;cell part;cell projection;cell projection membrane;cell projection part;cilium;cilium membrane;cilium part;cytoplasm;cytoplasmic part;cytoplasmic vesicle membrane;cytoplasmic vesicle part;extracellular membrane-bounded organelle;extracellular organelle;extracellular region part;extracellular vesicular exosome;Golgi apparatus part;Golgi membrane;Golgi-associated vesicle…		GPS;Lectin_C;LRR_8;LRRNT;PKD;PKD_channel;PLAT;REJ;WSC	REACT_268299	2	0.4	462.52	18	5.85994	5.98079	5.88835	5.71951	5.53536	5.68483	5.88286	5.91036	4.97207	5.82954	5.65989	5.68925	5.6331
928	Q01082	Spectrin beta chain, non-erythrocytic 1	SPTBN1	26.6338	25.9078	25.5505	26.8789	26.7971	26.4654	26.4922	26.4432	26.264	25.6201	24.8035	24.9671	26.7283	26.5288	27.3541	+			+	+		+		actin filament capping;axon guidance;biological regulation;cell cycle cytokinesis;cell cycle process;cellular component assembly;cellular component assembly at cellular level;cellular component organization;cellular component organization at cellular level;cellular component organization or biogenesis;cellular component organization or biogenesis at cellular level;cellular macromolecule metabolic…	actin binding;ankyrin binding;binding;cytoskeletal protein binding;enzyme binding;GTPase binding;lipid binding;phospholipid binding;protein binding;structural constituent of cytoskeleton;structural molecule activity	axolemma;axon part;cell cortex part;cell part;cell projection membrane;cell projection part;contractile fiber part;cuticular plate;cytoplasm;cytoplasmic part;cytoskeletal part;cytoskeleton;cytosol;extracellular membrane-bounded organelle;extracellular organelle;extracellular region part;extracellular vesicular exosome;intracellular non-membrane-bounded organelle;intracellular organelle;intracellu…		CH;PH;Spectrin	REACT_18334;REACT_22266;REACT_23832	31	15	274.61	39	6.13197	6.29106	6.10951	6.5017	6.53476	6.23912	6.57909	6.4935	6.07682	5.84042	5.89229	5.83104	6.65825
1064	Q13895	Bystin	BYSL	25.5987	24.7023	24.4115	26.8134	26.5566	26.7453	25.9191	25.5045	25.4771	25.6925	25.3996	24.5121	26.6378	26.5888	25.679	+	+			+	+	+		biological adhesion;cell adhesion;cell differentiation;cell proliferation;cellular developmental process;cellular macromolecule metabolic process;cellular metabolic process;cellular nitrogen compound metabolic process;cellular process;developmental process;female pregnancy;macromolecule metabolic process;maturation of SSU-rRNA;maturation of SSU-rRNA from tricistronic rRNA transcript (SSU-rRNA, 5.…		apical part of cell;cell part;cytoplasm;intracellular membrane-bounded organelle;intracellular non-membrane-bounded organelle;intracellular organelle;intracellular organelle part;intracellular part;membrane;membrane-bounded organelle;non-membrane-bounded organelle;nuclear part;nucleolus;nucleus;organelle;organelle part		Bystin		6	13.5	49.601	19	NaN	NaN	NaN	6.98155	6.36974	6.612	NaN	NaN	NaN	NaN	6.38856	6.37059	6.89031
1524	Q92997	Segment polarity protein dishevelled homolog DVL-3	DVL3	25.8093	24.2317	24.6109	26.6227	26.6592	26.715	26.0966	26.6417	26.4909	25.371	24.963	25.5252	26.5979	26.6901	26.6615	+	+	+		+		+		anatomical structure morphogenesis;biological regulation;canonical Wnt receptor signaling pathway;cardiac septum morphogenesis;cell surface receptor linked signaling pathway;cellular process;cellular response to stimulus;cochlea morphogenesis;developmental process;embryonic morphogenesis;intracellular signal transduction;negative regulation of biological process;negative regulation of canonical W…	beta-catenin binding;binding;enzyme binding;frizzled binding;G-protein-coupled receptor binding;protease binding;protein binding;protein dimerization activity;protein heterodimerization activity;receptor binding	cell part;cytoplasmic part;cytosol;intracellular part	Basal cell carcinoma;Melanogenesis;Notch signaling pathway;Pathways in cancer;Wnt signaling pathway	DEP;Dishevelled;DIX;Dsh_C;PDZ	REACT_264034;REACT_264199;REACT_264276;REACT_264384;REACT_264438;REACT_264596;REACT_355252	7	10.9	78.054	11	5.95599	6.12668	6.1951	6.94479	6.8972	7.06386	6.51431	6.5428	6.13165	6.14752	6.13341	NaN	6.48897
1977	Q9UNH7	Sorting nexin-6	SNX6	25.0954	25.4902	25.8576	26.7032	26.6816	26.6078	26.6369	26.4954	26.8082	26.0675	25.347	25.6941	25.8957	24.6987	25.429	+	+	+				+	+	biological regulation;cellular component organization;cellular component organization at cellular level;cellular component organization or biogenesis;cellular component organization or biogenesis at cellular level;cellular membrane organization;cellular process;endocytosis;endosome transport;establishment of localization;establishment of localization in cell;establishment of protein localization;…	binding;cytoskeletal protein binding;dynactin binding;identical protein binding;lipid binding;phosphatidylinositol binding;phospholipid binding;protein binding;protein dimerization activity;protein homodimerization activity	cell part;cytoplasm;cytoplasmic membrane-bounded vesicle;cytoplasmic part;cytoplasmic vesicle;early endosome membrane;endosomal part;endosome membrane;extrinsic to membrane;intracellular;intracellular membrane-bounded organelle;intracellular organelle;intracellular organelle part;intracellular part;macromolecular complex;membrane;membrane part;membrane-bounded organelle;membrane-bounded vesicle;n…		PX;Vps5		4	9.4	46.648	15	6.44868	6.433	6.36897	6.88606	6.97681	7.06989	6.95702	6.77584	6.78079	6.46907	6.45738	6.22784	6.78595
1019	Q13155	Aminoacyl tRNA synthase complex-interacting multifunctional protein 2	AIMP2	24.6654	25.3354	24.5284	26.6392	26.6091	26.7087	24.9043	26.7401	26.8704	25.3277	24.8151	25.7451	26.3793	24.8454	26.3558	+	+			+		+		amine metabolic process;amino acid activation;apoptosis;biological regulation;carboxylic acid metabolic process;cell death;cell differentiation;cellular amine metabolic process;cellular amino acid metabolic process;cellular developmental process;cellular ketone metabolic process;cellular macromolecule metabolic process;cellular metabolic process;cellular nitrogen compound metabolic process;cellul…		cell part;cytoplasmic part;cytosol;intracellular membrane-bounded organelle;intracellular organelle;intracellular part;membrane;membrane-bounded organelle;nucleus;organelle		GST_C_3	REACT_15306	4	18.8	35.348	12	6.94128	7.07904	6.81485	6.77202	6.62075	6.78437	6.95917	6.75296	6.50515	6.95359	NaN	NaN	6.70046
1677	Q9BRS2	Serine/threonine-protein kinase RIO1	RIOK1	24.8472	25.1968	25.3577	26.6584	26.5766	26.5894	24.8288	25.3983	25.7291	24.8764	25.021	24.3564	26.633	26.4545	26.7784	+	+			+	+	+			adenyl nucleotide binding;adenyl ribonucleotide binding;ATP binding;binding;catalytic activity;kinase activity;nucleotide binding;phosphotransferase activity, alcohol group as acceptor;protein kinase activity;protein serine/threonine kinase activity;purine nucleotide binding;purine ribonucleoside triphosphate binding;purine ribonucleotide binding;ribonucleotide binding;transferase activity;transf…		Ribosome biogenesis in eukaryotes	RIO1		6	10.2	65.582	21	NaN	5.8248	5.8905	6.97731	6.96197	7.07354	6.03403	NaN	NaN	6.29572	5.91323	6.4552	7.0599
1489	Q92541	RNA polymerase-associated protein RTF1 homolog	RTF1	25.0663	24.9273	24.8451	26.2604	27.1785	26.3588	25.3073	26.0581	25.075	24.8529	25.5355	25.9818	26.664	26.8127	26.6972	+	+			+	+			biological regulation;biosynthetic process;cell fate commitment;cell fate commitment involved in formation of primary germ layers;cell surface receptor linked signaling pathway;cellular biosynthetic process;cellular component organization;cellular component organization at cellular level;cellular component organization or biogenesis;cellular component organization or biogenesis at cellular level;…	binding;DNA binding;nucleic acid binding;single-stranded DNA binding;structure-specific DNA binding	Cdc73/Paf1 complex;cell part;intracellular non-membrane-bounded organelle;intracellular organelle;intracellular organelle part;intracellular part;macromolecular complex;non-membrane-bounded organelle;nuclear part;nucleolus;nucleoplasm part;organelle;organelle part;protein complex;transcription elongation factor complex		Plus-3		10	13.2	80.313	18	NaN	NaN	NaN	6.68283	6.95909	7.01477	6.62961	6.66642	5.32887	6.90897	6.83309	6.88165	7.1717
403	P12235	ADP/ATP translocase 1	SLC25A4	25.6835	24.8446	25.0616	26.8551	26.4502	26.4668	25.4526	25.6234	24.7848	25.1221	24.7918	25.7166	25.7648	25.3743	25.3173	+	+				+	+	+	adenine transport;apoptotic mitochondrial changes;biological regulation;cellular component organization;cellular component organization at cellular level;cellular component organization or biogenesis;cellular component organization or biogenesis at cellular level;cellular metabolic process;cellular process;energy derivation by oxidation of organic compounds;energy reserve metabolic process;establ…	adenine transmembrane transporter activity;nucleobase transmembrane transporter activity;nucleobase-containing compound transmembrane transporter activity;purine base transmembrane transporter activity;substrate-specific transmembrane transporter activity;substrate-specific transporter activity;transmembrane transporter activity;transporter activity	cell part;cytoplasmic part;integral to membrane;integral to plasma membrane;intracellular membrane-bounded organelle;intracellular organelle;intracellular organelle part;intracellular part;intrinsic to membrane;intrinsic to plasma membrane;membrane;membrane part;membrane-bounded organelle;mitochondrial inner membrane;mitochondrial membrane;mitochondrial part;mitochondrion;nucleus;organelle;organe…	Calcium signaling pathway;Huntington's disease;Parkinson's disease	Mito_carr	REACT_118595;REACT_18325;REACT_8016	15	48.3	33.064	16	6.66163	6.80837	6.68839	7.01157	6.81745	6.94986	6.94687	6.83089	6.36715	6.75386	6.56547	6.7865	6.61898
588	P35611	Alpha-adducin	ADD1	25.5842	25.5706	25.4673	26.8461	26.2171	26.6925	25.1498	25.0077	25.0541	24.7698	25.6692	25.2731	26.6589	26.4783	26.4788	+	+			+	+	+		actin cytoskeleton organization;actin filament bundle assembly;actin filament capping;actin filament organization;actin filament-based process;anatomical structure homeostasis;anatomical structure morphogenesis;apoptosis;barbed-end actin filament capping;biological regulation;cell communication;cell death;cell differentiation;cell morphogenesis;cell volume homeostasis;cellular component assembly;…	actin binding;actin filament binding;binding;cytoskeletal protein binding;identical protein binding;protein binding;protein dimerization activity;protein heterodimerization activity;protein homodimerization activity;spectrin binding;structural molecule activity;transcription factor binding	adherens junction;anchoring junction;cell junction;cell part;cell projection;cell projection part;cell-substrate adherens junction;cell-substrate junction;cytoplasmic part;cytoskeletal part;cytoskeleton;cytosol;dendritic spine;F-actin capping protein complex;focal adhesion;intermediate filament cytoskeleton;intracellular membrane-bounded organelle;intracellular non-membrane-bounded organelle;intr…		Aldolase_II	REACT_13541;REACT_18273;REACT_268444	5	9.9	80.954	15	6.45108	6.30378	6.54228	6.91067	6.65105	6.94404	6.34307	6.15987	6.29195	NaN	NaN	NaN	7.10271
1068	Q14126	Desmoglein-2	DSG2	25.5788	24.6042	25.2191	26.2347	26.9209	26.4327	24.8291	25.1594	24.9074	24.8223	26.0366	26.1964	26.7891	26.5908	26.3504	+	+			+	+			anatomical structure development;apoptosis;biological adhesion;cardiac Purkinje fiber development;cell adhesion;cell death;cell-cell adhesion;cellular component disassembly;cellular component disassembly at cellular level;cellular component disassembly involved in apoptosis;cellular component organization;cellular component organization at cellular level;cellular component organization or biogene…	binding;calcium ion binding;cation binding;cell adhesion molecule binding;ion binding;metal ion binding;protein binding	anchoring junction;apical plasma membrane;cell junction;cell part;cell surface;cell-cell contact zone;cell-cell junction;desmosome;extracellular membrane-bounded organelle;extracellular organelle;extracellular region part;extracellular vesicular exosome;integral to membrane;intercalated disc;intrinsic to membrane;lateral plasma membrane;membrane;membrane part;membrane-bounded organelle;membrane-b…	Arrhythmogenic right ventricular cardiomyopathy (ARVC)	Cadherin;Cadherin_C	REACT_13579	7	9.2	122.29	24	NaN	NaN	NaN	6.41476	6.41996	6.42078	NaN	5.7053	5.8607	NaN	5.78722	5.51254	6.88045
892	P78346	Ribonuclease P protein subunit p30	RPP30	26.6186	26.5439	26.4064	26.4376	26.5539	26.5076	27.1056	26.7626	25.8899	25.7256	25.5381	25.347	26.4506	26.3457	26.3462	+			+			+		cellular macromolecule metabolic process;cellular metabolic process;cellular nitrogen compound metabolic process;cellular process;macromolecule metabolic process;metabolic process;ncRNA metabolic process;ncRNA processing;nitrogen compound metabolic process;nucleic acid metabolic process;nucleobase-containing compound metabolic process;primary metabolic process;RNA metabolic process;RNA processing…	catalytic activity;endonuclease activity;endonuclease activity, active with either ribo- or deoxyribonucleic acids and producing 5'-phosphomonoesters;endoribonuclease activity;endoribonuclease activity, producing 5'-phosphomonoesters;hydrolase activity;hydrolase activity, acting on ester bonds;nuclease activity;ribonuclease activity;ribonuclease P activity;tRNA-specific ribonuclease activity	cell part;intracellular membrane-bounded organelle;intracellular organelle;intracellular organelle part;intracellular part;macromolecular complex;membrane-bounded organelle;multimeric ribonuclease P complex;nuclear part;nucleolar part;nucleolar ribonuclease P complex;nucleus;organelle;organelle part;ribonuclease P complex;ribonucleoprotein complex	Ribosome biogenesis in eukaryotes;RNA transport	RNase_P_p30		4	19.4	29.321	24	7.00074	6.97325	6.98073	6.68717	6.70253	6.88249	6.97845	6.86392	6.27658	6.96531	6.92035	6.97146	6.45617
212	O75367	Core histone macro-H2A.1	H2AFY	23.6025	22.7532	23.3294	29.2641	25.2474	24.8326	27.7723	22.8084	23.2584	25.177	24.9774	25.1298	25.3391	25.2626	25.7494		+		+	+				biological regulation;cellular component assembly;cellular component assembly at cellular level;cellular component organization;cellular component organization at cellular level;cellular component organization or biogenesis;cellular component organization or biogenesis at cellular level;cellular macromolecular complex assembly;cellular macromolecular complex subunit organization;cellular process;…	binding;chromatin binding;chromatin DNA binding;core promoter binding;core promoter sequence-specific DNA binding;DNA binding;double-stranded DNA binding;double-stranded methylated DNA binding;enzyme binding;enzyme inhibitor activity;enzyme regulator activity;kinase binding;kinase inhibitor activity;kinase regulator activity;nucleic acid binding;nucleosomal DNA binding;nucleosome binding;protein …	Barr body;cell part;centromeric heterochromatin;chromatin;chromosomal part;chromosome;condensed chromosome;extracellular membrane-bounded organelle;extracellular organelle;extracellular region part;extracellular vesicular exosome;heterochromatin;intracellular membrane-bounded organelle;intracellular non-membrane-bounded organelle;intracellular organelle;intracellular organelle part;intracellular …	Systemic lupus erythematosus	Histone;Macro		10	36.3	39.617	18	6.05396	5.77697	6.105	7.91296	7.2379	7.25334	7.53782	5.92139	5.94562	NaN	NaN	NaN	5.90295
1455	Q8WTT2	Nucleolar complex protein 3 homolog	NOC3L	25.3268	25.0234	24.6389	26.6345	26.1163	26.5411	24.8723	25.3267	25.3804	25.8537	25.8953	24.923	26.6299	26.7626	26.7826	+	+			+	+			cell differentiation;cellular developmental process;cellular process;developmental process;fat cell differentiation	binding;chromatin binding	cell part;intracellular membrane-bounded organelle;intracellular non-membrane-bounded organelle;intracellular organelle;intracellular organelle part;intracellular part;membrane-bounded organelle;non-membrane-bounded organelle;nuclear body;nuclear part;nuclear speck;nucleolus;nucleoplasm part;nucleus;organelle;organelle part		CBF;NOC3p		5	7.4	92.547	18	NaN	NaN	NaN	6.87898	6.02768	6.45097	6.21333	6.13878	NaN	NaN	5.8202	6.30822	6.66012
1262	Q659C4	La-related protein 1B	LARP1B	25.114	25.6536	25.2127	26.1839	26.9187	26.1817	25.8571	24.9391	25.8183	26.3611	24.954	24.5372	26.4348	25.2096	25.4639		+									cell part;intracellular membrane-bounded organelle;intracellular organelle;intracellular part;membrane-bounded organelle;nucleus;organelle		La		5	6.7	105.32	16	6.30447	6.41911	6.35647	6.12956	6.51804	6.05797	6.14504	6.01022	5.62483	5.60445	5.8661	5.78312	6.2216
1413	Q8NB46	Serine/threonine-protein phosphatase 6 regulatory ankyrin repeat subunit C	ANKRD52	25.7379	24.4194	26.0451	26.497	26.4817	26.2421	25.1886	25.1243	25.0704	24.9569	24.5984	24.9719	26.3038	26.6517	26.5376	+	+			+	+	+						Ank_2		7	8.1	115.08	12	NaN	NaN	NaN	6.82452	6.81459	6.49593	5.96953	5.94897	5.59051	NaN	NaN	NaN	6.57522
121	O15226	NF-kappa-B-repressing factor	NKRF	24.7405	24.9417	27.6929	26.8115	26.2239	26.1032	26.9792	25.8355	26.8457	25.8114	24.718	25.0312	26.6786	26.5367	27.5719							+		biological regulation;biosynthetic process;cellular biosynthetic process;cellular macromolecule biosynthetic process;cellular macromolecule metabolic process;cellular metabolic process;cellular nitrogen compound metabolic process;cellular process;macromolecule biosynthetic process;macromolecule metabolic process;metabolic process;negative regulation of biological process;negative regulation of bi…	binding;DNA binding;nucleic acid binding	cell part;cytoplasmic part;endoplasmic reticulum;intracellular membrane-bounded organelle;intracellular non-membrane-bounded organelle;intracellular organelle;intracellular organelle part;intracellular part;membrane-bounded organelle;non-membrane-bounded organelle;nuclear part;nucleolus;nucleus;organelle;organelle part		G-patch;R3H		9	12.6	77.672	32	6.01599	6.71179	6.81967	7.06945	6.86245	7.00039	7.1695	6.86677	6.83798	6.45606	6.8201	6.68073	6.85976
1788	Q9H9J4	Ubiquitin carboxyl-terminal hydrolase 42	USP42	25.0771	25.0503	25.6439	25.9897	26.9404	26.1425	25.0546	25.0061	24.7245	24.6403	25.5163	25.1551	25.7435	26.1133	24.9396	+	+				+	+		biological regulation;catabolic process;cell differentiation;cellular catabolic process;cellular developmental process;cellular macromolecule catabolic process;cellular macromolecule metabolic process;cellular metabolic process;cellular process;cellular protein metabolic process;developmental process;gamete generation;macromolecule catabolic process;macromolecule metabolic process;macromolecule m…	catalytic activity;cysteine-type endopeptidase activity;cysteine-type peptidase activity;endopeptidase activity;hydrolase activity;peptidase activity;peptidase activity, acting on L-amino acid peptides;small conjugating protein-specific protease activity;ubiquitin-specific protease activity			UCH		6	6.9	145.39	7	5.53772	NaN	NaN	6.4906	6.48478	6.50147	6.35131	6.10951	5.70822	6.32736	6.24182	6.2771	6.19855
2063	Q9Y5J1	U3 small nucleolar RNA-associated protein 18 homolog	UTP18	25.9958	26.5687	25.4637	25.9762	26.6992	26.3679	25.2751	26.4451	27.6324	25.1303	25.4448	25.1578	25.0584	25.7657	26.6706				+			+		cellular macromolecule metabolic process;cellular metabolic process;cellular nitrogen compound metabolic process;cellular process;macromolecule metabolic process;maturation of SSU-rRNA;maturation of SSU-rRNA from tricistronic rRNA transcript (SSU-rRNA, 5.8S rRNA, LSU-rRNA);metabolic process;ncRNA metabolic process;ncRNA processing;nitrogen compound metabolic process;nucleic acid metabolic process…		cell part;intracellular membrane-bounded organelle;intracellular non-membrane-bounded organelle;intracellular organelle;intracellular organelle part;intracellular part;macromolecular complex;membrane-bounded organelle;non-membrane-bounded organelle;nuclear part;nucleolar part;nucleolus;nucleus;organelle;organelle part;preribosome;protein complex;Pwp2p-containing subcomplex of 90S preribosome;ribo…	Ribosome biogenesis in eukaryotes	Apc4_WD40		8	17.3	62.003	15	6.65554	6.9084	6.82217	6.89886	7.05061	6.77659	6.76847	6.66281	6.36282	NaN	6.55849	NaN	6.29675
281	O95721	Synaptosomal-associated protein 29	SNAP29	25.5066	24.6383	24.8119	26.0356	26.3429	26.5699	25.494	25.1812	24.9731	25.8948	25.235	25.4727	26.086	26.0051	26.3629	+	+			+	+			autophagic vacuole fusion;cellular component assembly;cellular component assembly at cellular level;cellular component organization;cellular component organization at cellular level;cellular component organization or biogenesis;cellular component organization or biogenesis at cellular level;cellular macromolecular complex assembly;cellular macromolecular complex subunit organization;cellular memb…	binding;protein binding;SNAP receptor activity;SNARE binding;syntaxin binding	cell junction;cell part;cell projection;centrosome;cytoplasm;cytoplasmic part;cytoskeletal part;intracellular non-membrane-bounded organelle;intracellular organelle;intracellular organelle part;intracellular part;macromolecular complex;membrane;membrane part;microtubule organizing center;neuron projection;non-membrane-bounded organelle;organelle;organelle part;plasma membrane;protein complex;SNAR…	SNARE interactions in vesicular transport	SNAP-25;SNARE		5	20.5	28.97	8	NaN	NaN	NaN	6.95788	7.01636	7.21548	6.76573	6.39108	6.62175	NaN	NaN	NaN	7.02955
486	P22314	Ubiquitin-like modifier-activating enzyme 1	UBA1	24.6337	26.1512	26.7447	26.7238	25.9976	26.2249	25.5283	25.177	25.8211	25.8863	25.6429	25.5785	26.7361	26.3908	26.2891									catabolic process;cellular catabolic process;cellular macromolecule catabolic process;cellular macromolecule metabolic process;cellular metabolic process;cellular process;cellular protein metabolic process;cellular response to stimulus;cellular response to stress;macromolecule catabolic process;macromolecule metabolic process;macromolecule modification;metabolic process;modification-dependent mac…	acid-amino acid ligase activity;adenyl nucleotide binding;adenyl ribonucleotide binding;ATP binding;binding;catalytic activity;ligase activity;ligase activity, forming carbon-nitrogen bonds;nucleotide binding;purine nucleotide binding;purine ribonucleoside triphosphate binding;purine ribonucleotide binding;ribonucleotide binding;small conjugating protein ligase activity;small protein activating e…	cell part;cytoplasm;cytoplasmic part;cytosol;extracellular membrane-bounded organelle;extracellular organelle;extracellular region part;extracellular vesicular exosome;intracellular membrane-bounded organelle;intracellular organelle;intracellular part;membrane-bounded organelle;membrane-bounded vesicle;mitochondrion;nucleus;organelle;vesicle	Parkinson's disease;Ubiquitin mediated proteolysis	ThiF;UBA_e1_C;UBA_e1_thiolCys;UBACT	REACT_75842	6	6.9	117.85	16	6.32426	6.45025	6.66887	6.6126	6.34531	6.62325	6.1617	6.10931	5.6741	6.77767	6.09412	6.68567	6.75812
1959	Q9UKY7	Protein CDV3 homolog	CDV3	26.1164	25.2661	24.6278	26.1633	26.5777	26.1193	25.8957	25.8471	24.7309	25.0223	25.0201	25.7609	24.876	25.6534	26.1599		+					+		cell proliferation		cell part;cytoplasm;intracellular non-membrane-bounded organelle;intracellular organelle;intracellular organelle part;intracellular part;membrane;non-membrane-bounded organelle;nuclear part;nucleolus;organelle;organelle part;plasma membrane		CDV3		2	15.5	27.335	6	NaN	NaN	NaN	6.87477	6.85075	6.80056	NaN	NaN	NaN	6.8504	7.14498	6.96289	6.95936
1613	Q96QD5	DEP domain-containing protein 7	DEPDC7	26.0181	26.2251	24.5937	25.7533	26.7838	26.2409	25.978	25.7393	26.6506	24.9895	25.5261	25.5938	26.3651	25.3948	26.3314									biological regulation;cellular process;cellular response to stimulus;intracellular signal transduction;regulation of biological process;regulation of cellular process;regulation of response to stimulus;regulation of signal transduction;regulation of signaling;regulation of small GTPase mediated signal transduction;response to stimulus;signal transduction;small GTPase mediated signal transduction		cell part;cytoplasmic part;cytosol;intracellular part		DEP	REACT_11051	6	11.7	58.309	17	6.59125	6.66757	6.67095	6.84613	7.01355	6.71503	6.79657	6.64464	6.56302	6.1262	6.06688	6.13027	6.71012
209	O75330	Hyaluronan mediated motility receptor	HMMR	25.0885	25.1047	25.539	26.0773	26.5711	26.0246	25.4105	25.7522	25.471	25.1023	24.5458	25.4772	24.8722	25.5906	26.4456	+	+					+		amine metabolic process;aminoglycan catabolic process;aminoglycan metabolic process;carbohydrate catabolic process;carbohydrate metabolic process;catabolic process;glycosaminoglycan catabolic process;glycosaminoglycan metabolic process;hyaluronan catabolic process;hyaluronan metabolic process;macromolecule catabolic process;macromolecule metabolic process;metabolic process;nitrogen compound metab…	binding;carbohydrate binding;glycosaminoglycan binding;hyaluronic acid binding;pattern binding;polysaccharide binding	cell part;cell surface;cytoplasm;intracellular part;membrane;plasma membrane	ECM-receptor interaction		REACT_120996	10	13	84.099	11	6.4558	6.19301	6.42062	6.92911	6.88467	7.03205	6.41977	6.45225	6.17342	5.85938	5.65104	5.69064	6.10199
1985	Q9UNY4	Transcription termination factor 2	TTF2	26.5838	26.4	26.211	26.3704	26.1746	26.0548	26.0603	26.3627	25.9151	24.395	25.1255	25.7824	26.2746	26.5437	26.1405	+			+					biological regulation;biosynthetic process;cellular biosynthetic process;cellular macromolecule metabolic process;cellular metabolic process;cellular nitrogen compound metabolic process;cellular process;macromolecule metabolic process;metabolic process;mRNA metabolic process;mRNA processing;nitrogen compound metabolic process;nucleic acid metabolic process;nucleobase-containing compound metabolic…	adenyl nucleotide binding;adenyl ribonucleotide binding;ATP binding;ATPase activity;ATPase activity, coupled;ATP-dependent helicase activity;binding;catalytic activity;cation binding;DNA binding;DNA-dependent ATPase activity;helicase activity;hydrolase activity;hydrolase activity, acting on acid anhydrides;hydrolase activity, acting on acid anhydrides, in phosphorus-containing anhydrides;ion bind…	cell part;cytoplasm;intracellular organelle part;intracellular part;macromolecular complex;nuclear part;nucleoplasm part;organelle part;protein complex;ribonucleoprotein complex;spliceosomal complex;transcription elongation factor complex		Helicase_C;SNF2_N;zf-GRF		9	9.1	129.59	20	5.94928	6.07111	6.02301	6.04657	6.20366	6.07824	6.04214	5.81266	5.96703	6.26167	6.20712	6.16185	6.30149
307	P04114	Apolipoprotein B-100	APOB	25.3802	25.3004	26.3268	27.1025	25.4151	26.0026	25.166	25.2648	25.2553	25.4846	25.6756	25.36	25.8989	24.8133	25.259									acylglycerol catabolic process;acylglycerol metabolic process;alcohol metabolic process;anatomical structure development;anatomical structure morphogenesis;artery morphogenesis;biological regulation;biosynthetic process;blood coagulation;blood vessel morphogenesis;catabolic process;cell migration;cell motility;cellular biosynthetic process;cellular catabolic process;cellular component assembly;ce…	binding;carbohydrate binding;cholesterol transporter activity;enzyme binding;glycosaminoglycan binding;heparin binding;lipase binding;lipid binding;lipid transporter activity;lipoprotein particle receptor binding;low-density lipoprotein particle receptor binding;pattern binding;phospholipid binding;polysaccharide binding;protein binding;receptor binding;sterol transporter activity;substrate-speci…	actin cytoskeleton;cell body;cell part;chylomicron;chylomicron remnant;clathrin coated vesicle membrane;clathrin-coated endocytic vesicle membrane;coated vesicle membrane;cytoplasm;cytoplasmic membrane-bounded vesicle lumen;cytoplasmic part;cytoplasmic vesicle membrane;cytoplasmic vesicle part;cytoskeleton;cytosol;early endosome;endocytic vesicle lumen;endocytic vesicle membrane;endoplasmic retic…	Fat digestion and absorption;Vitamin digestion and absorption	ApoB100_C;DUF1081;DUF1943;Vitellogenin_N	REACT_12051;REACT_163679;REACT_163699;REACT_163813;REACT_164002;REACT_23879;REACT_24968;REACT_6841;REACT_6934	5	1.1	515.6	12	5.27291	5.22981	5.87237	6.21788	5.67253	5.97397	5.62	4.98941	5.30923	5.62683	5.35689	5.44033	NaN
1938	Q9UI12	V-type proton ATPase subunit H	ATP6V1H	24.7997	25.5734	25.4588	26.2115	25.9279	26.0544	26.5241	25.0959	25.2472	25.053	25.8135	25.3111	25.7475	25.183	25.6676		+							ATP hydrolysis coupled proton transport;biological regulation;cation homeostasis;cation transport;cell surface receptor linked signaling pathway;cellular cation homeostasis;cellular chemical homeostasis;cellular component organization;cellular component organization at cellular level;cellular component organization or biogenesis;cellular component organization or biogenesis at cellular level;cell…	active transmembrane transporter activity;ATPase activity;ATPase activity, coupled;ATPase activity, coupled to movement of substances;ATPase activity, coupled to transmembrane movement of ions;ATPase activity, coupled to transmembrane movement of substances;catalytic activity;cation transmembrane transporter activity;cation-transporting ATPase activity;enzyme regulator activity;hydrogen ion trans…	cell part;cytoplasmic part;cytosol;extracellular membrane-bounded organelle;extracellular organelle;extracellular region part;extracellular vesicular exosome;intracellular organelle part;intracellular part;lysosomal membrane;macromolecular complex;membrane;membrane part;membrane-bounded organelle;membrane-bounded vesicle;organelle;organelle membrane;organelle part;plasma membrane;protein complex;…	Epithelial cell signaling in Helicobacter pylori infection;ko05152;Lysosome;Oxidative phosphorylation;Phagosome;Rheumatoid arthritis;Vibrio cholerae infection	V-ATPase_H_C;V-ATPase_H_N	REACT_1109;REACT_11166;REACT_11200;REACT_121256;REACT_25283;REACT_25300	5	15.7	55.882	15	6.54098	5.72839	5.66383	6.68093	6.53424	6.72992	6.82741	6.17525	5.14845	6.58546	6.37162	6.62127	6.48583
888	P78310	Coxsackievirus and adenovirus receptor	CXADR	25.1416	24.4213	25.5801	25.8975	25.9669	26.2132	25.4195	24.9728	25.3523	24.1254	25.6406	26.0972	26.3373	25.7937	25.8503		+			+	+			actin cytoskeleton organization;actin cytoskeleton reorganization;actin filament-based process;anatomical structure development;anatomical structure homeostasis;biological adhesion;biological regulation;blood coagulation;cardiac muscle fiber development;cell activation;cell adhesion;cell chemotaxis;cell development;cell junction organization;cell migration;cell motility;cell-cell adhesion;cell-ce…	beta-catenin binding;binding;cell adhesion molecule binding;connexin binding;identical protein binding;integrin binding;PDZ domain binding;protein binding;protein complex binding;protein domain specific binding;receptor activity;receptor binding;viral receptor activity	acrosomal vesicle;adherens junction;anchoring junction;apicolateral plasma membrane;basolateral plasma membrane;cell body;cell junction;cell part;cell projection;cell projection part;cell-cell contact zone;cell-cell junction;cytoplasm;cytoplasmic membrane-bounded vesicle;cytoplasmic part;cytoplasmic vesicle;extracellular region;extracellular region part;extracellular space;filopodium;growth cone;…	Viral myocarditis	V-set	REACT_11152;REACT_12051	4	14.5	40.029	8	NaN	NaN	NaN	6.75931	6.71191	6.88494	NaN	NaN	NaN	NaN	NaN	NaN	6.86133
983	Q08945	FACT complex subunit SSRP1	SSRP1	25.1206	25.2816	25.4562	25.6225	26.882	25.4839	25.5147	25.6454	25.5845	25.4944	25.0886	25.7712	25.666	25.1658	26.0485									biological regulation;biosynthetic process;cellular biosynthetic process;cellular component organization;cellular component organization at cellular level;cellular component organization or biogenesis;cellular component organization or biogenesis at cellular level;cellular macromolecule biosynthetic process;cellular macromolecule metabolic process;cellular metabolic process;cellular nitrogen comp…	binding;chromatin binding;DNA binding;nucleic acid binding	cell part;chromosome;cytoplasm;intracellular membrane-bounded organelle;intracellular non-membrane-bounded organelle;intracellular organelle;intracellular organelle part;intracellular part;membrane-bounded organelle;non-membrane-bounded organelle;nuclear part;nucleolus;nucleoplasm;nucleus;organelle;organelle part		HMG_box;Rtt106;SSrecog	REACT_1845;REACT_22107;REACT_22201;REACT_6143;REACT_6162;REACT_6244;REACT_6259;REACT_6344;REACT_6346;REACT_833	6	9	81.074	8	5.81478	6.26112	6.07889	6.69361	6.95652	6.6457	6.22559	6.00303	5.99433	6.19794	6.1532	6.14317	6.16652
902	P82664	28S ribosomal protein S10, mitochondrial	MRPS10	25.0185	24.7282	25.4991	26.213	26.0733	25.6674	26.8223	26.0992	26.3889	25.1784	25.4017	25.3928	25.961	25.9691	25.7885	+	+	+		+				biological regulation;biosynthetic process;cellular biosynthetic process;cellular component disassembly;cellular component disassembly at cellular level;cellular component organization;cellular component organization at cellular level;cellular component organization or biogenesis;cellular component organization or biogenesis at cellular level;cellular macromolecular complex disassembly;cellular m…		cell part;cytoplasmic part;intracellular non-membrane-bounded organelle;intracellular organelle;intracellular organelle part;intracellular part;macromolecular complex;membrane;mitochondrial inner membrane;mitochondrial membrane;mitochondrial part;non-membrane-bounded organelle;organelle;organelle inner membrane;organelle membrane;organelle part;ribonucleoprotein complex;ribosome		Ribosomal_S10	REACT_267634;REACT_268133;REACT_268261	4	21.4	22.999	24	7.16941	6.99237	7.15731	7.0992	6.95979	6.97912	7.36961	6.9937	6.9107	6.90992	6.79182	6.8534	7.02543
396	P11388	DNA topoisomerase 2-alpha	TOP2A	25.0939	26.3733	25.4689	26.963	25.8527	25.11	25.8191	24.6985	25.524	25.5031	25.5749	25.195	25.4404	25.269	26.5489									anatomical structure development;anatomical structure morphogenesis;apoptotic chromosome condensation;axonogenesis;biological regulation;cell cycle;cell cycle process;cell differentiation;cell division;cell migration;cell motility;cell part morphogenesis;cell projection morphogenesis;cell projection organization;cellular component morphogenesis;cellular component movement;cellular component organ…	adenyl nucleotide binding;adenyl ribonucleotide binding;ATP binding;ATPase activity;ATPase activity, coupled;binding;catalytic activity;cation binding;chromatin binding;DNA bending activity;DNA binding;DNA topoisomerase (ATP-hydrolyzing) activity;DNA topoisomerase activity;DNA-dependent ATPase activity;drug binding;enzyme binding;histone deacetylase binding;hydrolase activity;hydrolase activity, …	cell part;chromosome;condensed chromosome;cytoplasm;cytoplasmic part;cytosol;DNA topoisomerase complex (ATP-hydrolyzing);intracellular membrane-bounded organelle;intracellular non-membrane-bounded organelle;intracellular organelle;intracellular organelle part;intracellular part;macromolecular complex;membrane-bounded organelle;non-membrane-bounded organelle;nuclear part;nucleolus;nucleoplasm;nucl…		DNA_gyraseB;DNA_topoisoIV;DTHCT;HATPase_c;Toprim	REACT_111214	11	7.3	174.38	19	6.09576	6.48959	6.32629	6.97086	6.5574	6.35139	6.41785	5.85956	5.36892	5.57506	6.08124	NaN	NaN
1628	Q96T17	MAP7 domain-containing protein 2	MAP7D2	25.6806	25.2446	25.4903	25.9781	25.9826	25.9144	25.5494	26.0413	25.4544	25.7242	24.8392	25.2015	25.871	25.6553	26.2436	+	+							cellular component organization;cellular component organization at cellular level;cellular component organization or biogenesis;cellular component organization or biogenesis at cellular level;cellular process;cytoskeleton organization;microtubule cytoskeleton organization;microtubule-based process;organelle organization	structural molecule activity	cell part;cytoplasm;cytoskeletal part;cytoskeleton;intracellular non-membrane-bounded organelle;intracellular organelle;intracellular organelle part;intracellular part;macromolecular complex;microtubule;microtubule cytoskeleton;non-membrane-bounded organelle;organelle;organelle part;protein complex		MAP7		7	12.3	81.964	25	NaN	5.75366	5.84632	6.62251	6.619	6.72597	5.70811	6.19703	6.00642	6.53523	5.73559	6.33129	6.43578
92	O14776	Transcription elongation regulator 1	TCERG1	26.4461	26.4025	26.1033	25.9888	26.0456	25.6416	25.9798	25.1952	25.0416	26.028	26.0556	25.514	25.9354	25.9511	25.9366	+		+		+				biological regulation;biosynthetic process;cellular biosynthetic process;cellular macromolecule biosynthetic process;cellular macromolecule metabolic process;cellular metabolic process;cellular nitrogen compound metabolic process;cellular process;macromolecule biosynthetic process;macromolecule metabolic process;metabolic process;negative regulation of biological process;negative regulation of bi…	binding;protein binding;protein binding transcription factor activity;repressing transcription factor binding;RNA polymerase II repressing transcription factor binding;RNA polymerase II transcription cofactor activity;RNA polymerase II transcription corepressor activity;RNA polymerase II transcription factor binding;RNA polymerase II transcription factor binding transcription factor activity;RNA …	actin cytoskeleton;cell part;cytoskeleton;intracellular membrane-bounded organelle;intracellular non-membrane-bounded organelle;intracellular organelle;intracellular organelle part;intracellular part;membrane-bounded organelle;non-membrane-bounded organelle;nuclear part;nucleolus;nucleus;organelle;organelle part	Spliceosome	FF;WW		10	8.7	123.9	24	6.7014	6.78349	6.69664	6.47464	6.40327	6.16161	6.27119	6.09423	6.13094	6.31616	6.29305	6.36764	6.17612
1293	Q6PI48	Aspartate--tRNA ligase, mitochondrial	DARS2	25.2414	24.9546	25.1769	25.8149	25.9828	25.8764	25.6501	24.7255	25.6857	25.4241	25.0281	25.45	25.7509	25.7238	26.2774	+	+			+				amine metabolic process;amino acid activation;asparaginyl-tRNA aminoacylation;carboxylic acid metabolic process;cellular amine metabolic process;cellular amino acid metabolic process;cellular ketone metabolic process;cellular macromolecule metabolic process;cellular metabolic process;cellular nitrogen compound metabolic process;cellular process;gene expression;macromolecule metabolic process;meta…	adenyl nucleotide binding;adenyl ribonucleotide binding;aminoacyl-tRNA ligase activity;aspartate-tRNA ligase activity;aspartate-tRNA(Asn) ligase activity;ATP binding;binding;catalytic activity;identical protein binding;ligase activity;ligase activity, forming aminoacyl-tRNA and related compounds;ligase activity, forming carbon-oxygen bonds;nucleic acid binding;nucleotide binding;protein binding;p…	cell part;cytoplasmic part;intracellular membrane-bounded organelle;intracellular organelle;intracellular organelle lumen;intracellular organelle part;intracellular part;membrane-bounded organelle;membrane-enclosed lumen;mitochondrial matrix;mitochondrial part;mitochondrion;nuclear part;nucleoplasm;nucleus;organelle;organelle lumen;organelle part	Aminoacyl-tRNA biosynthesis	GAD;tRNA_anti-codon;tRNA-synt_2	REACT_15302	6	13.8	73.562	10	6.30438	6.53488	6.5227	5.90287	6.31794	6.51549	6.56739	6.42783	5.81937	5.86645	5.886	5.96244	5.74956
1939	Q9UI26	Importin-11	IPO11	25.8044	25.2369	25.2642	26.1394	25.794	25.7407	25.02	26.0741	24.9019	25.1459	24.523	25.0368	25.0483	25.2494	25.0613	+						+	+	establishment of localization;establishment of localization in cell;establishment of protein localization;intracellular protein transport;intracellular transport;nuclear import;nuclear transport;nucleocytoplasmic transport;protein import;protein import into nucleus;protein targeting;protein transport;ribosomal protein import into nucleus;transport	protein transporter activity;substrate-specific transporter activity;transporter activity	cell part;cytoplasm;intracellular membrane-bounded organelle;intracellular organelle;intracellular part;membrane-bounded organelle;nucleus;organelle		IBN_N		9	12.1	112.53	15	6.06013	6.19532	NaN	5.46108	5.27642	5.49205	5.64846	5.52815	5.80693	6.05903	5.94726	5.71519	NaN
450	P17655	Calpain-2 catalytic subunit	CAPN2	26.55	26.2005	25.5744	26.1097	25.8148	25.591	26.1446	26.6899	25.6925	25.6305	25.2422	25.4163	25.4308	25.6113	25.8116									anatomical structure development;anatomical structure formation involved in morphogenesis;biological regulation;blastocyst development;cellular process;cellular response to acid;cellular response to amine stimulus;cellular response to amino acid stimulus;cellular response to chemical stimulus;cellular response to endogenous stimulus;cellular response to organic nitrogen;cellular response to organ…	binding;calcium ion binding;calcium-dependent cysteine-type endopeptidase activity;catalytic activity;cation binding;cysteine-type endopeptidase activity;cysteine-type peptidase activity;cytoskeletal protein binding;endopeptidase activity;hydrolase activity;ion binding;metal ion binding;peptidase activity;peptidase activity, acting on L-amino acid peptides;protein binding	adherens junction;anchoring junction;cell cortex part;cell junction;cell part;cell projection;cell-substrate adherens junction;cell-substrate junction;chromatin;chromosomal part;cortical actin cytoskeleton;cortical cytoskeleton;cytoplasm;cytoplasmic part;cytoskeletal part;cytoskeleton;cytosol;dendrite;endoplasmic reticulum;endoplasmic reticulum part;extracellular membrane-bounded organelle;extrac…	Alzheimer's disease;Apoptosis;Focal adhesion;Protein processing in endoplasmic reticulum	Calpain_III;Peptidase_C2		8	13.4	79.994	21	6.60943	6.64692	6.53806	6.36704	6.32997	6.38693	7.05289	7.04112	6.69718	NaN	NaN	6.40326	6.40968
1074	Q14160	Protein scribble homolog	SCRIB	27.5602	27.5018	27.3295	27.8538	27.7351	27.8251	27.4212	27.4372	27.7201	25.7734	26.866	25.0583	27.8573	27.7146	27.9557	+			+	+		+		anatomical structure development;anatomical structure formation involved in morphogenesis;anatomical structure morphogenesis;apoptosis;apoptosis involved in morphogenesis;astrocyte cell migration;asymmetric protein localization;auditory receptor cell stereocilium organization;biological adhesion;biological regulation;cell adhesion;cell death;cell migration;cell motility;cell projection organizati…		adherens junction;anchoring junction;basolateral plasma membrane;cell junction;cell part;cell projection;cell-cell adherens junction;cell-cell junction;cytoplasmic part;extracellular membrane-bounded organelle;extracellular organelle;extracellular region part;extracellular vesicular exosome;intracellular organelle part;intracellular part;lamellipodium;macromolecular complex;membrane;membrane part…		LRR_4;LRR_8;PDZ	REACT_264478	25	22.1	174.88	72	6.72496	7.09978	6.95655	6.95005	6.71058	7.10445	6.83543	6.9459	6.7446	5.73944	5.79038	6.22953	6.93289
9	A6NHL2	Tubulin alpha chain-like 3	TUBAL3	29.3114	29.1503	28.7217	27.121	28.8921	27.0115	24.3607	25.5814	24.6319	25.2167	25.5039	27.8876	24.8458	25.1178	25.7848	+	+	+	+	+	+		+	cellular component assembly;cellular component assembly at cellular level;cellular component organization;cellular component organization at cellular level;cellular component organization or biogenesis;cellular component organization or biogenesis at cellular level;cellular macromolecular complex assembly;cellular macromolecular complex subunit organization;cellular process;cellular protein compl…	binding;catalytic activity;GTP binding;GTPase activity;guanyl nucleotide binding;guanyl ribonucleotide binding;hydrolase activity;hydrolase activity, acting on acid anhydrides;hydrolase activity, acting on acid anhydrides, in phosphorus-containing anhydrides;nucleoside-triphosphatase activity;nucleotide binding;purine nucleotide binding;purine ribonucleoside triphosphate binding;purine ribonucleo…	cell part;cytoplasm;cytoskeletal part;intracellular organelle part;intracellular part;macromolecular complex;microtubule;organelle part;protein complex	Gap junction;Pathogenic Escherichia coli infection;Phagosome	Tubulin;Tubulin_C		5	10.8	49.908	12	7.56778	7.58127	7.47761	7.06573	7.39182	7.067	6.93034	6.91991	NaN	NaN	NaN	7.40541	6.80794
1541	Q96AC1	Fermitin family homolog 2	FERMT2	26.5227	26.9498	25.188	26.5301	26.7995	26.5851	26.9136	26.5663	26.1533	25.5751	25.8048	24.8903	26.7822	26.9277	26.6356	+						+		anatomical structure morphogenesis;biological adhesion;biological regulation;cell adhesion;cell junction assembly;cell junction organization;cell morphogenesis;cell morphogenesis involved in differentiation;cell surface receptor linked signaling pathway;cell-matrix adhesion;cell-substrate adhesion;cell-substrate junction assembly;cellular component assembly;cellular component assembly at cellular…	binding;lipid binding;phosphatidylinositol binding;phosphatidylinositol-3,4,5-trisphosphate binding;phospholipid binding	actin filament bundle;actomyosin;adherens junction;anchoring junction;cell cortex;cell junction;cell part;cell projection membrane;cell projection part;cell surface;cell-substrate adherens junction;cell-substrate junction;contractile fiber part;cytoplasm;cytoplasmic part;cytoskeletal part;cytosol;extrinsic to internal side of plasma membrane;extrinsic to membrane;extrinsic to plasma membrane;fila…		FERM_M;FERM_N;PH	REACT_20649	14	25.6	77.86	30	6.81819	6.962	6.26477	7.12493	7.11978	7.16575	7.07243	6.81196	6.61764	6.53293	6.50006	NaN	7.13188
715	P51116	Fragile X mental retardation syndrome-related protein 2	FXR2	26.5806	26.309	26.4733	26.7585	26.5851	26.4307	26.0444	26.0743	27.5468	25.7326	26.2719	24.5853	25.2101	25.8273	25.2378	+				+			+	biological regulation;negative regulation of biological process;negative regulation of biosynthetic process;negative regulation of cellular biosynthetic process;negative regulation of cellular macromolecule biosynthetic process;negative regulation of cellular metabolic process;negative regulation of cellular process;negative regulation of cellular protein metabolic process;negative regulation of …	binding;identical protein binding;mRNA binding;nucleic acid binding;protein binding;RNA binding	cell part;cytoplasm;cytosolic large ribosomal subunit;extracellular membrane-bounded organelle;extracellular organelle;extracellular region part;extracellular vesicular exosome;intracellular membrane-bounded organelle;intracellular organelle;intracellular organelle part;intracellular part;large ribosomal subunit;macromolecular complex;membrane;membrane-bounded organelle;membrane-bounded vesicle;n…		Agenet;FXR1P_C;KH_1		8	15.5	74.222	21	6.29568	6.29699	6.29594	6.32554	6.294	6.38162	6.29006	6.17571	6.0003	6.6209	6.68379	6.65226	6.51855
841	P62333	26S protease regulatory subunit 10B	PSMC6	26.8638	26.8236	26.8386	26.5846	26.6819	26.3156	26.8073	26.4657	27.5472	26.0331	24.4664	25.9221	25.316	25.5895	25.9064	+			+	+			+	activation of immune response;activation of innate immune response;anaphase-promoting complex-dependent proteasomal ubiquitin-dependent protein catabolic process;antigen processing and presentation;antigen processing and presentation of exogenous antigen;antigen processing and presentation of exogenous peptide antigen;antigen processing and presentation of exogenous peptide antigen via MHC class …	adenyl nucleotide binding;adenyl ribonucleotide binding;ATP binding;ATPase activity;binding;binding, bridging;catalytic activity;hydrolase activity;hydrolase activity, acting on acid anhydrides;hydrolase activity, acting on acid anhydrides, in phosphorus-containing anhydrides;nucleoside-triphosphatase activity;nucleotide binding;protein binding;protein binding, bridging;purine nucleotide binding;…	cell part;cytoplasmic part;cytosol;cytosolic part;cytosolic proteasome complex;extracellular membrane-bounded organelle;extracellular organelle;extracellular region part;extracellular vesicular exosome;intracellular membrane-bounded organelle;intracellular organelle;intracellular organelle part;intracellular part;macromolecular complex;membrane;membrane-bounded organelle;membrane-bounded vesicle;…	Proteasome	AAA	REACT_11063;REACT_111056;REACT_111178;REACT_1156;REACT_118656;REACT_1221;REACT_13464;REACT_13565;REACT_150471;REACT_1614;REACT_188323;REACT_188330;REACT_1949;REACT_20549;REACT_25325;REACT_263873;REACT_263883;REACT_264438;REACT_264478;REACT_264605;REACT_267700;REACT_268156;REACT_268366;REACT_268718;REACT_4;REACT_6761;REACT_6785;REACT_6821;REACT_6850;REACT_6871;REACT_75842;REACT_9003;REACT_9031;REA…	8	24.2	44.172	28	7.00949	7.44982	7.40453	7.01582	6.99941	7.05683	7.29208	7.06621	7.0958	6.70636	6.3676	6.59219	6.65234
2057	Q9Y4W2	Ribosomal biogenesis protein LAS1L	LAS1L	25.8718	26.1355	26.1454	26.8598	26.4619	26.2519	26.2139	26.0819	26.7873	25.8613	25.6156	26.5822	25.7614	26.4487	27.0227									cellular macromolecule metabolic process;cellular metabolic process;cellular nitrogen compound metabolic process;cellular process;macromolecule metabolic process;metabolic process;ncRNA metabolic process;ncRNA processing;nitrogen compound metabolic process;nucleic acid metabolic process;nucleobase-containing compound metabolic process;primary metabolic process;RNA metabolic process;RNA processing…		cell part;cytoplasm;cytoplasmic part;cytoskeletal part;histone methyltransferase complex;intracellular non-membrane-bounded organelle;intracellular organelle;intracellular organelle part;intracellular part;macromolecular complex;membrane;methyltransferase complex;microtubule organizing center;MLL1 complex;non-membrane-bounded organelle;nuclear part;nucleolus;nucleoplasm;nucleoplasm part;organelle…		Las1		9	14.3	83.064	54	6.39851	6.48232	6.47906	7.02011	6.79385	6.79968	6.73863	6.62257	6.56496	NaN	6.44823	6.34506	6.42739
986	Q09161	Nuclear cap-binding protein subunit 1	NCBP1	25.0432	25.2209	23.5797	26.2722	26.6399	26.4498	25.2341	25.0247	25.3919	26.3703	26.2691	25.1148	25.0275	25.8512	25.8062	+	+		+		+			biological regulation;biosynthetic process;catabolic process;cellular biosynthetic process;cellular catabolic process;cellular component assembly;cellular component assembly at cellular level;cellular component organization;cellular component organization at cellular level;cellular component organization or biogenesis;cellular component organization or biogenesis at cellular level;cellular macrom…	binding;nucleic acid binding;RNA binding;RNA cap binding	cell part;cytoplasm;cytoplasmic part;cytosol;intracellular membrane-bounded organelle;intracellular organelle;intracellular organelle part;intracellular part;macromolecular complex;membrane-bounded organelle;mitochondrion;mRNA cap binding complex;nuclear cap binding complex;nuclear part;nucleoplasm;nucleus;organelle;organelle part;protein complex;ribonucleoprotein complex;RNA cap binding complex	mRNA surveillance pathway;RNA transport;Spliceosome	MIF4G;MIF4G_like;MIF4G_like_2	REACT_1096;REACT_11066;REACT_125;REACT_1364;REACT_1470;REACT_1597;REACT_1753;REACT_1835;REACT_1845;REACT_1849;REACT_185;REACT_22107;REACT_22201;REACT_387;REACT_405;REACT_424;REACT_467;REACT_6261;REACT_6319;REACT_6346;REACT_75768;REACT_75822;REACT_846	7	11.3	91.838	15	6.45776	6.42292	6.50087	6.72486	6.77062	6.70134	6.43564	6.64895	6.21117	6.57545	6.60573	5.74066	NaN
791	P60709	Actin, cytoplasmic 1	ACTB	26.6564	25.0874	26.1049	26.7943	25.4608	26.1431	27.5588	26.4038	25.1789	25.9465	25.1929	27.2861	26.1038	25.3829	25.2864									adherens junction organization;anatomical structure development;anatomical structure homeostasis;ATP-dependent chromatin remodeling;axon guidance;biological adhesion;biological regulation;blood coagulation;cell adhesion;cell junction assembly;cell junction organization;cell surface receptor linked signaling pathway;cell-cell adhesion;cell-cell junction organization;cellular component assembly;cel…	adenyl nucleotide binding;adenyl ribonucleotide binding;ATP binding;binding;cytoskeletal protein binding;enzyme binding;identical protein binding;kinesin binding;nitric-oxide synthase binding;nucleotide binding;protein binding;purine nucleotide binding;purine ribonucleoside triphosphate binding;purine ribonucleotide binding;ribonucleotide binding;structural constituent of cytoskeleton;structural …	adherens junction;anchoring junction;axon;blood microparticle;cell cortex part;cell junction;cell part;cell projection;cell-substrate adherens junction;cell-substrate junction;chromatin;chromosomal part;cortical cytoskeleton;cytoplasm;cytoplasmic part;cytoskeletal part;cytoskeleton;cytosol;extracellular membrane-bounded organelle;extracellular organelle;extracellular region part;extracellular spa…	Adherens junction;Arrhythmogenic right ventricular cardiomyopathy (ARVC);Bacterial invasion of epithelial cells;Dilated cardiomyopathy;Focal adhesion;Hypertrophic cardiomyopathy (HCM);Leukocyte transendothelial migration;Pathogenic Escherichia coli infection;Phagosome;Phototransduction - fly;Regulation of actin cytoskeleton;Shigellosis;Tight junction;Vibrio cholerae infection;Viral myocarditis	Actin	REACT_11035;REACT_11049;REACT_147867;REACT_160086;REACT_16936;REACT_17050;REACT_19195;REACT_20649;REACT_22266;REACT_22365;REACT_24970;REACT_263952;REACT_264198;REACT_264245;REACT_264464;REACT_355252;REACT_355372;REACT_355469	27	88.5	41.736	13	6.88917	6.09747	6.95537	6.99643	6.56543	6.95731	7.25686	6.90088	6.27658	6.42813	6.5076	7.20303	7.01824
1280	Q6P158	Putative ATP-dependent RNA helicase DHX57	DHX57	25.2835	25.5246	25.3967	25.7995	26.0901	26.3551	25.0604	25.2273	24.5688	25.716	26.1088	25.2295	25.892	25.7159	26.1993	+	+			+	+			cellular macromolecule metabolic process;cellular metabolic process;cellular nitrogen compound metabolic process;cellular process;macromolecule metabolic process;metabolic process;nitrogen compound metabolic process;nucleic acid metabolic process;nucleobase-containing compound metabolic process;primary metabolic process;RNA metabolic process;RNA processing	adenyl nucleotide binding;adenyl ribonucleotide binding;ATP binding;ATPase activity;ATPase activity, coupled;ATP-dependent helicase activity;ATP-dependent RNA helicase activity;binding;catalytic activity;cation binding;helicase activity;hydrolase activity;hydrolase activity, acting on acid anhydrides;hydrolase activity, acting on acid anhydrides, in phosphorus-containing anhydrides;ion binding;me…	cell part;cytoplasmic part;intracellular membrane-bounded organelle;intracellular organelle;intracellular part;membrane-bounded organelle;mitochondrion;nucleus;organelle		DEAD;HA2;Helicase_C;OB_NTP_bind;RWD;zf-CCCH		10	9.2	155.6	13	NaN	NaN	NaN	5.99312	6.02276	6.22621	NaN	4.86257	4.93865	6.04411	6.08142	5.97087	5.72892
1312	Q71U36	Tubulin alpha-1A chain	TUBA1A	25.1774	24.7231	25.224	29.8157	29.2339	29.5799	29.1219	28.5381	30.0317	30.0291	30.0231	25.7792	29.1569	29.6921	29.3137	+	+	+	+	+				cell cycle;cell cycle process;cell division;cellular component assembly;cellular component assembly at cellular level;cellular component organization;cellular component organization at cellular level;cellular component organization or biogenesis;cellular component organization or biogenesis at cellular level;cellular macromolecular complex assembly;cellular macromolecular complex subunit organiza…	binding;catalytic activity;GTP binding;GTPase activity;guanyl nucleotide binding;guanyl ribonucleotide binding;hydrolase activity;hydrolase activity, acting on acid anhydrides;hydrolase activity, acting on acid anhydrides, in phosphorus-containing anhydrides;nucleoside-triphosphatase activity;nucleotide binding;purine nucleotide binding;purine ribonucleoside triphosphate binding;purine ribonucleo…	cell part;cytoplasm;cytoplasmic microtubule;cytoplasmic part;cytoskeletal part;cytosol;endosome;extracellular membrane-bounded organelle;extracellular organelle;extracellular region part;extracellular vesicular exosome;intracellular membrane-bounded organelle;intracellular organelle;intracellular organelle part;intracellular part;macromolecular complex;membrane-bounded organelle;membrane-bounded …	Gap junction;Pathogenic Escherichia coli infection;Phagosome	Tubulin;Tubulin_C	REACT_11039;REACT_121399;REACT_147867;REACT_150425;REACT_150471;REACT_15296;REACT_15364;REACT_15451;REACT_15510;REACT_160315;REACT_16936;REACT_16956;REACT_16967;REACT_22365;REACT_25201;REACT_267965;REACT_268024;REACT_268265;REACT_268323;REACT_355252;REACT_355469;REACT_682;REACT_9509	29	77.8	50.135	19	7.79206	7.84692	7.82739	7.7205	7.59904	7.67356	7.83266	7.61904	7.35272	7.54104	7.57709	7.55436	7.51542
1618	Q96RT1	Protein LAP2	ERBB2IP	22.6772	24.066	23.8419	29.2386	29.627	29.4097	28.861	29.0897	28.6657	22.9075	25.5471	22.7607	29.4566	29.4849	29.3149	+	+	+		+		+		asymmetric protein localization;basal protein localization;biological adhesion;biological regulation;cell adhesion;cell cycle;cell growth;cell surface receptor linked signaling pathway;cellular component organization;cellular component organization at cellular level;cellular component organization or biogenesis;cellular component organization or biogenesis at cellular level;cellular process;cellu…	binding;ErbB-2 class receptor binding;integrin binding;protein binding;protein complex binding;receptor binding;structural constituent of cytoskeleton;structural molecule activity	basal plasma membrane;basement membrane;cell junction;cell part;cell-substrate junction;cytoplasm;extracellular matrix part;extracellular region part;hemidesmosome;intracellular membrane-bounded organelle;intracellular organelle;intracellular organelle part;intracellular part;membrane;membrane part;membrane-bounded organelle;nuclear membrane;nuclear part;nucleoplasm;nucleus;organelle;organelle me…	NOD-like receptor signaling pathway	LRR_4;LRR_8;PDZ	REACT_115755	48	40.1	158.3	293	5.95437	6.1769	6.14082	7.76108	7.78175	7.83516	7.62932	7.5275	7.53361	6.0092	5.5702	6.059	7.82899
1654	Q99733	Nucleosome assembly protein 1-like 4	NAP1L4	24.9466	25.652	25.0929	27.6351	28.0335	27.8924	26.6775	26.619	26.8945	25.8508	26.3566	26.6259	27.7091	27.1624	27.3477	+	+	+	+	+	+	+		cellular component assembly;cellular component assembly at cellular level;cellular component organization;cellular component organization at cellular level;cellular component organization or biogenesis;cellular component organization or biogenesis at cellular level;cellular macromolecular complex assembly;cellular macromolecular complex subunit organization;cellular process;chromatin organization…	binding;protein binding;unfolded protein binding	cell part;cytoplasm;intracellular membrane-bounded organelle;intracellular organelle;intracellular part;membrane-bounded organelle;nucleus;organelle		NAP		9	29.1	42.823	45	NaN	NaN	NaN	7.68156	7.74525	7.86336	7.27307	7.10192	7.10133	6.97261	7.02131	7.17085	7.74469
1310	Q71DI3	Histone H3.2	HIST2H3A	24.93	25.0265	26.0811	29.7482	26.7685	26.2688	25.2557	27.7447	28.1925	29.4689	24.5532	25.5174	24.6895	25.5483	24.6503		+						+	biological regulation;blood coagulation;cellular component assembly;cellular component assembly at cellular level;cellular component organization;cellular component organization at cellular level;cellular component organization or biogenesis;cellular component organization or biogenesis at cellular level;cellular macromolecular complex assembly;cellular macromolecular complex subunit organization…	binding;DNA binding;histone binding;nucleic acid binding;protein binding	cell part;chromosomal part;extracellular membrane-bounded organelle;extracellular organelle;extracellular region;extracellular region part;extracellular vesicular exosome;intracellular membrane-bounded organelle;intracellular organelle;intracellular organelle part;intracellular part;macromolecular complex;membrane-bounded organelle;membrane-bounded vesicle;nuclear part;nucleoplasm;nucleosome;nucl…	Systemic lupus erythematosus	Histone	REACT_169168;REACT_169436;REACT_2204;REACT_2232;REACT_24970;REACT_263923;REACT_263961;REACT_263965;REACT_264242;REACT_264245;REACT_264303;REACT_264352;REACT_264541;REACT_264545;REACT_268237;REACT_268530;REACT_268728;REACT_27271;REACT_355391;REACT_75925	5	45.6	15.388	22	7.9842	NaN	NaN	8.59083	7.48933	7.02346	8.08268	7.73695	7.70633	8.41076	6.78858	NaN	7.65417
1458	Q8WU90	Zinc finger CCCH domain-containing protein 15	ZC3H15	25.5338	25.3569	25.5712	27.4398	27.6473	27.3407	25.6715	25.1814	25.8489	27.3576	25.5381	27.718	28.3209	27.5438	28.1013	+	+		+	+	+			biological regulation;cell surface receptor linked signaling pathway;cellular process;cellular response to chemical stimulus;cellular response to cytokine stimulus;cellular response to organic substance;cellular response to stimulus;cytokine-mediated signaling pathway;regulation of biological process;regulation of cellular process;response to chemical stimulus;response to cytokine stimulus;respon…	binding;cation binding;ion binding;metal ion binding	cell part;cytoplasm;intracellular non-membrane-bounded organelle;intracellular organelle;intracellular organelle part;intracellular part;non-membrane-bounded organelle;nuclear part;nucleolus;organelle;organelle part		zf-CCCH		10	19.7	48.602	21	NaN	6.6318	6.61561	7.00932	7.65526	7.06715	6.81037	6.54327	6.40883	6.97585	6.77875	7.04844	7.53208
104	O14979	Heterogeneous nuclear ribonucleoprotein D-like	HNRNPDL	27.6923	27.474	27.9276	27.4113	27.3272	27.5808	27.8817	27.4847	27.7964	27.6174	27.6096	24.6057	27.5709	27.8261	27.8339									biological regulation;biosynthetic process;cellular biosynthetic process;cellular macromolecule biosynthetic process;cellular macromolecule metabolic process;cellular metabolic process;cellular nitrogen compound metabolic process;cellular process;macromolecule biosynthetic process;macromolecule metabolic process;metabolic process;nitrogen compound metabolic process;nucleic acid metabolic process;…	binding;DNA binding;double-stranded DNA binding;mRNA binding;nucleic acid binding;nucleotide binding;poly(A) RNA binding;poly(G) RNA binding;poly-purine tract binding;RNA binding;single-stranded DNA binding;single-stranded RNA binding;structure-specific DNA binding	cell part;cytoplasm;extracellular membrane-bounded organelle;extracellular organelle;extracellular region part;extracellular vesicular exosome;intracellular membrane-bounded organelle;intracellular organelle;intracellular organelle part;intracellular part;macromolecular complex;membrane-bounded organelle;membrane-bounded vesicle;nuclear part;nucleoplasm;nucleus;organelle;organelle part;ribonucleo…		RRM_1		6	13.1	46.437	35	7.22655	7.33035	7.43497	7.24165	7.06711	7.33445	7.47705	7.18887	7.13485	7.25667	7.19198	7.21566	7.28364
767	P55081	Microfibrillar-associated protein 1	MFAP1	25.3644	24.4583	25.4325	27.0941	27.5079	27.4332	26.8994	26.4774	27.3493	26.9978	25.192	27.5735	27.6019	27.4198	27.3865	+	+	+	+	+				cellular component organization;cellular component organization at cellular level;cellular component organization or biogenesis;cellular component organization or biogenesis at cellular level;cellular process;extracellular matrix organization;extracellular structure organization		extracellular matrix part;extracellular region;extracellular region part;fibril;microfibril		Prp19_bind	REACT_150331	8	18	51.958	28	NaN	NaN	NaN	7.07562	7.42142	7.185	7.31605	7.2831	7.13491	7.2743	7.15609	7.38304	7.3115
83	O14579	Coatomer subunit epsilon	COPE	27.0745	27.6101	26.9503	27.3043	27.3766	27.1282	27.8321	27.111	26.0995	27.1485	25.4452	27.3242	25.3259	25.3007	24.8017	+				+			+	cellular component organization;cellular component organization at cellular level;cellular component organization or biogenesis;cellular component organization or biogenesis at cellular level;cellular process;COPI coating of Golgi vesicle;ER to Golgi vesicle-mediated transport;establishment of localization;establishment of localization in cell;establishment of protein localization;Golgi transport…	structural molecule activity	cell part;COPI vesicle coat;cytoplasmic part;cytoplasmic vesicle part;cytosol;Golgi apparatus;Golgi apparatus part;intracellular membrane-bounded organelle;intracellular organelle;intracellular organelle part;intracellular part;macromolecular complex;membrane coat;membrane part;membrane-bounded organelle;nuclear part;nucleoplasm;organelle;organelle part;protein complex;vesicle coat		Coatomer_E	REACT_11096	7	30.5	34.482	20	7.20927	7.29959	7.16014	7.10336	7.01233	7.10037	7.37114	7.0975	6.8784	7.29041	6.99939	7.38628	7.09188
1920	Q9UFF9	CCR4-NOT transcription complex subunit 8	CNOT8	27.4114	27.1573	27.6005	27.22	27.2625	27.2064	27.7771	27.4475	25.2046	27.6723	27.5672	25.3497	25.5497	25.8061	24.862	+				+			+	biological regulation;biosynthetic process;catabolic process;cellular biosynthetic process;cellular catabolic process;cellular macromolecule biosynthetic process;cellular macromolecule catabolic process;cellular macromolecule metabolic process;cellular metabolic process;cellular nitrogen compound metabolic process;cellular process;exonucleolytic nuclear-transcribed mRNA catabolic process involved…	3'-5' exonuclease activity;3'-5'-exoribonuclease activity;binding;catalytic activity;cation binding;exonuclease activity;exonuclease activity, active with either ribo- or deoxyribonucleic acids and producing 5'-phosphomonoesters;exoribonuclease activity;exoribonuclease activity, producing 5'-phosphomonoesters;hydrolase activity;hydrolase activity, acting on ester bonds;ion binding;metal ion bindi…	CCR4-NOT complex;cell part;cytoplasmic part;cytosol;intracellular;intracellular membrane-bounded organelle;intracellular organelle;intracellular organelle part;intracellular part;macromolecular complex;membrane-bounded organelle;nuclear part;nucleoplasm part;nucleus;organelle;organelle part;protein complex;transcription factor complex	RNA degradation	CAF1	REACT_20514	4	16.4	33.54	23	7.27014	7.22753	7.17073	7.37453	7.24378	7.05964	7.70654	6.99487	6.62027	7.52664	7.31639	NaN	NaN
894	P78362	SRSF protein kinase 2	SRPK2	25.0772	24.711	25.6447	27.1857	27.025	27.0234	25.8284	25.4618	25.3107	26.4707	27.3581	25.2601	24.8295	25.052	25.4561	+	+		+		+		+	anatomical structure formation involved in morphogenesis;angiogenesis;biological regulation;cell differentiation;cellular component assembly;cellular component assembly at cellular level;cellular component organization;cellular component organization at cellular level;cellular component organization or biogenesis;cellular component organization or biogenesis at cellular level;cellular development…	14-3-3 protein binding;adenyl nucleotide binding;adenyl ribonucleotide binding;ATP binding;binding;catalytic activity;cation binding;ion binding;kinase activity;magnesium ion binding;metal ion binding;nucleotide binding;phosphotransferase activity, alcohol group as acceptor;protein binding;protein kinase activity;protein serine/threonine kinase activity;purine nucleotide binding;purine ribonucleo…	cell part;cytoplasm;intracellular membrane-bounded organelle;intracellular non-membrane-bounded organelle;intracellular organelle;intracellular organelle part;intracellular part;membrane-bounded organelle;non-membrane-bounded organelle;nuclear part;nucleolus;nucleoplasm;nucleus;organelle;organelle part		Pkinase		5	10.2	77.526	10	NaN	NaN	NaN	6.80301	6.80548	6.82047	6.45268	6.51447	6.72532	6.68383	7.01406	6.80806	5.98171
749	P53680	AP-2 complex subunit sigma	AP2S1	27.304	27.5462	25.7638	27.2245	27.127	26.746	26.0616	27.6927	27.1406	27.2666	26.8736	25.5465	27.1939	27.1399	27.6373									antigen processing and presentation;antigen processing and presentation of exogenous antigen;antigen processing and presentation of exogenous peptide antigen;antigen processing and presentation of exogenous peptide antigen via MHC class II;antigen processing and presentation of peptide antigen;antigen processing and presentation of peptide antigen via MHC class II;antigen processing and presentat…	protein transporter activity;substrate-specific transporter activity;transporter activity	AP-2 adaptor complex;AP-type membrane coat adaptor complex;cell part;clathrin adaptor complex;clathrin coated vesicle membrane;clathrin-coated endocytic vesicle membrane;coated vesicle membrane;cytoplasmic part;cytoplasmic vesicle membrane;cytoplasmic vesicle part;cytosol;endocytic vesicle membrane;intracellular organelle part;intracellular part;macromolecular complex;membrane;membrane part;organ…	Endocrine and other factor-regulated calcium reabsorption;Endocytosis;Huntington's disease	Clat_adaptor_s	REACT_11166;REACT_11200;REACT_121399;REACT_12435;REACT_12484;REACT_18422;REACT_22365;REACT_263890;REACT_264198	2	10.6	17.018	22	7.67017	7.78943	7.46096	7.67074	7.55877	7.62058	7.31553	7.71117	7.40654	7.75392	7.58002	7.56378	7.6958
2009	Q9Y285	Phenylalanine--tRNA ligase alpha subunit	FARSA	27.1286	27.3362	26.6694	27.0201	26.9235	26.9071	26.9297	27.1255	27.0973	24.7831	27.0137	26.7631	26.8441	26.5664	26.8974									amine metabolic process;amino acid activation;carboxylic acid metabolic process;cellular amine metabolic process;cellular amino acid metabolic process;cellular ketone metabolic process;cellular macromolecule metabolic process;cellular metabolic process;cellular nitrogen compound metabolic process;cellular process;gene expression;macromolecule metabolic process;metabolic process;ncRNA metabolic pr…	adenyl nucleotide binding;adenyl ribonucleotide binding;aminoacyl-tRNA ligase activity;ATP binding;binding;catalytic activity;ligase activity;ligase activity, forming aminoacyl-tRNA and related compounds;ligase activity, forming carbon-oxygen bonds;nucleic acid binding;nucleotide binding;phenylalanine-tRNA ligase activity;purine nucleotide binding;purine ribonucleoside triphosphate binding;purine…	cell part;cytoplasm;cytoplasmic part;cytosol;intracellular part;macromolecular complex;membrane;phenylalanine-tRNA ligase complex;protein complex	Aminoacyl-tRNA biosynthesis	tRNA-synt_2d	REACT_15306	12	32.7	57.563	47	7.00152	7.06427	6.93224	6.91672	6.79369	6.87009	7.1833	7.05165	7.01578	6.87799	6.59331	6.64224	7.1068
69	O00303	Eukaryotic translation initiation factor 3 subunit F	EIF3F	26.5678	26.672	26.6503	26.4042	26.7115	27.0398	27.1308	26.9567	26.5168	26.0425	26.1898	27.1795	26.2172	27.0493	26.6133									biological regulation;biosynthetic process;cellular biosynthetic process;cellular component assembly;cellular component assembly at cellular level;cellular component organization;cellular component organization at cellular level;cellular component organization or biogenesis;cellular component organization or biogenesis at cellular level;cellular macromolecular complex assembly;cellular macromolec…	binding;catalytic activity;cysteine-type peptidase activity;hydrolase activity;nucleic acid binding;peptidase activity;peptidase activity, acting on L-amino acid peptides;RNA binding;small conjugating protein-specific protease activity;translation factor activity, nucleic acid binding;translation initiation factor activity;ubiquitin-specific protease activity	cell part;cytoplasmic part;cytosol;eukaryotic 43S preinitiation complex;eukaryotic 48S preinitiation complex;eukaryotic translation initiation factor 3 complex;intracellular part;macromolecular complex;membrane;protein complex;ribonucleoprotein complex;translation preinitiation complex	RNA transport	JAB;MitMem_reg	REACT_1079;REACT_1797;REACT_1979;REACT_2085;REACT_79;REACT_931	6	17.6	37.563	29	6.77718	7.09026	7.16086	7.09184	7.09517	7.28515	7.51513	7.29734	7.09896	6.85955	6.98536	7.32599	7.09594
1085	Q14244	Ensconsin	MAP7	25.5097	25.8229	25.6077	26.381	26.7948	26.6366	25.6252	25.3377	25.2371	24.9617	26.1489	26.8201	26.4556	26.6867	26.6543	+	+			+	+			cellular component organization;cellular component organization at cellular level;cellular component organization or biogenesis;cellular component organization or biogenesis at cellular level;cellular localization;cellular macromolecule localization;cellular membrane organization;cellular process;cellular protein localization;cytoskeleton organization;establishment or maintenance of cell polarity…	binding;protein binding;receptor binding;structural molecule activity	basolateral plasma membrane;cell part;cytoplasm;cytoplasmic part;cytoskeletal part;cytoskeleton;intracellular non-membrane-bounded organelle;intracellular organelle;intracellular organelle part;intracellular part;macromolecular complex;membrane part;microtubule;microtubule associated complex;microtubule cytoskeleton;non-membrane-bounded organelle;organelle;organelle part;perinuclear region of cyt…		MAP7		9	13	84.051	16	NaN	NaN	NaN	7.09854	7.03981	7.30792	NaN	NaN	NaN	6.45917	6.65251	6.99159	6.87662
75	O00487	26S proteasome non-ATPase regulatory subunit 14	PSMD14	26.4203	26.9159	26.7179	26.6959	26.5997	26.501	26.5566	27.1427	26.8708	26.2031	26.3924	25.4102	25.9839	26.5374	26.5042	+								activation of immune response;activation of innate immune response;anaphase-promoting complex-dependent proteasomal ubiquitin-dependent protein catabolic process;antigen processing and presentation;antigen processing and presentation of exogenous antigen;antigen processing and presentation of exogenous peptide antigen;antigen processing and presentation of exogenous peptide antigen via MHC class …	binding;catalytic activity;cation binding;endopeptidase activator activity;endopeptidase regulator activity;enzyme activator activity;enzyme regulator activity;hydrolase activity;ion binding;metal ion binding;metallopeptidase activity;peptidase activator activity;peptidase activity;peptidase activity, acting on L-amino acid peptides;peptidase regulator activity;proteasome binding;protein binding;…	cell part;cytoplasmic part;cytosol;extracellular membrane-bounded organelle;extracellular organelle;extracellular region part;extracellular vesicular exosome;intracellular membrane-bounded organelle;intracellular organelle;intracellular organelle part;intracellular part;macromolecular complex;membrane-bounded organelle;membrane-bounded vesicle;nuclear part;nucleoplasm;nucleus;organelle;organelle …	Proteasome	JAB;MitMem_reg	REACT_11063;REACT_111056;REACT_111178;REACT_1156;REACT_118656;REACT_1221;REACT_13464;REACT_13565;REACT_150471;REACT_1614;REACT_188323;REACT_188330;REACT_1949;REACT_20549;REACT_25325;REACT_263873;REACT_263883;REACT_264438;REACT_264478;REACT_264605;REACT_267700;REACT_268156;REACT_268366;REACT_268718;REACT_4;REACT_6761;REACT_6785;REACT_6821;REACT_6850;REACT_6871;REACT_75842;REACT_9003;REACT_9031;REA…	9	38.4	34.577	46	7.04261	7.26335	7.25554	7.12264	7.05242	7.18101	7.18201	7.22884	6.97088	7.08343	7.05896	6.93447	6.95524
1463	Q8WUM4	Programmed cell death 6-interacting protein	PDCD6IP	26.4578	26.7502	26.455	26.5373	26.428	26.4621	26.9083	26.8187	26.5629	25.8816	26.1837	26.1443	26.2724	26.3756	26.4045	+			+					apoptosis;biological regulation;cell cycle;cell death;cellular process;cytokinetic cell separation;cytokinetic process;death;establishment of localization;establishment of protein localization;programmed cell death;protein transport;regulation of biological process;regulation of cell cycle;regulation of cell cycle process;regulation of cellular component organization;regulation of cellular proces…	binding;calcium-dependent protein binding;G-protein-coupled receptor binding;identical protein binding;protein binding;protein dimerization activity;protein homodimerization activity;proteinase activated receptor binding;receptor binding	adherens junction;anchoring junction;cell junction;cell part;cell-substrate adherens junction;cell-substrate junction;cytoplasm;cytoplasmic membrane-bounded vesicle;cytoplasmic part;cytoplasmic vesicle;cytoskeletal part;cytosol;endoplasmic reticulum exit site;endoplasmic reticulum part;extracellular membrane-bounded organelle;extracellular organelle;extracellular region part;extracellular vesicul…	Endocytosis	ALIX_LYPXL_bnd;BRO1	REACT_264618;REACT_6359	13	15.6	96.022	30	6.68324	7.05888	6.97314	6.81101	6.71553	6.80137	6.91319	6.83313	6.582	6.13114	6.48068	6.47359	6.48773
1898	Q9P2E9	Ribosome-binding protein 1	RRBP1	25.017	25.0743	26.6134	26.434	26.0786	26.736	26.0643	24.7165	25.7832	26.5463	25.0245	26.6902	26.3117	26.31	26.8335									biosynthetic process;cell differentiation;cellular biosynthetic process;cellular developmental process;cellular macromolecule biosynthetic process;cellular macromolecule metabolic process;cellular metabolic process;cellular process;cellular protein metabolic process;developmental process;establishment of localization;establishment of protein localization;macromolecule biosynthetic process;macromo…	receptor activity	cell part;cytoplasmic part;endoplasmic reticulum;endoplasmic reticulum part;integral to endoplasmic reticulum membrane;integral to membrane;integral to organelle membrane;intracellular membrane-bounded organelle;intracellular non-membrane-bounded organelle;intracellular organelle;intracellular organelle part;intracellular part;intrinsic to endoplasmic reticulum membrane;intrinsic to membrane;intr…	Protein processing in endoplasmic reticulum	Rib_recp_KP_reg		8	5.6	152.45	27	NaN	5.20366	5.70478	6.33429	6.38739	6.19167	6.52071	6.22655	5.09223	6.07262	5.9785	6.43154	6.17949
1681	Q9BSJ8	Extended synaptotagmin-1	ESYT1	26.7995	26.4909	26.4961	26.4648	26.3802	26.2163	25.0772	24.7426	25.116	25.3564	26.2935	26.8001	26.2465	26.3655	26.5388	+		+			+			establishment of localization;lipid transport;organic substance transport;transport	binding;cation binding;ion binding;lipid binding;metal ion binding;phospholipid binding	cell part;cytoplasmic part;endoplasmic reticulum part;integral to endoplasmic reticulum membrane;integral to membrane;integral to organelle membrane;intracellular organelle part;intracellular part;intrinsic to endoplasmic reticulum membrane;intrinsic to membrane;intrinsic to organelle membrane;membrane;membrane part;organelle membrane contact site;organelle part;plasma membrane		C2		6	6.9	122.85	20	6.59416	6.56989	6.65141	6.55753	6.44582	6.56349	6.25566	6.38703	6.07493	6.39744	6.39157	6.56346	6.37661
1640	Q99497	Protein deglycase DJ-1	PARK7	26.0629	26.384	26.5456	25.85	26.7133	26.1107	26.5307	26.7822	26.558	24.4823	26.0199	26.3841	25.8694	26.5614	25.9454									activation of protein kinase activity;activation of protein kinase B activity;adult behavior;adult locomotory behavior;alcohol biosynthetic process;alcohol metabolic process;aldehyde catabolic process;amine transport;autophagy;behavior;biological regulation;biosynthetic process;carboxylic acid biosynthetic process;carboxylic acid metabolic process;catabolic process;catecholamine transport;catecho…	androgen receptor binding;binding;catalytic activity;cation binding;copper chaperone activity;copper ion binding;cytokine binding;enzyme binding;glyoxalase III activity;hormone receptor binding;hydrolase activity;identical protein binding;ion binding;kinase binding;mercury ion binding;metal ion binding;metallochaperone activity;mRNA binding;nuclear hormone receptor binding;nucleic acid binding;ox…	axon;cell body;cell part;cell projection;chromatin;chromosomal part;cytoplasm;cytoplasmic part;cytosol;extracellular membrane-bounded organelle;extracellular organelle;extracellular region part;extracellular vesicular exosome;intracellular membrane-bounded organelle;intracellular organelle;intracellular organelle lumen;intracellular organelle part;intracellular part;membrane;membrane part;membran…	Parkinson's disease	DJ-1_PfpI		6	32.3	19.891	21	7.3492	7.45379	7.45667	7.18276	7.33078	7.26785	7.59645	7.52469	7.29345	6.95082	7.08853	7.22355	6.87881
95	O14818	Proteasome subunit alpha type-7	PSMA7	26.2709	26.1638	26.5006	26.3525	25.9788	26.173	25.0294	26.2012	25.9501	26.5163	26.0637	25.3603	25.0108	25.1801	24.9554	+				+			+	activation of immune response;activation of innate immune response;anaphase-promoting complex-dependent proteasomal ubiquitin-dependent protein catabolic process;antigen processing and presentation;antigen processing and presentation of exogenous antigen;antigen processing and presentation of exogenous peptide antigen;antigen processing and presentation of exogenous peptide antigen via MHC class …	binding;catalytic activity;endopeptidase activity;hydrolase activity;identical protein binding;peptidase activity;peptidase activity, acting on L-amino acid peptides;protein binding;threonine-type endopeptidase activity;threonine-type peptidase activity	cell part;cytoplasm;cytoplasmic part;cytosol;extracellular membrane-bounded organelle;extracellular organelle;extracellular region part;extracellular vesicular exosome;intracellular membrane-bounded organelle;intracellular organelle;intracellular organelle part;intracellular part;macromolecular complex;membrane-bounded organelle;membrane-bounded vesicle;nuclear part;nucleoplasm;nucleus;organelle;…	Proteasome	Proteasome;Proteasome_A_N	REACT_11063;REACT_111056;REACT_111178;REACT_1156;REACT_118656;REACT_1221;REACT_13464;REACT_13565;REACT_150471;REACT_1614;REACT_188323;REACT_188330;REACT_1949;REACT_20549;REACT_25325;REACT_263873;REACT_263883;REACT_264438;REACT_264478;REACT_264605;REACT_267700;REACT_268156;REACT_268366;REACT_268718;REACT_4;REACT_6761;REACT_6785;REACT_6821;REACT_6850;REACT_6871;REACT_75842;REACT_9003;REACT_9031;REA…	5	25.8	27.887	13	6.93314	6.89677	7.10158	6.75716	6.48586	6.68531	6.86365	6.87205	6.45585	7.30382	6.92898	6.97895	NaN
1462	Q8WUM0	Nuclear pore complex protein Nup133	NUP133	25.9913	26.0825	25.7175	25.8911	26.3397	26.0889	25.8272	25.3891	26.5671	25.272	24.7956	25.9686	26.0699	26.3577	25.6723									anatomical structure development;biological regulation;biosynthetic process;carbohydrate metabolic process;carbohydrate transport;cell cycle;cell cycle process;cell surface receptor linked signaling pathway;cellular biosynthetic process;cellular component disassembly;cellular component disassembly at cellular level;cellular component organization;cellular component organization at cellular level;…	nucleocytoplasmic transporter activity;transporter activity	cell part;chromosomal part;condensed chromosome kinetochore;cytoplasmic part;cytosol;envelope;intracellular non-membrane-bounded organelle;intracellular organelle;intracellular organelle part;intracellular part;kinetochore;macromolecular complex;membrane;membrane part;non-membrane-bounded organelle;nuclear envelope;nuclear membrane;nuclear part;nuclear pore;Nup107-160 complex;organelle;organelle …	RNA transport	Nucleoporin_C;Nucleoporin_N	REACT_115831;REACT_150425;REACT_150471;REACT_163931;REACT_264487;REACT_268530;REACT_355174;REACT_355252;REACT_6190;REACT_6354;REACT_6804;REACT_682;REACT_7991;REACT_9395	7	8.6	128.98	14	6.33895	6.4819	6.33632	5.52082	5.87873	6.10819	5.86016	NaN	5.9173	5.61604	6.15709	5.7614	6.22719
1553	Q96CS3	FAS-associated factor 2	FAF2	25.2687	25.5687	25.9069	25.7609	25.8052	26.1461	24.7684	24.9744	24.7694	25.7083	26.2008	25.9245	25.48	25.2148	26.3479	+					+			biological regulation;cellular component organization;cellular component organization at cellular level;cellular component organization or biogenesis;cellular component organization or biogenesis at cellular level;cellular process;lipid particle organization;negative regulation of catalytic activity;negative regulation of molecular function;organelle organization;regulation of biological process;…	binding;enzyme binding;enzyme inhibitor activity;enzyme regulator activity;lipase binding;lipase inhibitor activity;protein binding;small conjugating protein binding;ubiquitin binding;ubiquitin protein ligase binding	Cdc48p-Npl4p-Ufd1p AAA ATPase complex;cell part;cytoplasmic part;endoplasmic reticulum;endoplasmic reticulum part;intracellular membrane-bounded organelle;intracellular organelle;intracellular organelle part;intracellular part;lipid particle;macromolecular complex;membrane part;membrane-bounded organelle;organelle;organelle part;protein complex		UBX		4	9.4	52.623	17	5.88925	6.53567	6.49791	6.4349	6.39751	6.58537	6.37532	6.08973	6.20224	6.59284	6.57711	6.59141	6.38401
1761	Q9H583	HEAT repeat-containing protein 1	HEATR1	25.9338	25.645	25.5749	26.1507	25.4877	25.7088	25.7404	25.771	25.3696	25.8011	25.4018	25.7203	25.4029	25.5687	25.9083									biological regulation;cellular macromolecule metabolic process;cellular metabolic process;cellular nitrogen compound metabolic process;cellular process;macromolecule metabolic process;maturation of SSU-rRNA;maturation of SSU-rRNA from tricistronic rRNA transcript (SSU-rRNA, 5.8S rRNA, LSU-rRNA);metabolic process;ncRNA metabolic process;ncRNA processing;nitrogen compound metabolic process;nucleic …	binding;nucleic acid binding;RNA binding;snoRNA binding	90S preribosome;cell part;cytoplasmic part;intracellular membrane-bounded organelle;intracellular non-membrane-bounded organelle;intracellular organelle;intracellular organelle part;intracellular part;macromolecular complex;membrane;membrane-bounded organelle;mitochondrion;non-membrane-bounded organelle;nuclear part;nucleolar part;nucleolus;nucleus;organelle;organelle part;preribosome;protein com…	Ribosome biogenesis in eukaryotes	BP28CT;U3snoRNP10		17	9.9	242.37	24	6.26778	6.31547	6.30715	6.22996	6.15646	6.07332	6.32777	6.08253	5.56283	5.31277	5.34836	5.55439	5.73551
1783	Q9H9A6	Leucine-rich repeat-containing protein 40	LRRC40	25.9223	25.967	25.8413	25.8337	25.8808	25.5917	25.7934	26.0346	25.542	25.21	26.0393	26.1048	25.794	25.8269	25.6357											cell part;membrane		LRR_1;LRR_4;LRR_8		10	18.9	68.249	23	6.41266	6.51587	6.54747	6.52665	6.44339	6.44503	6.88454	6.81678	6.70605	6.29933	6.51974	5.87447	6.38801
377	P0DP25			25.0089	25.448	26.6431	25.2081	25.602	25.7746	24.2516	25.1744	25.6523	25.082	24.9364	26.5674	24.7903	26.4049	25.885															4	20.1	16.837	15	6.88317	7.23363	7.50057	7.02494	7.10006	7.24524	7.02596	6.76625	6.80613	6.67034	6.77483	7.27951	6.64787
1912	Q9UBU9	Nuclear RNA export factor 1	NXF1	25.4153	25.9182	25.3094	25.4704	24.8988	25.5665	25.7143	25.299	25.0015	25.8449	24.8842	25.2587	24.9413	25.3167	25.9375									establishment of localization;establishment of localization in cell;establishment of RNA localization;gene expression;intracellular transport;macromolecule metabolic process;metabolic process;mRNA export from nucleus;mRNA transport;nuclear export;nuclear transport;nucleic acid transport;nucleobase-containing compound transport;nucleocytoplasmic transport;poly(A)+ mRNA export from nucleus;RNA expo…	binding;mRNA binding;nucleic acid binding;nucleocytoplasmic transporter activity;nucleotide binding;RNA binding;transporter activity	cell part;cytoplasmic part;cytosol;inclusion body;intracellular organelle part;intracellular part;macromolecular complex;membrane part;nuclear body;nuclear inclusion body;nuclear part;nuclear pore;nuclear speck;nucleoplasm;nucleoplasm part;organelle part;pore complex;protein complex	mRNA surveillance pathway;Ribosome biogenesis in eukaryotes;RNA transport	LRR_1;NTF2;TAP_C;Tap-RNA_bind	REACT_1597;REACT_1835;REACT_405;REACT_424	6	9.4	70.182	23	6.77422	6.55281	6.67884	6.53072	6.0966	6.60222	6.42627	6.317	6.3733	6.14913	6.36702	6.48316	6.22003
1837	Q9NTK5	Obg-like ATPase 1	OLA1	25.5364	24.2407	25.3046	25.0627	24.657	25.5929	25.2115	25.5106	25.2423	24.8426	25.3753	25.676	24.3109	24.8201	24.7458										adenyl nucleotide binding;adenyl ribonucleotide binding;ATP binding;ATPase activity;binding;catalytic activity;cation binding;GTP binding;guanyl nucleotide binding;guanyl ribonucleotide binding;hydrolase activity;hydrolase activity, acting on acid anhydrides;hydrolase activity, acting on acid anhydrides, in phosphorus-containing anhydrides;ion binding;metal ion binding;nucleoside-triphosphatase a…	cell part;centrosome;cytoplasm;cytoplasmic part;cytoskeletal part;extracellular membrane-bounded organelle;extracellular organelle;extracellular region part;extracellular vesicular exosome;intracellular non-membrane-bounded organelle;intracellular organelle;intracellular organelle part;intracellular part;membrane;membrane-bounded organelle;membrane-bounded vesicle;microtubule organizing center;no…		MMR_HSR1;YchF-GTPase_C		4	17.4	44.743	18	6.39301	6.09419	6.18498	6.43864	6.22118	6.56941	6.43731	6.346	5.55654	6.37916	6.45093	6.5463	6.37205
1715	Q9BZI7	Regulator of nonsense transcripts 3B	UPF3B	24.7449	27.0283	26.887	33.6858	34.0908	33.7482	33.153	33.6491	34.0464	33.7271	34.0222	33.4735	33.9575	33.7857	33.6151	+	+	+	+	+				biological regulation;biosynthetic process;catabolic process;cellular biosynthetic process;cellular catabolic process;cellular macromolecule biosynthetic process;cellular macromolecule catabolic process;cellular macromolecule metabolic process;cellular metabolic process;cellular nitrogen compound metabolic process;cellular process;establishment of localization;establishment of localization in cel…	binding;mRNA binding;nucleic acid binding;nucleocytoplasmic transporter activity;nucleotide binding;RNA binding;transporter activity	cell part;cytoplasm;cytoplasmic part;cytosol;exon-exon junction complex;intracellular membrane-bounded organelle;intracellular organelle;intracellular organelle part;intracellular part;macromolecular complex;membrane-bounded organelle;nuclear part;nucleoplasm;nucleus;organelle;organelle part;protein complex	mRNA surveillance pathway;RNA transport	Smg4_UPF3	REACT_1597;REACT_1849;REACT_387;REACT_467;REACT_75822	34	52.6	57.761	2431	6.26912	7.49136	7.85357	9.9298	9.96565	10.0142	9.7943	9.81946	9.71621	9.7813	9.80191	9.75712	10.0045
875	P63261	Actin, cytoplasmic 2	ACTG1	31.9581	31.1086	32.1615	32.8663	31.351	32.6636	32.8029	32.4659	32.1861	33.0497	32.8557	32.8674	32.49	32.6681	32.619	+			+	+				actin cytoskeleton organization;actin filament-based process;actomyosin structure organization;adherens junction organization;anatomical structure homeostasis;axon guidance;biological adhesion;biological regulation;cell adhesion;cell junction assembly;cell junction organization;cell surface receptor linked signaling pathway;cell-cell adhesion;cell-cell junction organization;cellular component ass…	adenyl nucleotide binding;adenyl ribonucleotide binding;ATP binding;binding;enzyme binding;identical protein binding;nucleotide binding;protein binding;purine nucleotide binding;purine ribonucleoside triphosphate binding;purine ribonucleotide binding;ribonucleotide binding;structural constituent of cytoskeleton;structural molecule activity;ubiquitin protein ligase binding	blood microparticle;cell part;contractile fiber;cytoplasmic part;cytoskeletal part;cytoskeleton;cytosol;extracellular membrane-bounded organelle;extracellular organelle;extracellular region part;extracellular space;extracellular vesicular exosome;filamentous actin;intracellular membrane-bounded organelle;intracellular non-membrane-bounded organelle;intracellular organelle;intracellular organelle …	Adherens junction;Arrhythmogenic right ventricular cardiomyopathy (ARVC);Bacterial invasion of epithelial cells;Dilated cardiomyopathy;Focal adhesion;Hypertrophic cardiomyopathy (HCM);Leukocyte transendothelial migration;Pathogenic Escherichia coli infection;Phagosome;Phototransduction - fly;Regulation of actin cytoskeleton;Shigellosis;Tight junction;Vibrio cholerae infection;Viral myocarditis	Actin	REACT_11035;REACT_11049;REACT_147867;REACT_160086;REACT_19195;REACT_20649;REACT_22266;REACT_22365;REACT_263952;REACT_264198;REACT_264464;REACT_355252;REACT_355372;REACT_355469	27	88.5	41.792	1168	9.21948	9.04918	9.39515	9.54162	9.0484	9.51659	9.52902	9.30976	9.0304	9.59113	9.45454	9.62617	9.42295
883	P68104	Elongation factor 1-alpha 1	EEF1A1	32.4773	32.2232	32.1152	32.1656	32.2327	32.2114	32.3263	32.3714	32.6849	32.1287	32.3	31.9081	32.0986	32.0907	32.0554									biological regulation;biosynthetic process;cellular biosynthetic process;cellular macromolecule biosynthetic process;cellular macromolecule metabolic process;cellular metabolic process;cellular nitrogen compound metabolic process;cellular process;cellular protein metabolic process;cellular response to chemical stimulus;cellular response to endogenous stimulus;cellular response to epidermal growth…	binding;catalytic activity;enzyme binding;GTP binding;GTPase activity;guanyl nucleotide binding;guanyl ribonucleotide binding;hydrolase activity;hydrolase activity, acting on acid anhydrides;hydrolase activity, acting on acid anhydrides, in phosphorus-containing anhydrides;kinase binding;nucleic acid binding;nucleoside-triphosphatase activity;nucleotide binding;protein binding;protein kinase bind…	cell cortex part;cell part;cell projection membrane;cell projection part;cortical actin cytoskeleton;cortical cytoskeleton;cytoplasm;cytoplasmic part;cytoskeletal part;cytoskeleton;cytosol;eukaryotic translation elongation factor 1 complex;extracellular membrane-bounded organelle;extracellular organelle;extracellular region part;extracellular space;extracellular vesicular exosome;intracellular me…	RNA transport	GTP_EFTU;GTP_EFTU_D2;GTP_EFTU_D3	REACT_1404;REACT_1477;REACT_264071	28	72.3	50.14	1529	9.26581	9.27367	9.27969	9.25431	9.21029	9.27503	9.35077	9.27063	9.15872	9.28409	9.25171	9.27889	9.2411
711	P50990	T-complex protein 1 subunit theta	CCT8	32.9907	32.8375	32.8854	32.0146	32.3206	32.2459	32.2433	32.521	32.9518	32.2899	32.4572	32.2344	32.1942	32.0028	31.9078	+	+		+	+				binding of sperm to zona pellucida;cell recognition;cell-cell recognition;cellular component assembly;cellular component assembly at cellular level;cellular component organization;cellular component organization at cellular level;cellular component organization or biogenesis;cellular component organization or biogenesis at cellular level;cellular macromolecule metabolic process;cellular metabolic…	adenyl nucleotide binding;adenyl ribonucleotide binding;ATP binding;ATPase activity;ATPase activity, coupled;binding;catalytic activity;hydrolase activity;hydrolase activity, acting on acid anhydrides;hydrolase activity, acting on acid anhydrides, in phosphorus-containing anhydrides;nucleoside-triphosphatase activity;nucleotide binding;purine nucleotide binding;purine ribonucleoside triphosphate …	aggresome;cell body;cell part;centrosome;chaperonin-containing T-complex;cytoplasm;cytoplasmic part;cytoskeletal part;cytoskeleton;cytosol;cytosolic part;extracellular membrane-bounded organelle;extracellular organelle;extracellular region part;extracellular vesicular exosome;inclusion body;intermediate filament cytoskeleton;intracellular non-membrane-bounded organelle;intracellular organelle;int…		Cpn60_TCP1	REACT_16907;REACT_16936;REACT_16956;REACT_17050;REACT_267948	44	88.5	59.62	2316	9.60518	9.5652	9.63958	9.33586	9.32844	9.43666	9.44532	9.43607	9.34082	9.45258	9.39709	9.48613	9.38568
374	P0DMV9	Heat shock 70 kDa protein 1B	HSPA1B	32.4248	32.3969	32.3392	32.1114	32.2368	32.1097	32.1898	32.4136	32.7638	32.4691	32.507	32.4445	32.1857	32.0796	32.1288	+												HSP70		42	74.6	70.051	1432	9.19368	9.33411	9.33923	9.21877	9.14098	9.27423	9.30818	9.18594	9.12927	9.40333	9.3608	9.4204	9.26494
884	P68363	Tubulin alpha-1B chain	TUBA1B	32.4259	32.2907	32.1761	32.1335	32.2307	31.9792	32.4628	32.4906	32.2477	31.9708	31.9441	31.8403	32.0013	32.0501	32.0604	+								biological regulation;blood coagulation;cell activation;cell cycle;cell cycle process;cell division;cellular component assembly;cellular component assembly at cellular level;cellular component organization;cellular component organization at cellular level;cellular component organization or biogenesis;cellular component organization or biogenesis at cellular level;cellular macromolecular complex a…	binding;catalytic activity;double-stranded RNA binding;enzyme binding;GTP binding;GTPase activity;guanyl nucleotide binding;guanyl ribonucleotide binding;hydrolase activity;hydrolase activity, acting on acid anhydrides;hydrolase activity, acting on acid anhydrides, in phosphorus-containing anhydrides;nucleic acid binding;nucleoside-triphosphatase activity;nucleotide binding;protein binding;purine…	cell part;cytoplasmic microtubule;cytoplasmic part;cytoskeletal part;cytosol;extracellular membrane-bounded organelle;extracellular organelle;extracellular region;extracellular region part;extracellular vesicular exosome;intracellular organelle part;intracellular part;macromolecular complex;membrane-bounded organelle;membrane-bounded vesicle;microtubule;organelle;organelle part;protein complex;ve…	Gap junction;Pathogenic Escherichia coli infection;Phagosome	Tubulin;Tubulin_C	REACT_11039;REACT_121399;REACT_147867;REACT_150425;REACT_150471;REACT_15296;REACT_15364;REACT_15451;REACT_15510;REACT_160315;REACT_16936;REACT_16956;REACT_16967;REACT_22365;REACT_25201;REACT_267965;REACT_268024;REACT_268265;REACT_268323;REACT_318;REACT_355252;REACT_355469;REACT_682;REACT_9509	29	77.8	50.151	1049	9.34832	9.37776	9.37862	9.31321	9.25229	9.3228	9.45965	9.34805	9.08782	9.29152	9.18364	9.31414	9.25619
1515	Q92900	Regulator of nonsense transcripts 1	UPF1	28.8907	28.7044	28.9021	31.9384	32.1845	32.0664	31.3916	31.6871	31.7654	32.0651	32.3819	32.1839	32.2044	31.9901	31.7876	+	+	+	+	+				biological regulation;biosynthetic process;catabolic process;cellular biosynthetic process;cellular catabolic process;cellular macromolecule biosynthetic process;cellular macromolecule catabolic process;cellular macromolecule metabolic process;cellular metabolic process;cellular nitrogen compound metabolic process;cellular process;cellular response to stimulus;cellular response to stress;DNA meta…	adenyl nucleotide binding;adenyl ribonucleotide binding;ATP binding;ATPase activity;ATPase activity, coupled;ATP-dependent helicase activity;ATP-dependent RNA helicase activity;binding;catalytic activity;cation binding;chromatin binding;DNA binding;helicase activity;hydrolase activity;hydrolase activity, acting on acid anhydrides;hydrolase activity, acting on acid anhydrides, in phosphorus-contai…	cell part;chromatin;chromosomal part;cytoplasm;cytoplasmic mRNA processing body;cytoplasmic part;cytosol;exon-exon junction complex;intracellular membrane-bounded organelle;intracellular non-membrane-bounded organelle;intracellular organelle;intracellular organelle part;intracellular part;macromolecular complex;membrane-bounded organelle;non-membrane-bounded organelle;nuclear part;nucleoplasm;nuc…	mRNA surveillance pathway;RNA transport	UPF1_Zn_bind	REACT_75768;REACT_75822	67	66	124.34	1631	8.01783	8.0128	8.1303	9.08661	9.11661	9.17679	8.97439	8.92348	8.78551	9.19742	9.21085	9.26274	9.19106
338	P06748	Nucleophosmin	NPM1	30.4402	30.6182	30.4771	31.8101	32.1534	31.9555	31.0398	31.291	31.3602	31.5046	31.587	31.6969	32.1117	31.9227	31.8339	+	+	+	+	+	+			aging;ATP-dependent chromatin remodeling;biological regulation;cell aging;cell cycle process;cellular component assembly;cellular component assembly at cellular level;cellular component organization;cellular component organization at cellular level;cellular component organization or biogenesis;cellular component organization or biogenesis at cellular level;cellular macromolecular complex assembly…	binding;enzyme binding;enzyme inhibitor activity;enzyme regulator activity;histone binding;identical protein binding;kinase binding;kinase inhibitor activity;kinase regulator activity;NF-kappaB binding;nucleic acid binding;protein binding;protein binding transcription factor activity;protein dimerization activity;protein heterodimerization activity;protein homodimerization activity;protein kinase…	adherens junction;anchoring junction;cell junction;cell part;cell-substrate adherens junction;cell-substrate junction;centrosome;cytoplasm;cytoplasmic part;cytoskeletal part;cytosol;focal adhesion;intracellular membrane-bounded organelle;intracellular non-membrane-bounded organelle;intracellular organelle;intracellular organelle part;intracellular part;macromolecular complex;membrane;membrane-bou…			REACT_22186;REACT_9395	14	57.5	32.575	370	8.7894	8.89219	8.8816	9.26604	9.27752	9.3373	9.0535	8.99009	8.85843	9.17499	9.10616	9.2354	9.31323
439	P16104	Histone H2AX	H2AFX	30.7912	28.0208	29.9256	32.859	31.6204	31.2599	32.7207	28.1462	27.4185	30.8009	28.9338	29.8221	27.9451	27.8248	28.8839	+	+			+		+	+	biological regulation;cell cycle;cell cycle checkpoint;cellular component assembly;cellular component assembly at cellular level;cellular component organization;cellular component organization at cellular level;cellular component organization or biogenesis;cellular component organization or biogenesis at cellular level;cellular macromolecular complex assembly;cellular macromolecular complex subun…	binding;damaged DNA binding;DNA binding;enzyme binding;histone binding;nucleic acid binding;protein binding	cell part;chromatin;chromosomal part;chromosome;condensed chromosome;condensed nuclear chromosome;extracellular membrane-bounded organelle;extracellular organelle;extracellular region part;extracellular vesicular exosome;germ cell nucleus;intracellular membrane-bounded organelle;intracellular non-membrane-bounded organelle;intracellular organelle;intracellular organelle part;intracellular part;ma…	Systemic lupus erythematosus	Histone	REACT_169168;REACT_169185;REACT_169436;REACT_1884;REACT_1924;REACT_2204;REACT_22186;REACT_2232;REACT_263923;REACT_263965;REACT_264242;REACT_264245;REACT_264303;REACT_264352;REACT_264541;REACT_264545;REACT_268237;REACT_268530;REACT_27271;REACT_355391;REACT_486;REACT_75792;REACT_75925;REACT_7963;REACT_97	6	58	15.144	76	8.74861	7.94609	8.5544	9.39862	8.93413	8.96332	9.37909	7.88279	7.45723	8.83226	8.17184	8.55628	7.88977
885	P68371	Tubulin beta-4B chain	TUBB4B	32.0306	31.9182	31.7792	31.9508	31.8559	31.7701	32.0734	32.0537	32.0444	31.7206	31.8268	31.4192	31.6556	31.7536	31.6684	+								biological regulation;cell cycle;cell cycle process;cell killing;cellular component assembly;cellular component assembly at cellular level;cellular component movement;cellular component organization;cellular component organization at cellular level;cellular component organization or biogenesis;cellular component organization or biogenesis at cellular level;cellular macromolecular complex assembly…	binding;catalytic activity;double-stranded RNA binding;GTP binding;GTPase activity;guanyl nucleotide binding;guanyl ribonucleotide binding;hydrolase activity;hydrolase activity, acting on acid anhydrides;hydrolase activity, acting on acid anhydrides, in phosphorus-containing anhydrides;MHC class I protein binding;MHC protein binding;nucleic acid binding;nucleoside-triphosphatase activity;nucleoti…	cell part;cytoplasmic part;cytoskeletal part;cytoskeleton;cytosol;extracellular membrane-bounded organelle;extracellular organelle;extracellular region part;extracellular vesicular exosome;intracellular membrane-bounded organelle;intracellular non-membrane-bounded organelle;intracellular organelle;intracellular organelle part;intracellular part;macromolecular complex;membrane-bounded organelle;me…	Gap junction;Pathogenic Escherichia coli infection;Phagosome	Tubulin;Tubulin_C	REACT_11039;REACT_121399;REACT_147867;REACT_150425;REACT_150471;REACT_15296;REACT_15364;REACT_15451;REACT_15510;REACT_160315;REACT_16936;REACT_16956;REACT_16967;REACT_22365;REACT_25201;REACT_267965;REACT_268024;REACT_268265;REACT_268323;REACT_355252;REACT_355469;REACT_682;REACT_9509	27	66.1	49.83	1172	9.23704	9.26614	9.29181	9.26769	9.12733	9.2748	9.28903	9.20442	9.09934	9.25935	9.19248	9.16773	9.19187
340	Q16778	Histone H2B type 2-E	HIST2H2BE	31.0793	29.5224	30.3496	32.7695	31.6424	31.1374	32.6276	28.9197	29.4182	30.8483	29.7537	29.7207	29.075	29.1571	29.2028	+	+			+		+	+	antibacterial humoral response;antimicrobial humoral response;cellular component assembly;cellular component assembly at cellular level;cellular component organization;cellular component organization at cellular level;cellular component organization or biogenesis;cellular component organization or biogenesis at cellular level;cellular macromolecular complex assembly;cellular macromolecular comple…	binding;DNA binding;nucleic acid binding	cell part;chromosomal part;extracellular membrane-bounded organelle;extracellular organelle;extracellular region part;extracellular space;extracellular vesicular exosome;intracellular membrane-bounded organelle;intracellular organelle;intracellular organelle part;intracellular part;macromolecular complex;membrane-bounded organelle;membrane-bounded vesicle;nuclear chromosome part;nuclear nucleosom…	Systemic lupus erythematosus	Histone	REACT_169168;REACT_169185;REACT_169436;REACT_2204;REACT_22186;REACT_2232;REACT_263923;REACT_263965;REACT_264242;REACT_264245;REACT_264303;REACT_264352;REACT_264541;REACT_268237;REACT_268530;REACT_27271;REACT_355391;REACT_75792;REACT_75925;REACT_7963	6	46	13.92	175	8.93586	8.36092	8.77419	9.53111	9.13363	9.11474	9.54697	8.30931	8.15948	9.00108	8.53763	8.6799	8.38678
914	P84243	Histone H3.3	H3F3A	30.794	30.027	30.2831	32.8041	31.5028	30.942	32.0843	29.77	29.9386	30.8212	29.6263	29.946	29.4375	29.6532	29.4089	+	+			+		+	+	anatomical structure homeostasis;biological regulation;blood coagulation;cellular component assembly;cellular component assembly at cellular level;cellular component organization;cellular component organization at cellular level;cellular component organization or biogenesis;cellular component organization or biogenesis at cellular level;cellular macromolecular complex assembly;cellular macromolec…	binding;chromatin binding;chromatin DNA binding;core promoter binding;core promoter sequence-specific DNA binding;DNA binding;enhancer binding;enhancer sequence-specific DNA binding;histone binding;nucleic acid binding;nucleosomal DNA binding;nucleosome binding;protein binding;regulatory region DNA binding;regulatory region nucleic acid binding;RNA polymerase II core promoter sequence-specific DN…	cell part;chromatin;chromosomal part;chromosome;euchromatin;extracellular membrane-bounded organelle;extracellular organelle;extracellular region;extracellular region part;extracellular vesicular exosome;intracellular membrane-bounded organelle;intracellular non-membrane-bounded organelle;intracellular organelle;intracellular organelle part;intracellular part;macromolecular complex;membrane;membr…	Systemic lupus erythematosus	Histone	REACT_169168;REACT_169185;REACT_169436;REACT_2204;REACT_2232;REACT_24970;REACT_263923;REACT_263961;REACT_263965;REACT_264242;REACT_264245;REACT_264303;REACT_264352;REACT_264541;REACT_264545;REACT_268237;REACT_268530;REACT_268728;REACT_27271;REACT_355391;REACT_75792;REACT_75925;REACT_7963	5	45.6	15.328	77	9.00638	8.77981	8.97491	9.62791	8.98408	9.20388	9.48564	8.6816	8.59398	9.17348	8.7566	8.89175	8.64541
848	P62805	Histone H4	HIST1H4A	30.3133	27.6097	29.7002	32.5901	30.9452	31.04	32.1882	27.3708	28.0941	30.71	28.8459	29.1269	28.2255	28.2545	28.2934	+	+					+	+	anatomical structure homeostasis;ATP-dependent chromatin remodeling;biological regulation;cell cycle;cellular component assembly;cellular component assembly at cellular level;cellular component organization;cellular component organization at cellular level;cellular component organization or biogenesis;cellular component organization or biogenesis at cellular level;cellular macromolecular complex …	binding;catalytic activity;demethylase activity;DNA binding;histone binding;histone demethylase activity;histone demethylase activity (H4-K20 specific);nucleic acid binding;protein binding	cell part;chromosomal part;chromosome;extracellular membrane-bounded organelle;extracellular organelle;extracellular region;extracellular region part;extracellular vesicular exosome;intracellular membrane-bounded organelle;intracellular non-membrane-bounded organelle;intracellular organelle;intracellular organelle part;intracellular part;macromolecular complex;membrane;membrane-bounded organelle;…	Systemic lupus erythematosus	Histone	REACT_169168;REACT_169185;REACT_169436;REACT_2204;REACT_22186;REACT_2232;REACT_263923;REACT_263961;REACT_263965;REACT_264242;REACT_264245;REACT_264303;REACT_264352;REACT_264541;REACT_264545;REACT_268237;REACT_268530;REACT_268728;REACT_27271;REACT_355391;REACT_75792;REACT_75925;REACT_7963	7	54.4	11.367	139	9.02506	8.25331	8.9407	9.74244	9.19209	9.30049	9.66006	8.04968	8.05057	9.20282	8.65146	8.76545	8.40934
863	P62979	Ubiquitin-40S ribosomal protein S27a	RPS27A	31.7248	31.5086	31.6504	31.4975	31.4469	31.614	32.0477	32.0589	32.5322	31.5531	31.5233	31.3725	31.3636	31.3297	31.3902	+					+			activation of immune response;activation of innate immune response;activation of MAPK activity;adipose tissue development;alcohol metabolic process;anaphase-promoting complex-dependent proteasomal ubiquitin-dependent protein catabolic process;anatomical structure development;anatomical structure morphogenesis;antigen processing and presentation;antigen processing and presentation of exogenous ant…	binding;cation binding;enzyme binding;ion binding;metal ion binding;protease binding;protein binding;structural constituent of ribosome;structural molecule activity	cell body;cell part;cell projection;cytoplasm;cytoplasmic part;cytoplasmic vesicle membrane;cytoplasmic vesicle part;cytosol;cytosolic small ribosomal subunit;endocytic vesicle membrane;endosomal part;endosome membrane;extracellular membrane-bounded organelle;extracellular organelle;extracellular region part;extracellular vesicular exosome;intracellular membrane-bounded organelle;intracellular no…	Parkinson's disease;PPAR signaling pathway;Ribosome	Ribosomal_S27;ubiquitin	REACT_1079;REACT_11063;REACT_111080;REACT_111178;REACT_1156;REACT_115662;REACT_115755;REACT_115828;REACT_115831;REACT_115852;REACT_115893;REACT_115902;REACT_1181;REACT_118614;REACT_118656;REACT_118780;REACT_120726;REACT_120727;REACT_120734;REACT_120916;REACT_121111;REACT_1221;REACT_12484;REACT_12555;REACT_1287;REACT_13415;REACT_13464;REACT_13643;REACT_13696;REACT_1404;REACT_150471;REACT_160089;RE…	7	48.7	17.965	353	9.19368	9.16988	9.26512	9.15235	9.05763	9.19376	9.38798	9.26456	9.19604	9.22714	9.08073	9.17097	9.1532
585	P35580	Myosin-10	MYH10	31.7214	29.7127	32.1018	32.3772	30.0188	32.1093	32.311	31.7183	31.1191	32.2497	32.168	32.3914	31.9733	31.9442	31.9881									actin cytoskeleton organization;actin filament-based movement;actin filament-based process;actomyosin structure organization;adult heart development;anatomical structure development;anatomical structure formation involved in morphogenesis;axon guidance;biological adhesion;biological regulation;cardiac cell development;cardiac muscle cell development;cardiac myofibril assembly;cell adhesion;cell c…	actin binding;actin filament binding;actin-dependent ATPase activity;adenyl nucleotide binding;adenyl ribonucleotide binding;ADP binding;ATP binding;ATPase activity;ATPase activity, coupled;binding;catalytic activity;cytoskeletal protein binding;hydrolase activity;hydrolase activity, acting on acid anhydrides;hydrolase activity, acting on acid anhydrides, in phosphorus-containing anhydrides;micro…	actin cytoskeleton;actin filament bundle;actomyosin;axon;cell body;cell cortex;cell division site part;cell part;cell projection;cell projection part;cleavage furrow;cytoplasm;cytoplasmic part;cytoskeletal part;cytoskeleton;cytosol;dendritic spine;extracellular membrane-bounded organelle;extracellular organelle;extracellular region part;extracellular vesicular exosome;growth cone;intracellular me…	Tight junction;Viral myocarditis	IQ;Myosin_head;Myosin_N;Myosin_tail_1	REACT_19277;REACT_264548;REACT_355192;REACT_355303;REACT_355347;REACT_355542	143	68.2	229	3667	9	8.40702	9.21397	9.24361	8.38684	9.2085	9.24613	8.95494	8.58352	9.24105	9.1747	9.31307	9.11481
881	P68032	Actin, alpha cardiac muscle 1	ACTC1	31.2697	30.5919	31.5973	31.9358	30.778	31.737	31.9268	31.776	30.5929	32.1402	32.014	32.2289	31.5801	31.7705	31.7342				+					actin cytoskeleton organization;actin filament organization;actin filament-based movement;actin filament-based process;actin-mediated cell contraction;actin-myosin filament sliding;actomyosin structure organization;anatomical structure development;anatomical structure formation involved in morphogenesis;anatomical structure morphogenesis;apoptosis;biological regulation;cardiac muscle contraction;…	adenyl nucleotide binding;adenyl ribonucleotide binding;ADP binding;ATP binding;ATPase activity;binding;catalytic activity;cytoskeletal protein binding;enzyme binding;hydrolase activity;hydrolase activity, acting on acid anhydrides;hydrolase activity, acting on acid anhydrides, in phosphorus-containing anhydrides;kinase binding;myosin binding;nucleoside-triphosphatase activity;nucleotide binding;…	actin cytoskeleton;actin filament;actin filament bundle;actomyosin;actomyosin, actin part;adherens junction;anchoring junction;blood microparticle;cell junction;cell part;cell periphery;cell-substrate adherens junction;cell-substrate junction;contractile fiber;contractile fiber part;cytoplasm;cytoplasmic part;cytoskeletal part;cytoskeleton;cytosol;extracellular membrane-bounded organelle;extracel…	Cardiac muscle contraction;Dilated cardiomyopathy;Hypertrophic cardiomyopathy (HCM);Vascular smooth muscle contraction	Actin	REACT_16969;REACT_20558	19	54.9	42.019	112	7.74034	7.48969	7.98618	8.03965	7.59541	8.05154	8.08824	7.87998	7.14641	8.14659	8.00004	8.22074	8.00881
440	P16403	Histone H1.2	HIST1H1C	29.4257	30.4536	30.0364	30.9782	32.363	30.8818	30.938	31.1358	30.6744	29.8944	29.9874	30.0189	30.5606	30.7899	30.499	+	+	+		+		+		cellular component assembly;cellular component assembly at cellular level;cellular component organization;cellular component organization at cellular level;cellular component organization or biogenesis;cellular component organization or biogenesis at cellular level;cellular macromolecular complex assembly;cellular macromolecular complex subunit organization;cellular process;chromatin assembly;chr…	binding;chromatin binding;chromatin DNA binding;DNA binding;nucleic acid binding;structure-specific DNA binding	cell part;chromatin;chromosomal part;euchromatin;intracellular membrane-bounded organelle;intracellular organelle;intracellular organelle part;intracellular part;macromolecular complex;membrane-bounded organelle;nuclear chromatin;nuclear chromosome part;nuclear euchromatin;nuclear part;nucleosome;nucleus;organelle;organelle part;protein-DNA complex		Linker_histone	REACT_13462;REACT_169121	8	34.3	21.364	131	8.43996	8.85156	8.77861	8.99442	9.27907	9.04226	8.94438	8.93337	8.64116	8.57481	8.55112	8.70861	8.88809
358	P08670	Vimentin	VIM	32.1594	32.4713	32.0633	31.3807	31.5058	31.3032	31.5332	31.5926	31.4544	31.7061	31.5063	31.6231	31.1498	31.4524	31.4366	+	+	+	+	+				actin filament-based movement;actin filament-based process;actin-mediated cell contraction;actin-myosin filament sliding;anatomical structure development;apoptosis;astrocyte development;astrocyte differentiation;Bergmann glial cell differentiation;biological regulation;cell death;cell development;cell differentiation;cellular component disassembly;cellular component disassembly at cellular level;…	binding;double-stranded RNA binding;glycoprotein binding;identical protein binding;nucleic acid binding;protein binding;protein C-terminus binding;RNA binding;scaffold protein binding;structural constituent of cytoskeleton;structural constituent of eye lens;structural molecule activity	adherens junction;anchoring junction;cell junction;cell leading edge;cell part;cell projection;cell-substrate adherens junction;cell-substrate junction;cytoplasm;cytoplasmic part;cytoskeletal part;cytoskeleton;cytosol;extracellular membrane-bounded organelle;extracellular organelle;extracellular region part;extracellular vesicular exosome;focal adhesion;intermediate filament;intermediate filament…		Filament;Filament_head	REACT_13541;REACT_16969	48	84.8	53.651	1274	9.37863	9.53788	9.46867	9.20262	9.14489	9.24544	9.30606	9.1869	9.00363	9.34467	9.22264	9.38236	9.12694
1415	Q8NC51	Plasminogen activator inhibitor 1 RNA-binding protein	SERBP1	29.3508	29.2341	29.4937	30.9892	31.5124	31.5021	29.8376	30.1317	30.3494	30.579	30.7901	31.1061	31.3306	31.2207	31.1622	+	+	+	+	+	+			biological regulation;cellular macromolecule metabolic process;cellular metabolic process;cellular nitrogen compound metabolic process;cellular process;macromolecule metabolic process;metabolic process;mRNA metabolic process;nitrogen compound metabolic process;nucleic acid metabolic process;nucleobase-containing compound metabolic process;posttranscriptional regulation of gene expression;primary …	binding;mRNA 3'-UTR binding;mRNA binding;nucleic acid binding;RNA binding	cell part;cytoplasm;cytoplasmic part;extracellular membrane-bounded organelle;extracellular organelle;extracellular region part;extracellular vesicular exosome;intracellular membrane-bounded organelle;intracellular organelle;intracellular part;membrane;membrane-bounded organelle;membrane-bounded vesicle;nucleus;organelle;perinuclear region of cytoplasm;plasma membrane;vesicle		HABP4_PAI-RBP1		23	63.7	44.965	479	8.31046	8.25813	8.4481	8.89336	8.95236	9.09517	8.54174	8.48283	8.44339	8.83782	8.82135	8.99866	9.02877
317	Q99878	Histone H2A type 1-J	HIST1H2AJ	25.0455	25.3251	29.2372	32.4022	30.8246	30.7666	31.8117	26.0811	25.4513	30.2269	27.0138	27.3454	25.2412	25.7662	25.1831	+	+					+	+	biological regulation;cellular component disassembly;cellular component disassembly at cellular level;cellular component organization;cellular component organization at cellular level;cellular component organization or biogenesis;cellular component organization or biogenesis at cellular level;cellular macromolecular complex disassembly;cellular macromolecular complex subunit organization;cellular…	binding;DNA binding;enzyme binding;nucleic acid binding;protein binding	cell part;chromosomal part;extracellular membrane-bounded organelle;extracellular organelle;extracellular region part;extracellular vesicular exosome;intracellular membrane-bounded organelle;intracellular organelle;intracellular organelle part;intracellular part;macromolecular complex;membrane-bounded organelle;membrane-bounded vesicle;nuclear chromosome part;nuclear nucleosome;nuclear part;nucle…	Systemic lupus erythematosus	Histone	REACT_169168;REACT_169185;REACT_169436;REACT_2204;REACT_22186;REACT_2232;REACT_263923;REACT_263965;REACT_264242;REACT_264245;REACT_264303;REACT_264352;REACT_264541;REACT_264545;REACT_268237;REACT_268530;REACT_27271;REACT_355391;REACT_75792;REACT_75925;REACT_7963	5	55.5	13.936	22	8.47382	7.393	8.15397	9.11381	8.58032	8.69461	8.93161	7.36277	6.9559	8.48153	7.60284	7.95184	7.7058
345	P07437	Tubulin beta chain	TUBB	31.5545	31.2874	31.2109	31.2276	31.3665	31.3137	31.571	31.3372	31.2743	31.0455	30.9888	30.8588	31.1386	31.0994	31.2252	+								biological regulation;cell cycle;cell cycle process;cell division;cell killing;cellular component assembly;cellular component assembly at cellular level;cellular component movement;cellular component organization;cellular component organization at cellular level;cellular component organization or biogenesis;cellular component organization or biogenesis at cellular level;cellular macromolecular co…	binding;catalytic activity;enzyme binding;GTP binding;GTPase activity;guanyl nucleotide binding;guanyl ribonucleotide binding;hydrolase activity;hydrolase activity, acting on acid anhydrides;hydrolase activity, acting on acid anhydrides, in phosphorus-containing anhydrides;MHC class I protein binding;MHC protein binding;nucleoside-triphosphatase activity;nucleotide binding;protein binding;purine …	cell body;cell part;cytoplasmic part;cytoskeletal part;cytoskeleton;cytosol;extracellular membrane-bounded organelle;extracellular organelle;extracellular region part;extracellular vesicular exosome;intracellular membrane-bounded organelle;intracellular non-membrane-bounded organelle;intracellular organelle;intracellular organelle part;intracellular part;macromolecular complex;membrane-bounded or…	Gap junction;Pathogenic Escherichia coli infection;Phagosome	Tubulin;Tubulin_C	REACT_15296;REACT_15364;REACT_15451;REACT_160315;REACT_267965	26	61.9	49.67	221	8.69287	8.66282	8.69269	8.6997	8.60052	8.74457	8.82283	8.57839	8.45675	8.6523	8.56129	8.5886	8.63983
584	P35579	Myosin-9	MYH9	31.3079	29.5957	31.7224	32.2314	29.6159	31.705	32.2938	31.533	30.9875	32.3023	31.9676	32.3828	31.8573	31.7438	31.7736				+					actin cytoskeleton organization;actin cytoskeleton reorganization;actin filament-based movement;actin filament-based process;actomyosin structure organization;anatomical structure formation involved in morphogenesis;angiogenesis;axon guidance;biological adhesion;biological regulation;blood vessel endothelial cell migration;cell adhesion;cell cycle process;cell differentiation;cell migration;cell …	actin binding;actin filament binding;actin-dependent ATPase activity;adenyl nucleotide binding;adenyl ribonucleotide binding;ADP binding;ATP binding;ATPase activity;ATPase activity, coupled;binding;catalytic activity;cytoskeletal protein binding;hydrolase activity;hydrolase activity, acting on acid anhydrides;hydrolase activity, acting on acid anhydrides, in phosphorus-containing anhydrides;ident…	actin cytoskeleton;actin filament bundle;actomyosin;actomyosin contractile ring;adherens junction;anchoring junction;cell cortex part;cell division site part;cell junction;cell leading edge;cell part;cell projection;cell-cell adherens junction;cell-cell junction;cleavage furrow;contractile ring;cytoplasm;cytoplasmic part;cytoskeletal part;cytoskeleton;cytosol;extracellular membrane-bounded organe…	Tight junction;Viral myocarditis	IQ;Myosin_head;Myosin_N;Myosin_tail_1	REACT_160086;REACT_19277;REACT_264548;REACT_355192;REACT_355303;REACT_355347;REACT_355542	144	67.4	226.53	4071	8.97922	8.49342	9.20423	9.30164	8.43332	9.20074	9.35826	8.99748	8.64192	9.37363	9.19838	9.42851	9.20558
849	P62826	GTP-binding nuclear protein Ran	RAN	31.1979	31.3596	31.3957	31.1587	31.083	31.1603	31.5335	31.3239	31.4909	31.2844	31.2438	31.1882	31.1274	31.1432	31.1087	+								actin cytoskeleton organization;actin filament-based process;anatomical structure development;androgen receptor signaling pathway;biological regulation;cell cycle phase;cell cycle process;cell development;cell division;cellular component organization;cellular component organization at cellular level;cellular component organization or biogenesis;cellular component organization or biogenesis at cel…	androgen receptor binding;binding;catalytic activity;chromatin binding;GDP binding;GTP binding;GTPase activity;guanyl nucleotide binding;guanyl ribonucleotide binding;hormone receptor binding;hydrolase activity;hydrolase activity, acting on acid anhydrides;hydrolase activity, acting on acid anhydrides, in phosphorus-containing anhydrides;nuclear hormone receptor binding;nucleoside-triphosphatase …	cell part;centriole;cytoplasm;cytoplasmic membrane-bounded vesicle;cytoplasmic part;cytoplasmic vesicle;cytoskeletal part;cytosol;endosome;extracellular membrane-bounded organelle;extracellular organelle;extracellular region part;extracellular vesicular exosome;intracellular membrane-bounded organelle;intracellular non-membrane-bounded organelle;intracellular organelle;intracellular organelle par…	Ribosome biogenesis in eukaryotes;RNA transport	Ras	REACT_12417;REACT_147797;REACT_268530;REACT_6179;REACT_6190;REACT_9395	11	48.1	24.423	334	9.04696	9.17006	9.20014	8.98412	9.0216	9.1337	9.2333	9.05805	8.94587	9.15619	9.08913	9.16859	9.08807
320	P05141	ADP/ATP translocase 2	SLC25A5	31.0646	31.0976	30.8751	31.1707	31.1974	31.0287	31.2555	31.3522	31.3653	30.9801	30.7118	30.9229	30.9149	30.9687	31.1448	+								adenine transport;biological regulation;cellular metabolic process;cellular process;chromosome segregation;energy derivation by oxidation of organic compounds;energy reserve metabolic process;establishment of localization;generation of precursor metabolites and energy;metabolic process;nitrogen compound transport;nucleobase transport;nucleobase-containing compound transport;oxidation-reduction pr…	adenine transmembrane transporter activity;binding;enzyme binding;nucleobase transmembrane transporter activity;nucleobase-containing compound transmembrane transporter activity;protein binding;purine base transmembrane transporter activity;substrate-specific transmembrane transporter activity;substrate-specific transporter activity;transmembrane transporter activity;transporter activity;ubiquiti…	cell part;cytoplasmic part;cytoskeletal part;extracellular membrane-bounded organelle;extracellular organelle;extracellular region part;extracellular vesicular exosome;integral to membrane;integral to plasma membrane;intracellular membrane-bounded organelle;intracellular non-membrane-bounded organelle;intracellular organelle;intracellular organelle part;intracellular part;intrinsic to membrane;in…	Calcium signaling pathway;Huntington's disease;Parkinson's disease	Mito_carr	REACT_18325;REACT_8016	21	68.5	32.852	338	8.8178	8.87867	8.7937	8.90233	8.79806	8.92266	8.99874	8.85605	8.71914	8.81155	8.74671	8.74788	8.83319
421	P14618	Pyruvate kinase PKM	PKM	31.4509	31.3222	31.2296	31.0215	31.0596	31.0307	31.1988	31.4974	31.3653	30.9156	31.1441	31.1519	31.1076	31.1656	31.0653	+								alcohol metabolic process;carbohydrate metabolic process;cell death;cellular carbohydrate metabolic process;cellular metabolic process;cellular process;death;glucose metabolic process;hexose metabolic process;metabolic process;monosaccharide metabolic process;primary metabolic process;programmed cell death;small molecule metabolic process	adenyl nucleotide binding;adenyl ribonucleotide binding;alkali metal ion binding;antigen binding;ATP binding;binding;catalytic activity;cation binding;ion binding;kinase activity;magnesium ion binding;metal ion binding;MHC class II protein complex binding;MHC protein complex binding;nucleotide binding;phosphotransferase activity, alcohol group as acceptor;potassium ion binding;purine nucleotide b…	cell part;cell projection;cilium;cytoplasm;cytoplasmic part;cytosol;extracellular matrix;extracellular membrane-bounded organelle;extracellular organelle;extracellular region part;extracellular vesicular exosome;intracellular membrane-bounded organelle;intracellular organelle;intracellular part;membrane;membrane-bounded organelle;membrane-bounded vesicle;mitochondrion;nucleus;organelle;plasma mem…	Carbon fixation in photosynthetic organisms;Glycolysis / Gluconeogenesis;Purine metabolism;Pyruvate metabolism;Type II diabetes mellitus	PK;PK_C	REACT_1383	38	76.5	57.936	855	8.89175	8.91698	8.9645	8.7833	8.72806	8.85297	8.89068	8.84934	8.65499	8.81043	8.78181	8.87568	8.78839
809	P61313	60S ribosomal protein L15	RPL15	30.7219	31.0326	30.6112	30.9523	31.018	30.7048	31.0569	31.0906	31.157	30.8097	30.6369	30.5906	30.6593	30.7745	30.8464									biosynthetic process;catabolic process;cellular biosynthetic process;cellular catabolic process;cellular component disassembly;cellular component disassembly at cellular level;cellular component organization;cellular component organization at cellular level;cellular component organization or biogenesis;cellular component organization or biogenesis at cellular level;cellular macromolecular complex…	binding;nucleic acid binding;RNA binding;structural constituent of ribosome;structural molecule activity	cell part;cytoplasmic part;cytosol;cytosolic large ribosomal subunit;extracellular membrane-bounded organelle;extracellular organelle;extracellular region part;extracellular vesicular exosome;intracellular membrane-bounded organelle;intracellular non-membrane-bounded organelle;intracellular organelle;intracellular organelle part;intracellular part;large ribosomal subunit;macromolecular complex;me…	Ribosome	Ribosomal_L15e	REACT_115902;REACT_1404;REACT_1797;REACT_1986;REACT_2085;REACT_75768;REACT_75822;REACT_79;REACT_9491	12	45.6	24.146	211	8.66068	8.77843	8.71057	8.78236	8.65375	8.69843	8.79923	8.72308	8.46428	8.7673	8.61191	8.73394	8.67399
353	P08238	Heat shock protein HSP 90-beta	HSP90AB1	31.0272	31.2575	31.0362	30.7235	30.9841	30.7981	31.0501	31.1356	31.3268	30.8956	30.934	31.0098	30.722	31.0326	30.924									anatomical structure development;axon guidance;biological regulation;cellular macromolecule metabolic process;cellular metabolic process;cellular process;cellular protein metabolic process;cellular response to chemical stimulus;cellular response to cytokine stimulus;cellular response to heat;cellular response to interleukin-4;cellular response to organic substance;cellular response to stimulus;ce…	adenyl nucleotide binding;adenyl ribonucleotide binding;antigen binding;ATP binding;binding;double-stranded RNA binding;enzyme binding;enzyme regulator activity;kinase binding;MHC class II protein complex binding;MHC protein complex binding;nitric-oxide synthase regulator activity;nucleic acid binding;nucleotide binding;protein binding;protein domain specific binding;purine nucleotide binding;pur…	cell part;cytoplasm;cytoplasmic membrane-bounded vesicle;cytoplasmic part;cytoplasmic vesicle;cytosol;extracellular membrane-bounded organelle;extracellular organelle;extracellular region part;extracellular vesicular exosome;intracellular membrane-bounded organelle;intracellular organelle;intracellular organelle part;intracellular part;melanosome;membrane;membrane-bounded organelle;membrane-bound…	Antigen processing and presentation;NOD-like receptor signaling pathway;Pathways in cancer;Plant-pathogen interaction;Progesterone-mediated oocyte maturation;Prostate cancer;Protein processing in endoplasmic reticulum	HATPase_c;HSP90	REACT_160086;REACT_19236;REACT_264071;REACT_264075;REACT_264164;REACT_268571;REACT_75808	38	58	83.263	774	8.81913	8.96837	8.94035	8.72296	8.79362	8.86558	8.95422	8.82689	8.71687	8.88538	8.76083	8.90968	8.78618
526	P27816	Microtubule-associated protein 4	MAP4	30.6522	30.5797	30.7711	30.6959	30.8882	30.9202	30.1587	30.1737	30.5067	30.8311	30.7979	30.9751	30.651	30.5934	30.6532	+								cell cycle process;cell division;cellular component movement;cellular component organization;cellular component organization at cellular level;cellular component organization or biogenesis;cellular component organization or biogenesis at cellular level;cellular process;cytoskeleton organization;establishment of localization;establishment of localization in cell;establishment of organelle localiza…	structural molecule activity	cell part;cytoplasm;cytoskeletal part;cytoskeleton;extracellular membrane-bounded organelle;extracellular organelle;extracellular region part;extracellular vesicular exosome;intracellular non-membrane-bounded organelle;intracellular organelle;intracellular organelle part;intracellular part;macromolecular complex;membrane;membrane-bounded organelle;membrane-bounded vesicle;microtubule;microtubule …		Tubulin-binding		57	60.5	121	978	8.467	8.47708	8.60682	8.49627	8.5037	8.66271	8.37833	8.26024	8.1364	8.60172	8.54985	8.69705	8.51139
295	P00338	L-lactate dehydrogenase A chain	LDHA	31.0999	31.0901	30.7776	30.7611	30.9294	30.7238	30.9259	31.2606	31.2402	30.6775	30.8391	30.6215	30.6953	30.7037	30.7133	+								alcohol catabolic process;alcohol metabolic process;anatomical structure development;carbohydrate catabolic process;carbohydrate metabolic process;carboxylic acid metabolic process;catabolic process;cell communication;cellular carbohydrate catabolic process;cellular carbohydrate metabolic process;cellular ketone metabolic process;cellular metabolic process;cellular process;cellular response to ex…	catalytic activity;lactate dehydrogenase activity;L-lactate dehydrogenase activity;oxidoreductase activity;oxidoreductase activity, acting on CH-OH group of donors;oxidoreductase activity, acting on the CH-OH group of donors, NAD or NADP as acceptor	cell part;cell projection part;cytoplasmic part;cytosol;extracellular membrane-bounded organelle;extracellular organelle;extracellular region part;extracellular vesicular exosome;flagellar fibrous sheath;flagellum part;intracellular membrane-bounded organelle;intracellular organelle;intracellular organelle part;intracellular part;membrane;membrane-bounded organelle;membrane-bounded vesicle;microt…	Cysteine and methionine metabolism;Glycolysis / Gluconeogenesis;Propanoate metabolism;Pyruvate metabolism	Ldh_1_C;Ldh_1_N	REACT_2071	19	68.7	36.688	415	8.86235	8.94508	8.80392	8.76131	8.73457	8.80838	8.8729	8.84376	8.71839	8.8341	8.77612	8.7667	8.77999
1238	Q5T3I0	G patch domain-containing protein 4	GPATCH4	29.3285	29.5102	29.2196	30.604	31.0755	30.7183	30.1962	30.497	30.7327	30.5059	30.8469	30.6949	30.9354	30.7436	30.4876	+	+	+	+	+								G-patch		33	56.5	50.381	619	8.01034	8.22914	8.15987	8.52852	8.67082	8.72151	8.50457	8.45935	8.31848	8.63161	8.61349	8.71581	8.72584
611	P39023	60S ribosomal protein L3	RPL3	30.5302	30.8248	30.4949	30.6499	30.7823	30.6664	30.8435	30.7864	31.2855	30.479	30.4261	30.4595	30.5586	30.6742	30.6512	+								biosynthetic process;catabolic process;cellular biosynthetic process;cellular catabolic process;cellular component disassembly;cellular component disassembly at cellular level;cellular component organization;cellular component organization at cellular level;cellular component organization or biogenesis;cellular component organization or biogenesis at cellular level;cellular macromolecular complex…	binding;nucleic acid binding;RNA binding;structural constituent of ribosome;structural molecule activity	adherens junction;anchoring junction;cell junction;cell part;cell-substrate adherens junction;cell-substrate junction;cytoplasm;cytoplasmic part;cytosol;cytosolic large ribosomal subunit;extracellular membrane-bounded organelle;extracellular organelle;extracellular region part;extracellular vesicular exosome;focal adhesion;intracellular membrane-bounded organelle;intracellular non-membrane-bounde…	Ribosome	Ribosomal_L3	REACT_115902;REACT_1404;REACT_1797;REACT_1986;REACT_2085;REACT_75768;REACT_75822;REACT_79;REACT_9491	22	56.6	46.108	587	8.73293	8.90703	8.81548	8.82802	8.78968	8.8236	8.93599	8.79514	8.73637	8.75177	8.7046	8.77061	8.80742
829	P62258	14-3-3 protein epsilon	YWHAE	30.6161	30.4443	30.5913	30.6611	30.7342	30.697	30.6588	30.6567	30.5446	30.7196	30.5857	30.7509	30.8831	30.7478	30.7895									anatomical structure development;apoptosis;biological regulation;biosynthetic process;cell cycle;cell cycle process;cell death;cell migration;cell motility;cell surface receptor linked signaling pathway;cellular biosynthetic process;cellular chemical homeostasis;cellular component movement;cellular component organization;cellular component organization at cellular level;cellular component organiz…	amine binding;amino acid binding;antigen binding;binding;carboxylic acid binding;channel regulator activity;enzyme binding;histone deacetylase binding;ion channel binding;MHC class II protein complex binding;MHC protein complex binding;phosphoprotein binding;phosphoserine binding;potassium channel regulator activity;protein binding;protein dimerization activity;protein heterodimerization activity…	adherens junction;anchoring junction;axon;cell junction;cell part;cell projection;cell-substrate adherens junction;cell-substrate junction;cytoplasmic membrane-bounded vesicle;cytoplasmic part;cytoplasmic vesicle;cytoplasmic vesicle membrane;cytoplasmic vesicle part;cytoskeletal part;cytosol;extracellular membrane-bounded organelle;extracellular organelle;extracellular region part;extracellular v…	Cell cycle;Neurotrophin signaling pathway;Oocyte meiosis	41701	REACT_118607;REACT_13526;REACT_147867;REACT_15296;REACT_15364;REACT_15451;REACT_160315;REACT_264071;REACT_264487;REACT_267965;REACT_355377;REACT_355542;REACT_407;REACT_549	17	68.6	29.174	328	8.69116	8.74849	8.85362	8.79168	8.72131	8.86691	8.80509	8.70368	8.53894	8.84841	8.76542	8.87397	8.84884
388	P11142	Heat shock cognate 71 kDa protein	HSPA8	30.4888	30.5831	30.4732	30.6837	30.688	30.6802	30.4398	30.5231	30.875	30.5586	30.747	30.5548	30.7661	30.7018	30.641									axon guidance;biological regulation;biosynthetic process;cell communication;cell-cell signaling;cellular biosynthetic process;cellular component disassembly;cellular component disassembly at cellular level;cellular component organization;cellular component organization at cellular level;cellular component organization or biogenesis;cellular component organization or biogenesis at cellular level;c…	adenyl nucleotide binding;adenyl ribonucleotide binding;antigen binding;ATP binding;ATPase activity;ATPase activity, coupled;binding;C3HC4-type RING finger domain binding;catalytic activity;enzyme binding;G-protein-coupled receptor binding;heat shock protein binding;hydrolase activity;hydrolase activity, acting on acid anhydrides;hydrolase activity, acting on acid anhydrides, in phosphorus-contai…	adherens junction;anchoring junction;blood microparticle;cell junction;cell part;cell-substrate adherens junction;cell-substrate junction;clathrin coated vesicle membrane;clathrin sculpted gamma-aminobutyric acid transport vesicle membrane;coated vesicle membrane;cytoplasmic membrane-bounded vesicle;cytoplasmic part;cytoplasmic vesicle;cytoplasmic vesicle membrane;cytoplasmic vesicle part;cytosol…	Antigen processing and presentation;Endocytosis;MAPK signaling pathway;Measles;Protein processing in endoplasmic reticulum;Spliceosome;Toxoplasmosis	HSP70	REACT_19287;REACT_19400;REACT_22292;REACT_23947;REACT_25325;REACT_264075;REACT_264164;REACT_264487;REACT_467	35	61.1	70.897	769	8.69249	8.78258	8.84358	8.79392	8.74539	8.86895	8.78822	8.63785	8.53485	8.81851	8.79095	8.84852	8.81532
842	P62424	60S ribosomal protein L7a	RPL7A	30.567	30.9151	30.631	30.6935	30.7032	30.6535	31.0424	30.7958	30.7848	30.3856	30.3761	30.4835	30.5084	30.5479	30.6756	+								biosynthetic process;catabolic process;cellular biosynthetic process;cellular catabolic process;cellular component biogenesis;cellular component biogenesis at cellular level;cellular component disassembly;cellular component disassembly at cellular level;cellular component organization;cellular component organization at cellular level;cellular component organization or biogenesis;cellular componen…	binding;nucleic acid binding;RNA binding;structural constituent of ribosome;structural molecule activity	adherens junction;anchoring junction;cell junction;cell part;cell-substrate adherens junction;cell-substrate junction;cytoplasm;cytoplasmic part;cytosol;cytosolic large ribosomal subunit;extracellular membrane-bounded organelle;extracellular organelle;extracellular region part;extracellular vesicular exosome;focal adhesion;intracellular membrane-bounded organelle;intracellular non-membrane-bounde…	Ribosome	Ribosomal_L7Ae	REACT_115902;REACT_1404;REACT_1797;REACT_1986;REACT_2085;REACT_75768;REACT_75822;REACT_79;REACT_9491	13	50	29.995	195	8.77045	8.93103	8.84746	8.83908	8.78293	8.87074	8.9581	8.87362	8.71802	8.91051	8.81449	8.91377	8.81441
496	P23396	40S ribosomal protein S3	RPS3	30.7465	30.6396	30.4964	30.6845	30.7326	30.5909	30.8052	30.9739	30.9474	30.5288	30.5346	30.4326	30.5329	30.5834	30.5752	+								apoptosis;biological regulation;biosynthetic process;catabolic process;cell cycle phase;cell cycle process;cell death;cell division;cellular biosynthetic process;cellular catabolic process;cellular component disassembly;cellular component disassembly at cellular level;cellular component organization;cellular component organization at cellular level;cellular component organization or biogenesis;ce…	binding;carbon-oxygen lyase activity;catalytic activity;damaged DNA binding;DNA binding;DNA N-glycosylase activity;DNA-(apurinic or apyrimidinic site) lyase activity;enzyme binding;hydrolase activity;hydrolase activity, acting on glycosyl bonds;hydrolase activity, hydrolyzing N-glycosyl compounds;iron-sulfur cluster binding;kinase binding;lyase activity;metal cluster binding;mRNA binding;NF-kappa…	adherens junction;anchoring junction;cell junction;cell part;cell projection membrane;cell projection part;cell-substrate adherens junction;cell-substrate junction;cytoplasm;cytoplasmic part;cytoskeletal part;cytosol;cytosolic small ribosomal subunit;extracellular membrane-bounded organelle;extracellular organelle;extracellular region part;extracellular vesicular exosome;focal adhesion;intracellu…	Ribosome	KH_2;Ribosomal_S3_C	REACT_1079;REACT_115902;REACT_1404;REACT_1797;REACT_1979;REACT_1986;REACT_2085;REACT_75768;REACT_75822;REACT_79;REACT_931;REACT_9491	21	79.4	26.688	454	8.90059	8.92898	8.93311	8.95658	8.90056	8.97334	9.02938	8.94626	8.82618	8.95697	8.87497	8.95112	8.87849
943	Q02543	60S ribosomal protein L18a	RPL18A	30.718	30.9242	30.704	30.638	30.594	30.6952	30.8936	30.9145	31.1237	30.8692	30.5224	30.5145	30.5864	30.7113	30.6843									biosynthetic process;catabolic process;cellular biosynthetic process;cellular catabolic process;cellular component disassembly;cellular component disassembly at cellular level;cellular component organization;cellular component organization at cellular level;cellular component organization or biogenesis;cellular component organization or biogenesis at cellular level;cellular macromolecular complex…	binding;nucleic acid binding;RNA binding;structural constituent of ribosome;structural molecule activity	cell part;cytoplasmic part;cytosol;cytosolic large ribosomal subunit;intracellular organelle part;intracellular part;large ribosomal subunit;macromolecular complex;membrane;organelle part;ribonucleoprotein complex	Ribosome	Ribosomal_L18ae	REACT_115902;REACT_1404;REACT_1797;REACT_1986;REACT_2085;REACT_75768;REACT_75822;REACT_79;REACT_9491	11	52.3	20.762	229	8.70449	8.81813	8.78876	8.66564	8.61198	8.73692	8.82238	8.66322	8.57891	8.78806	8.67845	8.69308	8.65241
826	P62241	40S ribosomal protein S8	RPS8	30.5229	30.7594	30.4755	30.7627	30.4985	30.653	30.9394	30.6371	30.6993	30.7477	30.4401	30.3537	30.4678	30.6066	30.5769									biosynthetic process;catabolic process;cellular biosynthetic process;cellular catabolic process;cellular component disassembly;cellular component disassembly at cellular level;cellular component organization;cellular component organization at cellular level;cellular component organization or biogenesis;cellular component organization or biogenesis at cellular level;cellular macromolecular complex…	structural constituent of ribosome;structural molecule activity	adherens junction;anchoring junction;cell junction;cell part;cell-substrate adherens junction;cell-substrate junction;cytoplasm;cytoplasmic part;cytosol;cytosolic small ribosomal subunit;extracellular membrane-bounded organelle;extracellular organelle;extracellular region part;extracellular vesicular exosome;focal adhesion;intracellular membrane-bounded organelle;intracellular organelle;intracell…	Ribosome	Ribosomal_S8e	REACT_1079;REACT_115902;REACT_1404;REACT_1797;REACT_1979;REACT_1986;REACT_2085;REACT_75768;REACT_75822;REACT_79;REACT_931;REACT_9491	14	60.1	24.205	198	8.79248	8.93147	8.88429	8.94563	8.80313	8.94028	9.00126	8.79751	8.66315	8.97762	8.8256	8.86701	8.84405
459	P18077	60S ribosomal protein L35a	RPL35A	30.4117	30.8005	30.466	30.5734	30.6687	30.5917	30.5097	30.6012	30.4187	30.4247	30.1194	30.4407	30.4918	30.5857	30.904									biosynthetic process;catabolic process;cellular biosynthetic process;cellular catabolic process;cellular component biogenesis;cellular component biogenesis at cellular level;cellular component disassembly;cellular component disassembly at cellular level;cellular component organization;cellular component organization at cellular level;cellular component organization or biogenesis;cellular componen…	binding;nucleic acid binding;RNA binding;structural constituent of ribosome;structural molecule activity;tRNA binding	cell part;cytoplasmic part;cytosol;cytosolic large ribosomal subunit;extracellular membrane-bounded organelle;extracellular organelle;extracellular region part;extracellular vesicular exosome;intracellular membrane-bounded organelle;intracellular organelle;intracellular organelle part;intracellular part;large ribosomal subunit;macromolecular complex;membrane;membrane-bounded organelle;membrane-bo…	Ribosome	Ribosomal_L35Ae	REACT_115902;REACT_1404;REACT_1797;REACT_1986;REACT_2085;REACT_75768;REACT_75822;REACT_79;REACT_9491	11	58.2	12.538	144	8.81072	9.06322	8.96562	8.98707	8.92555	9.02751	9.02877	8.88199	8.7795	9.07536	8.83354	8.95892	8.97004
341	P07195	L-lactate dehydrogenase B chain	LDHB	30.6307	30.8583	30.5453	30.3869	30.8457	30.5964	30.5561	30.8627	30.9727	30.5279	30.6757	30.3355	30.5298	30.7139	30.5627									carbohydrate metabolic process;carboxylic acid metabolic process;cellular ketone metabolic process;cellular metabolic process;cellular nitrogen compound metabolic process;cellular process;coenzyme metabolic process;cofactor metabolic process;heterocycle metabolic process;lactate metabolic process;metabolic process;monocarboxylic acid metabolic process;NAD metabolic process;nicotinamide nucleotide…	binding;catalytic activity;coenzyme binding;cofactor binding;lactate dehydrogenase activity;L-lactate dehydrogenase activity;NAD binding;nucleotide binding;oxidoreductase activity;oxidoreductase activity, acting on CH-OH group of donors;oxidoreductase activity, acting on the CH-OH group of donors, NAD or NADP as acceptor	cell part;cytoplasm;cytoplasmic part;cytosol;extracellular membrane-bounded organelle;extracellular organelle;extracellular region part;extracellular vesicular exosome;intracellular membrane-bounded organelle;intracellular organelle;intracellular part;membrane;membrane part;membrane raft;membrane-bounded organelle;membrane-bounded vesicle;mitochondrion;organelle;vesicle	Cysteine and methionine metabolism;Glycolysis / Gluconeogenesis;Propanoate metabolism;Pyruvate metabolism	Ldh_1_C;Ldh_1_N	REACT_2071	15	52.4	36.638	326	8.80612	8.9583	8.90084	8.79588	8.8094	8.91975	8.86704	8.88589	8.69293	8.88916	8.80381	8.83217	8.81204
1831	Q9NRZ9	Lymphoid-specific helicase	HELLS	30.8098	30.8625	30.6806	30.5696	30.7577	30.4702	30.3616	30.3946	30.6261	30.7315	30.6944	30.5349	30.5434	30.677	30.5455									biological regulation;biosynthetic process;cell activation;cell cycle phase;cell cycle process;cell division;cell proliferation;cellular biosynthetic process;cellular component assembly;cellular component assembly at cellular level;cellular component organization;cellular component organization at cellular level;cellular component organization or biogenesis;cellular component organization or biog…	adenyl nucleotide binding;adenyl ribonucleotide binding;ATP binding;binding;catalytic activity;DNA binding;helicase activity;hydrolase activity;hydrolase activity, acting on acid anhydrides;hydrolase activity, acting on acid anhydrides, in phosphorus-containing anhydrides;nucleic acid binding;nucleoside-triphosphatase activity;nucleotide binding;purine nucleotide binding;purine ribonucleoside tri…	cell part;centromeric heterochromatin;chromatin;chromosomal part;chromosome, centromeric region;heterochromatin;intracellular membrane-bounded organelle;intracellular organelle;intracellular organelle part;intracellular part;membrane-bounded organelle;nucleus;organelle;organelle part		Helicase_C;SNF2_N		51	61.9	97.073	921	8.65749	8.78517	8.78366	8.69903	8.66862	8.66992	8.66204	8.55491	8.43367	8.78817	8.70867	8.759	8.67304
1038	Q13428	Treacle protein	TCOF1	27.8912	27.7781	28.0597	30.4474	30.5559	30.6717	29.2342	29.309	29.3995	30.2902	30.2464	30.5407	30.8175	30.4806	30.492	+	+	+	+	+	+			anatomical structure development;biosynthetic process;cellular biosynthetic process;cellular macromolecule biosynthetic process;cellular macromolecule metabolic process;cellular metabolic process;cellular nitrogen compound metabolic process;cellular process;developmental process;macromolecule biosynthetic process;macromolecule metabolic process;metabolic process;nitrogen compound metabolic proces…	transporter activity	cell part;cytoplasm;intracellular membrane-bounded organelle;intracellular non-membrane-bounded organelle;intracellular organelle;intracellular organelle part;intracellular part;membrane-bounded organelle;non-membrane-bounded organelle;nuclear part;nucleolus;nucleus;organelle;organelle part	Ribosome biogenesis in eukaryotes	Treacle		52	38.6	152.1	784	7.51512	7.57747	7.72412	8.52416	8.51764	8.64223	8.15174	8.05216	7.87962	8.55912	8.44869	8.60128	8.66624
312	P04406	Glyceraldehyde-3-phosphate dehydrogenase	GAPDH	30.9196	30.914	30.6616	30.551	30.4894	30.5934	30.7452	30.7279	30.7876	30.8451	30.9748	30.4727	30.6391	30.6376	30.4939									alcohol biosynthetic process;alcohol metabolic process;apoptosis;biological regulation;biosynthetic process;carbohydrate biosynthetic process;carbohydrate metabolic process;cell death;cellular biosynthetic process;cellular carbohydrate biosynthetic process;cellular carbohydrate metabolic process;cellular component organization;cellular component organization at cellular level;cellular component o…	binding;catalytic activity;coenzyme binding;cofactor binding;cytoskeletal protein binding;glyceraldehyde-3-phosphate dehydrogenase (NAD+) (phosphorylating) activity;identical protein binding;microtubule binding;NAD binding;NADP binding;nucleotide binding;oxidoreductase activity;oxidoreductase activity, acting on the aldehyde or oxo group of donors;oxidoreductase activity, acting on the aldehyde o…	cell part;cytoplasm;cytoplasmic part;cytoskeleton;cytosol;extracellular membrane-bounded organelle;extracellular organelle;extracellular region part;extracellular vesicular exosome;intracellular membrane-bounded organelle;intracellular non-membrane-bounded organelle;intracellular organelle;intracellular organelle part;intracellular part;lipid particle;macromolecular complex;membrane;membrane-boun…	Alzheimer's disease;Glycolysis / Gluconeogenesis	Gp_dh_C;Gp_dh_N	REACT_1383;REACT_1520	23	83.9	36.053	760	8.6869	8.76675	8.80825	8.63719	8.59508	8.70484	8.78613	8.68205	8.40804	8.82257	8.77384	8.75422	8.61797
581	P35268	60S ribosomal protein L22	RPL22	30.3922	30.5442	30.3843	30.5933	30.3969	30.5705	31.0931	30.5438	30.3762	30.5294	30.5909	30.3552	30.4992	30.5147	30.7171									alpha-beta T cell activation;alpha-beta T cell differentiation;biosynthetic process;catabolic process;cell activation;cell differentiation;cellular biosynthetic process;cellular catabolic process;cellular component disassembly;cellular component disassembly at cellular level;cellular component organization;cellular component organization at cellular level;cellular component organization or biogen…	binding;carbohydrate binding;glycosaminoglycan binding;heparin binding;nucleic acid binding;pattern binding;polysaccharide binding;RNA binding;structural constituent of ribosome;structural molecule activity	adherens junction;anchoring junction;cell junction;cell part;cell-substrate adherens junction;cell-substrate junction;cytoplasm;cytoplasmic part;cytosol;cytosolic large ribosomal subunit;extracellular membrane-bounded organelle;extracellular organelle;extracellular region part;extracellular vesicular exosome;focal adhesion;intracellular membrane-bounded organelle;intracellular organelle;intracell…	Ribosome	Ribosomal_L22e	REACT_115902;REACT_1404;REACT_1797;REACT_1986;REACT_2085;REACT_75768;REACT_75822;REACT_79;REACT_9491	4	45.3	14.787	40	8.74839	8.87827	8.88627	8.88845	8.76503	8.94521	9.07708	8.77387	8.61239	8.95126	8.87734	8.8696	8.84973
398	P11498	Pyruvate carboxylase, mitochondrial	PC	31.0423	30.8789	30.7425	30.332	30.7529	30.3968	30.4935	30.7992	30.6398	30.2174	30.5355	30.2223	30.4369	30.4322	30.2076	+			+	+				alcohol biosynthetic process;alcohol metabolic process;biological regulation;biosynthetic process;biotin metabolic process;carbohydrate biosynthetic process;carbohydrate metabolic process;carboxylic acid metabolic process;cellular amide metabolic process;cellular biosynthetic process;cellular carbohydrate biosynthetic process;cellular carbohydrate metabolic process;cellular ketone metabolic proce…	adenyl nucleotide binding;adenyl ribonucleotide binding;ATP binding;binding;biotin binding;biotin carboxylase activity;carboxylic acid binding;catalytic activity;cation binding;DNA binding;ion binding;ligase activity;ligase activity, forming carbon-carbon bonds;ligase activity, forming carbon-nitrogen bonds;metal ion binding;monocarboxylic acid binding;nucleic acid binding;nucleotide binding;puri…	cell part;cytoplasm;cytoplasmic part;cytosol;intracellular membrane-bounded organelle;intracellular organelle;intracellular organelle lumen;intracellular organelle part;intracellular part;membrane;membrane-bounded organelle;membrane-enclosed lumen;mitochondrial inner membrane;mitochondrial matrix;mitochondrial membrane;mitochondrial part;mitochondrion;organelle;organelle inner membrane;organelle …	Citrate cycle (TCA cycle);Pyruvate metabolism	Biotin_carb_C;Biotin_lipoyl;CPSase_L_chain;CPSase_L_D2;HMGL-like;PYC_OADA	REACT_11153;REACT_1520;REACT_169312	60	64.1	129.63	1109	8.66655	8.71218	8.64019	8.50638	8.55362	8.54749	8.56651	8.50831	8.33562	8.5017	8.52842	8.53815	8.53993
793	P60866	40S ribosomal protein S20	RPS20	30.6315	30.4081	30.4568	30.6168	30.5276	30.3303	30.8471	30.8489	31.1557	30.7456	30.6062	30.5179	30.3909	30.5473	30.4903	+								biosynthetic process;catabolic process;cellular biosynthetic process;cellular catabolic process;cellular component disassembly;cellular component disassembly at cellular level;cellular component organization;cellular component organization at cellular level;cellular component organization or biogenesis;cellular component organization or biogenesis at cellular level;cellular macromolecular complex…	structural constituent of ribosome;structural molecule activity	cell part;cytoplasm;cytoplasmic part;cytosol;cytosolic small ribosomal subunit;extracellular membrane-bounded organelle;extracellular organelle;extracellular region part;extracellular vesicular exosome;intracellular organelle part;intracellular part;macromolecular complex;membrane;membrane-bounded organelle;membrane-bounded vesicle;organelle;organelle part;ribonucleoprotein complex;small ribosoma…	Ribosome	Ribosomal_S10	REACT_1079;REACT_115902;REACT_1404;REACT_1797;REACT_1979;REACT_1986;REACT_2085;REACT_75768;REACT_75822;REACT_79;REACT_931;REACT_9491	4	26.1	13.373	89	8.29922	8.33864	8.38668	8.41789	8.32601	8.27683	8.50467	8.46584	8.46648	8.59243	8.46973	8.44337	8.35301
792	P60842	Eukaryotic initiation factor 4A-I	EIF4A1	30.6091	30.7176	30.4619	30.3342	30.589	30.4248	30.6504	30.6572	30.5788	30.4535	30.5283	30.598	30.5245	30.6662	30.5601									anatomical structure morphogenesis;biological regulation;biosynthetic process;catabolic process;cell surface receptor linked signaling pathway;cellular biosynthetic process;cellular catabolic process;cellular macromolecule biosynthetic process;cellular macromolecule catabolic process;cellular macromolecule metabolic process;cellular metabolic process;cellular nitrogen compound metabolic process;c…	adenyl nucleotide binding;adenyl ribonucleotide binding;ATP binding;ATPase activity;ATPase activity, coupled;ATP-dependent helicase activity;ATP-dependent RNA helicase activity;binding;catalytic activity;double-stranded RNA binding;helicase activity;hydrolase activity;hydrolase activity, acting on acid anhydrides;hydrolase activity, acting on acid anhydrides, in phosphorus-containing anhydrides;m…	cell part;cytoplasm;cytoplasmic part;cytosol;eukaryotic translation initiation factor 4F complex;extracellular membrane-bounded organelle;extracellular organelle;extracellular region part;extracellular vesicular exosome;intracellular non-membrane-bounded organelle;intracellular organelle;intracellular organelle part;intracellular part;macromolecular complex;membrane;membrane-bounded organelle;mem…	RNA transport	DEAD;Helicase_C	REACT_115831;REACT_1258;REACT_1979;REACT_20514;REACT_2085;REACT_79;REACT_931	29	74.1	46.153	484	8.61947	8.76935	8.76721	8.66834	8.69509	8.77023	8.8155	8.72835	8.46827	8.75402	8.69932	8.78867	8.73284
2021	Q9Y2W1	Thyroid hormone receptor-associated protein 3	THRAP3	28.4841	28.559	28.6415	30.3187	30.5691	30.4053	29.9208	30.1282	30.4384	30.3237	30.3061	30.3784	30.3887	30.1262	30.1972	+	+	+	+	+				androgen receptor signaling pathway;biological regulation;biosynthetic process;catabolic process;cellular biosynthetic process;cellular catabolic process;cellular macromolecule catabolic process;cellular macromolecule metabolic process;cellular metabolic process;cellular nitrogen compound metabolic process;cellular process;cellular response to stimulus;intracellular receptor mediated signaling pa…	adenyl nucleotide binding;adenyl ribonucleotide binding;ATP binding;binding;core promoter binding;core promoter sequence-specific DNA binding;DNA binding;hormone receptor binding;ligand-dependent nuclear receptor transcription coactivator activity;nuclear hormone receptor binding;nucleic acid binding;nucleotide binding;phosphoprotein binding;protein binding;protein binding transcription factor ac…	cell part;extracellular membrane-bounded organelle;extracellular organelle;extracellular region part;extracellular vesicular exosome;intracellular membrane-bounded organelle;intracellular organelle;intracellular organelle part;intracellular part;macromolecular complex;mediator complex;membrane-bounded organelle;membrane-bounded vesicle;nuclear part;nucleoplasm;nucleoplasm part;nucleus;organelle;o…		THRAP3_BCLAF1		39	35.2	108.66	759	7.76837	7.83787	7.93932	8.56597	8.55168	8.68272	8.45159	8.36397	8.30477	8.59439	8.5415	8.64534	8.56858
834	P62280	40S ribosomal protein S11	RPS11	30.6675	30.723	30.5016	30.4353	30.6081	30.2409	30.8851	30.9169	30.7871	30.4543	30.3125	30.2671	30.3147	30.3148	30.5114	+								biosynthetic process;catabolic process;cellular biosynthetic process;cellular catabolic process;cellular component disassembly;cellular component disassembly at cellular level;cellular component organization;cellular component organization at cellular level;cellular component organization or biogenesis;cellular component organization or biogenesis at cellular level;cellular macromolecular complex…	binding;nucleic acid binding;RNA binding;rRNA binding;structural constituent of ribosome;structural molecule activity	adherens junction;anchoring junction;cell junction;cell part;cell-substrate adherens junction;cell-substrate junction;cytoplasm;cytoplasmic part;cytosol;cytosolic small ribosomal subunit;extracellular membrane-bounded organelle;extracellular organelle;extracellular region part;extracellular vesicular exosome;focal adhesion;intracellular non-membrane-bounded organelle;intracellular organelle;intra…	Ribosome	Ribosomal_S17	REACT_1079;REACT_115902;REACT_1404;REACT_1797;REACT_1979;REACT_1986;REACT_2085;REACT_75768;REACT_75822;REACT_79;REACT_931;REACT_9491	12	57	18.431	181	8.86797	8.93537	8.9198	8.74535	8.81109	8.88328	9.04293	8.9143	8.71635	8.91716	8.64667	8.8682	8.79651
321	P05165	Propionyl-CoA carboxylase alpha chain, mitochondrial	PCCA	30.9756	30.8442	30.6363	30.3387	30.5912	30.3313	30.456	30.6903	30.651	30.0747	30.3459	30.0414	30.3925	30.3668	30.1579	+			+	+				biotin metabolic process;carboxylic acid catabolic process;carboxylic acid metabolic process;catabolic process;cellular amide metabolic process;cellular catabolic process;cellular ketone metabolic process;cellular lipid catabolic process;cellular lipid metabolic process;cellular metabolic process;cellular nitrogen compound metabolic process;cellular process;cofactor metabolic process;fatty acid b…	adenyl nucleotide binding;adenyl ribonucleotide binding;ATP binding;binding;biotin binding;biotin carboxylase activity;carboxylic acid binding;catalytic activity;cation binding;CoA carboxylase activity;enzyme binding;ion binding;ligase activity;ligase activity, forming carbon-carbon bonds;ligase activity, forming carbon-nitrogen bonds;metal ion binding;monocarboxylic acid binding;nucleotide bindi…	cell part;cytoplasmic part;cytosol;intracellular organelle lumen;intracellular organelle part;intracellular part;membrane-enclosed lumen;mitochondrial matrix;mitochondrial part;organelle lumen;organelle part	Carbon fixation pathways in prokaryotes;Glyoxylate and dicarboxylate metabolism;Propanoate metabolism;Valine, leucine and isoleucine degradation	Biotin_carb_C;Biotin_lipoyl;CPSase_L_chain;CPSase_L_D2	REACT_11153;REACT_169312;REACT_993	44	68.8	80.058	702	8.68773	8.71193	8.7198	8.55377	8.542	8.63392	8.64319	8.60157	8.41196	8.535	8.49629	8.54358	8.63006
661	P46779	60S ribosomal protein L28	RPL28	30.1775	30.5559	30.2966	30.4857	30.3995	30.3409	30.6284	30.7961	31.1482	30.3722	30.2151	30.095	30.2341	30.2297	30.3536	+								biosynthetic process;catabolic process;cellular biosynthetic process;cellular catabolic process;cellular component disassembly;cellular component disassembly at cellular level;cellular component organization;cellular component organization at cellular level;cellular component organization or biogenesis;cellular component organization or biogenesis at cellular level;cellular macromolecular complex…	binding;nucleic acid binding;RNA binding;structural constituent of ribosome;structural molecule activity	cell body;cell part;cell projection;cytoplasm;cytoplasmic part;cytosol;cytosolic large ribosomal subunit;dendrite;extracellular membrane-bounded organelle;extracellular organelle;extracellular region part;extracellular vesicular exosome;intracellular organelle part;intracellular part;large ribosomal subunit;macromolecular complex;membrane;membrane-bounded organelle;membrane-bounded vesicle;neuron…	Ribosome	Ribosomal_L28e	REACT_115902;REACT_1404;REACT_1797;REACT_1986;REACT_2085;REACT_75768;REACT_75822;REACT_79;REACT_9491	10	51.1	15.747	155	8.80793	8.96177	8.8177	8.92161	8.79399	8.91669	8.9754	8.86854	8.79632	8.93672	8.82754	8.85019	8.82109
660	P46778	60S ribosomal protein L21	RPL21	30.3214	30.5499	30.3337	30.3817	30.3978	30.3485	30.7746	30.951	30.9173	30.5383	30.1501	30.1847	30.3095	30.2657	30.392	+		+			+			biosynthetic process;catabolic process;cellular biosynthetic process;cellular catabolic process;cellular component disassembly;cellular component disassembly at cellular level;cellular component organization;cellular component organization at cellular level;cellular component organization or biogenesis;cellular component organization or biogenesis at cellular level;cellular macromolecular complex…	binding;nucleic acid binding;RNA binding;structural constituent of ribosome;structural molecule activity	cell part;cytoplasm;cytoplasmic part;cytosol;cytosolic large ribosomal subunit;intracellular non-membrane-bounded organelle;intracellular organelle;intracellular organelle part;intracellular part;large ribosomal subunit;macromolecular complex;membrane;non-membrane-bounded organelle;nuclear part;nucleolus;organelle;organelle part;ribonucleoprotein complex	Ribosome	Ribosomal_L21e	REACT_115902;REACT_1404;REACT_1797;REACT_1986;REACT_2085;REACT_75768;REACT_75822;REACT_79;REACT_9491	8	43.1	18.565	143	8.75298	8.82611	8.93797	8.91957	8.69454	8.89644	9.01778	8.86208	8.80186	8.78517	8.71583	8.67896	8.8869
927	Q00839	Heterogeneous nuclear ribonucleoprotein U	HNRNPU	30.3922	30.5036	30.2893	30.2417	30.4342	30.3488	30.4396	30.4109	30.5911	30.6312	30.7585	30.5478	30.4333	30.3777	30.3622									biological regulation;cell differentiation;cellular developmental process;cellular macromolecule metabolic process;cellular metabolic process;cellular nitrogen compound metabolic process;cellular process;circadian regulation of gene expression;circadian rhythm;CRD-mediated mRNA stabilization;developmental process;gene expression;macromolecule metabolic process;metabolic process;mRNA metabolic pro…	adenyl nucleotide binding;adenyl ribonucleotide binding;ATP binding;binding;core promoter binding;DNA binding;nucleic acid binding;nucleotide binding;purine nucleotide binding;purine ribonucleoside triphosphate binding;purine ribonucleotide binding;regulatory region DNA binding;regulatory region nucleic acid binding;ribonucleotide binding;RNA binding;transcription regulatory region DNA binding	catalytic step 2 spliceosome;cell part;cell surface;CRD-mediated mRNA stability complex;cytoplasmic part;intracellular membrane-bounded organelle;intracellular organelle;intracellular organelle part;intracellular part;macromolecular complex;membrane;membrane-bounded organelle;nuclear part;nucleoplasm;nucleus;organelle;organelle part;protein complex;ribonucleoprotein complex;spliceosomal complex	Spliceosome	SAP;SPRY	REACT_125;REACT_467	29	46.4	90.583	421	8.19332	8.47375	8.414	8.31888	8.3073	8.37181	8.43188	8.2382	8.20107	8.46963	8.41394	8.45017	8.40683
806	P61247	40S ribosomal protein S3a	RPS3A	30.1777	29.9883	29.973	30.4038	30.3235	30.2775	30.17	30.3402	30.216	30.2997	29.9848	29.9986	30.2457	30.2656	30.2687									biological regulation;biosynthetic process;catabolic process;cell differentiation;cellular biosynthetic process;cellular catabolic process;cellular component disassembly;cellular component disassembly at cellular level;cellular component organization;cellular component organization at cellular level;cellular component organization or biogenesis;cellular component organization or biogenesis at cel…	binding;nucleic acid binding;RNA binding;structural constituent of ribosome;structural molecule activity	adherens junction;anchoring junction;cell junction;cell part;cell-substrate adherens junction;cell-substrate junction;cytoplasm;cytoplasmic part;cytosol;cytosolic small ribosomal subunit;extracellular membrane-bounded organelle;extracellular organelle;extracellular region part;extracellular vesicular exosome;focal adhesion;intracellular membrane-bounded organelle;intracellular non-membrane-bounde…	Ribosome	Ribosomal_S3Ae	REACT_1079;REACT_115902;REACT_1404;REACT_1797;REACT_1979;REACT_1986;REACT_2085;REACT_75768;REACT_75822;REACT_79;REACT_931;REACT_9491	16	54.9	29.945	269	8.49911	8.56257	8.57962	8.67814	8.52768	8.70725	8.64093	8.52434	8.32691	8.65345	8.50114	8.58155	8.6336
830	P62263	40S ribosomal protein S14	RPS14	30.4535	30.4972	30.1375	30.276	30.6348	30.0469	30.3475	30.6575	30.5304	30.3086	30.4029	30.1438	30.3286	30.22	30.0196									biological regulation;biosynthetic process;catabolic process;cell differentiation;cellular biosynthetic process;cellular catabolic process;cellular component assembly;cellular component assembly at cellular level;cellular component disassembly;cellular component disassembly at cellular level;cellular component organization;cellular component organization at cellular level;cellular component organ…	binding;mRNA 5'-UTR binding;mRNA binding;nucleic acid binding;RNA binding;structural constituent of ribosome;structural molecule activity;translation regulator activity	adherens junction;anchoring junction;cell junction;cell part;cell-substrate adherens junction;cell-substrate junction;cytoplasm;cytoplasmic part;cytosol;cytosolic small ribosomal subunit;extracellular membrane-bounded organelle;extracellular organelle;extracellular region part;extracellular vesicular exosome;focal adhesion;intracellular membrane-bounded organelle;intracellular non-membrane-bounde…	Ribosome	Ribosomal_S11	REACT_1079;REACT_115902;REACT_1404;REACT_1797;REACT_1979;REACT_1986;REACT_2085;REACT_75768;REACT_75822;REACT_79;REACT_931;REACT_9491	8	66.2	16.273	116	8.98799	9.02674	8.99933	8.89262	8.87503	8.87938	8.97983	8.90826	8.73813	8.97018	8.94168	8.9735	8.89034
432	P15170	Eukaryotic peptide chain release factor GTP-binding subunit ERF3A	GSPT1	30.303	30.1166	30.1049	30.2308	30.4406	30.2129	29.8718	30.0069	30.38	30.3549	30.4107	30.2007	30.3342	30.2125	30.0169									catabolic process;cell cycle process;cellular catabolic process;cellular component disassembly;cellular component disassembly at cellular level;cellular component organization;cellular component organization at cellular level;cellular component organization or biogenesis;cellular component organization or biogenesis at cellular level;cellular macromolecular complex disassembly;cellular macromolec…	binding;catalytic activity;GTP binding;GTPase activity;guanyl nucleotide binding;guanyl ribonucleotide binding;hydrolase activity;hydrolase activity, acting on acid anhydrides;hydrolase activity, acting on acid anhydrides, in phosphorus-containing anhydrides;nucleic acid binding;nucleoside-triphosphatase activity;nucleotide binding;purine nucleotide binding;purine ribonucleoside triphosphate bind…	cell part;intracellular	mRNA surveillance pathway	GTP_EFTU;GTP_EFTU_D2;GTP_EFTU_D3		29	62.1	55.755	489	8.66806	8.69001	8.744	8.66824	8.67889	8.75293	8.59345	8.56035	8.37035	8.82085	8.76921	8.8089	8.71209
861	P62917	60S ribosomal protein L8	RPL8	30.0504	30.4688	30.1425	30.2655	30.2605	30.3204	30.3548	30.1311	30.6384	30.1919	29.9805	30.0354	30.1248	30.3054	30.3919									biosynthetic process;catabolic process;cellular biosynthetic process;cellular catabolic process;cellular component disassembly;cellular component disassembly at cellular level;cellular component organization;cellular component organization at cellular level;cellular component organization or biogenesis;cellular component organization or biogenesis at cellular level;cellular macromolecular complex…	binding;nucleic acid binding;RNA binding;rRNA binding;structural constituent of ribosome;structural molecule activity	adherens junction;anchoring junction;cell junction;cell part;cell-substrate adherens junction;cell-substrate junction;cytoplasm;cytoplasmic part;cytosol;cytosolic large ribosomal subunit;focal adhesion;intracellular non-membrane-bounded organelle;intracellular organelle;intracellular organelle part;intracellular part;large ribosomal subunit;macromolecular complex;membrane;non-membrane-bounded org…	Ribosome	Ribosomal_L2;Ribosomal_L2_C	REACT_115902;REACT_1404;REACT_1797;REACT_1986;REACT_2085;REACT_75768;REACT_75822;REACT_79;REACT_9491	11	46.7	28.024	166	8.6051	8.81711	8.75187	8.71759	8.68462	8.80063	8.82283	8.65716	8.48635	8.80258	8.63983	8.77617	8.72433
14	P62308	Small nuclear ribonucleoprotein G	SNRPG	30.1167	29.9646	30.6751	29.8968	30.5544	30.3913	25.6956	25.4166	25.3586	30.2269	30.3004	29.9887	25.523	24.8637	25.1358	+		+		+	+		+	biosynthetic process;cellular biosynthetic process;cellular component assembly;cellular component assembly at cellular level;cellular component organization;cellular component organization at cellular level;cellular component organization or biogenesis;cellular component organization or biogenesis at cellular level;cellular macromolecular complex assembly;cellular macromolecular complex subunit o…	binding;nucleic acid binding;RNA binding	catalytic step 2 spliceosome;cell part;cytoplasmic part;cytosol;intracellular organelle part;intracellular part;macromolecular complex;methylosome;methyltransferase complex;nuclear part;nucleoplasm;organelle part;protein complex;ribonucleoprotein complex;small nuclear ribonucleoprotein complex;small nucleolar ribonucleoprotein complex;SMN-Sm protein complex;spliceosomal complex;U1 snRNP;U12-type …	Spliceosome	LSM	REACT_11066;REACT_1364;REACT_1753;REACT_185;REACT_387;REACT_467	4	35.5	8.496	18	8.70836	8.72499	8.87343	8.5529	8.75686	8.93703	8.61493	8.69933	8.71839	8.8872	8.75819	8.70366	7.61103
909	P83731	60S ribosomal protein L24	RPL24	29.9224	29.9833	29.804	30.3629	30.1913	30.2292	30.1822	30.2548	30.4857	30.2835	30.0789	30.0037	29.9942	30.1733	30.2334	+								anatomical structure development;axon guidance;biological regulation;biosynthetic process;catabolic process;cell cycle checkpoint;cell cycle process;cellular biosynthetic process;cellular catabolic process;cellular component assembly;cellular component assembly at cellular level;cellular component disassembly;cellular component disassembly at cellular level;cellular component organization;cellula…	binding;nucleic acid binding;RNA binding;structural constituent of ribosome;structural molecule activity	cell part;cytoplasmic part;cytosol;cytosolic large ribosomal subunit;extracellular membrane-bounded organelle;extracellular organelle;extracellular region part;extracellular vesicular exosome;intracellular organelle part;intracellular part;large ribosomal subunit;macromolecular complex;membrane;membrane-bounded organelle;membrane-bounded vesicle;organelle;organelle part;ribonucleoprotein complex;…	Ribosome	Ribosomal_L24e	REACT_115902;REACT_1404;REACT_1797;REACT_1986;REACT_2085;REACT_75768;REACT_75822;REACT_79;REACT_9491	8	40.8	17.779	118	8.61722	8.5948	8.75705	8.80454	8.69386	8.8284	8.83102	8.7409	8.57164	8.87676	8.75908	8.81072	8.73589
1873	Q9NYF8	Bcl-2-associated transcription factor 1	BCLAF1	28.1669	28.0627	28.1861	30.0882	30.4363	30.2249	29.6909	29.8227	30.1184	30.1386	30.1344	30.1049	30.2922	30.002	30.0683	+	+	+	+	+				apoptosis;biological regulation;biosynthetic process;cell death;cellular biosynthetic process;cellular macromolecule biosynthetic process;cellular macromolecule metabolic process;cellular metabolic process;cellular nitrogen compound metabolic process;cellular process;cellular response to stimulus;cellular response to stress;death;macromolecule biosynthetic process;macromolecule metabolic process;…	binding;DNA binding;nucleic acid binding	cell part;cytoplasm;intracellular membrane-bounded organelle;intracellular non-membrane-bounded organelle;intracellular organelle;intracellular organelle part;intracellular part;membrane-bounded organelle;non-membrane-bounded organelle;nuclear part;nucleolus;nucleoplasm;nucleus;organelle;organelle part		THRAP3_BCLAF1		29	34.6	106.12	423	7.60739	7.66931	7.72778	8.41266	8.38791	8.56711	8.30903	8.16935	8.14476	8.5056	8.41941	8.53287	8.43811
509	P25705	ATP synthase subunit alpha, mitochondrial	ATP5A1	30.34	30.5351	30.268	30.2716	30.2638	30.1853	30.5395	30.5457	30.6349	30.1478	30.0689	30.0945	30.1285	30.2673	30.3122	+								ATP biosynthetic process;ATP hydrolysis coupled proton transport;ATP metabolic process;ATP synthesis coupled proton transport;biological regulation;biosynthetic process;cation transport;cellular biosynthetic process;cellular metabolic process;cellular nitrogen compound biosynthetic process;cellular nitrogen compound metabolic process;cellular process;developmental process;electron transport chain…	active transmembrane transporter activity;adenyl nucleotide binding;adenyl ribonucleotide binding;ATP binding;ATPase activity;ATPase activity, coupled;ATPase activity, coupled to movement of substances;ATPase activity, coupled to transmembrane movement of ions;ATPase activity, coupled to transmembrane movement of substances;binding;catalytic activity;cation transmembrane transporter activity;cati…	cell part;cytoplasmic part;extracellular membrane-bounded organelle;extracellular organelle;extracellular region part;extracellular vesicular exosome;intracellular membrane-bounded organelle;intracellular organelle;intracellular organelle lumen;intracellular organelle part;intracellular part;macromolecular complex;membrane;membrane part;membrane-bounded organelle;membrane-bounded vesicle;membrane…	Alzheimer's disease;Huntington's disease;Oxidative phosphorylation;Parkinson's disease	ATP-synt_ab;ATP-synt_ab_C;ATP-synt_ab_N	REACT_118595;REACT_6759	30	53	59.75	745	8.55731	8.66288	8.73175	8.59946	8.4759	8.57632	8.74579	8.57087	8.50124	8.56192	8.44351	8.55371	8.53084
461	P18124	60S ribosomal protein L7	RPL7	30.0339	30.2879	29.9684	30.3468	30.2248	30.114	30.4467	30.3563	30.471	29.9989	29.9184	29.9783	30.3905	30.389	30.1167	+								biosynthetic process;catabolic process;cellular biosynthetic process;cellular catabolic process;cellular component biogenesis;cellular component biogenesis at cellular level;cellular component disassembly;cellular component disassembly at cellular level;cellular component organization;cellular component organization at cellular level;cellular component organization or biogenesis;cellular componen…	binding;DNA binding;identical protein binding;mRNA binding;nucleic acid binding;protein binding;protein dimerization activity;protein homodimerization activity;RNA binding;structural constituent of ribosome;structural molecule activity	adherens junction;anchoring junction;cell junction;cell part;cell-substrate adherens junction;cell-substrate junction;cytoplasm;cytoplasmic part;cytosol;cytosolic large ribosomal subunit;extracellular membrane-bounded organelle;extracellular organelle;extracellular region part;extracellular vesicular exosome;focal adhesion;intracellular membrane-bounded organelle;intracellular non-membrane-bounde…	Ribosome	Ribosomal_L30;Ribosomal_L30_N	REACT_115902;REACT_1404;REACT_1797;REACT_1986;REACT_2085;REACT_75768;REACT_75822;REACT_79;REACT_9491	12	44.8	29.225	160	8.41986	8.64465	8.62517	8.5545	8.53131	8.55336	8.7385	8.6514	8.50364	8.56135	8.55565	8.57446	8.65842
827	P62244	40S ribosomal protein S15a	RPS15A	30.3148	30.3072	30.1789	30.3021	30.3104	30.0628	30.4824	30.7231	29.9491	30.1504	30.1832	29.8241	30.1483	30.2063	30.148									biological regulation;biosynthetic process;catabolic process;cellular biosynthetic process;cellular catabolic process;cellular component disassembly;cellular component disassembly at cellular level;cellular component organization;cellular component organization at cellular level;cellular component organization or biogenesis;cellular component organization or biogenesis at cellular level;cellular …	binding;nucleic acid binding;RNA binding;structural constituent of ribosome;structural molecule activity	cell part;cytoplasm;cytoplasmic part;cytosol;cytosolic small ribosomal subunit;extracellular membrane-bounded organelle;extracellular organelle;extracellular region part;extracellular vesicular exosome;intracellular organelle part;intracellular part;macromolecular complex;membrane;membrane-bounded organelle;membrane-bounded vesicle;organelle;organelle part;ribonucleoprotein complex;small ribosoma…	Ribosome	Ribosomal_S8	REACT_1079;REACT_115902;REACT_1404;REACT_1797;REACT_1979;REACT_1986;REACT_2085;REACT_75768;REACT_75822;REACT_79;REACT_931;REACT_9491	7	56.9	14.839	146	8.67047	8.76759	8.74247	8.72895	8.68458	8.71615	8.80858	8.78545	8.33961	8.74581	8.7109	8.69391	8.72812
1914	Q9UDY2	Tight junction protein ZO-2	TJP2	30.0026	28.3677	25.8498	30.1006	30.3878	30.1421	29.5529	30.8163	30.4021	30.153	30.0276	30.4433	30.948	30.1499	29.6366	+	+		+	+				apoptosis;biological regulation;cell death;cellular component disassembly;cellular component disassembly at cellular level;cellular component disassembly involved in apoptosis;cellular component organization;cellular component organization at cellular level;cellular component organization or biogenesis;cellular component organization or biogenesis at cellular level;cellular metabolic process;cell…	binding;binding, bridging;catalytic activity;guanylate kinase activity;kinase activity;nucleobase-containing compound kinase activity;nucleotide kinase activity;phosphotransferase activity, phosphate group as acceptor;protein binding;protein binding, bridging;protein domain specific binding;transferase activity;transferase activity, transferring phosphorus-containing groups	adherens junction;anchoring junction;cell junction;cell part;cell-cell junction;cytoplasm;cytoplasmic part;cytosol;intracellular organelle part;intracellular part;membrane;nuclear part;nucleoplasm;occluding junction;organelle part;plasma membrane;tight junction	Tight junction;Vibrio cholerae infection	Guanylate_kin;PDZ;SH3_2	REACT_118607;REACT_13579	15	15.2	133.96	30	6.10023	5.99452	5.89827	6.60555	6.27524	6.59925	5.65101	5.85486	5.60798	6.54209	6.28337	6.49283	6.64379
167	O43865	Putative adenosylhomocysteinase 2	AHCYL1	27.6527	26.8329	27.6031	30.0496	30.1654	30.3875	29.3341	29.7612	30.0478	29.3684	29.496	29.3029	30.372	29.9856	30.0893	+	+	+	+	+		+		amine metabolic process;biological regulation;carboxylic acid metabolic process;cellular amine metabolic process;cellular amino acid metabolic process;cellular ketone metabolic process;cellular macromolecule metabolic process;cellular metabolic process;cellular modified amino acid metabolic process;cellular nitrogen compound metabolic process;cellular process;coenzyme metabolic process;cofactor m…	catalytic activity;hydrolase activity	cell part;cytoplasmic part;cytosol;endoplasmic reticulum;extracellular membrane-bounded organelle;extracellular organelle;extracellular region part;extracellular vesicular exosome;intracellular membrane-bounded organelle;intracellular organelle;intracellular part;membrane-bounded organelle;membrane-bounded vesicle;organelle;vesicle	Cysteine and methionine metabolism	AdoHcyase;AdoHcyase_NAD	REACT_111064;REACT_118700;REACT_15426;REACT_160158;REACT_163834;REACT_18325;REACT_188329;REACT_264273	19	38.9	58.951	186	7.25317	7.21995	7.29285	8.22709	8.20683	8.36524	8.00852	8.04195	7.89372	8.03286	7.98559	8.00903	8.2927
1017	Q13151	Heterogeneous nuclear ribonucleoprotein A0	HNRNPA0	30.3616	30.1882	29.8405	29.9525	30.4478	30.1634	29.9126	30.4221	30.2787	29.7627	29.9107	30.1903	30.2142	30.0186	30.2922									3'-UTR-mediated mRNA stabilization;biological regulation;cellular macromolecule metabolic process;cellular metabolic process;cellular nitrogen compound metabolic process;cellular process;defense response;gene expression;inflammatory response;macromolecule metabolic process;metabolic process;mRNA metabolic process;mRNA processing;mRNA stabilization;nitrogen compound metabolic process;nuclear mRNA …	AU-rich element binding;binding;enzyme binding;kinase binding;nucleic acid binding;nucleotide binding;protein binding;protein kinase binding;RNA binding	cell part;intracellular membrane-bounded organelle;intracellular organelle;intracellular organelle part;intracellular part;macromolecular complex;membrane-bounded organelle;nuclear part;nucleoplasm;nucleus;organelle;organelle part;ribonucleoprotein complex		RRM_1	REACT_125;REACT_467	9	33.4	30.84	117	8.26839	8.28818	8.19709	8.19173	8.27579	8.30807	8.27891	8.27282	8.11863	8.26505	8.27651	8.44801	8.26181
436	P15880	40S ribosomal protein S2	RPS2	30.0264	30.2323	30.0305	30.1815	30.112	30.232	30.4956	30.4343	30.3903	30.2331	29.8227	30.0307	30.0492	30.1912	30.3087	+								biological regulation;biosynthetic process;catabolic process;cellular biosynthetic process;cellular catabolic process;cellular component disassembly;cellular component disassembly at cellular level;cellular component organization;cellular component organization at cellular level;cellular component organization or biogenesis;cellular component organization or biogenesis at cellular level;cellular …	binding;enzyme binding;fibroblast growth factor binding;growth factor binding;mRNA binding;nucleic acid binding;protein binding;RNA binding;structural constituent of ribosome;structural molecule activity	adherens junction;anchoring junction;cell junction;cell part;cell-substrate adherens junction;cell-substrate junction;cytoplasm;cytoplasmic part;cytosol;cytosolic small ribosomal subunit;extracellular membrane-bounded organelle;extracellular organelle;extracellular region part;extracellular vesicular exosome;focal adhesion;intracellular membrane-bounded organelle;intracellular organelle;intracell…	Ribosome	Ribosomal_S5;Ribosomal_S5_C	REACT_1079;REACT_115902;REACT_1404;REACT_1797;REACT_1979;REACT_1986;REACT_2085;REACT_75768;REACT_75822;REACT_79;REACT_931;REACT_9491	16	50.2	31.324	306	8.56385	8.69529	8.62608	8.69174	8.55434	8.80615	8.84283	8.71729	8.47481	8.74324	8.545	8.66448	8.60562
847	P62753	40S ribosomal protein S6	RPS6	30.2959	30.4496	30.1517	30.1252	30.2166	30.1687	30.4417	30.4204	30.6799	30.2264	30.0482	30.248	30.2629	30.2334	30.3451									activation-induced cell death of T cells;anatomical structure development;anatomical structure morphogenesis;apoptosis;biological regulation;biosynthetic process;carbohydrate homeostasis;catabolic process;cell activation;cell activation involved in immune response;cell cycle checkpoint;cell cycle phase;cell cycle process;cell death;cell development;cell differentiation;cell proliferation;cell sur…	binding;enzyme binding;kinase binding;protein binding;protein kinase binding;structural constituent of ribosome;structural molecule activity	cell body;cell part;cell projection;cytoplasm;cytoplasmic part;cytosol;cytosolic small ribosomal subunit;dendrite;intracellular membrane-bounded organelle;intracellular non-membrane-bounded organelle;intracellular organelle;intracellular organelle part;intracellular part;macromolecular complex;membrane;membrane-bounded organelle;neuron projection;non-membrane-bounded organelle;nuclear part;nucleo…	Insulin signaling pathway;mTOR signaling pathway;Ribosome	Ribosomal_S6e	REACT_1079;REACT_115902;REACT_1404;REACT_1797;REACT_1979;REACT_1986;REACT_2085;REACT_6772;REACT_75768;REACT_75822;REACT_79;REACT_931;REACT_9491	11	38.6	28.68	248	8.77001	8.83562	8.80116	8.72586	8.70915	8.81397	8.90633	8.77869	8.66473	8.83867	8.72225	8.84644	8.77656
1145	Q15365	Poly(rC)-binding protein 1	PCBP1	29.9487	30.0521	30.0123	30.1072	30.2554	30.1392	30.0509	30.0025	30.5088	30.0188	30.0922	30.0088	29.8051	30.0079	29.9509									cellular macromolecule metabolic process;cellular metabolic process;cellular nitrogen compound metabolic process;cellular process;gene expression;macromolecule metabolic process;metabolic process;mRNA metabolic process;mRNA processing;nitrogen compound metabolic process;nuclear mRNA splicing, via spliceosome;nucleic acid metabolic process;nucleobase-containing compound metabolic process;primary m…	binding;DNA binding;nucleic acid binding;RNA binding;single-stranded DNA binding;structure-specific DNA binding	cell part;cytoplasm;extracellular membrane-bounded organelle;extracellular organelle;extracellular region part;extracellular vesicular exosome;intracellular membrane-bounded organelle;intracellular organelle;intracellular organelle part;intracellular part;macromolecular complex;membrane;membrane-bounded organelle;membrane-bounded vesicle;nuclear part;nucleoplasm;organelle;organelle part;ribonucle…	Spliceosome	KH_1	REACT_125;REACT_467	14	63.5	37.497	222	8.44403	8.5721	8.53697	8.48964	8.5706	8.60299	8.53913	8.39127	8.33716	8.56404	8.46166	8.56359	8.41554
1716	Q9BZJ0	Crooked neck-like protein 1	CRNKL1	30.6245	30.2158	30.4814	30.4235	29.9781	30.0744	30.6611	30.3102	30.344	30.402	29.8388	29.823	25.4782	24.9924	25.7847	+				+			+	biological regulation;cellular component assembly;cellular component assembly at cellular level;cellular component organization;cellular component organization at cellular level;cellular component organization or biogenesis;cellular component organization or biogenesis at cellular level;cellular macromolecular complex assembly;cellular macromolecular complex subunit organization;cellular macromol…	binding;nucleic acid binding;RNA binding	catalytic step 2 spliceosome;cell part;cytoplasm;intracellular organelle part;intracellular part;macromolecular complex;nuclear body;nuclear part;nuclear speck;nucleoplasm part;organelle part;ribonucleoprotein complex;spliceosomal complex	Spliceosome	HAT		12	14.4	100.45	43	7.06554	7.05637	8.19835	8.04187	6.28153	6.74709	8.05015	6.62447	6.69283	6.67506	6.49911	6.51513	6.06926
685	P49327	Fatty acid synthase	FASN	30.2093	30.1516	30.1385	30.2368	30.0878	30.1029	30.1982	30.1687	29.9892	30.1065	29.8695	29.7497	30.0117	30.1032	30.1933									acetyl-CoA metabolic process;acyl-CoA biosynthetic process;acyl-CoA metabolic process;acylglycerol biosynthetic process;acylglycerol metabolic process;amine metabolic process;biological regulation;biosynthetic process;carboxylic acid biosynthetic process;carboxylic acid metabolic process;cell differentiation;cellular amine metabolic process;cellular amino acid metabolic process;cellular biosynthe…	[acyl-carrier-protein] S-acetyltransferase activity;[acyl-carrier-protein] S-malonyltransferase activity;3-hydroxyacyl-[acyl-carrier-protein] dehydratase activity;3-hydroxyoctanoyl-[acyl-carrier-protein] dehydratase activity;3-hydroxypalmitoyl-[acyl-carrier-protein] dehydratase activity;3-oxoacyl-[acyl-carrier-protein] reductase (NADPH) activity;3-oxoacyl-[acyl-carrier-protein] synthase activity;…	cell part;cytoplasm;cytoplasmic membrane-bounded vesicle;cytoplasmic part;cytoplasmic vesicle;cytosol;extracellular membrane-bounded organelle;extracellular organelle;extracellular region part;extracellular vesicular exosome;glycogen granule;Golgi apparatus;intracellular membrane-bounded organelle;intracellular organelle;intracellular part;melanosome;membrane;membrane-bounded organelle;membrane-b…	Fatty acid biosynthesis;Insulin signaling pathway	Acyl_transf_1;adh_short;ADH_zinc_N;ketoacyl-synt;Ketoacyl-synt_C;Methyltransf_12;PP-binding;PS-DH;Thioesterase	REACT_11172;REACT_1319;REACT_147904;REACT_2122	120	63.7	273.42	1764	8.36466	8.39884	8.44837	8.42632	8.30326	8.45862	8.45242	8.30341	8.07824	8.41747	8.26665	8.32562	8.3664
481	P21333	Filamin-A	FLNA	31.1042	31.1154	31.1446	30.1328	30.1989	30.0892	30.0383	30.0445	30.4562	30.725	30.635	30.5954	30.0961	30.0817	30.1066	+	+	+	+	+		+		actin crosslink formation;actin cytoskeleton organization;actin cytoskeleton reorganization;actin filament organization;actin filament-based process;anatomical structure formation involved in morphogenesis;anatomical structure morphogenesis;biological adhesion;biological regulation;biosynthetic process;blood coagulation;cAMP-mediated signaling;cell activation;cell adhesion;cell cycle process;cell…	actin binding;actin filament binding;binding;cytoskeletal protein binding;enzyme binding;Fc-gamma receptor I complex binding;glycoprotein binding;GTPase binding;identical protein binding;immunoglobulin receptor binding;molecular transducer activity;protein binding;protein dimerization activity;protein homodimerization activity;Rac GTPase binding;Ral GTPase binding;Ras GTPase binding;receptor bind…	actin cytoskeleton;actin filament;adherens junction;anchoring junction;cell body;cell cortex part;cell junction;cell part;cell projection part;cell-substrate adherens junction;cell-substrate junction;chromosomal part;cortical cytoskeleton;cytoplasm;cytoplasmic part;cytoskeletal part;cytoskeleton;cytosol;dendritic shaft;extracellular membrane-bounded organelle;extracellular organelle;extracellular…	Focal adhesion;MAPK signaling pathway	CH;Filamin	REACT_20649;REACT_23847;REACT_318;REACT_355347	132	68.8	280.74	2130	8.64098	8.71396	8.78828	8.37918	8.30976	8.44004	8.39222	8.24376	8.17082	8.65292	8.55337	8.63284	8.37714
366	P09651	Heterogeneous nuclear ribonucleoprotein A1	HNRNPA1	30.2412	29.9772	30.0359	30.1152	30.1446	30.1483	29.6656	29.7411	29.9586	30.4609	30.6549	30.5884	30.512	30.0192	30.0889	+			+					alternative nuclear mRNA splicing, via spliceosome;cellular macromolecule metabolic process;cellular metabolic process;cellular nitrogen compound metabolic process;cellular process;establishment of localization;establishment of localization in cell;establishment of RNA localization;gene expression;intracellular transport;macromolecule metabolic process;metabolic process;mRNA metabolic process;mRN…	binding;DNA binding;nucleic acid binding;nucleotide binding;RNA binding;single-stranded DNA binding;single-stranded RNA binding;structure-specific DNA binding	catalytic step 2 spliceosome;cell part;cytoplasm;cytoskeleton;extracellular membrane-bounded organelle;extracellular organelle;extracellular region part;extracellular vesicular exosome;intermediate filament cytoskeleton;intracellular non-membrane-bounded organelle;intracellular organelle;intracellular organelle part;intracellular part;macromolecular complex;membrane;membrane-bounded organelle;mem…	Spliceosome	HnRNPA1;RRM_1	REACT_125;REACT_467	16	43.5	38.746	250	8.3092	8.23862	8.34294	8.32166	8.21431	8.39268	8.21091	8.12434	8.04485	8.48647	8.48727	8.46538	8.4325
609	P38646	Stress-70 protein, mitochondrial	HSPA9	29.9743	29.9428	29.9943	30.1328	30.0775	30.0471	30.0293	30.001	30.1733	30.1637	30.2427	30.2864	30.1558	30.0926	30.1551									biological regulation;cellular macromolecule metabolic process;cellular metabolic process;cellular process;cellular protein metabolic process;establishment of localization;establishment of localization in cell;establishment of protein localization;establishment of protein localization in mitochondrion;establishment of protein localization to organelle;intracellular protein transport;intracellular…	adenyl nucleotide binding;adenyl ribonucleotide binding;ATP binding;binding;enzyme binding;nucleotide binding;protein binding;purine nucleotide binding;purine ribonucleoside triphosphate binding;purine ribonucleotide binding;ribonucleotide binding;ubiquitin protein ligase binding;unfolded protein binding	adherens junction;anchoring junction;cell junction;cell part;cell-substrate adherens junction;cell-substrate junction;cytoplasm;cytoplasmic part;extracellular membrane-bounded organelle;extracellular organelle;extracellular region part;extracellular vesicular exosome;focal adhesion;intracellular membrane-bounded organelle;intracellular non-membrane-bounded organelle;intracellular organelle;intrac…	ko05152;RNA degradation	HSP70	REACT_118595;REACT_264487	35	52.6	73.68	726	8.44592	8.54694	8.54605	8.57897	8.50184	8.59064	8.53762	8.39282	8.3966	8.6329	8.62008	8.66607	8.59188
850	P62829	60S ribosomal protein L23	RPL23	30.1357	30.1109	29.9211	30.1059	30.0919	30.027	30.2901	30.3904	29.9708	30.1051	29.6402	29.74	29.7505	30.0585	30.047									biosynthetic process;catabolic process;cellular biosynthetic process;cellular catabolic process;cellular component disassembly;cellular component disassembly at cellular level;cellular component organization;cellular component organization at cellular level;cellular component organization or biogenesis;cellular component organization or biogenesis at cellular level;cellular macromolecular complex…	structural constituent of ribosome;structural molecule activity	adherens junction;anchoring junction;cell junction;cell part;cell-substrate adherens junction;cell-substrate junction;cytoplasm;cytoplasmic part;cytosol;cytosolic large ribosomal subunit;extracellular membrane-bounded organelle;extracellular organelle;extracellular region part;extracellular vesicular exosome;focal adhesion;intracellular non-membrane-bounded organelle;intracellular organelle;intra…	Ribosome	Ribosomal_L14	REACT_115902;REACT_1404;REACT_1797;REACT_1986;REACT_2085;REACT_75768;REACT_75822;REACT_79;REACT_9491	9	65.7	14.865	202	8.66649	8.7712	8.78628	8.69169	8.69703	8.80613	8.89369	8.759	8.51546	8.82547	8.6004	8.7308	8.6522
770	P55209	Nucleosome assembly protein 1-like 1	NAP1L1	27.5117	27.3552	27.5167	30.0305	30.1677	30.0229	28.8116	29.1019	28.9987	28.5764	28.7796	29.0581	30.0466	29.7366	29.6604	+	+	+	+	+	+	+		biological regulation;biosynthetic process;cellular biosynthetic process;cellular component assembly;cellular component assembly at cellular level;cellular component organization;cellular component organization at cellular level;cellular component organization or biogenesis;cellular component organization or biogenesis at cellular level;cellular macromolecular complex assembly;cellular macromolec…		cell part;cytoplasmic membrane-bounded vesicle;cytoplasmic part;cytoplasmic vesicle;intracellular membrane-bounded organelle;intracellular organelle;intracellular part;melanosome;membrane;membrane-bounded organelle;membrane-bounded vesicle;nucleus;organelle;pigment granule;vesicle		NAP		9	37.6	45.374	99	7.54334	7.50461	7.57039	8.41775	8.36922	8.45892	8.0293	7.98618	7.68927	7.75227	8.00372	8.12846	8.40028
831	P62266	40S ribosomal protein S23	RPS23	29.9805	29.981	29.9885	30.0637	29.8793	30.1503	30.2752	29.9071	30.7656	29.8617	30.03	29.6783	29.848	29.9775	30.1199									biosynthetic process;catabolic process;cellular biosynthetic process;cellular catabolic process;cellular component disassembly;cellular component disassembly at cellular level;cellular component organization;cellular component organization at cellular level;cellular component organization or biogenesis;cellular component organization or biogenesis at cellular level;cellular macromolecular complex…	structural constituent of ribosome;structural molecule activity	cell part;cytoplasm;cytoplasmic part;cytosol;cytosolic small ribosomal subunit;intracellular non-membrane-bounded organelle;intracellular organelle;intracellular organelle part;intracellular part;macromolecular complex;membrane;non-membrane-bounded organelle;nuclear part;nucleolus;organelle;organelle part;ribonucleoprotein complex;ribosome;small ribosomal subunit	Ribosome	Ribosom_S12_S23	REACT_1079;REACT_115902;REACT_1404;REACT_1797;REACT_1979;REACT_1986;REACT_2085;REACT_75768;REACT_75822;REACT_79;REACT_931;REACT_9491	5	47.6	15.807	97	8.72828	8.85112	8.84432	8.66594	8.50085	8.71359	8.75579	8.46358	8.58692	8.66013	8.61888	8.58096	8.5742
839	P62318	Small nuclear ribonucleoprotein Sm D3	SNRPD3	29.59	29.4977	29.6351	29.8346	30.3482	29.9044	29.521	29.8754	30.0566	29.7556	30.0407	29.9345	30.0947	29.9847	29.7141									biosynthetic process;cellular biosynthetic process;cellular component assembly;cellular component assembly at cellular level;cellular component organization;cellular component organization at cellular level;cellular component organization or biogenesis;cellular component organization or biogenesis at cellular level;cellular macromolecular complex assembly;cellular macromolecular complex subunit o…	binding;enzyme binding;histone pre-mRNA DCP binding;nucleic acid binding;protein binding;RNA binding	catalytic step 2 spliceosome;cell part;cytoplasm;cytoplasmic part;cytosol;extracellular membrane-bounded organelle;extracellular organelle;extracellular region part;extracellular vesicular exosome;intracellular organelle part;intracellular part;macromolecular complex;membrane-bounded organelle;membrane-bounded vesicle;methylosome;methyltransferase complex;nuclear part;nucleoplasm;organelle;organe…	Spliceosome;Systemic lupus erythematosus	LSM	REACT_11066;REACT_1364;REACT_1753;REACT_185;REACT_387;REACT_467	4	37.3	13.916	69	8.44789	8.46864	8.63106	8.60666	8.59746	8.56691	8.60494	8.43457	8.25416	8.61326	8.59092	8.57557	8.61168
853	P62854	40S ribosomal protein S26	RPS26	30.4413	24.9229	29.9602	30.1911	29.9668	29.8768	30.1387	29.7021	30.3379	29.7729	29.8848	29.6622	29.8149	29.8865	29.8992									biological regulation;biosynthetic process;catabolic process;cellular biosynthetic process;cellular catabolic process;cellular component disassembly;cellular component disassembly at cellular level;cellular component organization;cellular component organization at cellular level;cellular component organization or biogenesis;cellular component organization or biogenesis at cellular level;cellular …	binding;mRNA binding;nucleic acid binding;RNA binding;structural constituent of ribosome;structural molecule activity	cell part;cytoplasm;cytoplasmic part;cytosol;cytosolic small ribosomal subunit;extracellular membrane-bounded organelle;extracellular organelle;extracellular region part;extracellular vesicular exosome;intracellular non-membrane-bounded organelle;intracellular organelle;intracellular organelle part;intracellular part;macromolecular complex;membrane;membrane-bounded organelle;membrane-bounded vesi…	Ribosome	Ribosomal_S26e	REACT_1079;REACT_115902;REACT_1404;REACT_1797;REACT_1979;REACT_1986;REACT_2085;REACT_75768;REACT_75822;REACT_79;REACT_931;REACT_9491	4	37.4	13.015	46	8.73116	7.81499	8.71872	8.64902	8.56021	8.66727	8.71353	8.39858	8.45631	8.64296	8.61329	8.62653	8.59414
1146	Q15366	Poly(rC)-binding protein 2	PCBP2	29.7718	29.9635	29.8466	29.983	30.0786	29.9512	30.1054	30.0249	30.2754	29.9532	29.8937	29.9571	29.6302	29.8128	29.916									biological regulation;catabolic process;cellular catabolic process;cellular macromolecule catabolic process;cellular macromolecule metabolic process;cellular metabolic process;cellular nitrogen compound metabolic process;cellular process;defense response;defense response to virus;gene expression;immune effector process;immune response;immune system process;innate immune response;macromolecule cat…	binding;DNA binding;enzyme binding;nucleic acid binding;protein binding;RNA binding;ubiquitin protein ligase binding	adherens junction;anchoring junction;cell junction;cell part;cell-substrate adherens junction;cell-substrate junction;cytoplasm;cytoplasmic part;cytosol;extracellular membrane-bounded organelle;extracellular organelle;extracellular region part;extracellular vesicular exosome;focal adhesion;intracellular membrane-bounded organelle;intracellular organelle;intracellular organelle part;intracellular …		KH_1	REACT_125;REACT_25271;REACT_467	12	48.5	38.58	125	8.24311	8.21461	8.38131	8.37747	8.30589	8.38801	8.41717	8.26141	8.17447	8.39496	8.34614	8.40495	8.28108
425	P63162	Small nuclear ribonucleoprotein-associated protein N	SNRPN	29.3711	29.3654	29.6283	29.9629	30.0797	29.9503	29.4686	29.6997	29.708	29.9078	30.0162	30.4102	29.8605	29.8302	29.697	+	+		+					biological regulation;biosynthetic process;cellular biosynthetic process;cellular component assembly;cellular component assembly at cellular level;cellular component organization;cellular component organization at cellular level;cellular component organization or biogenesis;cellular component organization or biogenesis at cellular level;cellular macromolecular complex assembly;cellular macromolec…	binding;histone pre-mRNA DCP binding;nucleic acid binding;RNA binding	catalytic step 2 spliceosome;cell part;cytoplasm;cytoplasmic part;cytosol;extracellular membrane-bounded organelle;extracellular organelle;extracellular region part;extracellular vesicular exosome;histone pre-mRNA 3'end processing complex;intracellular organelle part;intracellular part;macromolecular complex;membrane-bounded organelle;membrane-bounded vesicle;methylosome;methyltransferase complex…	Spliceosome;Systemic lupus erythematosus	LSM	REACT_11066;REACT_1364;REACT_1753;REACT_185;REACT_387;REACT_467	7	24.6	24.614	131	7.76141	7.83429	8.12333	8.23221	8.20211	8.29504	8.04474	8.05316	7.68413	8.23877	8.25585	8.46967	8.20882
828	P62249	40S ribosomal protein S16	RPS16	30.2072	30.2834	30.0523	29.9929	30.0233	29.9657	30.065	30.6528	30.8602	29.932	29.8476	29.9542	29.9337	30.0709	30.0937	+								biosynthetic process;catabolic process;cellular biosynthetic process;cellular catabolic process;cellular component biogenesis;cellular component biogenesis at cellular level;cellular component disassembly;cellular component disassembly at cellular level;cellular component organization;cellular component organization at cellular level;cellular component organization or biogenesis;cellular componen…	binding;nucleic acid binding;RNA binding;structural constituent of ribosome;structural molecule activity	adherens junction;anchoring junction;cell junction;cell part;cell-substrate adherens junction;cell-substrate junction;cytoplasmic part;cytosol;cytosolic small ribosomal subunit;extracellular membrane-bounded organelle;extracellular organelle;extracellular region part;extracellular vesicular exosome;focal adhesion;intracellular organelle part;intracellular part;macromolecular complex;membrane;memb…	Ribosome	Ribosomal_S9	REACT_1079;REACT_115902;REACT_1404;REACT_1797;REACT_1979;REACT_1986;REACT_2085;REACT_75768;REACT_75822;REACT_79;REACT_931;REACT_9491	13	69.2	16.445	272	8.65031	8.76904	8.69885	8.77305	8.66015	8.79328	8.75295	8.73355	8.69759	8.78435	8.60606	8.77355	8.6469
659	P46777	60S ribosomal protein L5	RPL5	29.9836	30.0245	29.8124	30.0588	29.8903	29.9224	30.1308	30.2311	30.4462	30.0354	29.7617	29.6508	29.8214	30.0366	29.8488	+								biosynthetic process;catabolic process;cellular biosynthetic process;cellular catabolic process;cellular component biogenesis;cellular component biogenesis at cellular level;cellular component disassembly;cellular component disassembly at cellular level;cellular component organization;cellular component organization at cellular level;cellular component organization or biogenesis;cellular componen…	5S rRNA binding;binding;nucleic acid binding;RNA binding;rRNA binding;structural constituent of ribosome;structural molecule activity	adherens junction;anchoring junction;cell junction;cell part;cell-substrate adherens junction;cell-substrate junction;cytoplasm;cytoplasmic part;cytosol;cytosolic large ribosomal subunit;extracellular membrane-bounded organelle;extracellular organelle;extracellular region part;extracellular vesicular exosome;focal adhesion;intracellular membrane-bounded organelle;intracellular non-membrane-bounde…	Ribosome	Ribosomal_L18_c;Ribosomal_L18p	REACT_115902;REACT_1404;REACT_1797;REACT_1986;REACT_2085;REACT_75768;REACT_75822;REACT_79;REACT_9491	15	46.8	34.362	314	8.77595	8.8515	8.83579	8.83122	8.69744	8.85891	8.86607	8.79929	8.76965	8.8825	8.73306	8.72625	8.74546
1822	Q9NR30	Nucleolar RNA helicase 2	DDX21	29.4546	29.5794	29.277	29.8551	30.1327	29.8591	29.4847	29.5594	29.6081	29.606	29.5576	29.8936	29.9431	29.8489	29.8046	+	+			+				biosynthetic process;cell differentiation;cellular biosynthetic process;cellular developmental process;cellular macromolecule biosynthetic process;cellular macromolecule metabolic process;cellular metabolic process;cellular nitrogen compound metabolic process;cellular process;developmental process;macromolecule biosynthetic process;macromolecule metabolic process;metabolic process;multi-organism …	adenyl nucleotide binding;adenyl ribonucleotide binding;ATP binding;ATPase activity;ATPase activity, coupled;ATP-dependent helicase activity;ATP-dependent RNA helicase activity;binding;catalytic activity;double-stranded RNA binding;helicase activity;hydrolase activity;hydrolase activity, acting on acid anhydrides;hydrolase activity, acting on acid anhydrides, in phosphorus-containing anhydrides;n…	cell part;cytoplasm;intracellular membrane-bounded organelle;intracellular non-membrane-bounded organelle;intracellular organelle;intracellular organelle part;intracellular part;membrane;membrane-bounded organelle;non-membrane-bounded organelle;nuclear part;nucleolus;nucleoplasm;nucleus;organelle;organelle part		DEAD;GUCT;Helicase_C		33	46.6	87.343	375	8.0128	8.09005	7.9778	8.16017	8.18153	8.19709	8.08207	8.23697	7.76299	8.16599	8.02608	8.2334	8.43111
1840	Q9NUD5	Zinc finger CCHC domain-containing protein 3	ZCCHC3	29.2481	29.296	29.2267	29.9195	30.0299	29.8757	29.5126	29.5215	29.4385	29.7898	29.8331	29.5282	29.8187	29.8137	29.9212	+	+		+	+	+				binding;cation binding;ion binding;metal ion binding;transition metal ion binding;zinc ion binding			zf-CCHC		21	57.1	43.547	453	8.01199	8.14251	8.10261	8.30574	8.338	8.40581	8.25828	8.02169	7.76771	8.3609	8.27275	8.26799	8.3491
898	P78527	DNA-dependent protein kinase catalytic subunit	PRKDC	30.2879	30.2744	30.1935	30.0997	29.8682	29.818	30.2922	30.2497	29.8206	29.9134	29.5705	29.6368	29.7191	29.9086	29.9975	+			+	+				anatomical structure development;anatomical structure formation involved in morphogenesis;anatomical structure homeostasis;anterior/posterior pattern specification;B cell lineage commitment;biological regulation;brain development;cell activation;cell death;cell differentiation;cell fate commitment;cellular component organization;cellular component organization at cellular level;cellular component…	adenyl nucleotide binding;adenyl ribonucleotide binding;ATP binding;binding;catalytic activity;DNA binding;DNA-dependent protein kinase activity;kinase activity;nucleic acid binding;nucleotide binding;phosphotransferase activity, alcohol group as acceptor;protein binding;protein kinase activity;protein serine/threonine kinase activity;purine nucleotide binding;purine ribonucleoside triphosphate b…	cell part;cytoplasmic part;cytosol;DNA-dependent protein kinase-DNA ligase 4 complex;intracellular non-membrane-bounded organelle;intracellular organelle;intracellular organelle part;intracellular part;macromolecular complex;membrane;nonhomologous end joining complex;non-membrane-bounded organelle;nuclear part;nucleolus;nucleoplasm;nucleoplasm part;organelle;organelle part;protein complex;transcr…	Cell cycle;Non-homologous end-joining	FAT;FATC;NUC194;PI3_PI4_kinase	REACT_1022;REACT_118823;REACT_1201;REACT_163993	195	51.7	469.08	2382	8.22534	8.25142	8.27713	8.14436	7.99162	8.13123	8.24748	8.13859	7.85166	8.17586	8.01636	8.08867	8.04044
1648	Q99623	Prohibitin-2	PHB2	29.9654	30.3109	30.1131	29.8195	30.055	29.89	30.1975	30.2841	30.5176	29.9127	29.6801	29.6679	29.5835	29.8905	29.9871	+								anatomical structure development;anatomical structure morphogenesis;biological regulation;biosynthetic process;branching involved in mammary gland duct morphogenesis;branching morphogenesis of a tube;cellular biosynthetic process;cellular component organization;cellular component organization at cellular level;cellular component organization or biogenesis;cellular component organization or biogen…	binding;estrogen receptor binding;hormone receptor binding;nuclear hormone receptor binding;protein binding;protein N-terminus binding;receptor binding;steroid hormone receptor binding	cell part;cell surface;cytoplasmic part;extracellular membrane-bounded organelle;extracellular organelle;extracellular region part;extracellular vesicular exosome;intracellular membrane-bounded organelle;intracellular organelle;intracellular organelle part;intracellular part;macromolecular complex;membrane;membrane-bounded organelle;membrane-bounded vesicle;mitochondrial inner membrane;mitochondr…		Band_7		23	78.9	33.296	337	8.48223	8.72616	8.64165	8.49693	8.58033	8.62048	8.68485	8.57782	8.45579	8.61087	8.47401	8.50884	8.40562
268	O95373	Importin-7	IPO7	28.0378	27.8319	28.0019	29.8666	29.8921	29.9946	28.9135	28.7816	28.6177	28.1496	28.1599	28.2948	29.8891	29.7049	29.8188	+	+	+		+	+	+		biological regulation;cellular process;cellular response to stimulus;defense response;establishment of localization;establishment of localization in cell;establishment of protein localization;immune response;immune system process;innate immune response;intracellular protein transport;intracellular transport;nuclear import;nuclear transport;nucleocytoplasmic transport;protein import;protein import…	binding;enzyme binding;enzyme regulator activity;GTPase binding;GTPase regulator activity;nucleoside-triphosphatase regulator activity;protein binding;Ran GTPase binding;Ras GTPase binding;small GTPase binding;transporter activity	cell part;cytoplasm;intracellular organelle part;intracellular part;macromolecular complex;membrane;membrane part;nuclear part;nuclear pore;nucleoplasm;organelle part;pore complex;protein complex		Cse1;IBN_N		27	37	119.52	287	7.4048	7.24544	7.37539	8.16074	8.08275	8.26062	7.91667	7.79682	7.42356	7.44621	7.11568	7.61324	8.19454
844	P62701	40S ribosomal protein S4, X isoform	RPS4X	30.1494	29.9523	30.001	30.0307	29.9167	29.8048	30.2321	30.1511	30.3909	29.8518	29.8362	29.6915	30.0088	29.9635	29.9401	+								biological regulation;biosynthetic process;catabolic process;cellular biosynthetic process;cellular catabolic process;cellular component disassembly;cellular component disassembly at cellular level;cellular component organization;cellular component organization at cellular level;cellular component organization or biogenesis;cellular component organization or biogenesis at cellular level;cellular …	binding;nucleic acid binding;RNA binding;rRNA binding;structural constituent of ribosome;structural molecule activity	adherens junction;anchoring junction;cell junction;cell part;cell-substrate adherens junction;cell-substrate junction;cytoplasmic part;cytosol;cytosolic small ribosomal subunit;extracellular membrane-bounded organelle;extracellular organelle;extracellular region part;extracellular vesicular exosome;focal adhesion;intracellular non-membrane-bounded organelle;intracellular organelle;intracellular o…	Ribosome	KOW;Ribosomal_S4e;RS4NT;S4	REACT_1079;REACT_115902;REACT_1404;REACT_1797;REACT_1979;REACT_1986;REACT_2085;REACT_75768;REACT_75822;REACT_79;REACT_931;REACT_9491	20	60.1	29.597	321	8.66876	8.49663	8.7114	8.61014	8.4947	8.59175	8.71984	8.65136	8.40961	8.69513	8.52668	8.66031	8.52896
499	P23588	Eukaryotic translation initiation factor 4B	EIF4B	28.7132	28.654	28.839	29.7122	29.9751	30.0467	28.6786	28.8789	29.4818	29.7688	29.9064	29.8625	29.8717	29.5471	29.4872	+	+		+	+	+			biological regulation;biosynthetic process;catabolic process;cell surface receptor linked signaling pathway;cellular biosynthetic process;cellular catabolic process;cellular macromolecule biosynthetic process;cellular macromolecule catabolic process;cellular macromolecule metabolic process;cellular metabolic process;cellular nitrogen compound metabolic process;cellular process;cellular protein me…	binding;nucleic acid binding;nucleotide binding;RNA binding;translation factor activity, nucleic acid binding;translation initiation factor activity	cell part;cytoplasmic part;cytosol;eukaryotic translation initiation factor 4F complex;intracellular part;macromolecular complex;protein complex	mTOR signaling pathway;RNA transport	RRM_1	REACT_1258;REACT_1979;REACT_20514;REACT_2085;REACT_6772;REACT_79;REACT_931	30	51.2	69.15	627	8.03575	8.11687	8.20645	8.44304	8.47451	8.61135	8.16032	8.11025	7.99537	8.48985	8.45468	8.582	8.53831
860	P62913	60S ribosomal protein L11	RPL11	29.6288	30.124	30.0117	29.7377	29.983	29.9638	30.0545	29.9769	30.6322	29.7619	29.5781	29.8215	29.7338	29.8198	30.1109									biosynthetic process;catabolic process;cellular biosynthetic process;cellular catabolic process;cellular component biogenesis;cellular component biogenesis at cellular level;cellular component disassembly;cellular component disassembly at cellular level;cellular component organization;cellular component organization at cellular level;cellular component organization or biogenesis;cellular componen…	binding;nucleic acid binding;RNA binding;rRNA binding;structural constituent of ribosome;structural molecule activity	cell part;cytoplasm;cytoplasmic part;cytosol;cytosolic large ribosomal subunit;extracellular membrane-bounded organelle;extracellular organelle;extracellular region part;extracellular vesicular exosome;intracellular non-membrane-bounded organelle;intracellular organelle;intracellular organelle part;intracellular part;large ribosomal subunit;macromolecular complex;membrane;membrane-bounded organel…	Ribosome	Ribosomal_L5;Ribosomal_L5_C	REACT_115902;REACT_1404;REACT_1797;REACT_1986;REACT_2085;REACT_75768;REACT_75822;REACT_79;REACT_9491	12	64	20.252	148	8.43564	8.5444	8.54427	8.43146	8.32519	8.48447	8.5446	8.46307	8.40788	8.38746	8.14217	8.36853	8.33431
662	P46781	40S ribosomal protein S9	RPS9	29.7488	29.9977	29.5746	29.9562	29.891	29.8251	30.1381	30.2888	30.1084	29.7922	29.5653	29.8612	29.6783	29.8804	29.9577	+								biological regulation;biosynthetic process;catabolic process;cellular biosynthetic process;cellular catabolic process;cellular component disassembly;cellular component disassembly at cellular level;cellular component organization;cellular component organization at cellular level;cellular component organization or biogenesis;cellular component organization or biogenesis at cellular level;cellular …	binding;nucleic acid binding;RNA binding;rRNA binding;structural constituent of ribosome;structural molecule activity;translation regulator activity	adherens junction;anchoring junction;cell junction;cell part;cell-substrate adherens junction;cell-substrate junction;cytoplasm;cytoplasmic part;cytosol;cytosolic small ribosomal subunit;extracellular membrane-bounded organelle;extracellular organelle;extracellular region part;extracellular vesicular exosome;focal adhesion;intracellular membrane-bounded organelle;intracellular non-membrane-bounde…	Ribosome	Ribosomal_S4;S4	REACT_1079;REACT_115902;REACT_1404;REACT_1797;REACT_1979;REACT_1986;REACT_2085;REACT_75768;REACT_75822;REACT_79;REACT_931;REACT_9491	14	43.3	22.591	182	8.73094	8.8896	8.72463	8.77706	8.69609	8.79709	8.93262	8.84906	8.59761	8.79132	8.6655	8.78649	8.77926
687	P49411	Elongation factor Tu, mitochondrial	TUFM	30.0026	30.0255	29.9525	29.9058	29.9919	29.7267	30.1296	30.1619	30.4877	29.8673	29.6933	29.6121	29.6942	29.7443	29.8319	+								biosynthetic process;cellular biosynthetic process;cellular component organization;cellular component organization at cellular level;cellular component organization or biogenesis;cellular component organization or biogenesis at cellular level;cellular macromolecule biosynthetic process;cellular macromolecule metabolic process;cellular metabolic process;cellular process;cellular protein metabolic …	binding;catalytic activity;GTP binding;GTPase activity;guanyl nucleotide binding;guanyl ribonucleotide binding;hydrolase activity;hydrolase activity, acting on acid anhydrides;hydrolase activity, acting on acid anhydrides, in phosphorus-containing anhydrides;nucleic acid binding;nucleoside-triphosphatase activity;nucleotide binding;purine nucleotide binding;purine ribonucleoside triphosphate bind…	cell part;cytoplasmic part;extracellular membrane-bounded organelle;extracellular organelle;extracellular region part;extracellular vesicular exosome;intracellular membrane-bounded organelle;intracellular non-membrane-bounded organelle;intracellular organelle;intracellular organelle part;intracellular part;membrane;membrane-bounded organelle;membrane-bounded vesicle;mitochondrial nucleoid;mitocho…	Plant-pathogen interaction	GTP_EFTU;GTP_EFTU_D2;GTP_EFTU_D3	REACT_268133	26	65.3	49.541	399	8.35345	8.43334	8.38213	8.43231	8.29931	8.45759	8.52714	8.4473	8.28677	8.46316	8.33365	8.40466	8.3118
910	P83881	60S ribosomal protein L36a	RPL36A	30.0065	30.012	29.8561	29.7893	29.917	29.8967	30.1319	29.8929	30.5222	29.9805	29.7035	29.8302	29.7806	29.856	29.7662									biosynthetic process;catabolic process;cellular biosynthetic process;cellular catabolic process;cellular component disassembly;cellular component disassembly at cellular level;cellular component organization;cellular component organization at cellular level;cellular component organization or biogenesis;cellular component organization or biogenesis at cellular level;cellular macromolecular complex…	structural constituent of ribosome;structural molecule activity	cell part;cytoplasmic part;cytosol;cytosolic large ribosomal subunit;intracellular non-membrane-bounded organelle;intracellular organelle;intracellular organelle part;intracellular part;large ribosomal subunit;macromolecular complex;non-membrane-bounded organelle;organelle;organelle part;ribonucleoprotein complex;ribosome	Ribosome	Ribosomal_L44	REACT_115902;REACT_1404;REACT_1797;REACT_1986;REACT_2085;REACT_75768;REACT_75822;REACT_79;REACT_9491	3	23.6	12.441	43	8.73052	8.79319	8.79488	8.76057	8.41051	8.83366	8.85446	8.67322	8.68537	8.85302	8.7329	8.84065	8.75675
1803	Q9HCS7	Pre-mRNA-splicing factor SYF1	XAB2	30.4747	30.4601	30.4024	29.813	30.0961	29.6697	29.8505	29.9905	30.2903	30.2979	30.3185	30.0827	29.8361	29.9129	29.8949	+	+			+				anatomical structure development;biosynthetic process;blastocyst development;cellular biosynthetic process;cellular macromolecule biosynthetic process;cellular macromolecule metabolic process;cellular metabolic process;cellular nitrogen compound metabolic process;cellular process;cellular response to stimulus;cellular response to stress;developmental process;DNA metabolic process;DNA repair;macro…		catalytic step 2 spliceosome;cell part;intracellular membrane-bounded organelle;intracellular organelle;intracellular organelle part;intracellular part;macromolecular complex;membrane;membrane-bounded organelle;nuclear part;nucleoplasm;nucleus;organelle;organelle part;ribonucleoprotein complex;spliceosomal complex	Spliceosome	TPR_2	REACT_1941;REACT_2222	48	60.5	100.01	734	8.57115	8.61786	8.64454	8.36109	8.38399	8.38039	8.40257	8.35299	8.25573	8.57981	8.50803	8.56659	8.39067
327	P05388	60S acidic ribosomal protein P0	RPLP0	29.9738	30.1676	29.845	29.8279	29.9217	29.8249	30.0525	30.0858	29.8611	29.7002	29.5408	29.6898	29.8626	29.9735	29.93	+								biosynthetic process;catabolic process;cellular biosynthetic process;cellular catabolic process;cellular component biogenesis;cellular component biogenesis at cellular level;cellular component disassembly;cellular component disassembly at cellular level;cellular component organization;cellular component organization at cellular level;cellular component organization or biogenesis;cellular componen…	binding;nucleic acid binding;RNA binding;structural constituent of ribosome;structural molecule activity	adherens junction;anchoring junction;cell junction;cell part;cell-substrate adherens junction;cell-substrate junction;cytoplasm;cytoplasmic part;cytosol;cytosolic large ribosomal subunit;extracellular membrane-bounded organelle;extracellular organelle;extracellular region part;extracellular vesicular exosome;focal adhesion;intracellular membrane-bounded organelle;intracellular non-membrane-bounde…	Ribosome	Ribosomal_L10	REACT_115902;REACT_1404;REACT_1797;REACT_1986;REACT_2085;REACT_75768;REACT_75822;REACT_79;REACT_9491	12	49.8	34.273	168	8.44195	8.51164	8.48708	8.4833	8.37081	8.42252	8.52899	8.35147	8.263	8.44648	8.3439	8.47436	8.41088
857	P62899	60S ribosomal protein L31	RPL31	29.8768	29.9631	29.7209	29.7717	29.9805	29.7924	30.1089	29.6779	30.2452	29.7293	29.6811	29.7521	29.6934	29.815	29.7154									biosynthetic process;catabolic process;cellular biosynthetic process;cellular catabolic process;cellular component disassembly;cellular component disassembly at cellular level;cellular component organization;cellular component organization at cellular level;cellular component organization or biogenesis;cellular component organization or biogenesis at cellular level;cellular macromolecular complex…	binding;nucleic acid binding;RNA binding;structural constituent of ribosome;structural molecule activity	adherens junction;anchoring junction;cell junction;cell part;cell-substrate adherens junction;cell-substrate junction;cytoplasmic part;cytosol;cytosolic large ribosomal subunit;extracellular membrane-bounded organelle;extracellular organelle;extracellular region part;extracellular vesicular exosome;focal adhesion;intracellular organelle part;intracellular part;large ribosomal subunit;macromolecul…	Ribosome	Ribosomal_L31e	REACT_115902;REACT_1404;REACT_1797;REACT_1986;REACT_2085;REACT_75768;REACT_75822;REACT_79;REACT_9491	6	44.8	14.463	96	8.72101	8.68346	8.74004	8.69044	8.56295	8.76635	8.83073	8.5719	8.57462	8.75342	8.63236	8.71978	8.76048
1140	Q15233	Non-POU domain-containing octamer-binding protein	NONO	30.2623	30.1416	29.9229	29.8621	29.8823	29.7914	29.8161	29.7673	30.1772	29.9847	29.9762	30.2175	30.0021	29.8311	29.833									biological regulation;biosynthetic process;cellular biosynthetic process;cellular macromolecule biosynthetic process;cellular macromolecule metabolic process;cellular metabolic process;cellular nitrogen compound metabolic process;cellular process;cellular response to stimulus;cellular response to stress;circadian rhythm;DNA metabolic process;DNA recombination;DNA repair;macromolecule biosynthetic…	binding;core promoter binding;DNA binding;identical protein binding;nucleic acid binding;nucleotide binding;protein binding;regulatory region DNA binding;regulatory region nucleic acid binding;transcription regulatory region DNA binding	cell part;intracellular membrane-bounded organelle;intracellular non-membrane-bounded organelle;intracellular organelle;intracellular organelle part;intracellular part;membrane;membrane-bounded organelle;non-membrane-bounded organelle;nuclear body;nuclear matrix;nuclear part;nuclear speck;nucleolus;nucleoplasm;nucleoplasm part;nucleus;organelle;organelle part;paraspeckles		NOPS;RRM_1		22	49.9	54.231	417	8.54594	8.61189	8.54985	8.49547	8.39046	8.45388	8.44776	8.3012	8.30261	8.47867	8.39862	8.5961	8.45995
456	P17987	T-complex protein 1 subunit alpha	TCP1	29.994	30.1095	29.9337	29.823	30.0174	29.6945	30.0124	30.0028	30.1842	29.6731	29.6251	29.684	29.6251	29.8816	29.9018	+			+					binding of sperm to zona pellucida;biological regulation;cell recognition;cell-cell recognition;cellular component assembly;cellular component assembly at cellular level;cellular component organization;cellular component organization at cellular level;cellular component organization or biogenesis;cellular component organization or biogenesis at cellular level;cellular macromolecular complex assem…	adenyl nucleotide binding;adenyl ribonucleotide binding;ATP binding;binding;enzyme binding;nucleotide binding;protein binding;purine nucleotide binding;purine ribonucleoside triphosphate binding;purine ribonucleotide binding;ribonucleotide binding;ubiquitin protein ligase binding;unfolded protein binding	acrosomal vesicle;cell body;cell part;centrosome;chaperonin-containing T-complex;chromatin;chromosomal part;cytoplasmic membrane-bounded vesicle;cytoplasmic part;cytoplasmic vesicle;cytoskeletal part;cytosol;cytosolic part;extracellular membrane-bounded organelle;extracellular organelle;extracellular region part;extracellular vesicular exosome;Golgi apparatus;heterochromatin;intracellular membran…		Cpn60_TCP1	REACT_16907;REACT_16936;REACT_16956;REACT_17050;REACT_267948	31	72.1	60.343	481	8.40548	8.47214	8.55877	8.45257	8.41441	8.49014	8.55235	8.46258	8.35913	8.46453	8.41667	8.47537	8.39639
453	P17844	Probable ATP-dependent RNA helicase DDX5	DDX5	29.619	29.6956	29.4813	29.7478	29.976	29.7844	29.6244	29.6974	29.7712	29.5532	29.6659	29.7098	29.8511	29.7595	29.7855									biological regulation;biosynthetic process;cell growth;cellular biosynthetic process;cellular macromolecule biosynthetic process;cellular macromolecule metabolic process;cellular metabolic process;cellular nitrogen compound metabolic process;cellular process;cellular response to stimulus;chordate embryonic development;circadian rhythm;developmental process;embryo development;embryo development en…	adenyl nucleotide binding;adenyl ribonucleotide binding;androgen receptor binding;ATP binding;ATPase activity;ATPase activity, coupled;ATP-dependent helicase activity;ATP-dependent RNA helicase activity;binding;catalytic activity;estrogen receptor binding;helicase activity;hormone receptor binding;hydrolase activity;hydrolase activity, acting on acid anhydrides;hydrolase activity, acting on acid …	catalytic step 2 spliceosome;cell part;cytoplasm;extracellular membrane-bounded organelle;extracellular organelle;extracellular region part;extracellular vesicular exosome;intracellular membrane-bounded organelle;intracellular non-membrane-bounded organelle;intracellular organelle;intracellular organelle part;intracellular part;macromolecular complex;membrane;membrane-bounded organelle;membrane-b…	Spliceosome	DEAD;Helicase_C;P68HR		34	57.5	69.147	404	8.14295	8.24721	8.18415	8.23447	8.17082	8.31469	8.22978	8.1474	7.99242	8.18789	8.2173	8.26091	8.2559
807	P61254	60S ribosomal protein L26	RPL26	29.8639	29.9473	29.7968	29.7113	29.9331	29.8134	29.891	30.0192	30.5267	29.7458	29.6524	29.3997	29.6657	29.8417	29.8589									biosynthetic process;catabolic process;cellular biosynthetic process;cellular catabolic process;cellular component biogenesis;cellular component biogenesis at cellular level;cellular component disassembly;cellular component disassembly at cellular level;cellular component organization;cellular component organization at cellular level;cellular component organization or biogenesis;cellular componen…	binding;nucleic acid binding;RNA binding;structural constituent of ribosome;structural molecule activity	cell part;cytoplasmic part;cytosol;cytosolic large ribosomal subunit;extracellular membrane-bounded organelle;extracellular organelle;extracellular region part;extracellular vesicular exosome;intracellular organelle part;intracellular part;large ribosomal subunit;macromolecular complex;membrane;membrane-bounded organelle;membrane-bounded vesicle;organelle;organelle part;ribonucleoprotein complex;…	Ribosome	KOW	REACT_115902;REACT_1404;REACT_1797;REACT_1986;REACT_2085;REACT_75768;REACT_75822;REACT_79;REACT_9491	9	49	17.258	109	8.56703	8.67011	8.77445	8.41037	8.5749	8.48796	8.74844	8.61445	8.62565	8.51639	8.56989	8.63192	8.57221
683	P49207	60S ribosomal protein L34	RPL34	29.4868	30.1734	29.7634	29.681	29.9067	29.8565	30.0718	30.0971	30.402	29.8853	29.5558	29.8345	29.4959	30.0664	30.0058									biosynthetic process;catabolic process;cellular biosynthetic process;cellular catabolic process;cellular component disassembly;cellular component disassembly at cellular level;cellular component organization;cellular component organization at cellular level;cellular component organization or biogenesis;cellular component organization or biogenesis at cellular level;cellular macromolecular complex…	binding;nucleic acid binding;RNA binding;structural constituent of ribosome;structural molecule activity	cell part;cytoplasm;cytoplasmic part;cytosol;cytosolic large ribosomal subunit;extracellular membrane-bounded organelle;extracellular organelle;extracellular region part;extracellular vesicular exosome;intracellular non-membrane-bounded organelle;intracellular organelle;intracellular organelle part;intracellular part;large ribosomal subunit;macromolecular complex;membrane-bounded organelle;membra…	Ribosome	Ribosomal_L34e	REACT_115902;REACT_1404;REACT_1797;REACT_1986;REACT_2085;REACT_75768;REACT_75822;REACT_79;REACT_9491	7	37.6	13.293	92	8.59802	8.8995	8.69676	8.72854	8.75023	8.88393	8.92174	8.66798	8.73125	8.89214	8.73023	8.74047	8.68477
228	O75533	Splicing factor 3B subunit 1	SF3B1	29.721	29.6521	29.6638	29.7656	29.8632	29.8014	29.407	29.5138	29.5328	29.8018	29.8083	29.9611	29.8175	29.7549	29.8213	+								anterior/posterior pattern specification;cellular macromolecule metabolic process;cellular metabolic process;cellular nitrogen compound metabolic process;cellular process;developmental process;gene expression;macromolecule metabolic process;metabolic process;mRNA metabolic process;mRNA processing;nitrogen compound metabolic process;nuclear mRNA splicing, via spliceosome;nucleic acid metabolic pro…	binding;chromatin binding	catalytic step 2 spliceosome;cell part;intracellular membrane-bounded organelle;intracellular organelle;intracellular organelle part;intracellular part;macromolecular complex;membrane-bounded organelle;nuclear body;nuclear part;nuclear speck;nucleoplasm;nucleoplasm part;nucleus;organelle;organelle part;ribonucleoprotein complex;spliceosomal complex;U12-type spliceosomal complex	Spliceosome	SF3b1	REACT_1753;REACT_467	64	59.4	145.83	852	8.09816	8.14897	8.19089	8.14467	8.11757	8.22225	8.0778	8.01833	7.83694	8.2616	8.17759	8.28903	8.17866
710	P50914	60S ribosomal protein L14	RPL14	30.1125	30.0772	29.5066	29.8493	29.8219	29.7586	29.987	30.0889	30.2028	29.7026	29.6671	29.4985	29.9575	29.6758	29.7129									biosynthetic process;catabolic process;cellular biosynthetic process;cellular catabolic process;cellular component biogenesis;cellular component biogenesis at cellular level;cellular component disassembly;cellular component disassembly at cellular level;cellular component organization;cellular component organization at cellular level;cellular component organization or biogenesis;cellular componen…	binding;nucleic acid binding;RNA binding;structural constituent of ribosome;structural molecule activity	cell part;cytoplasm;cytoplasmic part;cytosol;cytosolic large ribosomal subunit;extracellular membrane-bounded organelle;extracellular organelle;extracellular region part;extracellular vesicular exosome;intracellular organelle part;intracellular part;large ribosomal subunit;macromolecular complex;membrane;membrane-bounded organelle;membrane-bounded vesicle;organelle;organelle part;ribonucleoprotei…	Ribosome	Ribosomal_L14e	REACT_115902;REACT_1404;REACT_1797;REACT_1986;REACT_2085;REACT_75768;REACT_75822;REACT_79;REACT_9491	7	31.6	23.432	217	8.60768	8.7147	8.58754	8.64867	8.51558	8.6582	8.7087	8.56494	8.53094	8.66069	8.55436	8.59782	8.63401
617	P40429	60S ribosomal protein L13a	RPL13A	29.11	29.8634	29.7901	29.91	29.5141	29.9935	30.2956	29.7429	29.7886	29.9401	29.2121	29.7839	29.5651	29.8979	30.2357									biological regulation;biosynthetic process;catabolic process;cellular biosynthetic process;cellular catabolic process;cellular component disassembly;cellular component disassembly at cellular level;cellular component organization;cellular component organization at cellular level;cellular component organization or biogenesis;cellular component organization or biogenesis at cellular level;cellular …	structural constituent of ribosome;structural molecule activity	adherens junction;anchoring junction;cell junction;cell part;cell-substrate adherens junction;cell-substrate junction;cytoplasm;cytoplasmic part;cytosol;cytosolic large ribosomal subunit;focal adhesion;intracellular membrane-bounded organelle;intracellular non-membrane-bounded organelle;intracellular organelle;intracellular organelle part;intracellular part;large ribosomal subunit;macromolecular …	Ribosome	Ribosomal_L13	REACT_115902;REACT_1404;REACT_1797;REACT_1986;REACT_2085;REACT_75768;REACT_75822;REACT_79;REACT_9491	11	44.3	23.577	149	8.5044	8.66559	8.67638	8.68844	8.47893	8.56528	8.74266	8.53166	8.31875	8.6739	8.47942	8.50307	8.59144
970	Q06830	Peroxiredoxin-1	PRDX1	29.5674	29.6236	30.0188	29.7989	29.6621	29.9168	30.2317	29.8102	30.6461	29.8713	29.9068	30.3531	29.1913	29.8238	29.7248									anatomical structure development;anatomical structure homeostasis;biological regulation;biosynthetic process;catabolic process;cell killing;cell proliferation;cellular biosynthetic process;cellular catabolic process;cellular macromolecule metabolic process;cellular metabolic process;cellular nitrogen compound metabolic process;cellular process;cellular response to chemical stimulus;cellular respo…	antioxidant activity;binding;catalytic activity;cation binding;heme binding;ion binding;iron ion binding;metal ion binding;oxidoreductase activity;oxidoreductase activity, acting on paired donors, with incorporation or reduction of molecular oxygen;oxidoreductase activity, acting on peroxide as acceptor;peroxidase activity;peroxiredoxin activity;tetrapyrrole binding;thioredoxin peroxidase activit…	cell part;chromatin;chromosomal part;cytoplasm;cytoplasmic membrane-bounded vesicle;cytoplasmic part;cytoplasmic vesicle;cytosol;euchromatin;extracellular membrane-bounded organelle;extracellular organelle;extracellular region part;extracellular space;extracellular vesicular exosome;intracellular membrane-bounded organelle;intracellular non-membrane-bounded organelle;intracellular organelle;intra…	Peroxisome	1-cysPrx_C;AhpC-TSA	REACT_264249;REACT_355377	15	72.9	22.11	251	8.47666	8.54546	8.74328	8.58887	8.45333	8.66176	8.76267	8.53244	8.51855	8.72153	8.59355	8.83305	8.30153
880	P67936	Tropomyosin alpha-4 chain	TPM4	29.895	27.7556	30.4	30.8588	28.1801	30.2797	30.7459	30.2304	29.2232	30.701	30.235	30.9115	30.3164	30.239	30.2652									actin filament-based movement;actin filament-based process;actin-mediated cell contraction;actin-myosin filament sliding;cell differentiation;cellular component movement;cellular developmental process;cellular process;developmental process;multicellular organismal process;muscle contraction;muscle filament sliding;muscle system process;osteoblast differentiation;system process	binding;calcium ion binding;cation binding;ion binding;metal ion binding;structural constituent of muscle;structural molecule activity	actin filament bundle;actomyosin;adherens junction;anchoring junction;cell cortex part;cell junction;cell part;cell-substrate adherens junction;cell-substrate junction;contractile fiber part;cortical cytoskeleton;cytoplasmic part;cytoskeletal part;cytoskeleton;cytosol;extracellular membrane-bounded organelle;extracellular organelle;extracellular region part;extracellular vesicular exosome;filamen…	Cardiac muscle contraction;Dilated cardiomyopathy;Hypertrophic cardiomyopathy (HCM)	Tropomyosin	REACT_16969;REACT_20558	18	50	28.521	235	8.43302	7.69598	8.76412	8.83218	7.94366	8.65739	8.80158	8.49297	7.94118	8.81702	8.55744	8.9611	8.64806
821	P62081	40S ribosomal protein S7	RPS7	29.8093	30.0028	29.6272	29.7556	29.8526	29.6654	29.8107	29.8538	29.692	29.3753	29.7287	29.3974	29.5533	29.7696	29.7363									biosynthetic process;catabolic process;cellular biosynthetic process;cellular catabolic process;cellular component biogenesis;cellular component biogenesis at cellular level;cellular component disassembly;cellular component disassembly at cellular level;cellular component organization;cellular component organization at cellular level;cellular component organization or biogenesis;cellular componen…	binding;nucleic acid binding;RNA binding;structural constituent of ribosome;structural molecule activity	90S preribosome;adherens junction;anchoring junction;cell junction;cell part;cell-substrate adherens junction;cell-substrate junction;cytoplasm;cytoplasmic part;cytoskeletal part;cytosol;cytosolic small ribosomal subunit;extracellular membrane-bounded organelle;extracellular organelle;extracellular region part;extracellular vesicular exosome;focal adhesion;intracellular membrane-bounded organelle…	Ribosome	Ribosomal_S7e	REACT_1079;REACT_115902;REACT_1404;REACT_1797;REACT_1979;REACT_1986;REACT_2085;REACT_75768;REACT_75822;REACT_79;REACT_931;REACT_9491	9	54.6	22.127	117	8.36446	8.52162	8.34751	8.52102	8.49289	8.55993	8.56517	8.44609	8.33127	8.499	8.4945	8.44333	8.40802
595	P36578	60S ribosomal protein L4	RPL4	29.5624	29.7338	29.6911	29.8627	29.5808	29.8194	29.9694	29.8334	29.7279	29.5316	29.251	29.5473	29.734	29.7723	29.8527	+								biosynthetic process;catabolic process;cellular biosynthetic process;cellular catabolic process;cellular component disassembly;cellular component disassembly at cellular level;cellular component organization;cellular component organization at cellular level;cellular component organization or biogenesis;cellular component organization or biogenesis at cellular level;cellular macromolecular complex…	binding;nucleic acid binding;RNA binding;structural constituent of ribosome;structural molecule activity	adherens junction;anchoring junction;cell junction;cell part;cell-substrate adherens junction;cell-substrate junction;cytoplasm;cytoplasmic part;cytosol;cytosolic large ribosomal subunit;extracellular membrane-bounded organelle;extracellular organelle;extracellular region part;extracellular vesicular exosome;focal adhesion;intracellular membrane-bounded organelle;intracellular non-membrane-bounde…	Ribosome	Ribos_L4_asso_C;Ribosomal_L4	REACT_115902;REACT_1404;REACT_1797;REACT_1986;REACT_2085;REACT_75768;REACT_75822;REACT_79;REACT_9491	19	40	47.697	245	8.42771	8.52095	8.53831	8.58455	8.41143	8.58022	8.58735	8.46409	8.2463	8.47157	8.35736	8.53309	8.51634
658	P46776	60S ribosomal protein L27a	RPL27A	29.6205	30.0109	29.6162	29.8984	29.6348	29.7193	30.2202	30.0571	30.1884	29.605	29.7443	29.6497	29.7229	29.7202	29.7861	+								biosynthetic process;catabolic process;cellular biosynthetic process;cellular catabolic process;cellular component disassembly;cellular component disassembly at cellular level;cellular component organization;cellular component organization at cellular level;cellular component organization or biogenesis;cellular component organization or biogenesis at cellular level;cellular macromolecular complex…	binding;nucleic acid binding;RNA binding;structural constituent of ribosome;structural molecule activity	cell part;cytoplasmic part;cytosol;cytosolic large ribosomal subunit;intracellular organelle part;intracellular part;large ribosomal subunit;macromolecular complex;membrane;organelle part;ribonucleoprotein complex	Ribosome	Ribosomal_L18e	REACT_115902;REACT_1404;REACT_1797;REACT_1986;REACT_2085;REACT_75768;REACT_75822;REACT_79;REACT_9491	5	28.4	16.561	93	8.52704	8.70858	8.631	8.66959	8.47829	8.6612	8.78377	8.59428	8.50755	8.61996	8.63456	8.63802	8.59018
411	P13639	Elongation factor 2	EEF2	29.7617	29.4647	29.5499	29.7732	29.7706	29.6825	29.7262	29.7662	29.8897	29.6557	29.7177	29.6088	29.755	29.7061	29.7363									biological regulation;biosynthetic process;cell differentiation;cellular biosynthetic process;cellular developmental process;cellular macromolecule biosynthetic process;cellular macromolecule metabolic process;cellular metabolic process;cellular process;cellular protein metabolic process;developmental process;gene expression;hemopoietic progenitor cell differentiation;macromolecule biosynthetic p…	binding;catalytic activity;enzyme binding;GTP binding;GTPase activity;guanyl nucleotide binding;guanyl ribonucleotide binding;hydrolase activity;hydrolase activity, acting on acid anhydrides;hydrolase activity, acting on acid anhydrides, in phosphorus-containing anhydrides;kinase binding;nucleic acid binding;nucleoside-triphosphatase activity;nucleotide binding;protein binding;protein kinase bind…	aggresome;cell part;cytoplasm;cytoplasmic part;cytosol;extracellular membrane-bounded organelle;extracellular organelle;extracellular region part;extracellular vesicular exosome;inclusion body;intracellular membrane-bounded organelle;intracellular organelle;intracellular part;macromolecular complex;membrane;membrane-bounded organelle;membrane-bounded vesicle;nucleus;organelle;plasma membrane;poly…		EFG_C;EFG_II;EFG_IV;GTP_EFTU;GTP_EFTU_D2	REACT_1404;REACT_268571;REACT_268628	48	64.5	95.337	689	8.41651	8.40765	8.4514	8.45603	8.31823	8.47271	8.47769	8.38365	8.25532	8.47657	8.40394	8.47131	8.43238
837	P62314	Small nuclear ribonucleoprotein Sm D1	SNRPD1	29.3709	29.8857	29.7005	29.4113	29.7867	30.0188	28.9021	29.3492	29.6216	29.9771	30.1933	29.9596	30.339	29.7424	30.1316	+								biological regulation;cellular component assembly;cellular component assembly at cellular level;cellular component organization;cellular component organization at cellular level;cellular component organization or biogenesis;cellular component organization or biogenesis at cellular level;cellular macromolecular complex assembly;cellular macromolecular complex subunit organization;cellular macromol…	binding;nucleic acid binding;RNA binding	catalytic step 2 spliceosome;cell part;cytoplasmic part;cytosol;intracellular membrane-bounded organelle;intracellular organelle;intracellular organelle part;intracellular part;macromolecular complex;membrane-bounded organelle;methylosome;methyltransferase complex;nuclear part;nucleoplasm;nucleus;organelle;organelle part;pICln-Sm protein complex;protein complex;ribonucleoprotein complex;small nuc…	Spliceosome;Systemic lupus erythematosus	LSM	REACT_11066;REACT_1753;REACT_467	5	54.6	13.281	89	8.50493	8.46319	8.29305	8.15794	8.17889	8.35164	8.08739	8.25268	7.86593	8.39508	8.5933	8.587	8.47701
874	P63244	Guanine nucleotide-binding protein subunit beta-2-like 1	GNB2L1	29.7285	29.9604	29.6275	29.5503	29.9698	29.6903	29.6788	30.0393	30.0693	29.637	29.7317	29.6646	29.6927	29.7374	29.6937									activation of caspase activity;anatomical structure morphogenesis;biological regulation;carbohydrate homeostasis;cell cycle;cell differentiation;cellular chemical homeostasis;cellular developmental process;cellular glucose homeostasis;cellular homeostasis;cellular process;cellular response to carbohydrate stimulus;cellular response to chemical stimulus;cellular response to glucose stimulus;cellul…	apoptotic protease activator activity;binding;binding, bridging;caspase activator activity;caspase regulator activity;channel inhibitor activity;channel regulator activity;enzyme activator activity;enzyme binding;enzyme inhibitor activity;enzyme regulator activity;identical protein binding;ion channel inhibitor activity;kinase binding;kinase inhibitor activity;kinase regulator activity;peptidase …	cell body;cell part;cell projection;cytoplasm;cytoplasmic part;cytoskeleton;cytosol;dendrite;extracellular membrane-bounded organelle;extracellular organelle;extracellular region part;extracellular vesicular exosome;intracellular membrane-bounded organelle;intracellular non-membrane-bounded organelle;intracellular organelle;intracellular organelle part;intracellular part;macromolecular complex;me…	Measles	WD40		21	86.1	35.076	218	8.36127	8.61806	8.53143	8.43669	8.48299	8.52974	8.49518	8.46903	8.25638	8.52502	8.48116	8.49781	8.48705
665	P46821	Microtubule-associated protein 1B	MAP1B	30.6297	30.7987	30.7266	29.5374	29.9544	29.7128	29.704	29.761	30.0632	30.2123	30.2382	30.2552	29.5256	29.748	29.7292	+	+	+	+	+				anatomical structure development;axon extension;biological regulation;cell growth;cell projection organization;cellular component movement;cellular component organization;cellular component organization at cellular level;cellular component organization or biogenesis;cellular component organization or biogenesis at cellular level;cellular process;cytoskeleton organization;cytoskeleton-dependent in…	structural molecule activity	cell junction;cell part;cell projection;cell projection part;cytoplasm;cytoplasmic part;cytoskeletal part;cytosol;dendritic spine;intracellular organelle part;intracellular part;macromolecular complex;membrane;microtubule;microtubule associated complex;neuron projection;neuron spine;organelle part;plasma membrane;postsynaptic density;protein complex;synapse part		MAP1B_neuraxin		96	52.3	270.63	1205	8.49496	8.6148	8.64196	8.17345	8.23772	8.30786	8.2724	8.14977	8.09139	8.49754	8.41858	8.52131	8.1891
1109	Q14739	Lamin-B receptor	LBR	30.0935	30.3645	30.2347	29.6728	29.71	29.7059	29.5398	29.7027	30.1127	29.839	29.919	29.7707	29.5632	29.7095	29.6923	+	+			+				alcohol metabolic process;biosynthetic process;cholesterol biosynthetic process;cholesterol metabolic process;lipid biosynthetic process;lipid metabolic process;metabolic process;primary metabolic process;small molecule metabolic process;steroid biosynthetic process;steroid metabolic process;sterol biosynthetic process;sterol metabolic process	binding;catalytic activity;chromo shadow domain binding;DNA binding;lamin binding;nucleic acid binding;oxidoreductase activity;oxidoreductase activity, acting on the CH-CH group of donors;oxidoreductase activity, acting on the CH-CH group of donors, NAD or NADP as acceptor;protein binding;protein domain specific binding	cell part;envelope;integral to membrane;integral to nuclear inner membrane;integral to organelle membrane;intracellular organelle part;intracellular part;intrinsic to membrane;intrinsic to nuclear inner membrane;intrinsic to organelle membrane;membrane;membrane part;nuclear envelope;nuclear membrane;nuclear membrane part;nuclear part;organelle envelope;organelle membrane;organelle part		ERG4_ERG24;LBR_tudor	REACT_9405	17	23.6	70.702	206	8.5026	8.62558	8.641	8.35463	8.34731	8.48319	8.42328	8.33272	8.22565	8.55627	8.49769	8.45765	8.34982
1149	Q15393	Splicing factor 3B subunit 3	SF3B3	29.9448	29.7128	29.8511	29.593	29.7614	29.6822	29.0718	29.5158	29.6314	29.7064	29.6993	29.549	29.8078	29.4895	29.575									biological regulation;cellular component assembly;cellular component organization;cellular component organization or biogenesis;cellular macromolecule metabolic process;cellular metabolic process;cellular nitrogen compound metabolic process;cellular process;gene expression;macromolecular complex assembly;macromolecular complex subunit organization;macromolecule metabolic process;metabolic process…	binding;nucleic acid binding;RNA binding	catalytic step 2 spliceosome;cell part;intracellular organelle part;intracellular part;macromolecular complex;nuclear part;nucleoplasm;organelle part;ribonucleoprotein complex;small nuclear ribonucleoprotein complex;spliceosomal complex;U12-type spliceosomal complex	Spliceosome	CPSF_A	REACT_1753;REACT_467	47	42.8	135.58	503	8.25823	8.19736	8.29241	8.09902	8.10823	8.1705	7.9767	7.98684	7.98797	8.40236	8.15161	8.235	8.19312
467	P19338	Nucleolin	NCL	27.6008	27.5498	27.5719	29.4824	29.8423	29.6776	28.0251	28.482	28.8116	29.3696	29.4911	29.5081	29.8214	29.4459	29.4519	+	+	+	+	+	+			anatomical structure formation involved in morphogenesis;angiogenesis;developmental process	binding;DNA binding;identical protein binding;nucleic acid binding;nucleotide binding;protein binding;protein C-terminus binding;RNA binding;sequence-specific DNA binding;telomeric DNA binding	cell cortex;cell part;cytoplasmic part;extracellular membrane-bounded organelle;extracellular organelle;extracellular region part;extracellular vesicular exosome;intracellular membrane-bounded organelle;intracellular non-membrane-bounded organelle;intracellular organelle;intracellular organelle part;intracellular part;macromolecular complex;membrane;membrane-bounded organelle;membrane-bounded ves…	Pathogenic Escherichia coli infection	RRM_1		30	40.7	76.613	341	7.55334	7.63475	7.70259	8.42667	8.47208	8.57605	7.79285	7.85959	7.76534	8.45076	8.39677	8.48028	8.56013
565	P32969	60S ribosomal protein L9	RPL9	29.7935	29.6791	29.5429	29.709	29.6606	29.6291	30.0351	30.2599	30.0945	29.6896	29.582	29.4576	29.6806	29.6096	29.6442	+								biosynthetic process;catabolic process;cellular biosynthetic process;cellular catabolic process;cellular component disassembly;cellular component disassembly at cellular level;cellular component organization;cellular component organization at cellular level;cellular component organization or biogenesis;cellular component organization or biogenesis at cellular level;cellular macromolecular complex…	binding;nucleic acid binding;RNA binding;rRNA binding;structural constituent of ribosome;structural molecule activity	adherens junction;anchoring junction;cell junction;cell part;cell-substrate adherens junction;cell-substrate junction;cytoplasm;cytoplasmic part;cytosol;cytosolic large ribosomal subunit;focal adhesion;intracellular membrane-bounded organelle;intracellular non-membrane-bounded organelle;intracellular organelle;intracellular organelle part;intracellular part;large ribosomal subunit;macromolecular …	Ribosome	Ribosomal_L6	REACT_115902;REACT_1404;REACT_1797;REACT_1986;REACT_2085;REACT_75768;REACT_75822;REACT_79;REACT_9491	8	53.6	21.863	120	8.43518	8.49209	8.46957	8.34875	8.29288	8.40429	8.56007	8.49438	8.31998	8.45621	8.35974	8.44083	8.33556
522	P27635	60S ribosomal protein L10	RPL10	29.8399	29.9292	29.6186	29.6742	29.6871	29.6315	29.9514	29.6018	29.6359	29.8529	29.6983	29.3197	29.6725	29.7981	29.8456									biosynthetic process;catabolic process;cellular biosynthetic process;cellular catabolic process;cellular component disassembly;cellular component disassembly at cellular level;cellular component organization;cellular component organization at cellular level;cellular component organization or biogenesis;cellular component organization or biogenesis at cellular level;cellular macromolecular complex…	structural constituent of ribosome;structural molecule activity	cell part;cytoplasmic part;cytosol;cytosolic large ribosomal subunit;endoplasmic reticulum;intracellular membrane-bounded organelle;intracellular organelle;intracellular organelle part;intracellular part;large ribosomal subunit;macromolecular complex;membrane;membrane-bounded organelle;organelle;organelle part;ribonucleoprotein complex	Ribosome	Ribosomal_L16	REACT_115902;REACT_1404;REACT_1797;REACT_1986;REACT_2085;REACT_75768;REACT_75822;REACT_79;REACT_9491	11	47.7	24.604	277	8.54594	8.6553	8.54225	8.5071	8.52711	8.60153	8.66944	8.42364	8.41435	8.50579	8.35953	8.46352	8.53272
972	Q07021	Complement component 1 Q subcomponent-binding protein, mitochondrial	C1QBP	29.9358	29.815	29.7602	29.9389	29.4556	29.485	29.6079	28.9207	29.773	29.8239	29.8595	29.6338	29.5557	29.7822	29.4287									activation of immune response;apoptosis;biological regulation;biosynthetic process;blood coagulation;blood coagulation, intrinsic pathway;cell death;cellular biosynthetic process;cellular component assembly;cellular component assembly at cellular level;cellular component organization;cellular component organization at cellular level;cellular component organization or biogenesis;cellular component…	adrenergic receptor binding;binding;carbohydrate binding;complement binding;complement component C1q binding;glycosaminoglycan binding;G-protein-coupled receptor binding;hyaluronic acid binding;kininogen binding;mRNA binding;nucleic acid binding;opsonin binding;pattern binding;polysaccharide binding;protein binding;protein binding transcription factor activity;receptor binding;RNA binding;transcr…	cell part;cell surface;cytoplasm;cytoplasmic part;cytosol;extracellular region part;extracellular space;intracellular membrane-bounded organelle;intracellular non-membrane-bounded organelle;intracellular organelle;intracellular organelle lumen;intracellular organelle part;intracellular part;membrane;membrane-bounded organelle;membrane-enclosed lumen;mitochondrial matrix;mitochondrial part;mitocho…		MAM33	REACT_326	5	34.4	31.362	46	8.10857	8.17647	8.18656	8.12437	7.91406	7.95075	8.26271	7.77956	7.82202	8.13871	8.0893	8.22766	8.055
851	P62847	40S ribosomal protein S24	RPS24	29.7043	29.4601	29.64	29.6338	29.3656	29.8157	29.7556	29.6894	29.8456	29.6851	29.3421	29.2007	29.506	29.4852	29.5959									biological regulation;biosynthetic process;catabolic process;cellular biosynthetic process;cellular catabolic process;cellular component biogenesis;cellular component biogenesis at cellular level;cellular component disassembly;cellular component disassembly at cellular level;cellular component organization;cellular component organization at cellular level;cellular component organization or biogen…	binding;nucleotide binding;protein binding;structural constituent of ribosome;structural molecule activity;translation initiation factor binding	cell part;cytoplasm;cytoplasmic part;cytosol;cytosolic small ribosomal subunit;intracellular membrane-bounded organelle;intracellular non-membrane-bounded organelle;intracellular organelle;intracellular organelle part;intracellular part;macromolecular complex;membrane;membrane-bounded organelle;non-membrane-bounded organelle;nuclear part;nucleolus;nucleus;organelle;organelle part;ribonucleoprotei…	Ribosome	Ribosomal_S24e	REACT_1079;REACT_115902;REACT_1404;REACT_1797;REACT_1979;REACT_1986;REACT_2085;REACT_75768;REACT_75822;REACT_79;REACT_931;REACT_9491	4	34.6	15.423	108	8.43343	8.39665	8.58082	8.45785	8.387	8.62043	8.61854	8.41739	8.31182	8.46385	8.38204	8.30146	8.37647
485	P22234	Multifunctional protein ADE2	PAICS	29.5845	29.5683	29.6144	29.6007	29.5011	29.625	29.5148	29.4931	29.1933	29.6161	29.3997	29.6696	29.917	29.7554	29.8299	+								biosynthetic process;cellular aromatic compound metabolic process;cellular biosynthetic process;cellular metabolic process;cellular nitrogen compound biosynthetic process;cellular nitrogen compound metabolic process;cellular process;'de novo' IMP biosynthetic process;heterocycle biosynthetic process;heterocycle metabolic process;IMP biosynthetic process;IMP metabolic process;metabolic process;nit…	acid-amino acid ligase activity;adenyl nucleotide binding;adenyl ribonucleotide binding;ATP binding;binding;carbon-carbon lyase activity;carboxy-lyase activity;catalytic activity;identical protein binding;ligase activity;ligase activity, forming carbon-nitrogen bonds;lyase activity;nucleotide binding;phosphoribosylaminoimidazole carboxylase activity;phosphoribosylaminoimidazolesuccinocarboxamide …	cell part;cytoplasmic part;cytosol;extracellular membrane-bounded organelle;extracellular organelle;extracellular region part;extracellular vesicular exosome;intracellular part;membrane;membrane-bounded organelle;membrane-bounded vesicle;organelle;vesicle	Purine metabolism	AIRC;SAICAR_synt	REACT_1776	15	42.8	47.079	233	8.42341	8.51172	8.54212	8.51846	8.44182	8.50504	8.48293	8.3276	8.1878	8.49834	8.35164	8.58122	8.54315
1500	Q92616	Translational activator GCN1	GCN1L1	29.7408	29.6621	29.6632	29.7048	29.4171	29.5697	29.8172	29.6665	29.1946	29.4985	29.2419	29.1775	29.3441	29.6102	29.6992									biological regulation;biosynthetic process;cellular biosynthetic process;cellular macromolecule biosynthetic process;cellular macromolecule metabolic process;cellular metabolic process;cellular process;cellular protein metabolic process;macromolecule biosynthetic process;macromolecule metabolic process;metabolic process;posttranscriptional regulation of gene expression;primary metabolic process;p…	binding;nucleic acid binding;RNA binding;translation factor activity, nucleic acid binding	cell part;cytoplasm;cytoplasmic part;intracellular non-membrane-bounded organelle;intracellular organelle;intracellular part;macromolecular complex;membrane;non-membrane-bounded organelle;organelle;ribonucleoprotein complex;ribosome		DUF3554		76	34.6	292.75	368	7.15372	7.43993	7.27121	7.01845	6.76486	6.97903	7.25083	7.53583	7.34126	6.93894	6.75199	6.83315	6.99055
1970	Q9UM54	Unconventional myosin-VI	MYO6	29.8366	29.6709	29.7064	29.4275	29.6176	29.554	29.9724	30.1751	30.0593	29.1897	29.1816	29.174	29.6901	29.462	29.4983	+			+		+			actin filament-based movement;actin filament-based process;anatomical structure development;anatomical structure morphogenesis;auditory receptor cell differentiation;behavior;biological regulation;cell communication;cell differentiation;cell projection organization;cell-cell signaling;cellular component assembly;cellular component assembly at cellular level;cellular component movement;cellular co…	actin binding;actin filament binding;adenyl nucleotide binding;adenyl ribonucleotide binding;ADP binding;ATP binding;binding;calmodulin binding;catalytic activity;cytoskeletal protein binding;hydrolase activity;hydrolase activity, acting on acid anhydrides;hydrolase activity, acting on acid anhydrides, in phosphorus-containing anhydrides;microfilament motor activity;minus-end directed microfilame…	apical part of cell;axon;cell body;cell cortex;cell part;cell projection;cell projection membrane;cell projection part;clathrin coated vesicle membrane;coated pit;coated vesicle membrane;cytoplasm;cytoplasmic membrane-bounded vesicle;cytoplasmic part;cytoplasmic vesicle;cytoplasmic vesicle membrane;cytoplasmic vesicle part;cytoskeletal part;cytosol;DNA-directed RNA polymerase II, holoenzyme;endoc…		Myosin_head	REACT_11035;REACT_18307	65	55.1	149.69	987	8.43987	8.40892	8.53012	8.32942	8.33317	8.42185	8.57118	8.53194	8.33021	8.33532	8.21822	8.35683	8.42846
920	Q00325	Phosphate carrier protein, mitochondrial	SLC25A3	29.3378	29.4719	29.3097	29.6781	29.3477	29.5539	29.6091	29.5546	30.2637	29.6063	29.3345	29.0453	29.3813	29.4655	29.3312									anion transport;cellular metabolic process;cellular process;establishment of localization;generation of precursor metabolites and energy;inorganic anion transport;ion transmembrane transport;ion transport;metabolic process;phosphate ion transmembrane transport;phosphate ion transport;transmembrane transport;transport	active transmembrane transporter activity;anion transmembrane transporter activity;binding;inorganic anion transmembrane transporter activity;ion transmembrane transporter activity;phosphate ion carrier activity;phosphate ion transmembrane transporter activity;protein binding;protein complex binding;secondary active transmembrane transporter activity;substrate-specific transmembrane transporter a…	cell part;cytoplasmic part;extracellular membrane-bounded organelle;extracellular organelle;extracellular region part;extracellular vesicular exosome;integral to membrane;integral to plasma membrane;intracellular membrane-bounded organelle;intracellular organelle;intracellular organelle part;intracellular part;intrinsic to membrane;intrinsic to plasma membrane;membrane;membrane part;membrane-boun…		Mito_carr		11	30.9	40.094	157	8.23588	8.36446	8.3739	8.40248	8.21484	8.41631	8.42891	8.25604	8.29347	8.45119	8.27591	8.25967	8.30912
838	P62316	Small nuclear ribonucleoprotein Sm D2	SNRPD2	29.1785	28.8759	29.0543	29.4283	29.6403	29.5002	28.98	28.7891	29.2004	29.4768	29.9613	29.6882	29.6921	29.38	29.2882	+	+		+					cellular component assembly;cellular component assembly at cellular level;cellular component organization;cellular component organization at cellular level;cellular component organization or biogenesis;cellular component organization or biogenesis at cellular level;cellular macromolecular complex assembly;cellular macromolecular complex subunit organization;cellular macromolecule metabolic proces…		catalytic step 2 spliceosome;cell part;cytoplasmic part;cytosol;extracellular membrane-bounded organelle;extracellular organelle;extracellular region part;extracellular vesicular exosome;intracellular organelle part;intracellular part;macromolecular complex;membrane-bounded organelle;membrane-bounded vesicle;methylosome;methyltransferase complex;nuclear part;nucleoplasm;organelle;organelle part;p…	Spliceosome	LSM	REACT_11066;REACT_1753;REACT_467	7	55.9	13.527	141	8.51171	8.45532	8.52081	8.7733	8.64337	8.85917	8.55613	8.38462	8.4546	8.75416	8.81053	8.81261	8.8258
1510	Q92797	Symplekin	SYMPK	29.8175	29.8093	29.8136	29.4002	29.6312	29.4365	29.1706	29.3682	29.251	29.9505	30.0581	30.0948	29.6825	29.6662	29.6739	+		+				+		biological adhesion;biological regulation;cell adhesion;cellular macromolecule metabolic process;cellular metabolic process;cellular nitrogen compound metabolic process;cellular process;macromolecule metabolic process;metabolic process;mRNA 3'-end processing;mRNA metabolic process;mRNA polyadenylation;mRNA processing;nitrogen compound metabolic process;nucleic acid metabolic process;nucleobase-co…		cell junction;cell part;cell-cell junction;cytoplasm;cytoskeleton;intracellular non-membrane-bounded organelle;intracellular organelle;intracellular organelle part;intracellular part;membrane;non-membrane-bounded organelle;nuclear part;nucleoplasm;occluding junction;organelle;organelle part;plasma membrane;tight junction	mRNA surveillance pathway;Tight junction	Symplekin_C		67	61.9	141.15	712	8.17566	8.26224	8.30075	8.07126	8.10738	8.14079	8.09947	8.03555	7.73547	8.32006	8.27976	8.38931	8.20249
955	Q04637	Eukaryotic translation initiation factor 4 gamma 1	EIF4G1	29.1532	29.0475	29.1096	29.5145	29.452	29.4773	29.2314	29.2523	29.4949	29.4371	29.2757	29.4608	29.2979	29.2946	29.402	+	+							biological regulation;biosynthetic process;catabolic process;cell surface receptor linked signaling pathway;cellular biosynthetic process;cellular catabolic process;cellular macromolecule biosynthetic process;cellular macromolecule catabolic process;cellular macromolecule metabolic process;cellular metabolic process;cellular nitrogen compound metabolic process;cellular process;cellular protein me…	binding;nucleic acid binding;RNA binding;translation factor activity, nucleic acid binding;translation initiation factor activity	cell part;cytoplasmic part;cytosol;eukaryotic translation initiation factor 4F complex;intracellular part;macromolecular complex;membrane;protein complex	RNA transport;Viral myocarditis	MA3;MIF4G;W2	REACT_115831;REACT_1258;REACT_1979;REACT_20514;REACT_2085;REACT_25325;REACT_6772;REACT_75768;REACT_75822;REACT_79;REACT_931	60	38.1	175.49	683	8.05142	8.10592	8.21619	8.21264	8.13159	8.30621	8.14498	7.94938	7.85734	8.29128	8.15637	8.29798	8.16524
1113	Q14966	Zinc finger protein 638	ZNF638	29.6333	29.775	29.5925	29.2651	29.6365	29.5049	24.8701	25.3617	25.2576	29.6271	29.3521	29.5516	29.4837	29.2032	29.5049	+		+			+			biological regulation;biosynthetic process;cellular biosynthetic process;cellular macromolecule biosynthetic process;cellular macromolecule metabolic process;cellular metabolic process;cellular nitrogen compound metabolic process;cellular process;macromolecule biosynthetic process;macromolecule metabolic process;metabolic process;nitrogen compound metabolic process;nucleic acid metabolic process;…	binding;cation binding;DNA binding;double-stranded DNA binding;ion binding;metal ion binding;nucleic acid binding;nucleotide binding;RNA binding;structure-specific DNA binding;transition metal ion binding;zinc ion binding	cell part;cytoplasm;intracellular membrane-bounded organelle;intracellular organelle;intracellular organelle part;intracellular part;membrane-bounded organelle;nuclear body;nuclear part;nuclear speck;nucleoplasm;nucleoplasm part;organelle;organelle part				15	8.3	220.62	41	7.12995	7.27859	7.19918	6.85333	6.93546	6.98455	7.04036	7.00454	6.78206	7.09065	7.07092	7.12519	6.98408
465	P18621	60S ribosomal protein L17	RPL17	29.2787	29.4944	29.4093	29.5828	29.3375	29.4671	29.6541	29.4273	30.0029	29.3994	29.3723	29.1311	29.447	29.5208	29.4848									biosynthetic process;catabolic process;cellular biosynthetic process;cellular catabolic process;cellular component disassembly;cellular component disassembly at cellular level;cellular component organization;cellular component organization at cellular level;cellular component organization or biogenesis;cellular component organization or biogenesis at cellular level;cellular macromolecular complex…	structural constituent of ribosome;structural molecule activity	cell part;cytoplasmic part;cytosol;cytosolic large ribosomal subunit;intracellular membrane-bounded organelle;intracellular organelle;intracellular organelle part;intracellular part;large ribosomal subunit;macromolecular complex;membrane-bounded organelle;nucleus;organelle;organelle part;ribonucleoprotein complex	Ribosome	Ribosomal_L22	REACT_115902;REACT_1404;REACT_1797;REACT_1986;REACT_2085;REACT_75768;REACT_75822;REACT_79;REACT_9491	9	50	21.397	190	8.2449	8.43458	8.43653	8.30636	8.22675	8.40274	8.24721	8.22596	8.31433	8.37234	8.27639	8.34955	8.34104
2065	Q9Y5K6	CD2-associated protein	CD2AP	29.4908	29.2157	29.5496	29.2932	29.3769	29.6579	28.7813	28.9919	29.3056	29.6987	29.5554	29.7343	29.5204	29.2992	29.3701	+								biological regulation;cell cycle phase;cell cycle process;cell division;cell projection assembly;cell projection organization;cellular component assembly;cellular component assembly at cellular level;cellular component organization;cellular component organization at cellular level;cellular component organization or biogenesis;cellular component organization or biogenesis at cellular level;cellula…	binding;protein binding;protein domain specific binding;SH3 domain binding;structural constituent of cytoskeleton;structural molecule activity	actin cytoskeleton;cell junction;cell part;cell projection;cell-cell junction;cytoplasm;cytoskeletal part;cytoskeleton;extracellular membrane-bounded organelle;extracellular organelle;extracellular region part;extracellular vesicular exosome;filamentous actin;intracellular non-membrane-bounded organelle;intracellular organelle;intracellular organelle part;intracellular part;macromolecular complex…	Bacterial invasion of epithelial cells	SH3_1;SH3_9	REACT_23832	26	44	71.45	239	7.87086	7.84144	7.99849	7.91154	7.92523	8.01937	7.6765	7.4878	7.45117	8.09082	7.99705	8.08005	8.13216
1151	Q15424	Scaffold attachment factor B1	SAFB	28.6737	29.7174	29.0242	28.8657	30.0784	29.3294	28.2637	28.7714	28.8446	29.3794	29.5969	30.227	29.3241	29.4093	29.2423	+								biological regulation;biosynthetic process;cellular biosynthetic process;cellular component organization;cellular component organization at cellular level;cellular component organization or biogenesis;cellular component organization or biogenesis at cellular level;cellular macromolecule biosynthetic process;cellular macromolecule metabolic process;cellular metabolic process;cellular nitrogen comp…	binding;chromatin binding;core promoter binding;DNA binding;double-stranded DNA binding;nucleic acid binding;nucleotide binding;regulatory region DNA binding;regulatory region nucleic acid binding;structure-specific DNA binding;transcription regulatory region DNA binding	cell part;intracellular membrane-bounded organelle;intracellular organelle;intracellular organelle part;intracellular part;membrane-bounded organelle;nuclear part;nucleoplasm;nucleus;organelle;organelle part		SAP		41	40.1	102.64	442	7.92504	8.33153	8.17788	8.01791	8.35942	8.25044	7.93134	7.88931	7.76128	8.31821	8.29629	8.55969	8.22678
631	P42167	Lamina-associated polypeptide 2, isoforms beta/gamma	TMPO	29.8601	29.739	29.8736	29.2586	29.4261	29.5802	28.589	28.5289	28.6151	29.9618	30.087	30.1651	29.73	29.3352	29.4654	+		+			+	+			binding;DNA binding;lamin binding;nucleic acid binding;protein binding	cell part;cytoplasm;envelope;integral to membrane;intracellular membrane-bounded organelle;intracellular organelle;intracellular organelle part;intracellular part;intrinsic to membrane;membrane;membrane part;membrane-bounded organelle;nuclear envelope;nuclear inner membrane;nuclear membrane;nuclear part;nucleus;organelle;organelle envelope;organelle inner membrane;organelle membrane;organelle part		LEM;Thymopoietin	REACT_160242;REACT_160251;REACT_263908	20	52.6	50.67	245	8.28571	8.27609	8.43242	8.1642	8.14117	8.29365	7.94907	7.79763	7.65915	8.44439	8.36728	8.51766	8.32269
1589	Q96JP5	E3 ubiquitin-protein ligase ZFP91	ZFP91	28.7207	28.6462	28.95	29.2718	29.5724	29.3658	28.3765	28.3369	29.2921	29.8142	29.9386	29.9045	29.6127	29.6216	29.593	+	+		+	+				activation of NF-kappaB-inducing kinase activity;activation of protein kinase activity;biological regulation;cellular macromolecule metabolic process;cellular metabolic process;cellular process;cellular protein metabolic process;macromolecule metabolic process;macromolecule modification;metabolic process;positive regulation of catalytic activity;positive regulation of kinase activity;positive reg…	acid-amino acid ligase activity;binding;catalytic activity;cation binding;ion binding;ligase activity;ligase activity, forming carbon-nitrogen bonds;metal ion binding;nucleic acid binding;small conjugating protein ligase activity;ubiquitin-protein ligase activity	cell part;intracellular membrane-bounded organelle;intracellular organelle;intracellular part;membrane-bounded organelle;nucleus;organelle		zf-C2H2		16	31.9	63.444	210	7.50903	7.74098	7.58132	7.85505	7.81413	8.01849	7.54795	7.22909	7.26574	8.06108	8.01009	8.12208	7.92019
348	P07910	Heterogeneous nuclear ribonucleoproteins C1/C2	HNRNPC	29.465	29.0273	29.1302	29.682	29.0764	29.3925	29.5017	29.3116	29.6195	29.194	29.2958	29.2629	29.5924	29.3852	29.4594									3'-UTR-mediated mRNA stabilization;ATP-dependent chromatin remodeling;biological regulation;cell differentiation;cellular component organization;cellular component organization at cellular level;cellular component organization or biogenesis;cellular component organization or biogenesis at cellular level;cellular developmental process;cellular macromolecule metabolic process;cellular metabolic pro…	binding;chromatin binding;chromatin DNA binding;core promoter proximal region DNA binding;core promoter proximal region sequence-specific DNA binding;DNA binding;enhancer binding;enhancer sequence-specific DNA binding;identical protein binding;mRNA 3'-UTR binding;mRNA binding;nucleic acid binding;nucleosomal DNA binding;nucleosome binding;nucleotide binding;poly(U) RNA binding;poly-pyrimidine tra…	catalytic step 2 spliceosome;cell part;chromatin;chromosomal part;cytoplasmic part;cytosol;extracellular membrane-bounded organelle;extracellular organelle;extracellular region part;extracellular vesicular exosome;intracellular membrane-bounded organelle;intracellular organelle;intracellular organelle part;intracellular part;macromolecular complex;membrane;membrane-bounded organelle;membrane-boun…	Spliceosome	RRM_1	REACT_125;REACT_467	12	36.3	33.67	302	8.4813	8.45662	8.55727	8.61942	8.34743	8.58889	8.58332	8.44772	8.38191	8.53798	8.49574	8.62761	8.63805
497	P23526	Adenosylhomocysteinase	AHCY	29.4401	29.6151	29.4502	29.3876	29.4707	29.2746	29.4193	29.5886	29.4733	29.3396	29.3428	29.3669	29.3058	29.2852	29.464									amine metabolic process;carboxylic acid metabolic process;cellular amine metabolic process;cellular amino acid metabolic process;cellular ketone metabolic process;cellular metabolic process;cellular modified amino acid metabolic process;cellular nitrogen compound metabolic process;cellular process;coenzyme metabolic process;cofactor metabolic process;heterocycle metabolic process;metabolic proces…	adenosylhomocysteinase activity;catalytic activity;hydrolase activity;hydrolase activity, acting on ether bonds;trialkylsulfonium hydrolase activity	cell part;cytoplasm;cytoplasmic membrane-bounded vesicle;cytoplasmic part;cytoplasmic vesicle;cytosol;extracellular membrane-bounded organelle;extracellular organelle;extracellular region part;extracellular vesicular exosome;intracellular membrane-bounded organelle;intracellular organelle;intracellular part;melanosome;membrane-bounded organelle;membrane-bounded vesicle;organelle;pigment granule;v…	Cysteine and methionine metabolism	AdoHcyase;AdoHcyase_NAD	REACT_115639;REACT_268587;REACT_6946	21	53.5	47.716	295	8.3019	8.44969	8.42663	8.40093	8.41275	8.41285	8.46461	8.37133	8.18746	8.41228	8.38482	8.44092	8.39487
936	Q01780	Exosome component 10	EXOSC10	29.3629	29.4896	29.3598	29.3265	29.5369	29.2431	29.1759	29.1643	29.1997	29.6232	29.3823	29.4949	29.4213	29.4043	29.6655									biological regulation;catabolic process;cellular catabolic process;cellular localization;cellular macromolecule catabolic process;cellular macromolecule localization;cellular macromolecule metabolic process;cellular metabolic process;cellular nitrogen compound metabolic process;cellular process;CUT catabolic process;CUT metabolic process;dosage compensation;dosage compensation, by inactivation of…	3'-5' exonuclease activity;binding;catalytic activity;exonuclease activity;exoribonuclease activity;hydrolase activity;hydrolase activity, acting on ester bonds;nuclease activity;nucleotide binding;ribonuclease activity	cell part;chromatin;chromosomal part;cytoplasm;exosome (RNase complex);intracellular membrane-bounded organelle;intracellular non-membrane-bounded organelle;intracellular organelle;intracellular organelle part;intracellular part;macromolecular complex;membrane;membrane-bounded organelle;non-membrane-bounded organelle;nuclear exosome (RNase complex);nuclear part;nucleolus;nucleoplasm;nucleus;organ…	RNA degradation	DNA_pol_A_exo1;HRDC;PMC2NT		38	52.5	100.83	299	7.5633	8.01427	7.96172	7.60378	7.59217	7.66288	7.53185	7.37729	7.29955	7.80385	7.89421	8.00979	7.6435
333	P06576	ATP synthase subunit beta, mitochondrial	ATP5B	29.3539	29.5388	29.321	29.2919	29.418	29.3629	29.5992	29.5338	29.4732	29.2052	29.2414	29.3031	29.2752	29.3879	29.3819									anatomical structure formation involved in morphogenesis;angiogenesis;ATP biosynthetic process;ATP hydrolysis coupled proton transport;ATP metabolic process;ATP synthesis coupled proton transport;biological regulation;biosynthetic process;cation homeostasis;cation transport;cell differentiation;cellular biosynthetic process;cellular cation homeostasis;cellular chemical homeostasis;cellular compon…	active transmembrane transporter activity;adenyl nucleotide binding;adenyl ribonucleotide binding;ATP binding;ATPase activity;ATPase activity, coupled;ATPase activity, coupled to movement of substances;ATPase activity, coupled to transmembrane movement of ions;ATPase activity, coupled to transmembrane movement of substances;binding;catalytic activity;cation transmembrane transporter activity;cati…	cell part;cell surface;cytoplasmic part;extracellular membrane-bounded organelle;extracellular organelle;extracellular region part;extracellular vesicular exosome;intracellular membrane-bounded organelle;intracellular non-membrane-bounded organelle;intracellular organelle;intracellular organelle lumen;intracellular organelle part;intracellular part;macromolecular complex;membrane;membrane part;me…	Alzheimer's disease;Huntington's disease;Oxidative phosphorylation;Parkinson's disease	ATP-synt_ab;ATP-synt_ab_C;ATP-synt_ab_N	REACT_118595;REACT_264212;REACT_6759	23	63.5	56.559	320	8.11025	8.26399	8.24768	8.20273	8.17135	8.21315	8.279	8.16605	7.93185	8.1052	8.02768	8.21216	8.16776
651	P46013	Antigen KI-67	MKI67	28.5167	29.6361	28.6253	29.0131	29.9138	29.1433	28.8036	28.9302	28.9042	29.1562	29.0488	29.3114	29.0687	29.3542	29.3296									cell cycle phase;cell cycle process;cell proliferation;cellular process;meiosis	adenyl nucleotide binding;adenyl ribonucleotide binding;ATP binding;binding;nucleotide binding;protein binding;protein C-terminus binding;purine nucleotide binding;purine ribonucleoside triphosphate binding;purine ribonucleotide binding;ribonucleotide binding	cell part;chromosomal part;chromosome;chromosome, centromeric region;condensed chromosome;cytoplasm;intracellular membrane-bounded organelle;intracellular non-membrane-bounded organelle;intracellular organelle;intracellular organelle part;intracellular part;membrane;membrane-bounded organelle;non-membrane-bounded organelle;nuclear part;nucleolus;nucleus;organelle;organelle part		FHA;K167R;PP1_bind		91	38.2	358.69	658	7.22902	7.73478	7.4592	7.51669	7.77985	7.64428	7.46663	7.27182	6.99779	7.56396	7.44874	7.63551	7.52565
1645	Q99613	Eukaryotic translation initiation factor 3 subunit C	EIF3C	28.3182	28.495	28.3613	29.2724	29.4131	29.3057	28.671	28.6686	28.5112	28.7748	28.8375	28.8741	29.2756	29.2365	29.1393	+	+		+	+	+	+		biological regulation;biosynthetic process;cellular biosynthetic process;cellular component assembly;cellular component assembly at cellular level;cellular component organization;cellular component organization at cellular level;cellular component organization or biogenesis;cellular component organization or biogenesis at cellular level;cellular macromolecular complex assembly;cellular macromolec…	binding;nucleic acid binding;RNA binding;translation factor activity, nucleic acid binding;translation initiation factor activity	cell part;cytoplasmic part;cytosol;eukaryotic 43S preinitiation complex;eukaryotic 48S preinitiation complex;eukaryotic translation initiation factor 3 complex;intracellular part;macromolecular complex;protein complex;ribonucleoprotein complex;translation preinitiation complex	RNA transport	eIF-3c_N;PCI	REACT_1079;REACT_1797;REACT_1979;REACT_2085;REACT_79;REACT_931	31	38.1	105.34	425	7.67886	7.82545	7.81469	8.12143	8.11823	8.24586	7.8702	7.88342	7.51871	8.09458	7.9724	8.08518	8.19351
1791	Q9HAU5	Regulator of nonsense transcripts 2	UPF2	25.5242	25.0411	24.5931	29.2346	29.5042	29.2516	27.4532	27.511	27.6458	29.2673	29.2533	29.0472	29.2963	29.3434	29.1506	+	+	+	+	+	+			anatomical structure development;anatomical structure morphogenesis;catabolic process;cellular catabolic process;cellular macromolecule catabolic process;cellular macromolecule metabolic process;cellular metabolic process;cellular nitrogen compound metabolic process;cellular process;developmental process;establishment of localization;establishment of localization in cell;establishment of RNA loca…	binding;nucleic acid binding;RNA binding	cell part;cytoplasm;cytoplasmic part;cytosol;exon-exon junction complex;intracellular membrane-bounded organelle;intracellular organelle;intracellular organelle part;intracellular part;macromolecular complex;membrane-bounded organelle;nuclear part;nucleus;organelle;organelle part;perinuclear region of cytoplasm;protein complex	mRNA surveillance pathway;RNA transport	MIF4G;Upf2	REACT_75822	52	45.2	147.81	398	NaN	NaN	NaN	8.09444	8.10408	8.16687	7.24554	7.12946	7.01481	8.19212	8.08948	8.14283	8.15758
594	P36542	ATP synthase subunit gamma, mitochondrial	ATP5C1	29.3099	29.6321	29.4615	29.2315	29.403	29.3461	29.5144	29.512	29.5382	29.274	29.2768	29.3825	29.3516	29.2862	29.4067									ATP biosynthetic process;ATP metabolic process;ATP synthesis coupled proton transport;biosynthetic process;cation transport;cellular biosynthetic process;cellular metabolic process;cellular nitrogen compound biosynthetic process;cellular nitrogen compound metabolic process;cellular process;electron transport chain;energy coupled proton transport, down electrochemical gradient;establishment of loc…	active transmembrane transporter activity;ATPase activity;ATPase activity, coupled;ATPase activity, coupled to movement of substances;ATPase activity, coupled to transmembrane movement of ions;ATPase activity, coupled to transmembrane movement of substances;catalytic activity;cation transmembrane transporter activity;cation-transporting ATPase activity;hydrogen ion transmembrane transporter activ…	cell part;cytoplasmic part;extracellular membrane-bounded organelle;extracellular organelle;extracellular region part;extracellular vesicular exosome;intracellular membrane-bounded organelle;intracellular organelle;intracellular organelle lumen;intracellular organelle part;intracellular part;macromolecular complex;membrane;membrane part;membrane-bounded organelle;membrane-bounded vesicle;membrane…	Alzheimer's disease;Huntington's disease;Oxidative phosphorylation;Parkinson's disease	ATP-synt	REACT_6759	12	48.3	32.996	187	8.30844	8.51897	8.51583	8.3369	8.27397	8.3853	8.47877	8.32346	8.22298	8.43043	8.32597	8.46076	8.3352
819	P61978	Heterogeneous nuclear ribonucleoprotein K	HNRNPK	30.0532	29.8364	29.9591	29.2498	29.3319	29.3806	29.2537	29.3726	29.4271	29.3457	29.3198	29.5024	29.5338	29.3342	29.398	+	+	+	+	+				biological regulation;cellular macromolecule metabolic process;cellular metabolic process;cellular nitrogen compound metabolic process;cellular process;cellular response to stimulus;gene expression;macromolecule metabolic process;metabolic process;mRNA metabolic process;mRNA processing;nitrogen compound metabolic process;nuclear mRNA splicing, via spliceosome;nucleic acid metabolic process;nucleo…	binding;core promoter proximal region DNA binding;core promoter proximal region sequence-specific DNA binding;DNA binding;nucleic acid binding;nucleic acid binding transcription factor activity;regulatory region DNA binding;regulatory region nucleic acid binding;RNA binding;RNA polymerase II core promoter proximal region sequence-specific DNA binding;RNA polymerase II core promoter proximal regio…	adherens junction;anchoring junction;catalytic step 2 spliceosome;cell junction;cell part;cell projection;cell-substrate adherens junction;cell-substrate junction;chromatin;chromosomal part;cytoplasm;cytoskeletal part;extracellular membrane-bounded organelle;extracellular organelle;extracellular region part;extracellular vesicular exosome;focal adhesion;intracellular membrane-bounded organelle;in…	Spliceosome	KH_1;ROKNT	REACT_125;REACT_467	21	55.3	50.976	345	8.55798	8.50338	8.58061	8.31486	8.23195	8.42142	8.3363	8.21224	8.05732	8.39095	8.28729	8.47107	8.37511
854	P62861	40S ribosomal protein S30	FAU	28.1078	29.9061	29.7337	28.296	30.083	29.5792	29.1465	25.8266	30.0066	28.0121	30.6146	29.9369	29.5297	29.6425	30.0932									antibacterial humoral response;antimicrobial humoral response;biosynthetic process;catabolic process;cellular biosynthetic process;cellular catabolic process;cellular component disassembly;cellular component disassembly at cellular level;cellular component organization;cellular component organization at cellular level;cellular component organization or biogenesis;cellular component organization o…	binding;nucleic acid binding;RNA binding;structural constituent of ribosome;structural molecule activity	cell part;cytoplasmic part;cytosol;cytosolic small ribosomal subunit;extracellular region part;extracellular space;intracellular organelle part;intracellular part;macromolecular complex;organelle part;ribonucleoprotein complex;small ribosomal subunit		Ribosomal_S30	REACT_1079;REACT_115902;REACT_1404;REACT_1797;REACT_1979;REACT_1986;REACT_2085;REACT_75768;REACT_75822;REACT_79;REACT_931;REACT_9491	3	30.5	6.6478	54	8.57796	8.92709	8.92677	8.60109	8.89554	8.91061	8.77506	8.41863	8.70444	8.62498	9.16959	8.99361	8.82943
387	P11021	78 kDa glucose-regulated protein	HSPA5	29.1891	29.094	29.1658	29.3222	29.3099	29.3133	29.081	28.9892	29.4785	29.3799	29.3177	29.4198	29.4259	29.2947	29.4151									activation of signaling protein activity involved in unfolded protein response;anatomical structure arrangement;anatomical structure development;biological regulation;blood coagulation;catabolic process;cell activation;cell communication;cellular catabolic process;cellular macromolecule catabolic process;cellular macromolecule metabolic process;cellular metabolic process;cellular process;cellular…	adenyl nucleotide binding;adenyl ribonucleotide binding;ATP binding;ATPase activity;binding;calcium ion binding;catalytic activity;cation binding;chaperone binding;enzyme binding;glycoprotein binding;hydrolase activity;hydrolase activity, acting on acid anhydrides;hydrolase activity, acting on acid anhydrides, in phosphorus-containing anhydrides;ion binding;metal ion binding;misfolded protein bin…	adherens junction;anchoring junction;cell junction;cell part;cell surface;cell-substrate adherens junction;cell-substrate junction;cytoplasmic membrane-bounded vesicle;cytoplasmic part;cytoplasmic vesicle;endoplasmic reticulum;endoplasmic reticulum chaperone complex;endoplasmic reticulum lumen;endoplasmic reticulum membrane;endoplasmic reticulum part;endoplasmic reticulum-Golgi intermediate compa…	Prion diseases;Protein export;Protein processing in endoplasmic reticulum	HSP70	REACT_18277;REACT_18348;REACT_18368;REACT_18423;REACT_264487;REACT_318;REACT_75795	28	49.5	72.332	319	8.15165	8.2089	8.28841	8.36194	8.27871	8.35407	8.22141	8.09524	8.08615	8.39155	8.29745	8.40695	8.34007
1316	Q7L014	Probable ATP-dependent RNA helicase DDX46	DDX46	30.5397	30.4325	30.4923	29.3229	29.2835	29.3307	28.8356	28.849	28.7932	29.4939	29.2068	29.4266	29.2921	29.3086	29.3108	+	+	+	+	+	+			biological regulation;cellular macromolecule metabolic process;cellular metabolic process;cellular nitrogen compound metabolic process;cellular process;macromolecule metabolic process;metabolic process;mRNA metabolic process;mRNA processing;nitrogen compound metabolic process;nuclear mRNA splicing, via spliceosome;nucleic acid metabolic process;nucleobase-containing compound metabolic process;pri…	adenyl nucleotide binding;adenyl ribonucleotide binding;ATP binding;ATPase activity;ATPase activity, coupled;ATP-dependent helicase activity;ATP-dependent RNA helicase activity;binding;catalytic activity;helicase activity;hydrolase activity;hydrolase activity, acting on acid anhydrides;hydrolase activity, acting on acid anhydrides, in phosphorus-containing anhydrides;nucleoside-triphosphatase act…	Cajal body;cell part;cytoplasm;intracellular membrane-bounded organelle;intracellular non-membrane-bounded organelle;intracellular organelle;intracellular organelle part;intracellular part;membrane-bounded organelle;non-membrane-bounded organelle;nuclear body;nuclear part;nuclear speck;nucleolus;nucleoplasm part;nucleus;organelle;organelle part	Spliceosome	DEAD;Helicase_C		52	52.4	117.36	743	8.63386	8.6937	8.75761	8.28562	8.17716	8.347	8.10565	8.0136	7.76759	8.40291	8.24326	8.42014	8.27453
987	Q09666	Neuroblast differentiation-associated protein AHNAK	AHNAK	30.2144	30.36	30.2591	29.3738	29.2011	29.3617	29.3767	29.2923	29.1919	29.5362	29.0963	29.4132	29.1419	29.3186	29.4067	+	+	+	+	+				biological regulation;cellular component assembly;cellular component organization;cellular component organization or biogenesis;macromolecular complex assembly;macromolecular complex subunit organization;protein complex assembly;protein complex subunit organization;protein oligomerization;regulation of biological process;regulation of cellular metabolic process;regulation of cellular process;regu…		actin cytoskeleton;adherens junction;anchoring junction;cell junction;cell part;cell-cell contact zone;cell-cell junction;cell-substrate adherens junction;cell-substrate junction;contractile fiber part;costamere;cytoplasm;cytoplasmic part;cytoskeleton;cytosol;extracellular membrane-bounded organelle;extracellular organelle;extracellular region part;extracellular vesicular exosome;focal adhesion;i…				157	51.9	629.09	922	7.76361	7.84097	7.8943	7.24625	7.19293	7.34005	7.33337	7.25008	7.0436	7.39238	7.19515	7.3778	7.17906
635	P42677	40S ribosomal protein S27	RPS27	29.344	29.234	29.406	29.3457	29.2332	29.3464	29.5656	29.3769	30.1809	29.3185	29.1377	28.7745	29.0166	29.1416	29.1221	+								biological regulation;biosynthetic process;catabolic process;cell cycle;cell proliferation;cellular biosynthetic process;cellular catabolic process;cellular component disassembly;cellular component disassembly at cellular level;cellular component organization;cellular component organization at cellular level;cellular component organization or biogenesis;cellular component organization or biogenes…	binding;cation binding;DNA binding;ion binding;metal ion binding;nucleic acid binding;structural constituent of ribosome;structural molecule activity;transition metal ion binding;zinc ion binding	cell part;cytoplasmic part;cytosol;cytosolic small ribosomal subunit;intracellular membrane-bounded organelle;intracellular non-membrane-bounded organelle;intracellular organelle;intracellular organelle part;intracellular part;macromolecular complex;membrane-bounded organelle;non-membrane-bounded organelle;nucleus;organelle;organelle part;ribonucleoprotein complex;ribosome;small ribosomal subunit	Ribosome	Ribosomal_S27e	REACT_1079;REACT_115902;REACT_1404;REACT_150425;REACT_150471;REACT_1797;REACT_1979;REACT_1986;REACT_2085;REACT_355252;REACT_682;REACT_75768;REACT_75822;REACT_79;REACT_931;REACT_9491	4	39.3	9.461	86	8.68925	8.73055	8.79859	8.75044	8.63261	8.81895	8.84797	8.63879	8.67174	8.85178	8.64045	8.63586	8.63701
79	O00571	ATP-dependent RNA helicase DDX3X	DDX3X	28.587	28.3806	28.4687	29.1551	29.3736	29.331	28.7016	28.8958	29.0961	29.0937	29.2689	29.1633	29.1727	29.0728	29.0774	+	+		+	+				biological regulation;biosynthetic process;cellular biosynthetic process;cellular component assembly;cellular component assembly at cellular level;cellular component organization;cellular component organization at cellular level;cellular component organization or biogenesis;cellular component organization or biogenesis at cellular level;cellular macromolecular complex assembly;cellular macromolec…	adenyl nucleotide binding;adenyl ribonucleotide binding;ATP binding;ATPase activity;ATPase activity, coupled;ATP-dependent DNA helicase activity;ATP-dependent helicase activity;ATP-dependent RNA helicase activity;binding;catalytic activity;CTPase activity;DNA binding;DNA helicase activity;DNA-dependent ATPase activity;eukaryotic initiation factor 4E binding;GTPase activity;helicase activity;hydro…	cell part;cytoplasm;cytoplasmic part;extracellular membrane-bounded organelle;extracellular organelle;extracellular region part;extracellular vesicular exosome;intracellular membrane-bounded organelle;intracellular non-membrane-bounded organelle;intracellular organelle;intracellular organelle part;intracellular part;macromolecular complex;membrane;membrane-bounded organelle;membrane-bounded vesic…	RIG-I-like receptor signaling pathway	DEAD;Helicase_C		32	51.5	73.243	343	7.77179	7.82779	7.90919	8.11254	8.11421	8.22365	8.01745	7.95406	7.81508	8.17684	8.14724	8.14876	8.13469
649	P45880	Voltage-dependent anion-selective channel protein 2	VDAC2	29.6416	29.4828	29.5696	29.2952	29.1772	29.3123	29.4414	29.4474	30.047	29.5027	29.4066	29.2049	29.2968	29.2637	29.3723									anion transport;biological regulation;establishment of localization;ion transport;negative regulation of biological process;negative regulation of cellular component organization;negative regulation of cellular process;negative regulation of protein complex assembly;negative regulation of protein polymerization;regulation of biological process;regulation of cellular component biogenesis;regulatio…	anion channel activity;anion transmembrane transporter activity;binding;channel activity;gated channel activity;ion channel activity;ion transmembrane transporter activity;nucleotide binding;passive transmembrane transporter activity;porin activity;substrate-specific channel activity;substrate-specific transmembrane transporter activity;substrate-specific transporter activity;transmembrane transp…	cell part;cytoplasmic part;extracellular membrane-bounded organelle;extracellular organelle;extracellular region part;extracellular vesicular exosome;intracellular membrane-bounded organelle;intracellular non-membrane-bounded organelle;intracellular organelle;intracellular organelle part;intracellular part;macromolecular complex;membrane;membrane part;membrane raft;membrane-bounded organelle;memb…	Calcium signaling pathway;Huntington's disease;Parkinson's disease	Porin_3		10	41.5	31.566	143	8.33975	8.29232	8.42736	8.27568	8.18625	8.33544	8.35934	8.22458	8.23656	8.37552	8.29931	8.33744	8.28594
811	P61353	60S ribosomal protein L27	RPL27	29.4117	29.4111	29.0546	29.2851	29.3744	29.0911	29.325	29.6093	29.3526	28.9711	28.9717	29.1216	29.1852	29.1151	29.1327									biosynthetic process;catabolic process;cellular biosynthetic process;cellular catabolic process;cellular component disassembly;cellular component disassembly at cellular level;cellular component organization;cellular component organization at cellular level;cellular component organization or biogenesis;cellular component organization or biogenesis at cellular level;cellular macromolecular complex…	structural constituent of ribosome;structural molecule activity	adherens junction;anchoring junction;cell junction;cell part;cell-substrate adherens junction;cell-substrate junction;cytoplasmic part;cytosol;cytosolic large ribosomal subunit;extracellular membrane-bounded organelle;extracellular organelle;extracellular region part;extracellular vesicular exosome;focal adhesion;intracellular membrane-bounded organelle;intracellular non-membrane-bounded organell…	Ribosome	KOW;Ribosomal_L27e	REACT_115902;REACT_1404;REACT_1797;REACT_1986;REACT_2085;REACT_75768;REACT_75822;REACT_79;REACT_9491	7	50	15.798	104	8.261	8.30859	8.37253	8.44177	8.36252	8.51081	8.48902	8.46623	8.10605	8.37265	8.24433	8.41489	8.46662
923	Q00610	Clathrin heavy chain 1	CLTC	29.6831	29.586	29.517	29.3181	29.1892	29.2371	29.5392	29.589	29.1887	29.2922	29.1774	29.064	29.1999	29.2893	29.2252	+			+	+				antigen processing and presentation;antigen processing and presentation of exogenous antigen;antigen processing and presentation of exogenous peptide antigen;antigen processing and presentation of exogenous peptide antigen via MHC class II;antigen processing and presentation of peptide antigen;antigen processing and presentation of peptide antigen via MHC class II;antigen processing and presentat…	binding;clathrin binding;clathrin light chain binding;double-stranded RNA binding;enzyme binding;kinase binding;nucleic acid binding;protein binding;protein kinase binding;RNA binding;structural molecule activity	adherens junction;anchoring junction;cell junction;cell part;cell-substrate adherens junction;cell-substrate junction;clathrin coat;clathrin coat of coated pit;clathrin coat of trans-Golgi network vesicle;clathrin coated vesicle membrane;clathrin complex;clathrin vesicle coat;clathrin-coated endocytic vesicle membrane;clathrin-coated vesicle;coated vesicle;coated vesicle membrane;cytoplasm;cytopl…	Bacterial invasion of epithelial cells;Endocrine and other factor-regulated calcium reabsorption;Endocytosis;Huntington's disease;Lysosome	Clathrin;Clathrin_propel;Clathrin-link	REACT_11035;REACT_11049;REACT_121399;REACT_19287;REACT_19400;REACT_263890;REACT_264198	76	57.1	191.61	823	8.0952	8.17281	8.18563	8.00505	7.88938	8.03655	8.15214	8.05223	7.80255	8.06123	7.99698	8.0383	8.00208
1584	Q96HS1	Serine/threonine-protein phosphatase PGAM5, mitochondrial	PGAM5	29.6512	29.9514	29.5997	29.2491	29.4357	29.0445	29.499	29.4457	29.3585	29.5385	29.4057	29.543	28.9904	29.0364	29.1342	+				+				biological regulation;cell death;cellular metabolic process;cellular process;cellular response to stimulus;death;dephosphorylation;intracellular signal transduction;metabolic process;necroptosis;necrotic cell death;phosphate-containing compound metabolic process;phosphorus metabolic process;positive regulation of catalytic activity;positive regulation of GTPase activity;positive regulation of hyd…	binding;catalytic activity;enzyme activator activity;enzyme regulator activity;GTPase activator activity;GTPase regulator activity;hydrolase activity;hydrolase activity, acting on ester bonds;molecular transducer activity;nucleoside-triphosphatase regulator activity;phosphatase activity;phosphoprotein phosphatase activity;phosphoric ester hydrolase activity;protein binding;protein complex binding…	cell part;cytoplasmic part;integral to membrane;intracellular membrane-bounded organelle;intracellular organelle;intracellular organelle part;intracellular part;intrinsic to membrane;membrane;membrane part;membrane-bounded organelle;mitochondrial membrane;mitochondrial outer membrane;mitochondrial part;mitochondrion;organelle;organelle membrane;organelle outer membrane;organelle part;outer membra…		His_Phos_1		22	66.1	32.004	211	8.36517	8.60574	8.51266	8.2889	8.2693	8.30302	8.41265	8.27793	8.00243	8.41037	8.19756	8.46093	8.20917
712	P50991	T-complex protein 1 subunit delta	CCT4	29.4992	29.4998	29.3948	29.1654	29.3086	29.2405	29.5096	29.4121	29.3945	29.0986	28.9859	29.19	29.0683	29.1702	29.1868	+			+	+				binding of sperm to zona pellucida;cell recognition;cell-cell recognition;cellular macromolecule metabolic process;cellular metabolic process;cellular process;cellular process involved in reproduction;cellular protein metabolic process;'de novo' posttranslational protein folding;'de novo' protein folding;macromolecule metabolic process;metabolic process;primary metabolic process;protein folding;p…	adenyl nucleotide binding;adenyl ribonucleotide binding;ATP binding;binding;nucleotide binding;protein binding;purine nucleotide binding;purine ribonucleoside triphosphate binding;purine ribonucleotide binding;ribonucleotide binding;unfolded protein binding	cell body;cell part;centrosome;chaperonin-containing T-complex;cytoplasm;cytoplasmic membrane-bounded vesicle;cytoplasmic part;cytoplasmic vesicle;cytoskeletal part;cytosol;cytosolic part;extracellular membrane-bounded organelle;extracellular organelle;extracellular region part;extracellular vesicular exosome;intracellular membrane-bounded organelle;intracellular non-membrane-bounded organelle;in…		Cpn60_TCP1	REACT_16907;REACT_16936;REACT_16956;REACT_17050;REACT_267948	29	56.2	57.924	333	8.23134	8.28988	8.35797	8.2293	8.22269	8.33197	8.36056	8.20423	8.03084	8.26439	8.15585	8.2968	8.19064
2038	Q9Y3F4	Serine-threonine kinase receptor-associated protein	STRAP	28.2809	28.4978	28.4787	29.2551	29.2544	29.2051	29.0222	28.9554	29.1109	29.1318	29.2712	29.3593	29.2451	29.1418	29.0342	+	+	+	+	+				anatomical structure homeostasis;biological regulation;cell surface receptor linked signaling pathway;cellular component assembly;cellular component assembly at cellular level;cellular component organization;cellular component organization at cellular level;cellular component organization or biogenesis;cellular component organization or biogenesis at cellular level;cellular macromolecular complex…		cell part;cytoplasm;cytoplasmic part;cytosol;intracellular membrane-bounded organelle;intracellular organelle;intracellular organelle part;intracellular part;macromolecular complex;membrane;membrane-bounded organelle;nuclear part;nucleoplasm;nucleus;organelle;organelle part;plasma membrane;protein complex;SMN complex;SMN-Sm protein complex	RNA transport	WD40	REACT_120727	14	49.1	38.438	192	7.66233	7.65355	7.68651	8.01199	7.98317	8.06692	7.98831	7.8288	7.70077	8.0289	8.00411	8.04458	7.97823
1658	Q99832	T-complex protein 1 subunit eta	CCT7	29.4406	29.2604	29.2659	29.1315	29.2584	29.1814	29.4867	29.3501	29.1942	29.1066	29.044	29.178	29.0915	29.2745	29.4354									binding of sperm to zona pellucida;cell recognition;cell-cell recognition;cellular macromolecule metabolic process;cellular metabolic process;cellular process;cellular process involved in reproduction;cellular protein metabolic process;'de novo' posttranslational protein folding;'de novo' protein folding;macromolecule metabolic process;metabolic process;primary metabolic process;protein folding;p…	adenyl nucleotide binding;adenyl ribonucleotide binding;ATP binding;binding;nucleotide binding;protein binding;purine nucleotide binding;purine ribonucleoside triphosphate binding;purine ribonucleotide binding;ribonucleotide binding;unfolded protein binding	cell body;cell part;chaperonin-containing T-complex;cytoplasm;cytoplasmic part;cytoskeletal part;cytosol;cytosolic part;extracellular membrane-bounded organelle;extracellular organelle;extracellular region part;extracellular vesicular exosome;intracellular membrane-bounded organelle;intracellular organelle;intracellular organelle part;intracellular part;macromolecular complex;membrane-bounded org…		Cpn60_TCP1	REACT_16907;REACT_16936;REACT_16956;REACT_17050	23	52.1	59.366	266	8.15232	8.05664	8.14176	8.09753	8.06978	8.24569	8.15394	7.97051	7.81794	8.22339	8.09279	8.27885	8.10985
247	O76021	Ribosomal L1 domain-containing protein 1	RSL1D1	28.5023	28.8452	28.4899	29.2079	29.1908	29.1659	28.9012	28.7304	28.8247	28.9053	29.011	28.8108	29.296	29.133	29.0823	+	+			+				biological regulation;cell differentiation;cellular developmental process;cellular process;developmental process;osteoblast differentiation;regulation of apoptosis;regulation of biological process;regulation of cell aging;regulation of cell death;regulation of cellular process;regulation of cellular response to stress;regulation of cellular senescence;regulation of developmental process;regulatio…		cell part;intracellular non-membrane-bounded organelle;intracellular organelle;intracellular organelle part;intracellular part;membrane;non-membrane-bounded organelle;nuclear part;nucleolus;organelle;organelle part		Ribosomal_L1		20	43.7	54.972	294	8.10047	8.23416	8.20271	8.34885	8.23545	8.37011	8.28612	8.07218	7.9361	8.2718	8.25005	8.29774	8.41427
427	P14866	Heterogeneous nuclear ribonucleoprotein L	HNRNPL	29.3248	29.1616	29.2929	29.1524	29.1967	29.2056	29.1221	29.24	29.5461	29.2618	29.411	29.3475	29.1726	29.171	29.1212									cellular macromolecule metabolic process;cellular metabolic process;cellular nitrogen compound metabolic process;cellular process;gene expression;macromolecule metabolic process;metabolic process;mRNA metabolic process;mRNA processing;nitrogen compound metabolic process;nuclear mRNA splicing, via spliceosome;nucleic acid metabolic process;nucleobase-containing compound metabolic process;primary m…	binding;DNA binding;nucleic acid binding;nucleotide binding;regulatory region DNA binding;regulatory region nucleic acid binding;RNA binding;transcription regulatory region DNA binding	cell part;cytoplasm;extracellular membrane-bounded organelle;extracellular organelle;extracellular region part;extracellular vesicular exosome;intracellular membrane-bounded organelle;intracellular organelle;intracellular organelle part;intracellular part;macromolecular complex;membrane;membrane-bounded organelle;membrane-bounded vesicle;nuclear part;nucleoplasm;nucleus;organelle;organelle part;r…			REACT_125;REACT_467	19	52	64.132	283	8.01991	8.09377	8.12814	8.04984	8.10988	8.07733	8.14167	8.06164	7.93309	8.17102	8.24092	8.16397	8.12366
1004	Q12931	Heat shock protein 75 kDa, mitochondrial	TRAP1	29.3478	29.3282	29.2423	29.2302	29.219	29.098	29.3946	29.41	29.473	29.2096	29.094	29.161	29.1335	29.1725	29.228	+								biological regulation;cellular macromolecule metabolic process;cellular metabolic process;cellular process;cellular protein metabolic process;chaperone-mediated protein folding;macromolecule metabolic process;metabolic process;posttranscriptional regulation of gene expression;primary metabolic process;protein folding;protein metabolic process;regulation of biological process;regulation of biosynt…	adenyl nucleotide binding;adenyl ribonucleotide binding;ATP binding;binding;cytokine receptor binding;enzyme binding;kinase binding;nucleotide binding;protein binding;protein kinase binding;purine nucleotide binding;purine ribonucleoside triphosphate binding;purine ribonucleotide binding;receptor binding;ribonucleotide binding;tumor necrosis factor receptor binding;tumor necrosis factor receptor …	cell part;cytoplasmic part;extracellular membrane-bounded organelle;extracellular organelle;extracellular region part;extracellular vesicular exosome;intracellular membrane-bounded organelle;intracellular organelle;intracellular organelle lumen;intracellular organelle part;intracellular part;lipid particle;membrane;membrane-bounded organelle;membrane-bounded vesicle;membrane-enclosed lumen;mitoch…		HATPase_c;HSP90		32	48.6	80.109	461	8.09562	8.16206	8.2386	8.17525	8.10762	8.22006	8.2558	8.12875	8.02177	8.28357	8.16274	8.26832	8.20986
971	Q07020	60S ribosomal protein L18	RPL18	28.7781	29.4396	28.7384	29.1174	29.2115	29.2085	29.6468	29.3821	28.9737	29.1594	28.7949	28.9387	29.0096	29.2913	29.2302									biosynthetic process;catabolic process;cellular biosynthetic process;cellular catabolic process;cellular component disassembly;cellular component disassembly at cellular level;cellular component organization;cellular component organization at cellular level;cellular component organization or biogenesis;cellular component organization or biogenesis at cellular level;cellular macromolecular complex…	binding;nucleic acid binding;RNA binding;structural constituent of ribosome;structural molecule activity	adherens junction;anchoring junction;cell junction;cell part;cell-substrate adherens junction;cell-substrate junction;cytoplasm;cytoplasmic part;cytosol;cytosolic large ribosomal subunit;focal adhesion;intracellular membrane-bounded organelle;intracellular non-membrane-bounded organelle;intracellular organelle;intracellular organelle part;intracellular part;large ribosomal subunit;macromolecular …	Ribosome	Ribosomal_L18e	REACT_115902;REACT_1404;REACT_1797;REACT_1986;REACT_2085;REACT_75768;REACT_75822;REACT_79;REACT_9491	5	29.3	21.634	72	8.34044	8.59445	8.43266	8.50602	8.45568	8.41367	8.72073	8.47142	8.11955	8.49132	8.38373	8.5034	8.48787
5	A0MZ66	Shootin-1	KIAA1598	30.4659	30.4508	30.1202	29.1429	29.527	28.8637	29.6042	29.6267	29.487	29.3202	29.2922	29.1277	28.9434	29.1858	29.1101	+	+	+	+	+				axon guidance;biological regulation;chemotaxis;locomotion;regulation of biological process;regulation of cellular process;regulation of establishment of cell polarity;regulation of establishment or maintenance of cell polarity;response to chemical stimulus;response to external stimulus;response to stimulus;taxis		axon part;axonal growth cone;cell part;cell projection part;growth cone;site of polarized growth			REACT_22365	36	59.6	71.639	400	8.51683	8.59929	8.59278	8.10602	8.17458	8.13094	8.39287	8.26512	8.05511	8.3352	8.20279	8.1749	8.08041
84	O14617	AP-3 complex subunit delta-1	AP3D1	28.5557	28.6247	28.5128	29.0944	29.1445	29.2274	28.754	28.6745	28.6952	29.1725	28.9055	28.974	29.0841	29.0442	29.1689	+	+		+	+	+			anterograde axon cargo transport;anterograde synaptic vesicle transport;antigen processing and presentation;antigen processing and presentation of exogenous antigen;antigen processing and presentation of lipid antigen via MHC class Ib;antigen processing and presentation via MHC class Ib;antigen processing and presentation, exogenous lipid antigen via MHC class Ib;axon cargo transport;biological r…	transporter activity	axon part;cell part;cell projection part;cytoplasmic part;endosomal part;endosome membrane;Golgi apparatus;Golgi apparatus part;Golgi membrane;intracellular membrane-bounded organelle;intracellular organelle;intracellular organelle part;intracellular part;lysosomal membrane;macromolecular complex;membrane;membrane coat;membrane part;membrane-bounded organelle;nuclear part;nucleoplasm;organelle;or…	Lysosome	Adaptin_N;BLVR		38	41.6	130.16	318	7.5694	7.63254	7.7208	7.83789	7.78124	7.95324	7.67962	7.66181	7.40807	7.82614	7.74812	7.81834	7.87052
729	P52272	Heterogeneous nuclear ribonucleoprotein M	HNRNPM	29.6991	29.5998	29.6269	29.3125	29.0734	29.0463	29.3927	29.2966	29.6627	29.4306	29.3172	29.4697	29.3082	29.3675	29.3781	+	+			+				alternative nuclear mRNA splicing, via spliceosome;cellular macromolecule metabolic process;cellular metabolic process;cellular nitrogen compound metabolic process;cellular process;gene expression;macromolecule metabolic process;metabolic process;mRNA metabolic process;mRNA processing;nitrogen compound metabolic process;nuclear mRNA splicing, via spliceosome;nucleic acid metabolic process;nucleob…	binding;nucleic acid binding;nucleotide binding;protein binding;protein domain specific binding;RNA binding	catalytic step 2 spliceosome;cell part;extracellular matrix;extracellular membrane-bounded organelle;extracellular organelle;extracellular region part;extracellular vesicular exosome;integral to membrane;integral to plasma membrane;intracellular non-membrane-bounded organelle;intracellular organelle;intracellular organelle part;intracellular part;intrinsic to membrane;intrinsic to plasma membrane…	Spliceosome	HnRNP_M;RRM_1	REACT_125;REACT_467	42	61.2	77.515	443	8.1371	8.26512	8.22277	7.95777	7.93328	8.00355	8.18991	7.97056	8.00826	8.16322	8.06258	8.19162	8.12688
616	P40227	T-complex protein 1 subunit zeta	CCT6A	29.4394	29.4287	29.2645	29.0647	29.346	29.0177	29.1705	29.3258	29.692	28.99	29.0027	28.9822	28.8697	29.1399	29.0935	+			+					binding of sperm to zona pellucida;cell recognition;cell-cell recognition;cellular macromolecule metabolic process;cellular metabolic process;cellular process;cellular process involved in reproduction;cellular protein metabolic process;'de novo' posttranslational protein folding;'de novo' protein folding;macromolecule metabolic process;metabolic process;primary metabolic process;protein folding;p…	adenyl nucleotide binding;adenyl ribonucleotide binding;ATP binding;binding;nucleotide binding;protein binding;purine nucleotide binding;purine ribonucleoside triphosphate binding;purine ribonucleotide binding;ribonucleotide binding;unfolded protein binding	acrosomal vesicle;cell body;cell part;chaperonin-containing T-complex;cytoplasm;cytoplasmic membrane-bounded vesicle;cytoplasmic part;cytoplasmic vesicle;cytoskeletal part;cytosol;cytosolic part;extracellular membrane-bounded organelle;extracellular organelle;extracellular region part;extracellular vesicular exosome;intracellular membrane-bounded organelle;intracellular organelle;intracellular or…		Cpn60_TCP1	REACT_16907;REACT_16936;REACT_16956;REACT_17050	25	55.2	58.024	319	8.30404	8.37007	8.33161	8.21035	8.22102	8.20938	8.29372	8.15993	8.21756	8.21096	8.16221	8.35712	8.22742
1126	Q15029	116 kDa U5 small nuclear ribonucleoprotein component	EFTUD2	29.4198	29.0731	29.2662	29.3947	28.9241	29.1062	29.5377	29.3712	29.2252	29.3011	29.0213	28.9663	29.124	28.9354	29.0837									cellular macromolecule metabolic process;cellular metabolic process;cellular nitrogen compound metabolic process;cellular process;gene expression;macromolecule metabolic process;metabolic process;mRNA metabolic process;mRNA processing;nitrogen compound metabolic process;nuclear mRNA splicing, via spliceosome;nucleic acid metabolic process;nucleobase-containing compound metabolic process;primary m…	binding;catalytic activity;GTP binding;GTPase activity;guanyl nucleotide binding;guanyl ribonucleotide binding;hydrolase activity;hydrolase activity, acting on acid anhydrides;hydrolase activity, acting on acid anhydrides, in phosphorus-containing anhydrides;nucleoside-triphosphatase activity;nucleotide binding;purine nucleotide binding;purine ribonucleoside triphosphate binding;purine ribonucleo…	Cajal body;catalytic step 2 spliceosome;cell part;cytoplasm;intracellular organelle part;intracellular part;macromolecular complex;membrane;nuclear body;nuclear part;nuclear speck;nucleoplasm;nucleoplasm part;organelle part;ribonucleoprotein complex;spliceosomal complex	Spliceosome	EFG_C;EFG_II;EFG_IV;GTP_EFTU;GTP_EFTU_D2	REACT_1753;REACT_467	31	43.5	109.43	241	7.66537	7.62044	7.71655	7.58672	7.63334	7.79206	7.89023	7.67027	7.54224	7.5536	7.23639	7.45427	7.47065
1569	Q96F86	Enhancer of mRNA-decapping protein 3	EDC3	29.987	29.7342	29.8137	29.0109	29.1274	29.2742	28.6968	28.8515	29.0175	29.4253	29.4537	29.4385	29.2226	28.9377	29.0427	+	+	+	+	+				catabolic process;cellular catabolic process;cellular macromolecule catabolic process;cellular macromolecule metabolic process;cellular metabolic process;cellular nitrogen compound metabolic process;cellular process;exonucleolytic nuclear-transcribed mRNA catabolic process involved in deadenylation-dependent decay;gene expression;macromolecule catabolic process;macromolecule metabolic process;met…	binding;identical protein binding;nucleic acid binding;protein binding;RNA binding	cell part;cytoplasmic mRNA processing body;cytoplasmic part;cytosol;intracellular non-membrane-bounded organelle;intracellular organelle;intracellular part;macromolecular complex;membrane;non-membrane-bounded organelle;organelle;ribonucleoprotein complex;RNA granule	RNA degradation	FDF;LSM14;YjeF_N	REACT_20518	27	56.9	56.077	325	8.28735	8.23467	8.41794	8.08572	7.87869	8.20796	7.94112	7.66199	7.69959	8.3763	8.20815	8.37275	8.13107
538	P30050	60S ribosomal protein L12	RPL12	29.3609	29.3238	29.2925	29.099	29.2392	29.0514	29.2816	29.4963	29.4144	29.2144	29.0999	29.1764	29.0896	29.2093	29.1807	+								biosynthetic process;catabolic process;cellular biosynthetic process;cellular catabolic process;cellular component disassembly;cellular component disassembly at cellular level;cellular component organization;cellular component organization at cellular level;cellular component organization or biogenesis;cellular component organization or biogenesis at cellular level;cellular macromolecular complex…	structural constituent of ribosome;structural molecule activity	adherens junction;anchoring junction;cell junction;cell part;cell-substrate adherens junction;cell-substrate junction;cytoplasmic part;cytosol;cytosolic large ribosomal subunit;extracellular membrane-bounded organelle;extracellular organelle;extracellular region part;extracellular vesicular exosome;focal adhesion;intracellular organelle part;intracellular part;large ribosomal subunit;macromolecul…	Ribosome	Ribosomal_L11;Ribosomal_L11_N	REACT_115902;REACT_1404;REACT_1797;REACT_1986;REACT_2085;REACT_75768;REACT_75822;REACT_79;REACT_9491	9	63.6	17.818	145	8.56149	8.61678	8.6045	8.52858	8.50072	8.56517	8.58622	8.54382	8.32948	8.54058	8.45972	8.52285	8.46728
576	P35232	Prohibitin	PHB	29.1245	29.625	29.0863	29.1239	29.1632	29.0886	29.585	29.5395	29.7785	28.8073	28.9007	29.2558	28.4522	28.973	28.9832	+					+			biological regulation;biosynthetic process;cell differentiation;cellular biosynthetic process;cellular component organization;cellular component organization at cellular level;cellular component organization or biogenesis;cellular component organization or biogenesis at cellular level;cellular developmental process;cellular macromolecule biosynthetic process;cellular macromolecule metabolic proce…	binding;complement binding;complement component C3a binding;complement component C3b binding;DNA binding;enzyme binding;G-protein-coupled receptor binding;histone deacetylase binding;nucleic acid binding;nucleic acid binding transcription factor activity;opsonin binding;protein binding;proteinase activated receptor binding;receptor binding;regulatory region DNA binding;regulatory region nucleic a…	cell part;cell surface;cytoplasm;cytoplasmic part;early endosome;endosome;extracellular membrane-bounded organelle;extracellular organelle;extracellular region part;extracellular vesicular exosome;integral to membrane;integral to plasma membrane;intracellular membrane-bounded organelle;intracellular organelle;intracellular organelle part;intracellular part;intrinsic to membrane;intrinsic to plasm…		Band_7		17	77.2	29.804	156	8.24219	8.48639	8.33298	8.27609	8.13319	8.35942	8.39959	8.33118	8.18563	8.32366	8.25276	8.42951	8.07328
558	P31943	Heterogeneous nuclear ribonucleoprotein H	HNRNPH1	29.0349	29.4436	29.0255	29.1156	29.1607	29.094	29.202	29.3858	30.0469	29.3324	28.9602	29.078	29.1664	29.0721	29.0887									biological regulation;cellular macromolecule metabolic process;cellular metabolic process;cellular nitrogen compound metabolic process;cellular process;gene expression;macromolecule metabolic process;metabolic process;mRNA metabolic process;mRNA processing;nitrogen compound metabolic process;nuclear mRNA splicing, via spliceosome;nucleic acid metabolic process;nucleobase-containing compound metab…	binding;nucleic acid binding;nucleotide binding;poly(U) RNA binding;poly-pyrimidine tract binding;RNA binding;single-stranded RNA binding	catalytic step 2 spliceosome;cell part;intracellular membrane-bounded organelle;intracellular organelle;intracellular organelle part;intracellular part;macromolecular complex;membrane;membrane-bounded organelle;nuclear part;nucleoplasm;nucleus;organelle;organelle part;ribonucleoprotein complex;spliceosomal complex		zf-RNPHF	REACT_125;REACT_467	11	29.4	49.229	165	7.92012	8.11388	7.85547	7.95086	8.00139	7.92516	8.04976	7.95287	7.99993	8.02543	7.90541	8.02358	7.94697
1449	Q8TDN6	Ribosome biogenesis protein BRX1 homolog	BRIX1	29.036	28.9745	28.709	29.3114	29.0715	28.969	29.2318	29.0305	28.7199	28.9636	29.1154	28.9334	28.9893	28.9213	28.9844									cellular component assembly;cellular component assembly at cellular level;cellular component organization;cellular component organization at cellular level;cellular component organization or biogenesis;cellular component organization or biogenesis at cellular level;cellular macromolecular complex assembly;cellular macromolecular complex subunit organization;cellular process;macromolecular complex…		cell part;intracellular membrane-bounded organelle;intracellular non-membrane-bounded organelle;intracellular organelle;intracellular organelle part;intracellular part;membrane-bounded organelle;non-membrane-bounded organelle;nuclear part;nucleolus;nucleus;organelle;organelle part		Brix		18	55.8	41.401	175	7.51192	7.75733	7.70247	7.63766	7.44847	7.50924	7.81392	7.50206	7.29951	7.7737	7.62787	7.76972	7.52786
171	O60256	Phosphoribosyl pyrophosphate synthase-associated protein 2	PRPSAP2	24.9114	25.3456	25.3574	29.1221	28.943	29.2778	29.0844	29.1107	29.5072	29.2402	28.9333	29.1093	25.396	25.2965	25.4842	+	+	+	+				+	anatomical structure development;biological regulation;biosynthetic process;bone development;cellular biosynthetic process;cellular metabolic process;cellular nitrogen compound biosynthetic process;cellular nitrogen compound metabolic process;cellular process;developmental process;metabolic process;negative regulation of catalytic activity;negative regulation of molecular function;nitrogen compou…	binding;catalytic activity;cation binding;diphosphotransferase activity;enzyme inhibitor activity;enzyme regulator activity;ion binding;magnesium ion binding;metal ion binding;ribose phosphate diphosphokinase activity;transferase activity;transferase activity, transferring phosphorus-containing groups	macromolecular complex;protein complex;ribose phosphate diphosphokinase complex		Pribosyl_synth;Pribosyltran_N		10	34.1	40.925	22	6.65993	6.66877	6.74381	7.04368	6.78357	7.17635	7.09395	6.99873	6.33716	8.43887	7.0335	7.11163	7.88183
846	P62750	60S ribosomal protein L23a	RPL23A	29.1937	29.5256	29.2692	28.9719	29.2306	29.1331	29.132	29.3987	29.6048	29.0788	29.1306	29.0379	28.887	29.0763	29.0771									biosynthetic process;catabolic process;cell proliferation;cellular biosynthetic process;cellular catabolic process;cellular component disassembly;cellular component disassembly at cellular level;cellular component organization;cellular component organization at cellular level;cellular component organization or biogenesis;cellular component organization or biogenesis at cellular level;cellular mac…	binding;nucleic acid binding;nucleotide binding;RNA binding;rRNA binding;structural constituent of ribosome;structural molecule activity	cell part;cytoplasm;cytoplasmic part;cytosol;cytosolic large ribosomal subunit;extracellular membrane-bounded organelle;extracellular organelle;extracellular region part;extracellular vesicular exosome;intracellular membrane-bounded organelle;intracellular non-membrane-bounded organelle;intracellular organelle;intracellular organelle part;intracellular part;large ribosomal subunit;macromolecular …	Ribosome	Ribosomal_L23;Ribosomal_L23eN	REACT_115902;REACT_1404;REACT_1797;REACT_1986;REACT_2085;REACT_75768;REACT_75822;REACT_79;REACT_9491	5	32.1	17.695	85	8.50653	8.46552	8.13504	8.39373	8.41636	8.30668	8.44237	8.47693	8.30066	8.26832	8.51724	8.27621	8.14842
1021	Q13177	Serine/threonine-protein kinase PAK 2	PAK2	29.3725	29.1287	29.2554	29.1394	29.0767	29.0991	28.7208	28.7676	28.9454	29.286	29.2961	29.3164	29.144	29.0089	29.0627	+								actin cytoskeleton organization;actin filament-based process;activation of immune response;activation of innate immune response;activation of protein kinase activity;antigen receptor-mediated signaling pathway;apoptosis;axon guidance;biological regulation;cell death;cell migration;cell motility;cell surface receptor linked signaling pathway;cellular component disassembly;cellular component disass…	adenyl nucleotide binding;adenyl ribonucleotide binding;ATP binding;binding;catalytic activity;enzyme activator activity;enzyme binding;enzyme regulator activity;GTPase binding;identical protein binding;kinase activator activity;kinase activity;kinase binding;kinase regulator activity;nucleotide binding;phosphotransferase activity, alcohol group as acceptor;protein binding;protein kinase activato…	cell part;cytoplasm;cytoplasmic part;cytosol;intracellular organelle part;intracellular part;membrane;nuclear part;nucleoplasm;organelle part;perinuclear region of cytoplasm;plasma membrane	Axon guidance;ErbB signaling pathway;Focal adhesion;MAPK signaling pathway;Regulation of actin cytoskeleton;Renal cell carcinoma;T cell receptor signaling pathway	PBD;Pkinase	REACT_11068;REACT_12623;REACT_13464;REACT_13528;REACT_13532;REACT_163701;REACT_19226;REACT_19236;REACT_19238;REACT_263991;REACT_264047;REACT_264464;REACT_355347;REACT_355503	24	60.7	58.042	292	8.30496	8.1823	8.37264	8.25212	8.19899	8.31524	8.14644	7.95697	7.85984	8.36927	8.29139	8.42924	8.26972
602	P37802	Transgelin-2	TAGLN2	28.2951	28.1344	28.7254	28.7691	29.1466	29.3272	28.2617	28.4724	28.6887	28.4954	28.7907	29.578	27.8986	28.9536	28.4972		+							cell differentiation;cellular developmental process;cellular process;developmental process;epithelial cell differentiation		extracellular membrane-bounded organelle;extracellular organelle;extracellular region part;extracellular vesicular exosome;membrane-bounded organelle;membrane-bounded vesicle;organelle;vesicle		Calponin;CH		13	76.9	22.391	130	7.94533	7.93118	8.15171	8.04735	8.23167	8.47808	8.15214	8.02024	7.99595	8.19573	8.04724	8.50813	7.61439
1029	Q13283	Ras GTPase-activating protein-binding protein 1	G3BP1	27.8866	27.5976	27.7502	28.9854	29.0884	29.1601	29.1897	29.4972	28.9344	29.1282	28.954	29.1629	29.1	28.7691	28.8969	+	+	+	+	+				biological regulation;cellular macromolecule metabolic process;cellular metabolic process;cellular nitrogen compound metabolic process;cellular process;cellular response to stimulus;DNA conformation change;DNA duplex unwinding;DNA geometric change;DNA metabolic process;establishment of localization;intracellular signal transduction;macromolecule metabolic process;metabolic process;negative regula…	adenyl nucleotide binding;adenyl ribonucleotide binding;ATP binding;ATPase activity;ATPase activity, coupled;ATP-dependent DNA helicase activity;ATP-dependent helicase activity;ATP-dependent RNA helicase activity;binding;catalytic activity;DNA binding;DNA helicase activity;DNA-dependent ATPase activity;endonuclease activity;helicase activity;hydrolase activity;hydrolase activity, acting on acid a…	adherens junction;anchoring junction;cell junction;cell part;cell-substrate adherens junction;cell-substrate junction;cytoplasm;cytoplasmic part;cytosol;focal adhesion;intracellular membrane-bounded organelle;intracellular non-membrane-bounded organelle;intracellular organelle;intracellular part;macromolecular complex;membrane;membrane-bounded organelle;non-membrane-bounded organelle;nucleus;orga…		NTF2;RRM_1		14	41.8	52.164	153	7.59395	7.40569	7.46864	7.99857	7.9155	8.02706	7.9068	7.94339	7.75782	8.00535	8.00966	8.03531	8.02865
498	P23528	Cofilin-1	CFL1	29.1236	29.3231	29.3153	28.8948	29.2121	29.0256	29.2385	29.1387	29.5911	28.6862	28.774	28.9272	28.6523	29.0618	28.9384	+			+					actin cytoskeleton organization;actin filament depolymerization;actin filament organization;actin filament-based process;actin polymerization or depolymerization;ameboidal cell migration;anatomical structure morphogenesis;axon guidance;biological regulation;blood coagulation;cell activation;cell cycle cytokinesis;cell cycle process;cell migration;cell motility;cell surface receptor linked signali…		adherens junction;anchoring junction;cell cortex part;cell junction;cell part;cell projection membrane;cell projection part;cell-cell junction;cell-substrate adherens junction;cell-substrate junction;cortical actin cytoskeleton;cortical cytoskeleton;cytoplasm;cytoplasmic part;cytoskeletal part;cytoskeleton;extracellular membrane-bounded organelle;extracellular organelle;extracellular region part;…	Axon guidance;Fc gamma R-mediated phagocytosis;Regulation of actin cytoskeleton	Cofilin_ADF	REACT_160086;REACT_19236;REACT_263952;REACT_318	12	75.3	18.502	132	8.3404	8.52733	8.64027	8.27729	8.31477	8.25515	8.42784	8.38641	8.37368	8.38586	8.31399	8.34947	8.32408
946	Q02878	60S ribosomal protein L6	RPL6	28.5707	29.0129	28.7141	29.1406	28.7881	29.1636	29.3467	29.0492	29.1939	28.8481	28.5139	28.6791	28.8308	29.154	29.2068	+								biological regulation;biosynthetic process;catabolic process;cellular biosynthetic process;cellular catabolic process;cellular component disassembly;cellular component disassembly at cellular level;cellular component organization;cellular component organization at cellular level;cellular component organization or biogenesis;cellular component organization or biogenesis at cellular level;cellular …	binding;DNA binding;nucleic acid binding;RNA binding;structural constituent of ribosome;structural molecule activity	adherens junction;anchoring junction;cell junction;cell part;cell-substrate adherens junction;cell-substrate junction;cytoplasmic part;cytosol;cytosolic large ribosomal subunit;focal adhesion;intracellular membrane-bounded organelle;intracellular organelle;intracellular organelle part;intracellular part;large ribosomal subunit;macromolecular complex;membrane;membrane-bounded organelle;nucleus;org…	Ribosome	Ribosomal_L6e;Ribosomal_L6e_N	REACT_115902;REACT_1404;REACT_1797;REACT_1986;REACT_2085;REACT_75768;REACT_75822;REACT_79;REACT_9491	13	42.4	32.728	163	8.25273	8.43562	8.29119	8.46866	8.31704	8.46016	8.44782	8.33349	8.19181	8.27859	8.23691	8.37771	8.38627
745	P53396	ATP-citrate synthase	ACLY	28.9984	29.1192	28.8896	29.0817	29.0766	28.9244	29.1475	29.2528	29.2507	28.8741	28.7384	28.7045	28.9326	29.0359	29.1077	+								acyl-CoA biosynthetic process;acyl-CoA metabolic process;acylglycerol biosynthetic process;acylglycerol metabolic process;biological regulation;biosynthetic process;carbohydrate metabolic process;carboxylic acid metabolic process;cellular biosynthetic process;cellular carbohydrate metabolic process;cellular ketone metabolic process;cellular lipid metabolic process;cellular metabolic process;cellu…	acid-thiol ligase activity;adenyl nucleotide binding;adenyl ribonucleotide binding;ATP binding;ATP citrate synthase activity;binding;catalytic activity;cation binding;CoA-ligase activity;cofactor binding;ion binding;ligase activity;ligase activity, forming carbon-sulfur bonds;metal ion binding;nucleotide binding;purine nucleotide binding;purine ribonucleoside triphosphate binding;purine ribonucle…	cell part;citrate lyase complex;cytoplasm;cytoplasmic part;cytosol;extracellular membrane-bounded organelle;extracellular organelle;extracellular region part;extracellular vesicular exosome;intracellular membrane-bounded organelle;intracellular organelle;intracellular organelle part;intracellular part;macromolecular complex;membrane;membrane-bounded organelle;membrane-bounded vesicle;mitochondrio…	Carbon fixation pathways in prokaryotes;Citrate cycle (TCA cycle)	ATP-grasp_2;Citrate_synt;CoA_binding;Ligase_CoA	REACT_1319;REACT_2122	51	50	120.84	577	8.0639	8.25585	8.26328	8.17638	8.1123	8.26328	8.27224	8.15094	7.93343	8.19637	8.08661	8.18974	8.10897
1673	Q9BQG0	Myb-binding protein 1A	MYBBP1A	28.7638	28.7486	28.6437	29.1469	28.9381	28.9675	28.9631	28.8476	28.3983	28.8823	28.6589	28.7393	28.8489	28.924	29.0288									biological regulation;biosynthetic process;cell communication;cell differentiation;cellular biosynthetic process;cellular developmental process;cellular macromolecule biosynthetic process;cellular macromolecule metabolic process;cellular metabolic process;cellular nitrogen compound metabolic process;cellular process;cellular response to external stimulus;cellular response to extracellular stimulu…	binding;catalytic activity;core promoter binding;DNA binding;DNA polymerase activity;DNA-directed DNA polymerase activity;nucleic acid binding;nucleotidyltransferase activity;protein binding;protein binding transcription factor activity;regulatory region DNA binding;regulatory region nucleic acid binding;sequence-specific DNA binding;transcription cofactor activity;transcription corepressor activ…	cell part;cytoplasm;intracellular membrane-bounded organelle;intracellular non-membrane-bounded organelle;intracellular organelle;intracellular organelle part;intracellular part;macromolecular complex;membrane;membrane-bounded organelle;NLS-dependent protein nuclear import complex;non-membrane-bounded organelle;nuclear part;nucleocytoplasmic shuttling complex;nucleolus;nucleus;organelle;organelle…		DNA_pol_phi		45	38.3	148.85	401	7.73628	7.74173	7.75034	7.8983	7.65045	7.93748	7.77888	7.6323	7.3033	7.75939	7.52856	7.62791	7.83922
2006	Q9Y266	Nuclear migration protein nudC	NUDC	29.7787	29.2167	29.4822	28.9686	28.985	29.0933	29.1793	29.2718	29.5839	29.2752	29.4657	29.5003	29.3297	28.8587	28.8919	+								biological regulation;cell cycle;cell cycle phase;cell cycle process;cell division;cell proliferation;cellular component organization;cellular component organization at cellular level;cellular component organization or biogenesis;cellular component organization or biogenesis at cellular level;cellular process;cellular response to stimulus;developmental process;intracellular signal transduction;mi…		cell part;cytoplasm;cytoplasmic part;cytoskeletal part;cytosol;intracellular organelle part;intracellular part;macromolecular complex;microtubule;nuclear part;nucleoplasm;organelle part;protein complex		CS;Nudc_N	REACT_150425;REACT_150471;REACT_1932;REACT_355252;REACT_682	16	55	38.242	206	8.32779	8.23411	8.31001	8.03302	7.89732	8.18806	8.06893	8.07828	7.96146	8.17739	8.29493	8.16788	8.15409
368	P09874	Poly [ADP-ribose] polymerase 1	PARP1	28.166	28.0334	28.1499	29.4183	28.9918	28.6318	29.1036	27.6294	27.6603	28.2687	27.9543	28.4592	27.6546	27.7593	27.939	+	+						+	anatomical structure homeostasis;base-excision repair;biological regulation;biosynthetic process;cell differentiation;cell surface receptor linked signaling pathway;cellular biosynthetic process;cellular component organization;cellular component organization at cellular level;cellular component organization or biogenesis;cellular component organization or biogenesis at cellular level;cellular dev…	binding;catalytic activity;cation binding;coenzyme binding;cofactor binding;DNA binding;enzyme binding;identical protein binding;ion binding;kinase binding;metal ion binding;NAD binding;NAD+ ADP-ribosyltransferase activity;nucleic acid binding;nucleotide binding;protein binding;protein kinase binding;protein N-terminus binding;transcription factor binding;transferase activity;transferase activity…	cell part;envelope;intracellular membrane-bounded organelle;intracellular non-membrane-bounded organelle;intracellular organelle;intracellular organelle part;intracellular part;macromolecular complex;membrane;membrane-bounded organelle;non-membrane-bounded organelle;nuclear envelope;nuclear part;nucleolus;nucleoplasm;nucleoplasm part;nucleus;organelle;organelle envelope;organelle part;protein com…	Base excision repair	BRCT;PADR1;PARP;PARP_reg;WGR;zf-PARP	REACT_121111;REACT_2192;REACT_355174	41	48.3	113.08	415	7.83708	7.84359	7.92818	8.32261	8.13178	8.13188	8.19535	7.6508	7.43645	7.94338	7.82652	8.09223	7.63651
693	P49756	RNA-binding protein 25	RBM25	28.5898	28.6838	28.6888	28.9029	29.115	28.971	28.713	28.7118	29.3042	28.9775	28.9216	29.0124	29.0511	28.9234	28.964					+				biological regulation;cellular macromolecule metabolic process;cellular metabolic process;cellular nitrogen compound metabolic process;cellular process;macromolecule metabolic process;metabolic process;mRNA metabolic process;mRNA processing;nitrogen compound metabolic process;nucleic acid metabolic process;nucleobase-containing compound metabolic process;primary metabolic process;regulation of al…	binding;mRNA binding;nucleic acid binding;nucleotide binding;RNA binding	cell part;cytoplasm;intracellular organelle part;intracellular part;macromolecular complex;nuclear body;nuclear part;nuclear speck;nucleoplasm;nucleoplasm part;organelle part;ribonucleoprotein complex;spliceosomal complex	Spliceosome	PWI;RRM_1		26	31.1	100.18	203	7.55986	7.57938	7.72868	7.72527	7.63769	7.83413	7.5552	7.31311	7.38842	7.80451	7.73394	7.84803	7.77758
229	O75534	Cold shock domain-containing protein E1	CSDE1	27.982	27.8102	27.9364	28.9098	29.0522	28.996	28.4793	28.5988	28.7113	28.8453	28.8378	28.8123	28.8873	28.8138	28.7529	+	+	+	+	+				anatomical structure development;biological regulation;catabolic process;cellular catabolic process;cellular macromolecule catabolic process;cellular macromolecule metabolic process;cellular metabolic process;cellular nitrogen compound metabolic process;cellular process;developmental process;developmental process involved in reproduction;gonad development;macromolecule catabolic process;macromole…	binding;DNA binding;nucleic acid binding	cell part;CRD-mediated mRNA stability complex;cytoplasm;cytoplasmic part;Golgi apparatus;intracellular membrane-bounded organelle;intracellular organelle;intracellular organelle part;intracellular part;macromolecular complex;membrane;membrane-bounded organelle;mitochondrial inner membrane;mitochondrial membrane;mitochondrial part;organelle;organelle inner membrane;organelle membrane;organelle par…		CSD;SUZ-C		32	40.9	88.884	284	7.284	7.21237	7.33151	7.8568	7.88239	7.96526	7.70165	7.72448	7.57234	7.88747	7.84663	7.90162	7.92785
443	P16949	Stathmin	STMN1	28.7752	28.6871	28.9536	28.8212	28.9944	29.1129	28.2521	28.5416	28.7939	28.8908	29.2586	29.2764	29.1466	29.0326	28.7096	+								anatomical structure development;anatomical structure morphogenesis;axonogenesis;biological regulation;brain development;cell cycle process;cell part morphogenesis;cell projection morphogenesis;cell projection organization;cellular component disassembly;cellular component disassembly at cellular level;cellular component morphogenesis;cellular component organization;cellular component organization…	binding;cytoskeletal protein binding;molecular transducer activity;protein binding;signal transducer activity;tubulin binding	cell part;cell projection;cytoplasm;cytoplasmic part;cytoskeletal part;cytosol;extracellular membrane-bounded organelle;extracellular organelle;extracellular region part;extracellular vesicular exosome;intracellular;intracellular organelle part;intracellular part;macromolecular complex;membrane;membrane-bounded organelle;membrane-bounded vesicle;microtubule;neuron projection;organelle;organelle p…	MAPK signaling pathway	Stathmin		8	38.9	17.302	115	8.05816	8.13066	8.33094	8.19346	8.1596	8.37251	8.04875	7.79566	7.99565	8.25288	8.26209	8.42996	8.23882
332	P06493	Cyclin-dependent kinase 1	CDK1	29.025	29.3543	29.0515	28.9177	29.1649	28.8385	29.2486	29.3405	29.2048	28.845	28.8764	29.0992	28.9765	28.9356	28.886									activation of immune response;activation of innate immune response;activation of MAPK activity;activation of MAPKK activity;activation of protein kinase activity;aging;anaphase-promoting complex-dependent proteasomal ubiquitin-dependent protein catabolic process;anatomical structure development;anatomical structure morphogenesis;apoptosis;axon guidance;biological regulation;biosynthetic process;c…	adenyl nucleotide binding;adenyl ribonucleotide binding;ATP binding;binding;catalytic activity;cyclin-dependent protein kinase activity;histone kinase activity;kinase activity;nucleotide binding;phosphotransferase activity, alcohol group as acceptor;protein kinase activity;protein serine/threonine kinase activity;purine nucleotide binding;purine ribonucleoside triphosphate binding;purine ribonucl…	cell part;centrosome;cytoplasm;cytoplasmic part;cytoskeletal part;cytosol;extracellular membrane-bounded organelle;extracellular organelle;extracellular region part;extracellular vesicular exosome;intracellular membrane-bounded organelle;intracellular non-membrane-bounded organelle;intracellular organelle;intracellular organelle part;intracellular part;macromolecular complex;membrane;membrane-bou…	Cell cycle;Gap junction;Oocyte meiosis;p53 signaling pathway;Progesterone-mediated oocyte maturation	Pkinase	REACT_1100;REACT_111214;REACT_1321;REACT_1391;REACT_150182;REACT_150260;REACT_150425;REACT_15296;REACT_15364;REACT_15451;REACT_15510;REACT_160122;REACT_160315;REACT_163931;REACT_1846;REACT_1857;REACT_2101;REACT_263908;REACT_264303;REACT_267965;REACT_407;REACT_471;REACT_6362;REACT_6820;REACT_683;REACT_6837;REACT_6850;REACT_6875;REACT_6904	18	60.9	34.095	227	8.12375	8.31555	8.29482	8.15177	8.14977	8.13593	8.23578	8.22845	8.00544	8.26586	8.15972	8.31823	8.08275
610	P38919	Eukaryotic initiation factor 4A-III	EIF4A3	28.6804	28.7649	28.6485	28.9833	28.9014	29.0293	29.0544	29.1985	29.0665	29.1999	29.0062	29.0527	28.604	28.5405	28.3772	+		+	+					anatomical structure morphogenesis;biological regulation;catabolic process;cell surface receptor linked signaling pathway;cellular catabolic process;cellular macromolecule catabolic process;cellular macromolecule metabolic process;cellular metabolic process;cellular nitrogen compound metabolic process;cellular process;cellular response to chemical stimulus;cellular response to cytokine stimulus;c…	adenyl nucleotide binding;adenyl ribonucleotide binding;ATP binding;ATPase activity;ATPase activity, coupled;ATP-dependent helicase activity;ATP-dependent RNA helicase activity;binding;catalytic activity;helicase activity;hydrolase activity;hydrolase activity, acting on acid anhydrides;hydrolase activity, acting on acid anhydrides, in phosphorus-containing anhydrides;mRNA binding;nucleic acid bin…	catalytic step 2 spliceosome;cell part;cytoplasm;cytoplasmic part;cytosol;exon-exon junction complex;intracellular non-membrane-bounded organelle;intracellular organelle;intracellular organelle part;intracellular part;macromolecular complex;membrane;non-membrane-bounded organelle;nuclear body;nuclear part;nuclear speck;nucleolus;nucleoplasm;nucleoplasm part;organelle;organelle part;protein comple…	mRNA surveillance pathway;RNA transport;Spliceosome	DEAD;Helicase_C	REACT_115831;REACT_20514;REACT_75822	20	46.2	46.871	228	8.00518	8.15119	8.12048	8.16909	8.11561	8.212	8.23792	8.15909	7.95643	8.31069	8.10541	8.21588	7.99394
61	O00193	Small acidic protein	SMAP	25.0294	25.2351	26.0389	28.6395	29.0833	29.188	27.9618	28.0705	28.6858	29.1956	29.1402	29.6305	29.4267	29.1801	28.9756	+	+	+	+	+								SMAP		3	25.1	20.332	33	7.38055	7.42951	7.54315	7.81465	7.89622	8.42434	7.94272	7.93999	7.93212	8.57111	8.4582	8.6502	8.45631
1474	Q8WWM7	Ataxin-2-like protein	ATXN2L	28.5318	28.5464	28.6449	28.914	28.9993	28.9615	29.0483	29.0689	29.2387	28.9775	28.8306	28.9477	28.4158	28.3894	28.4398	+	+	+					+	biological regulation;cellular component assembly;cellular component assembly at cellular level;cellular component organization;cellular component organization at cellular level;cellular component organization or biogenesis;cellular component organization or biogenesis at cellular level;cellular macromolecular complex assembly;cellular macromolecular complex subunit organization;cellular process;…		cell part;cytoplasm;cytoplasmic part;intracellular non-membrane-bounded organelle;intracellular organelle;intracellular organelle part;intracellular part;macromolecular complex;membrane;non-membrane-bounded organelle;nuclear body;nuclear part;nuclear speck;nucleoplasm part;organelle;organelle part;ribonucleoprotein complex;RNA granule;stress granule		LsmAD;PAM2;SM-ATX		30	30.9	113.37	299	7.79123	7.7739	7.87742	7.97259	7.96359	8.03415	8.09079	7.99029	7.85814	8.10863	8.01038	8.11126	7.7577
346	P07814	Bifunctional glutamate/proline--tRNA ligase	EPRS	29.3954	29.43	29.2525	29.0548	28.9449	28.8498	29.3348	29.1614	29.3175	29.1193	28.88	28.9598	28.837	29.0066	29.0603	+	+			+				amine metabolic process;amino acid activation;biological regulation;carboxylic acid metabolic process;cellular amine metabolic process;cellular amino acid metabolic process;cellular component assembly;cellular component organization;cellular component organization or biogenesis;cellular ketone metabolic process;cellular macromolecule metabolic process;cellular metabolic process;cellular nitrogen …	adenyl nucleotide binding;adenyl ribonucleotide binding;aminoacyl-tRNA ligase activity;ATP binding;binding;catalytic activity;enzyme binding;glutamate-tRNA ligase activity;GTPase binding;ligase activity;ligase activity, forming aminoacyl-tRNA and related compounds;ligase activity, forming carbon-oxygen bonds;nucleic acid binding;nucleotide binding;proline-tRNA ligase activity;protein binding;puri…	aminoacyl-tRNA synthetase multienzyme complex;cell part;cytoplasm;cytoplasmic part;cytosol;intracellular part;macromolecular complex;membrane;protein complex;ribonucleoprotein complex	Aminoacyl-tRNA biosynthesis;Porphyrin and chlorophyll metabolism	GST_C_3;HGTP_anticodon;ProRS-C_1;tRNA-synt_1c;tRNA-synt_1c_C;tRNA-synt_2b;WHEP-TRS	REACT_15306	59	47.8	170.59	563	7.8961	7.9882	8.02955	7.87066	7.74351	7.84358	7.9738	7.82238	7.68515	7.90564	7.76379	7.84924	7.80716
1086	Q14247	Src substrate cortactin	CTTN	28.7415	28.7985	28.8948	28.8037	28.9699	29.0739	28.2842	28.3637	28.7735	29.0515	29.0913	29.3656	28.9618	28.7377	28.7042	+								actin cytoskeleton organization;actin cytoskeleton reorganization;actin filament organization;actin filament polymerization;actin filament-based process;actin polymerization or depolymerization;anatomical structure morphogenesis;biological regulation;cell junction assembly;cell junction organization;cell motility;cell part morphogenesis;cell projection assembly;cell projection morphogenesis;cell …	binding;profilin binding;protein binding	adherens junction;anchoring junction;cell cortex;cell cortex part;cell junction;cell part;cell projection;cell projection part;cell-substrate adherens junction;cell-substrate junction;coated pit;cortical cytoskeleton;cytoplasm;cytoplasmic part;cytoskeletal part;cytoskeleton;dendritic spine;extracellular membrane-bounded organelle;extracellular organelle;extracellular region part;extracellular ves…	Bacterial invasion of epithelial cells;Pathogenic Escherichia coli infection;Shigellosis;Tight junction	HS1_rep;SH3_9	REACT_355347	27	52.5	61.585	300	8.0553	8.28542	8.35536	8.18475	8.17324	8.39629	7.94173	7.89286	7.76975	8.30612	8.27644	8.38842	8.22577
386	P10809	60 kDa heat shock protein, mitochondrial	HSPD1	29.5461	29.181	29.2699	29.105	28.7646	28.9725	29.5016	29.2952	29.7051	29.0322	28.7682	28.9431	28.8828	28.8883	28.8791	+				+				activation of caspase activity;activation of immune response;activation of innate immune response;adaptive immune response;adaptive immune response based on somatic recombination of immune receptors built from immunoglobulin superfamily domains;B cell activation;B cell activation involved in immune response;B cell cytokine production;B cell mediated immunity;B cell proliferation;biological regula…	adenyl nucleotide binding;adenyl ribonucleotide binding;ATP binding;ATPase activity;binding;catalytic activity;chaperone binding;DNA binding;DNA replication origin binding;double-stranded RNA binding;enzyme binding;hydrolase activity;hydrolase activity, acting on acid anhydrides;hydrolase activity, acting on acid anhydrides, in phosphorus-containing anhydrides;lipopolysaccharide binding;nucleic a…	cell part;cell surface;coated pit;coated vesicle;cytoplasm;cytoplasmic membrane-bounded vesicle;cytoplasmic part;cytoplasmic vesicle;cytosol;early endosome;endosome;extracellular membrane-bounded organelle;extracellular organelle;extracellular region part;extracellular space;extracellular vesicular exosome;intracellular membrane-bounded organelle;intracellular organelle;intracellular organelle lu…	ko05152;RNA degradation;Type I diabetes mellitus	Cpn60_TCP1	REACT_118595	30	58.5	61.054	262	8.2222	8.22389	8.28108	8.08846	7.9228	8.11677	8.28578	8.14264	8.15385	8.15833	8.06558	8.12241	8.02572
1115	Q14978	Nucleolar and coiled-body phosphoprotein 1	NOLC1	26.4938	27.2711	26.3921	28.1584	29.7449	28.9387	27.7292	28.4431	28.5695	27.966	28.3274	28.9185	28.8368	29.0893	28.9146	+	+	+	+	+				cell cycle;cell cycle phase;cell cycle process;cellular component organization;cellular component organization at cellular level;cellular component organization or biogenesis;cellular component organization or biogenesis at cellular level;cellular macromolecule metabolic process;cellular metabolic process;cellular nitrogen compound metabolic process;cellular process;macromolecule metabolic proces…	adenyl nucleotide binding;adenyl ribonucleotide binding;ATP binding;binding;GTP binding;guanyl nucleotide binding;guanyl ribonucleotide binding;nucleotide binding;purine nucleotide binding;purine ribonucleoside triphosphate binding;purine ribonucleotide binding;ribonucleotide binding	Cajal body;cell part;cytoplasm;intracellular non-membrane-bounded organelle;intracellular organelle;intracellular organelle part;intracellular part;non-membrane-bounded organelle;nuclear body;nuclear part;nucleolus;nucleoplasm;nucleoplasm part;organelle;organelle part		SRP40_C		18	25.8	73.602	157	6.77607	7.14597	6.94857	7.81627	8.08005	7.98016	7.66108	7.79196	7.57366	7.88035	7.7994	8.04321	8.02481
1073	Q14157	Ubiquitin-associated protein 2-like	UBAP2L	28.3576	28.3013	28.5013	28.8246	28.9293	29.0868	28.4297	28.5255	28.8158	28.7741	28.7835	28.9551	28.9462	28.5208	28.7142	+	+		+					binding of sperm to zona pellucida;cell recognition;cell-cell recognition;cellular process;cellular process involved in reproduction;reproductive process;sperm-egg recognition		cell part;intracellular organelle part;intracellular part;macromolecular complex;nuclear part;organelle part;PcG protein complex;protein complex		DUF3697		19	26.5	114.53	218	7.70056	7.72217	7.7311	7.84499	7.83004	7.95315	7.74947	7.69333	7.5223	7.84879	7.7402	7.90984	7.84785
1972	Q9UMS4	Pre-mRNA-processing factor 19	PRPF19	29.3175	28.9662	28.9671	29.1949	28.8078	28.8136	29.3063	28.9132	29.1678	29.1881	28.8533	28.9361	28.847	28.7635	28.9586									assembly of spliceosomal tri-snRNP;biological regulation;biosynthetic process;cell proliferation;cellular component assembly;cellular component assembly at cellular level;cellular component organization;cellular component organization at cellular level;cellular component organization or biogenesis;cellular component organization or biogenesis at cellular level;cellular localization;cellular macro…	acid-amino acid ligase activity;binding;catalytic activity;identical protein binding;ligase activity;ligase activity, forming carbon-nitrogen bonds;protein binding;small conjugating protein ligase activity;ubiquitin-protein ligase activity;ubiquitin-ubiquitin ligase activity	catalytic step 1 spliceosome;catalytic step 2 spliceosome;cell part;chromosomal part;cytoplasm;cytoplasmic part;cytoskeletal part;intracellular membrane-bounded organelle;intracellular non-membrane-bounded organelle;intracellular organelle;intracellular organelle part;intracellular part;lipid particle;macromolecular complex;membrane;membrane-bounded organelle;non-membrane-bounded organelle;nuclea…	Spliceosome;Ubiquitin mediated proteolysis	Prp19;U-box;WD40	REACT_467	18	54.8	55.18	218	8.24841	8.20922	8.27193	8.2757	8.11404	8.14727	8.3273	8.05216	7.95154	8.35251	8.18224	8.25001	8.22567
589	P35658	Nuclear pore complex protein Nup214	NUP214	28.4763	28.4686	28.5705	28.8444	29.0701	28.8947	28.0036	28.1108	28.1754	28.6071	28.5311	28.5835	28.9051	29.0275	29.0754	+	+			+	+			biological regulation;biosynthetic process;carbohydrate metabolic process;carbohydrate transport;cell cycle;cell cycle process;cell surface receptor linked signaling pathway;cellular biosynthetic process;cellular component disassembly;cellular component disassembly at cellular level;cellular component organization;cellular component organization at cellular level;cellular component organization o…	nucleocytoplasmic transporter activity;transporter activity	adherens junction;anchoring junction;cell junction;cell part;cell-substrate adherens junction;cell-substrate junction;cytoplasmic part;cytosol;focal adhesion;intracellular membrane-bounded organelle;intracellular organelle;intracellular organelle part;intracellular part;macromolecular complex;membrane part;membrane-bounded organelle;nuclear part;nuclear pore;nucleoplasm;nucleus;organelle;organell…	RNA transport		REACT_115831;REACT_163931;REACT_25218;REACT_264487;REACT_268530;REACT_355174;REACT_6190;REACT_6354;REACT_6804;REACT_7991;REACT_9395	49	32.3	213.62	496	7.70259	7.81529	7.84883	7.98851	7.98127	8.05473	7.61822	7.51817	7.33064	7.88169	7.77942	7.78285	8.01423
140	O43290	U4/U6.U5 tri-snRNP-associated protein 1	SART1	27.5499	27.4072	27.388	28.7891	28.9668	29.0028	27.8906	28.0223	27.9786	28.6605	28.7231	28.972	29.1036	28.7216	28.7106	+	+	+	+	+	+			biological regulation;cell cycle arrest;cell cycle process;cellular component assembly;cellular component assembly at cellular level;cellular component organization;cellular component organization at cellular level;cellular component organization or biogenesis;cellular component organization or biogenesis at cellular level;cellular macromolecular complex assembly;cellular macromolecular complex s…		Cajal body;catalytic step 2 spliceosome;cell part;cytoplasm;cytoplasmic part;cytosol;Golgi apparatus;intracellular membrane-bounded organelle;intracellular organelle;intracellular organelle part;intracellular part;macromolecular complex;membrane-bounded organelle;nuclear body;nuclear part;nucleoplasm;nucleoplasm part;organelle;organelle part;ribonucleoprotein complex;small nuclear ribonucleoprote…	Spliceosome	SART-1		37	49.6	90.254	302	7.45231	7.48693	7.48407	8.13123	8.12421	8.22225	7.76941	7.76789	7.61705	8.14342	8.09472	8.25722	8.1887
1041	Q13442	28 kDa heat- and acid-stable phosphoprotein	PDAP1	25.3617	26.1779	25.2726	28.7235	28.8428	29.1607	27.9319	27.9677	27.6898	27.8323	27.6806	28.1156	29.0829	28.7277	28.8531	+	+	+	+	+	+	+		biological regulation;cell proliferation;cellular process;cellular response to stimulus;regulation of biological process;regulation of cellular process;response to stimulus;signal transduction				PP28		5	29.8	20.63	44	6.94759	7.30415	7.31666	8.18216	8.20262	8.44869	8.00342	7.78396	7.68657	8.01887	7.90038	8.07118	8.26583
868	P63104	14-3-3 protein zeta/delta	YWHAZ	28.9166	28.505	28.7097	28.8103	29.0298	28.8714	28.7626	28.9578	28.69	28.8378	28.9981	28.6886	28.9536	28.9038	28.8329									amine transport;apoptosis;biological regulation;biosynthetic process;blood coagulation;cell activation;cell death;cellular biosynthetic process;cellular component assembly;cellular component assembly at cellular level;cellular component organization;cellular component organization at cellular level;cellular component organization or biogenesis;cellular component organization or biogenesis at cell…	binding;enzyme binding;identical protein binding;kinase binding;protein binding;protein kinase binding;transcription factor binding;ubiquitin protein ligase binding	adherens junction;anchoring junction;blood microparticle;cell junction;cell leading edge;cell part;cell-substrate adherens junction;cell-substrate junction;cytoplasm;cytoplasmic membrane-bounded vesicle;cytoplasmic part;cytoplasmic vesicle;cytoplasmic vesicle membrane;cytoplasmic vesicle part;cytoskeletal part;cytosol;extracellular membrane-bounded organelle;extracellular organelle;extracellular …	Cell cycle;Neurotrophin signaling pathway;Oocyte meiosis	41701	REACT_147867;REACT_23837;REACT_23847;REACT_23898;REACT_25042;REACT_264178;REACT_355377;REACT_355542;REACT_407;REACT_549	11	52.2	27.745	77	8.09089	8.03543	8.13456	8.11321	8.11368	8.19112	8.1889	8.13236	7.95158	8.17852	8.15812	8.14495	8.1125
1674	Q9BRD0	BUD13 homolog	BUD13	26.9212	26.9417	27.0198	28.7206	29.1229	28.8655	27.9345	28.1633	28.4816	28.3554	28.5127	28.8082	28.8316	28.5049	28.6863	+	+	+	+	+	+			cellular macromolecule metabolic process;cellular metabolic process;cellular nitrogen compound metabolic process;cellular process;establishment of localization;establishment of localization in cell;establishment of RNA localization;intracellular transport;macromolecule metabolic process;metabolic process;mRNA export from nucleus;mRNA metabolic process;mRNA processing;mRNA transport;nitrogen compo…		cell part;intracellular membrane-bounded organelle;intracellular organelle;intracellular organelle part;intracellular part;macromolecular complex;membrane-bounded organelle;nuclear part;nucleoplasm;nucleus;organelle;organelle part;protein complex;RES complex		Bud13		15	27.5	70.52	122	6.73697	6.81395	6.83686	7.73056	7.80194	7.84233	7.44832	7.36829	7.31727	7.5574	7.45248	7.7542	7.79284
1033	Q13347	Eukaryotic translation initiation factor 3 subunit I	EIF3I	28.8911	28.7775	28.6323	28.9496	28.9513	28.8061	28.8204	28.8128	28.9848	29.0043	28.9146	28.9233	28.9004	28.9971	28.7192									biological regulation;biosynthetic process;cellular biosynthetic process;cellular component assembly;cellular component assembly at cellular level;cellular component organization;cellular component organization at cellular level;cellular component organization or biogenesis;cellular component organization or biogenesis at cellular level;cellular macromolecular complex assembly;cellular macromolec…	binding;nucleic acid binding;RNA binding;translation factor activity, nucleic acid binding;translation initiation factor activity	cell part;cytoplasmic part;cytosol;eukaryotic 43S preinitiation complex;eukaryotic 48S preinitiation complex;eukaryotic translation initiation factor 3 complex;eukaryotic translation initiation factor 3 complex, eIF3m;extracellular membrane-bounded organelle;extracellular organelle;extracellular region part;extracellular vesicular exosome;intracellular part;macromolecular complex;membrane-bounded…	RNA transport	WD40	REACT_1079;REACT_1797;REACT_1979;REACT_2085;REACT_79;REACT_931	13	55.7	36.501	134	7.81368	7.7784	7.89348	7.76859	7.75077	7.90474	7.88071	7.71133	7.57659	7.85906	7.77253	7.71702	7.66893
91	O14744	Protein arginine N-methyltransferase 5	PRMT5	28.4194	28.3201	28.3689	28.9134	28.9034	28.8583	28.9167	28.5833	28.6939	28.9522	28.7119	28.6365	28.7484	28.8711	28.9265	+	+			+				biological regulation;biosynthetic process;cell activation;cell proliferation;cellular biosynthetic process;cellular component assembly;cellular component assembly at cellular level;cellular component organization;cellular component organization at cellular level;cellular component organization or biogenesis;cellular component organization or biogenesis at cellular level;cellular macromolecular c…	arginine N-methyltransferase activity;binding;catalytic activity;chromatin binding;core promoter binding;core promoter sequence-specific DNA binding;DNA binding;histone methyltransferase activity;histone-arginine N-methyltransferase activity;methyltransferase activity;N-methyltransferase activity;nucleic acid binding;protein binding;protein binding transcription factor activity;protein dimerizati…	cell part;cytoplasm;cytoplasmic part;cytosol;intracellular membrane-bounded organelle;intracellular organelle;intracellular organelle part;intracellular part;macromolecular complex;membrane-bounded organelle;methylosome;methyltransferase complex;nuclear part;nucleoplasm;nucleus;organelle;organelle part;protein complex	Cell cycle - yeast;RNA transport	PRMT5	REACT_11066;REACT_264545	27	52.7	72.683	248	7.66073	7.68806	7.74338	8.0571	7.99997	8.0754	8.07463	7.98276	7.73131	8.12551	7.96298	8.15091	7.98176
2007	Q9Y277	Voltage-dependent anion-selective channel protein 3	VDAC3	28.8787	28.8579	28.9661	28.963	28.448	29.2523	29.2197	29.0173	29.8722	29.1452	28.8551	28.7755	29.0418	28.9158	29.2236									adenine transport;cellular process;establishment of localization;nitrogen compound transport;nucleobase transport;nucleobase-containing compound transport;purine base transport;purine-containing compound transmembrane transport;transmembrane transport;transport	anion channel activity;anion transmembrane transporter activity;binding;channel activity;gated channel activity;ion channel activity;ion transmembrane transporter activity;nucleotide binding;passive transmembrane transporter activity;porin activity;substrate-specific channel activity;substrate-specific transmembrane transporter activity;substrate-specific transporter activity;transmembrane transp…	cell part;cytoplasmic part;extracellular membrane-bounded organelle;extracellular organelle;extracellular region part;extracellular vesicular exosome;intracellular membrane-bounded organelle;intracellular organelle;intracellular organelle part;intracellular part;macromolecular complex;membrane;membrane part;membrane-bounded organelle;membrane-bounded vesicle;mitochondrial membrane;mitochondrial o…	Calcium signaling pathway;Huntington's disease;Parkinson's disease	Porin_3		12	44.5	30.658	149	7.92874	7.9861	8.07181	8.01903	7.57018	8.19571	8.14983	8.10247	8.09774	8.10907	7.98336	8.04778	8.02272
422	P14625	Endoplasmin	HSP90B1	29.3733	29.0441	29.1957	28.9398	28.8323	28.8821	29.2018	29.2769	29.4517	28.9929	29.1148	29.1781	29.0045	29.1304	29.1243	+								actin cytoskeleton organization;actin filament organization;actin filament-based process;actin rod assembly;activation of immune response;activation of innate immune response;biological regulation;catabolic process;cellular catabolic process;cellular component assembly;cellular component assembly at cellular level;cellular component organization;cellular component organization at cellular level;c…	adenyl nucleotide binding;adenyl ribonucleotide binding;ATP binding;binding;calcium ion binding;cation binding;enzyme binding;ion binding;lipoprotein particle receptor binding;low-density lipoprotein particle receptor binding;metal ion binding;nucleic acid binding;nucleotide binding;phosphatase binding;protein binding;protein phosphatase binding;purine nucleotide binding;purine ribonucleoside tri…	adherens junction;anchoring junction;cell junction;cell part;cell-substrate adherens junction;cell-substrate junction;cytoplasmic membrane-bounded vesicle;cytoplasmic membrane-bounded vesicle lumen;cytoplasmic part;cytoplasmic vesicle;cytoplasmic vesicle part;cytosol;endocytic vesicle lumen;endoplasmic reticulum;endoplasmic reticulum lumen;endoplasmic reticulum membrane;endoplasmic reticulum part…	NOD-like receptor signaling pathway;Pathways in cancer;Plant-pathogen interaction;Prostate cancer;Protein processing in endoplasmic reticulum	HSP90	REACT_118632;REACT_163699;REACT_18423	36	45.1	92.468	415	8.18715	8.169	8.22342	8.05603	7.93859	8.16286	8.26614	8.13903	8.00134	8.22755	8.19463	8.28919	8.07595
347	P07900	Heat shock protein HSP 90-alpha	HSP90AA1	29.4325	29.5455	29.4345	28.6886	29.1311	28.8067	29.1124	29.1271	29.6556	29.0645	29.2069	29.2768	28.8963	29.1627	29.0844	+	+			+				apoptosis;axon guidance;biological regulation;cardiac muscle cell apoptosis;cell cycle;cell cycle process;cell death;cell migration;cell motility;cell surface receptor linked signaling pathway;cellular component assembly;cellular component assembly at cellular level;cellular component movement;cellular component organization;cellular component organization at cellular level;cellular component org…	adenyl deoxyribonucleotide binding;adenyl nucleotide binding;adenyl ribonucleotide binding;antigen binding;ATP binding;ATPase activity;binding;catalytic activity;CTP binding;dATP binding;deoxyribonucleotide binding;enzyme binding;enzyme regulator activity;GTP binding;GTPase binding;guanyl nucleotide binding;guanyl ribonucleotide binding;hydrolase activity;hydrolase activity, acting on acid anhydr…	apical plasma membrane;basolateral plasma membrane;brush border membrane;cell body;cell part;cell projection;cell projection membrane;cell projection part;cell surface;cytoplasm;cytoplasmic membrane-bounded vesicle;cytoplasmic membrane-bounded vesicle lumen;cytoplasmic part;cytoplasmic vesicle;cytoplasmic vesicle part;cytosol;endocytic vesicle lumen;extracellular matrix;extracellular membrane-bou…	Antigen processing and presentation;NOD-like receptor signaling pathway;Pathways in cancer;Plant-pathogen interaction;Progesterone-mediated oocyte maturation;Prostate cancer;Protein processing in endoplasmic reticulum	HATPase_c;HSP90	REACT_111176;REACT_115755;REACT_115852;REACT_12477;REACT_15296;REACT_15364;REACT_15451;REACT_160086;REACT_160315;REACT_163813;REACT_19236;REACT_263991;REACT_264071;REACT_264075;REACT_264164;REACT_264464;REACT_264548;REACT_267790;REACT_267817;REACT_267965;REACT_268571;REACT_9434	32	44.4	84.659	255	8.10168	8.20044	8.19734	7.89526	7.95992	7.96104	8.0724	7.87501	7.98057	8.07697	8.06115	8.17563	8.05061
597	P36873	Serine/threonine-protein phosphatase PP1-gamma catalytic subunit	PPP1CC	28.3801	28.5734	28.6162	28.8536	28.8178	28.9107	28.5485	28.1953	28.0661	28.9982	28.7918	28.9392	28.9857	28.7161	28.9248	+								acylglycerol catabolic process;acylglycerol metabolic process;biological regulation;carbohydrate metabolic process;catabolic process;cell cycle;cell differentiation;cell division;cell surface receptor linked signaling pathway;cellular carbohydrate metabolic process;cellular catabolic process;cellular developmental process;cellular glucan metabolic process;cellular lipid catabolic process;cellular…	binding;catalytic activity;cation binding;enzyme binding;hydrolase activity;hydrolase activity, acting on ester bonds;ion binding;kinase binding;metal ion binding;phosphatase activity;phosphoprotein phosphatase activity;phosphoric ester hydrolase activity;protein binding;protein kinase binding;protein N-terminus binding;protein serine/threonine phosphatase activity	adherens junction;anchoring junction;cell division site part;cell junction;cell part;cell projection;cell projection part;cell-substrate adherens junction;cell-substrate junction;chromosomal part;cleavage furrow;condensed chromosome kinetochore;cytoplasm;cytoplasmic part;cytosol;dendritic spine;focal adhesion;histone methyltransferase complex;intracellular membrane-bounded organelle;intracellular…	Focal adhesion;Insulin signaling pathway;Long-term potentiation;Meiosis - yeast;Oocyte meiosis;Regulation of actin cytoskeleton;Vascular smooth muscle contraction	Metallophos	REACT_120727;REACT_150425;REACT_150471;REACT_24941;REACT_355252;REACT_494;REACT_682	14	53.3	36.983	166	7.96783	8.04902	8.14545	8.18404	8.06405	8.2553	8.03282	7.82326	7.70641	8.2749	8.1229	8.27413	8.14523
484	P22102	Trifunctional purine biosynthetic protein adenosine-3	GART	28.9447	28.9355	28.7192	28.9277	28.8843	28.7498	28.9742	29.058	28.5572	28.8971	28.8016	28.6881	28.7895	28.8363	28.844									amine metabolic process;anatomical structure development;aromatic compound biosynthetic process;biosynthetic process;brainstem development;carboxylic acid metabolic process;cellular amine metabolic process;cellular amino acid metabolic process;cellular aromatic compound metabolic process;cellular biosynthetic process;cellular ketone metabolic process;cellular metabolic process;cellular nitrogen c…	adenyl nucleotide binding;adenyl ribonucleotide binding;ATP binding;binding;catalytic activity;cation binding;cyclo-ligase activity;hydroxymethyl-, formyl- and related transferase activity;ion binding;ligase activity;ligase activity, forming carbon-nitrogen bonds;metal ion binding;methyltransferase activity;nucleotide binding;phosphoribosylamine-glycine ligase activity;phosphoribosylformylglycina…	cell part;cytoplasmic part;cytosol;extracellular membrane-bounded organelle;extracellular organelle;extracellular region part;extracellular vesicular exosome;intracellular part;membrane-bounded organelle;membrane-bounded vesicle;organelle;vesicle	One carbon pool by folate;Purine metabolism	AIRS;AIRS_C;Formyl_trans_N;GARS_A;GARS_C;GARS_N	REACT_1776	36	44.4	107.77	342	7.98978	8.01899	8.01662	7.92982	7.75403	7.99959	8.04021	7.92395	7.72621	7.98957	7.90802	7.96232	7.9826
[truncated: 894 more rows]
[truncated: 43 more columns]
