# Supplementary material for: Human UPF3A and UPF3B enable fault‐tolerant activation of nonsense‐mediated mRNA decay
Source: EMBO J. 2022 Apr 22;41(10):e109191. doi: 10.15252/embj.2021109191 (PMC9108619; doi:10.15252/embj.2021109191)
Supplement: Supplementary file 11 — Source Data for Figure 1 [file EMBJ-41-e109191-s017.zip]

Archive with 10 entries (9 files):
- Fig1/
- Fig1/Fig1B_HEK_UPF3A_OE_FLAG.pdf
- Fig1/Fig1B_HEK_UPF3A_OE_Tubulin.pdf
- Fig1/Fig1B_HEK_UPF3A_OE_UPF3A.pdf
- Fig1/Fig1B_HEK_UPF3A_OE_UPF3B.pdf
- Fig1/Fig1B_HeLa_UPF3A_OE_FLAG.pdf
- Fig1/Fig1B_HeLa_UPF3A_OE_Tubulin.pdf
- Fig1/Fig1B_HeLa_UPF3A_OE_UPF3A.pdf
- Fig1/Fig1B_HeLa_UPF3A_OE_UPF3B.pdf
- Fig1/Thumbs.db
