# Supplementary material for: Human UPF3A and UPF3B enable fault‐tolerant activation of nonsense‐mediated mRNA decay
Source: EMBO J. 2022 Apr 22;41(10):e109191. doi: 10.15252/embj.2021109191 (PMC9108619; doi:10.15252/embj.2021109191)
Supplement: Supplementary file 12 — Source Data for Figure 2 [file EMBJ-41-e109191-s014.zip]

Archive with 5 entries (4 files):
- Fig2/
- Fig2/Fig2A_3AKO_Tubulin.pdf
- Fig2/Fig2A_3AKO_UPF3A.pdf
- Fig2/Fig2A_3AKO_UPF3B.pdf
- Fig2/Fig2B_qPCR.xlsx
