# Supplementary material for: Human UPF3A and UPF3B enable fault‐tolerant activation of nonsense‐mediated mRNA decay
Source: EMBO J. 2022 Apr 22;41(10):e109191. doi: 10.15252/embj.2021109191 (PMC9108619; doi:10.15252/embj.2021109191)
Supplement: Supplementary file 12 — Source Data for Figure 2 [file EMBJ-41-e109191-s014.zip › Fig2/Fig2B_qPCR.xlsx]

## Sheet: RSRC2
RSRC2				Ct
				WT			NMD
	Cell line	KD	Replicate	1	2	3	1	2	3
	WT	Luc	1	25.3084	25.3428	25.3652	30.4948	29.8295	29.8508
			2	25.1784	25.1751	25.1649	29.77	29.8766	30.2473
			3	24.8496	24.9317	24.7263	29.7475	29.758	29.7567
	WT	SMG6&SMG7	1	25.999	26.0131	25.93	27.8643	27.8047	27.6576
			2	25.6388	25.7084	25.7685	27.4538	27.5245	27.3636
			3	25.4239	25.289	25.4701	27.2312	27.3174	27.7736
	WT	Luc	1	25.66	25.484	25.7789	31.3954	30.6432	31.0596
			2	24.9925	25.0315	25.0553	31.1548	30.5159	30.1852
			3	25.3859	25.1649	25.2775	31.1532	30.1966	30.5684
	WT	UPF3A	1	25.3154	25.4344	25.3748	30.314	29.9867	30.0903
			2	24.8091	24.5559	24.4915	29.8716	29.6856	29.5335
			3	25.1035	25.3182	25.2771	30.3383	30.0252	30.1607
	WT	UPF3B	1	25.2661	25.1145	25.271	29.5691	29.4543	29.3823
			2	25.5566	25.5993	25.5506	30.2935	30.3677	30.7457
			3	25.553	25.1602	25.4689	30.1731	29.7202	29.5653
	WT	UPF3A&B	1	25.5797	25.3255	25.6406	29.6422	29.4464	29.6826
			2	25.0654	25.0799	25.1758	29.6079	29.5526	29.3295
			3	25.1157	25.1123	25.2946	29.3906	28.9752	29.5615
	3A_KO 14	Luc	1	24.3326	24.5499	24.3212	30.3532	30.377	30.2824
			2	24.9299	24.9587	24.6848	30.6017	30.6818	30.6792
			3	25.118	25.2033	25.1308	31.086	31.0218	31.1031
	3A_KO 14	UPF3B	1	24.9174	24.9373	25.1469	29.3137	29.1136	29.0342
			2	25.2072	25.1279	25.1987	29.3909	29.4149	29.9287
			3	25.0472	25.0413	25.2068	29.1807	28.7698	29.1304
	3A_KO 20	Luc	1	25.4607	25.3838	25.2596	29.9463	29.9653	29.9601
			2	25.1964	25.4204	25.1073	30.0266	29.8834	29.8174
			3	25.5475	25.4442	25.3067	30.0673	30.094	30.3121
	3A_KO 20	UPF3B	1	25.5836	25.3272	25.2972	29.3062	28.6086	28.6391
			2	25.24	25.29	25.5193	28.8415	28.3991	28.4869
			3	25.6375	25.5447	25.5221	27.8267	27.5229	26.8408

## Sheet: SRSF2
SRSF2				Ct
				WT			NMD
	Cell line	KD	Replicate	1	2	3	1	2	3
	WT	Luc	1	21.0066	20.9738	21.0414	25.1312	25.097	24.9376
			2	21.0146	20.9362	20.9697	24.781	24.8015	25.0998
			3	20.2733	20.3962	20.3586	25.1353	25.1675	25.2217
	WT	SMG6&SMG7	1	22.6662	22.6965	22.7542	21.7978	21.8569	21.8104
			2	22.4431	22.4335	22.5318	21.5587	21.5152	21.4912
			3	22.3094	22.238	22.3154	21.4401	21.499	21.8401
	WT	Luc	1	20.6873	20.6835	20.7967	24.8592	24.4029	24.5146
			2	20.7693	20.7217	20.7959	24.6699	24.3452	24.3234
			3	20.678	20.7479	20.8824	24.7698	24.3677	24.3865
	WT	UPF3A	1	20.7089	20.8629	20.8165	24.8665	24.8891	24.9751
			2	20.115	20.1438	20.0931	24.4174	24.248	24.3173
			3	20.3304	20.4719	20.5055	24.6531	24.5931	24.6809
	WT	UPF3B	1	20.7054	20.6024	20.843	24.9012	24.849	24.798
			2	20.7466	20.7075	20.7115	25.0027	25.0225	25.2238
			3	20.635	20.6925	20.9264	25.196	25.0571	25.065
	WT	UPF3A&B	1	20.8875	20.8781	21.1042	24.9672	24.8472	25.1046
			2	20.5209	20.5058	20.5074	24.818	24.764	24.716
			3	20.5679	20.589	20.726	24.6831	24.5424	24.679
	3A_KO 14	Luc	1	20.9876	21.1035	21.1247	24.5492	24.3724	24.401
			2	21.288	21.3802	21.2825	24.7495	24.6666	24.8598
			3	20.8292	20.9056	20.813	24.3374	24.3959	24.281
	3A_KO 14	UPF3B	1	20.7839	20.8316	21.0152	24.3761	24.2828	24.2866
			2	21.0016	20.9208	21.0413	24.3618	24.2622	24.7479
			3	20.5629	20.664	20.7887	24.2969	24.3014	24.1387
	3A_KO 20	Luc	1	20.6557	20.6414	20.6428	24.4774	24.3079	24.3476
			2	20.5539	20.6989	20.5223	24.4065	24.3278	24.3695
			3	20.9385	20.9197	20.7881	24.7041	24.544	24.6108
	3A_KO 20	UPF3B	1	21.0701	21.0624	21.0817	25.1919	24.8226	25.7826
			2	21.1589	21.2364	21.3789	25.0264	24.9084	24.8862
			3	22.4603	22.4879	22.4072	24.9242	24.6449	24.6221

## Sheet: ZFAS1
ZFAS1				Ct
			Replicate	C1orf43			ZFAS1
	Cell line	KD		1	2	3	1	2	3
	WT	Luc	1	22.1475	22.2506	22.3974	22.0343	21.7635	21.7293
			2	22.2742	22.2356	22.1946	21.4789	21.4948	21.8767
			3	21.7618	21.8407	21.6365	21.592	21.4935	21.7103
	WT	SMG6&SMG7	1	21.7874	22.0239	22.1393	19.005	19.0876	19.1098
			2	22.8705	21.4634	23.0644	18.9018	18.8239	18.8152
			3	22.4734	22.5752	22.674	18.6536	18.724	19.0719
	WT	Luc	1	21.1207	20.8934	21.0475	20.906	20.5964	20.7252
			2	20.8659	20.8391	21.1264	20.8273	20.5425	20.5836
			3	22.016	21.7462	21.9969	21.3703	21.0572	21.0934
			4	21.7506	21.5606	21.8772	21.433	21.2603	21.3235
	WT	UPF3A	1	21.0062	21.1508	21.1218	20.6497	20.5624	20.6706
			2	20.2457	20.2306	20.1443	20.1741	20.1303	20.1942
			3	21.7593	21.6382	21.5914	21.2012	21.0863	21.1741
			4	21.6627	21.6483	19.8026	21.4197	21.5189	21.6276
	WT	UPF3B	1	21.1656	21.0055	21.1265	20.0923	20.039	20.0788
			2	20.9692	20.8711	21.052	20.214	20.2618	20.4746
			3	22.0306	21.9636	22.0055	20.9431	20.889	20.8994
			4	21.8816	21.8831	22.0906	20.7777	20.7797	21.092
	WT	UPF3A&B	1	20.9186	20.9869	21.2515	20.2968	20.1767	20.322
			2	20.834	20.8668	20.668	20.1537	20.2027	20.2013
			3	21.6082	21.5824	21.7477	20.3257	20.1949	20.2811
			4	21.4096	21.5453	21.582	20.8532	20.7868	20.769
	3A_KO 14	Luc	1	19.1488	20.8175	20.7658	20.324	20.3585	20.3199
			2	20.8633	21.0819	20.9068	20.7223	20.6988	20.8949
			3	21.5545	21.4938	21.5321	21.5483	21.5801	21.4972
			4	21.592	21.792	21.6394	21.6517	21.5831	21.9204
	3A_KO 14	UPF3B	1	19.2639	20.7298	20.8187	20.3553	20.3067	20.309
			2	20.7596	20.8395	20.8365	20.3919	20.3171	20.7168
			3	21.3466	21.4373	21.5914	20.8996	20.8426	20.8591
			4	21.5215	21.4356	21.3522	20.7364	20.8784	21.1487
	3A_KO 20	Luc	1	20.7419	19.2555	20.7051	20.8832	20.8698	20.8601
			2	19.2161	20.8641	19.217	20.9368	20.8978	21.0368
			3	21.6287	21.3987	21.298	21.4397	21.3676	21.4512
			4	21.2467	19.9519	21.354	21.2835	21.3703	21.5198
	3A_KO 20	UPF3B	1	19.5674	19.5739	19.5765	20.3703	20.1265	20.1318
			2	19.6369	20.8614	19.7928	20.1437	20.0243	20.2047
			3	19.9428	19.772	19.7363	19.9564	19.6382	19.6388
			4	21.2591	21.3471	21.3624	19.7185	19.6379	19.7789
