# Supplementary material for: Human UPF3A and UPF3B enable fault‐tolerant activation of nonsense‐mediated mRNA decay
Source: EMBO J. 2022 Apr 22;41(10):e109191. doi: 10.15252/embj.2021109191 (PMC9108619; doi:10.15252/embj.2021109191)
Supplement: Supplementary file 13 — Source Data for Figure 3 [file EMBJ-41-e109191-s011.zip]

Archive with 5 entries (5 files):
- Fig3/Fig3A_UPF3B_KOs_Tubulin.pdf
- Fig3/Fig3A_UPF3B_KOs_UPF3A.pdf
- Fig3/Fig3A_UPF3B_KOs_UPF3B.pdf
- Fig3/Fig3A_WB_Quantification.xlsx
- Fig3/Fig3B_qPCR.xlsx
