# Supplementary material for: Human UPF3A and UPF3B enable fault‐tolerant activation of nonsense‐mediated mRNA decay
Source: EMBO J. 2022 Apr 22;41(10):e109191. doi: 10.15252/embj.2021109191 (PMC9108619; doi:10.15252/embj.2021109191)
Supplement: Supplementary file 13 — Source Data for Figure 3 [file EMBJ-41-e109191-s011.zip › Fig3/Fig3A_WB_Quantification.xlsx]

## Sheet: Tabelle1
Replikat	1
Cell line	HEK293 WT		UPF3B KO 90			UPF3B KO 91
siRNA	Luc	UPF3B	Luc	UPF3B	UPF3A	Luc	UPF3B	UPF3A
	Lane 1	Lane 2	Lane 3	Lane 4	Lane 5	Lane 6	Lane 7	Lane 8
	Volume	Volume	Volume	Volume	Volume	Volume	Volume	Volume
UPF3A	8233	154284	105215	135928	3260.81	49661.2	51682.9	0
Tubulin	691668	870122	638701	439696	652835	574737	604862	706491
UPF3A/Tubulin	0.0119031	0.177313	0.164733	0.309141	0.00499485	0.0864069	0.0854457	0
UPF3A/Tubulin norm	1	14.8963	13.8395	25.9715	0.419626	7.25919	7.17844	0
