# Supplementary material for: Human UPF3A and UPF3B enable fault‐tolerant activation of nonsense‐mediated mRNA decay
Source: EMBO J. 2022 Apr 22;41(10):e109191. doi: 10.15252/embj.2021109191 (PMC9108619; doi:10.15252/embj.2021109191)
Supplement: Supplementary file 13 — Source Data for Figure 3 [file EMBJ-41-e109191-s011.zip › Fig3/Fig3B_qPCR.xlsx]

## Sheet: RSRC2
RSRC2				Ct
				WT			NMD
	Cell line	KD	Replicate	1	2	3	1	2	3
	WT	Luc	1	23.1785	22.8958	22.8833	26.7945	26.1243	26.2042
			2	22.7675	22.7847	22.8599	27.099	26.9034	26.3616
			3	23.3572	23.2495	23.1655	27.0048	26.4294	26.4627
	WT	SMG6&SMG7	1	23.2213	23.1905	23.2503	23.3719	23.3247	23.5187
			2	23.061	23.0127	22.997	23.3877	23.519	23.27
			3	23.1377	23.1298	23.098	23.1936	23.0846	23.1965
	WT	UPF3B	1	23.7865	23.1167	23.1159	26.6819	26.3969	26.4928
			2	23.0184	23.3915	22.9506	26.4004	26.8871	26.444
			3	22.9916	22.8035	22.9569	26.5617	26.1971	26.1713
	3B_KO 90	Luc	1	23.0641	22.9626	23.1222	26.166	26.0422	26.4077
			2	22.5902	22.4671	22.4102	26.1125	26.0801	26.0803
			3	23.345	23.1946	23.3869	26.4082	26.1799	26.4109
	3B_KO 90	UPF3A	1	22.9406	22.9864	22.8565	23.9355	23.8762	23.8496
			2	22.7144	22.868	22.9886	24.0141	24.0174	24.1057
			3	22.9708	22.9954	22.9314	24.022	23.9164	25.5698
	3B_KO 91	Luc	1	22.6717	22.6845	23.0282	26.0188	25.7052	25.9465
			2	22.6205	22.5443	22.4767	25.6766	25.9225	26.325
			3	23.0418	22.9907	23.1975	25.8781	25.6781	25.8205
	3B_KO 91	UPF3A	1	22.9718	22.847	22.6483	24.0016	23.7953	23.4973
			2	22.3097	22.5735	22.393	24.1254	24.0696	24.0739
			3	23.179	23.103	22.9938	24.0806	23.9921	24.1063

## Sheet: SRSF2
SRSF2				Ct
				WT			NMD
	Cell line	KD	Replicate	1	2	3	1	2	3
	WT	Luc	1	18.1321	18.0646	18.1121	22.4219	22.0967	22.1024
			2	18.3028	18.2908	18.3203	22.6389	22.5134	22.4475
			3	19.8681	19.8012	19.8382	24.4401	24.0181	23.9287
	WT	SMG6&SMG7	1	21.803	21.8554	21.8596	18.8695	18.7728	18.9766
			2	20.7696	20.7625	20.7306	18.1975	18.2481	18.2773
			3	21.9149	22.0476	21.8433	19.8775	19.8521	19.8435
	WT	UPF3B	1	18.1872	18.1883	18.1434	22.3149	22.1916	22.2596
			2	18.0158	17.9822	17.9298	22.1144	22.0889	22.3668
			3	20.0485	19.9705	20.1277	24.0476	24.1018	24.8291
	3B_KO 90	Luc	1	18.3325	18.2762	18.4125	22.5709	22.4312	22.5916
			2	18.3254	18.2519	18.2389	22.6282	22.554	22.5815
			3	19.8566	19.9935	19.8785	24.3802	24.3545	24.3023
	3B_KO 90	UPF3A	1	19.5403	19.6097	19.5378	22.4095	22.374	22.3397
			2	20.7945	20.9185	20.7614	23.4887	23.4862	23.5068
			3	20.9759	21.132	20.838	23.6638	23.6741	23.7889
	3B_KO 91	Luc	1	18.3213	18.3211	18.4786	22.9222	22.8125	22.7653
			2	18.4058	18.4036	18.4156	22.9018	22.8345	23.2229
			3	20.0545	19.9226	19.988	24.3404	24.3639	24.9429
	3B_KO 91	UPF3A	1	19.0653	19.1088	18.9683	22.1501	22.0707	22.0627
			2	18.7301	18.9033	18.7335	22.0616	22.0078	22.0873
			3	20.4579	21.3731	20.4074	23.7056	23.5926	23.7166
