# Supplementary material for: Human UPF3A and UPF3B enable fault‐tolerant activation of nonsense‐mediated mRNA decay
Source: EMBO J. 2022 Apr 22;41(10):e109191. doi: 10.15252/embj.2021109191 (PMC9108619; doi:10.15252/embj.2021109191)
Supplement: Supplementary file 14 — Source Data for Figure 4 [file EMBJ-41-e109191-s010.zip]

Archive with 9 entries (8 files):
- Fig4/
- Fig4/Fig4A_UPF3_dKO_AK-141left_AK-157right_mirrored.pdf
- Fig4/Fig4A_UPF3_dKO_Tubulin_mirrored.pdf
- Fig4/Fig4A_UPF3_dKO_UPF3A_mirrored.pdf
- Fig4/Fig4C_qPCR.xlsx
- Fig4/Fig4E_NB_EtBr_gel.pdf
- Fig4/Fig4E_NB_EtBr_gel.scn
- Fig4/Fig4E_NorthernBlot.pdf
- Fig4/Fig4E_NorthernBlot_quantification.xlsx
