# Supplementary material for: Human UPF3A and UPF3B enable fault‐tolerant activation of nonsense‐mediated mRNA decay
Source: EMBO J. 2022 Apr 22;41(10):e109191. doi: 10.15252/embj.2021109191 (PMC9108619; doi:10.15252/embj.2021109191)
Supplement: Supplementary file 14 — Source Data for Figure 4 [file EMBJ-41-e109191-s010.zip › Fig4/Fig4C_qPCR.xlsx]

## Sheet: RSRC2
RSRC2				Ct
			biol.\techn.	WT			NMD
	Cell line	KD	replicates	1	2	3	1	2	3
	WT	Luc	1	25.5951	25.3405	25.4096	32.4913	32.341	32.0837
			2	26.3908	25.8855	26.0363	32.3205	32.3712	32.0594
			3	26.2536	26.0039	26.0799	32.6815	32.4208	32.3753
	WT	SMG6&SMG7	1	25.0148	25.109	25.0346	26.0589	26.2016	25.6614
			2	26.1267	26.0641	26.0197	26.7155	26.8075	26.3967
			3	26.3647	26.3384	26.3157	27.6194	27.3809	27.2309
	3B_KO 90	Luc	1	26.9322	26.6995	26.7436	32.853	32.898	32.1675
			2	25.4327	25.3656	25.5098	30.9918	31.1306	30.8041
			3	25.9854	26.0091	26.0719	31.7693	31.6391	31.6365
	3B_KO 90	UPF3A	1	25.5703	24.9464	24.6275	27.7928	28.127	27.7459
			2	25.2812	24.8903	24.6896	27.2157	27.4189	27.162
			3	25.499	24.9699	24.9524	27.8093	27.7093	27.813
	UPF3_dKO 1	Luc	1	25.0363	25.0105	25.0568	26.2464	26.4334	26.4117
			2	25.102	24.9873	24.9762	26.1652	26.2843	26.0959
			3	25.344	25.2171	25.1842	26.4586	26.5772	26.7403
	UPF3_dKO 2	Luc	1	23.7441	23.5771	23.6944	24.2797	24.1603	24.1144
			2	23.8818	23.6291	23.8377	24.0132	23.9603	23.7229
			3	24.1449	23.9644	24.156	24.5164	24.4789	24.2445

## Sheet: SRSF2
SRSF2				Ct
			biol.\techn.	WT			NMD
	Cell line	KD	replicates	1	2	3	1	2	3
	WT	Luc	1	21.8071	21.5805	21.7431	26.8465	26.5346	26.5004
			2	20.6203	20.5044	20.6125	25.8632	25.6406	25.6026
			3	22.223	21.9986	22.1544	27.2325	27.0441	26.9748
	WT	SMG6&SMG7	1	24.1916	24.2433	24.0203	20.5298	20.3836	20.2372
			2	23.3108	23.3125	23.3265	19.4985	19.4911	19.3592
			3	25.0666	25.095	25.0953	21.4037	21.3944	21.2166
	3B_KO 90	Luc	1	22.5602	22.4362	22.393	27.9809	27.5732	27.4918
			2	20.2303	20.2032	20.2226	25.5687	25.3243	25.393
			3	22.2062	22.0597	22.1553	27.6421	27.0885	27.078
	3B_KO 90	UPF3A	1	21.6896	21.1949	21.1133	25.1514	25.0453	24.8338
			2	20.0917	19.7255	19.6618	23.686	23.5112	23.6228
			3	22.0132	21.395	21.3272	25.3151	25.1089	25.2221
	UPF3_dKO 1	Luc	1	21.2032	21.1864	21.1353	23.0903	22.9569	23.0315
			2	20.0491	20.0262	20.0135	22.0006	21.9804	22.063
			3	21.5838	21.5993	21.6012	23.5625	23.5369	23.5253
	UPF3_dKO 2	Luc	1	21.5	21.3878	21.4686	22.2968	22.166	22.0637
			2	20.2406	20.1374	20.2588	20.931	21.0156	20.8659
			3	22.2922	22.2676	22.3792	22.967	22.9298	22.854

## Sheet: ZFAS1
				Ct
			biol.\techn.	C1orf43			ZFAS1
	Cell line	KD	replicates	1	2	3	1	2	3
	WT	Luc	1	20.5658	20.3047	20.6105	21.2191	21.1476	21.1348
			2	20.8411	20.5929	21.6938	21.3211	21.243	21.273
			3	20.8219	20.2557	20.407	21.1973	21.0842	21.1052
	WT	SMG6&SMG7	1	21.0883	21.2647	21.1474	15.9591	15.9812	15.7713
			2	21.3003	21.4091	21.0459	16.3192	16.268	16.247
			3	21.1535	21.2316	21.1652	16.2115	16.184	16.1184
	3B_KO 90	Luc	1	21.8051	21.5482	21.707	22.1602	22.0421	22.0261
			2	19.5245	20.7463	20.6891	20.7908	20.6444	20.6919
			3	20.2707	20.2657	20.4592	21.1152	20.9468	20.9667
	3B_KO 90	UPF3A	1	20.6697	20.2623	20.3553	19.9201	19.7508	19.7722
			2	20.8209	20.3047	20.2809	19.7929	19.794	19.7944
			3	20.398	20.0451	20.0685	19.6923	19.564	19.7323
	UPF3_dKO 1	Luc	1	20.1133	20.2434	20.2181	18.6402	18.6481	18.6899
			2	20.4558	20.423	20.292	18.44	18.53	18.5155
			3	20.1268	20.1598	20.1544	18.4233	18.4084	18.4181
	UPF3_dKO 2	Luc	1	20.3947	20.2045	20.3606	17.6077	17.5704	17.59
			2	20.5056	20.2318	20.3489	17.5199	17.5936	17.5677
			3	20.1373	20.1505	20.23	17.5554	17.5588	17.632
