# Supplementary material for: Human UPF3A and UPF3B enable fault‐tolerant activation of nonsense‐mediated mRNA decay
Source: EMBO J. 2022 Apr 22;41(10):e109191. doi: 10.15252/embj.2021109191 (PMC9108619; doi:10.15252/embj.2021109191)
Supplement: Supplementary file 14 — Source Data for Figure 4 [file EMBJ-41-e109191-s010.zip › Fig4/Fig4E_NorthernBlot_quantification.xlsx]

## Sheet: Tabelle1
Replikat	1				2				3
Cell line	HEK293 WT		UPF3 dKO 1		HEK293 WT		UPF3 dKO 1		HEK293 WT		UPF3 dKO 1
siRNA	Luc		UPF3B		Luc		UPF3B		Luc		UPF3B
Reporter	WT	PTC	WT	PTC	WT	PTC	WT	PTC	WT	PTC	WT	PTC
	Lane 1	Lane 2	Lane 3	Lane 4	Lane 5	Lane 6	Lane 7	Lane 8	Lane 9	Lane 10	Lane 11	Lane 12
	Volume	Volume	Volume	Volume	Volume	Volume	Volume	Volume	Volume	Volume	Volume	Volume
reporter	8.11751e+07	1.79748e+07	2.13277e+08	1.26929e+08	1.12501e+08	1.75609e+07	1.96635e+08	1.46487e+08	9.04219e+07	1.6414e+07	1.98877e+08	1.29972e+08
xrFrag	6.05392e+06	2.33248e+07	1.50036e+07	2.34091e+07	5.79207e+06	3.33796e+07	1.57052e+07	2.24665e+07	6.95183e+06	3.39869e+07	1.55559e+07	2.35535e+07
28S adj Vol	2502450	3457500	4227600	3737550	4163550	4400400	3967800	3838800	3267300	4558725	3856125	3497400
18S adj Vol	999900	1365150	1610025	1411050	1615650	1688100	1492950	1443300	1263300	1766925	1499100	1380900
Reporter/28S	32.4383	5.19878	50.4486	33.9606	27.0205	3.99076	49.5576	38.1596	27.6748	3.60056	51.5742	37.1624
xrFrag/28S	2.4192	6.74613	3.54896	6.26323	1.39114	7.58559	3.95815	5.85248	2.1277	7.45536	4.03408	6.73458
Reporter/28S norm	1	0.160267	1	0.673171	1	0.147693	1	0.770004	1	0.130102	1	0.720562
xrFrag/28S norm	1	2.78858	1	1.7648	1	5.45279	1	1.47859	1	3.50396	1	1.66942
Reporter/18S	81.1833	13.1669	132.468	89.9538	69.6323	10.4028	131.709	101.495	71.576	9.28957	132.664	94.1211
xrFrag/18S	6.05453	17.0859	9.31886	16.5899	3.58498	19.7735	10.5195	15.5661	5.50291	19.2351	10.3768	17.0566
Reporter/18S norm	1	0.162187	1	0.679061	1	0.149396	1	0.770597	1	0.129786	1	0.70947
xrFrag/18S norm	1	2.822	1	1.78025	1	5.51565	1	1.47973	1	3.49544	1	1.64372
