# Supplementary material for: Human UPF3A and UPF3B enable fault‐tolerant activation of nonsense‐mediated mRNA decay
Source: EMBO J. 2022 Apr 22;41(10):e109191. doi: 10.15252/embj.2021109191 (PMC9108619; doi:10.15252/embj.2021109191)
Supplement: Supplementary file 15 — Source Data for Figure 6 [file EMBJ-41-e109191-s005.zip]

Archive with 9 entries (8 files):
- Fig6/
- Fig6/Fig6E_FLAG-IP_EIF4A3.pdf
- Fig6/Fig6E_FLAG-IP_RBM8A.pdf
- Fig6/Fig6E_FLAG-IP_UPF2.pdf
- Fig6/Fig6F_Rescues_FLAG.pdf
- Fig6/Fig6F_Rescues_Tubulin.pdf
- Fig6/Fig6F_Rescues_UPF3B.pdf
- Fig6/Fig6G_qPCR.xlsx
- Fig6/Thumbs.db
