# Supplementary material for: Human UPF3A and UPF3B enable fault‐tolerant activation of nonsense‐mediated mRNA decay
Source: EMBO J. 2022 Apr 22;41(10):e109191. doi: 10.15252/embj.2021109191 (PMC9108619; doi:10.15252/embj.2021109191)
Supplement: Supplementary file 15 — Source Data for Figure 6 [file EMBJ-41-e109191-s005.zip › Fig6/Fig6G_qPCR.xlsx]

## Sheet: RSRC2
RSRC2					Ct
				biol.\techn.	WT			NMD
	Cell line	KD	Rescue construct	Replicates	1	2	3	1	2	3
	WT	Luc	/	1	23.5915	23.5324	23.6096	29.1758	28.7592	28.5523
				2	23.4793	23.2397	23.4263	29.1688	28.8707	28.6044
				3	23.4435	23.3547	23.3376	29.2162	29.1779	29.2178
	3B_KO 90	UPF3A	/	1	23.545	23.5207	23.3857	25.9712	25.7049	25.4892
				2	23.7678	23.6859	23.4752	26.1992	26.0215	25.9126
				3	24.8057	23.425	23.2367	26.4093	26.1634	26.068
	3B_KO 90	UPF3A	UPF3B WT	1	24.0782	23.5197	23.4415	28.8083	28.6584	28.5555
				2	24.1205	23.7004	23.6237	29.4842	29.3792	29.3721
				3	23.906	23.3004	23.2067	29.0263	28.9607	29.2037
	3B_KO 90	UPF3A	K52DRR56EE	1	23.8445	23.7983	23.8404	28.3456	28.105	28.1958
			no UPF2 interaction	2	24.0247	23.6504	23.8303	28.4673	28.0465	28.165
				3	23.2461	23.238	23.2668	27.9476	27.804	27.9011
	3B_KO 90	UPF3A	del421-434	1	23.5807	23.439	23.4221	27.7706	27.8106	27.9114
			no EJC interaction	2	23.8112	23.702	23.6382	28.2708	28.2165	28.2895
				3	23.4305	23.4321	23.2205	28.0809	28.029	28.2382
	3B_KO 90	UPF3A	K52DRR56EE +	1	23.5218	23.5611	23.3132	26.6413	26.5104	26.4289
			del421-434	2	23.638	23.3489	23.2529	27.0661	26.603	26.796
				3	23.0643	22.8973	22.7677	26.4455	26.2711	26.3334
	3B_KO 90	UPF3A	del147-256	1	23.5967	23.5714	23.5481	27.4335	27.5891	27.4585
			no middle domain	2	23.6107	23.6296	23.5707	27.656	28.0888	28.1084
				3	23.2499	23.0281	23.2273	27.4784	27.6515	27.53
	3B_KO 90	UPF3A	K52DRR56EE +	1	23.1596	23.0974	23.0704	25.1578	25.4428	25.1285
			del147-256	2	23.6424	23.5787	23.4486	25.95	26.1672	25.7285
				3	23.132	23.0459	22.9988	25.3924	25.7578	25.5218
	3B_KO 90	UPF3A	del147-256 +	1	23.8441	23.677	23.7242	26.4651	26.6402	26.5141
			del421-434	2	23.8723	23.5874	23.8095	26.7472	26.8169	26.7777
				3	23.4685	23.2906	23.4184	26.5509	26.6588	26.5116

## Sheet: SRSF2
SRSF2					Ct
				biol.\techn.	WT			NMD
	Cell line	KD	Rescue construct	Replicates	1	2	3	1	2	3
	WT	Luc	/	1	20.4223	20.2479	20.4241	25.4742	25.2631	25.1548
				2	21.4406	21.3569	21.3757	26.2423	26.0434	25.9671
				3	21.1903	21.1095	21.3352	26.2919	26.1081	26.0584
	3B_KO 90	UPF3A	/	1	20.3776	20.5484	20.3088	24.2628	24.0977	24.0179
				2	21.6209	21.6832	21.5798	25.5058	25.429	25.1774
				3	21.4693	21.4159	21.3646	25.2433	25.1927	24.9064
	3B_KO 90	UPF3A	UPF3B WT	1	20.7541	20.3415	20.3482	25.8201	25.6835	25.7322
				2	22.0081	21.5039	21.3749	27.0795	26.8082	26.9158
				3	21.8402	21.32	21.3017	26.7351	26.577	26.6757
	3B_KO 90	UPF3A	K52DRR56EE	1	20.7013	20.6282	20.7009	25.9235	25.6375	25.6249
			no UPF2 interaction	2	21.7139	21.6034	21.7037	27.103	26.5038	26.8174
				3	21.3716	21.2847	21.371	26.604	26.3224	26.3011
	3B_KO 90	UPF3A	del421-434	1	20.7256	20.7449	20.634	25.3755	25.3927	25.3716
			no EJC interaction	2	21.8708	21.871	21.7213	26.4727	26.4887	26.4931
				3	21.7188	21.6448	21.6978	26.3029	26.3633	26.3613
	3B_KO 90	UPF3A	K52DRR56EE +	1	20.6082	20.6168	20.4613	24.7624	24.5615	24.5487
			del421-434	2	21.6562	21.6446	21.4495	25.8146	25.4585	25.5833
				3	21.3744	21.4308	21.2857	25.6844	25.3295	25.3169
	3B_KO 90	UPF3A	del147-256	1	20.5264	20.4945	20.6297	25.3236	25.4282	25.3621
			no middle domain	2	21.5755	21.5023	21.5032	26.2253	26.357	26.2495
				3	21.3231	21.3556	21.5107	26.1527	26.2132	26.1156
	3B_KO 90	UPF3A	K52DRR56EE +	1	20.3337	20.355	20.4364	23.745	23.9458	23.6859
			del147-256	2	21.635	21.631	21.5347	24.9605	25.095	24.8455
				3	21.4625	21.4216	21.372	24.864	24.9594	24.82
	3B_KO 90	UPF3A	del147-256 +	1	20.7949	20.643	20.781	25.0342	25.0712	24.9226
			del421-434	2	21.7726	21.647	21.9081	25.8726	25.9798	25.82
				3	21.5376	21.4028	21.5381	25.8071	25.7285	25.6802

## Sheet: ZFAS1
ZFAS1					Ct
				biol.\techn.	C1orf43			ZFAS1
	Cell line	KD	Rescue construct	Replicates	1	2	3	1	2	3
	WT	Luc	/	1	20.4506	20.8608	20.9014	20.6962	20.5171	20.5466
				2	20.2611	18.4222	20.3079	20.2118	20.1574	20.224
				3	20.3389	20.5178	20.9999	20.5685	20.4257	20.4573
	3B_KO 90	UPF3A	/	1	20.3448	20.4605	20.6224	19.8335	19.7817	19.7009
				2	20.4231	20.5161	20.0848	19.6635	19.5411	19.5081
				3	20.0111	20.4383	20.0518	19.7015	19.6339	19.5635
	3B_KO 90	UPF3A	UPF3B WT	1	21.284	20.8779	20.928	21.3314	21.266	21.2423
				2	21.1824	20.7893	20.6053	21.2435	21.1339	21.2518
				3	21.1497	20.7073	20.7221	21.2373	21.1509	21.2022
	3B_KO 90	UPF3A	K52DRR56EE	1	21.1918	21.0605	21.0889	21.1271	21.0545	21.0875
			no UPF2 interaction	2	20.9105	21.0052	21.0186	20.9007	20.6785	20.8058
				3	20.9546	20.6649	20.842	20.8403	20.5797	20.6372
	3B_KO 90	UPF3A	del421-434	1	21.1168	20.7996	21.001	20.8283	20.7768	20.8081
			no EJC interaction	2	20.9121	20.7618	21.2534	20.6787	20.6889	20.6305
				3	21.0621	20.5955	20.8042	20.9508	20.801	20.788
	3B_KO 90	UPF3A	K52DRR56EE +	1	21.0562	20.8871	20.7941	20.6751	20.4787	20.5606
			del421-434	2	20.6092	20.7706	20.4303	20.1759	20.1767	20.1584
				3	20.5995	20.5601	20.3673	20.2739	20.0877	20.1575
	3B_KO 90	UPF3A	del147-256	1	20.7262	20.7026	20.6884	20.8841	20.9971	20.9245
			no middle domain	2	19.9992	20.3319	20.4922	20.6373	20.6605	20.6497
				3	20.2944	19.9643	20.2743	20.8336	20.9351	20.6248
	3B_KO 90	UPF3A	K52DRR56EE +	1	20.2705	20.4971	20.6543	19.5363	19.6566	19.5158
			del147-256	2	18.4817	20.48	20.5715	19.5275	19.4442	19.7795
				3	20.4654	20.5239	20.4646	19.5819	19.6736	19.4875
	3B_KO 90	UPF3A	del147-256 +	1	21.0788	20.8421	21.0502	20.5594	20.5535	20.5589
			del421-434	2	20.7489	20.5006	20.6097	20.3558	20.4299	20.3028
				3	20.6001	20.4331	20.5769	20.4201	20.2958	20.3597
