# Supplementary material for: Human UPF3A and UPF3B enable fault‐tolerant activation of nonsense‐mediated mRNA decay
Source: EMBO J. 2022 Apr 22;41(10):e109191. doi: 10.15252/embj.2021109191 (PMC9108619; doi:10.15252/embj.2021109191)
Supplement: Supplementary file 16 — Source Data for Figure 7 [file EMBJ-41-e109191-s003.zip]

Archive with 6 entries (5 files):
- Fig7/
- Fig7/Fig7B_Rescues_set2_FLAG.pdf
- Fig7/Fig7B_Rescues_set2_Tubulin.pdf
- Fig7/Fig7B_Rescues_set2_UPF3A.pdf
- Fig7/Fig7B_Rescues_set2_UPF3B.pdf
- Fig7/Fig7C_qPCR.xlsx
