# Supplementary material for: Human UPF3A and UPF3B enable fault‐tolerant activation of nonsense‐mediated mRNA decay
Source: EMBO J. 2022 Apr 22;41(10):e109191. doi: 10.15252/embj.2021109191 (PMC9108619; doi:10.15252/embj.2021109191)
Supplement: Supplementary file 16 — Source Data for Figure 7 [file EMBJ-41-e109191-s003.zip › Fig7/Fig7C_qPCR.xlsx]

## Sheet: RSRC2
RSRC2					Ct
				biol.\techn.	WT			NMD
	Cell line	KD	Rescue construct	Replicates	1	2	3	1	2	3
	WT	Luc	/	1	23.0214	22.789	22.8694	28.2029	27.9962	27.1963
				2	22.6121	22.5959	22.8117	28.0973	27.3825	27.3635
				3	23.8378	23.5057	23.5285	28.3916	27.8944	27.6622
	3B_KO 90	UPF3A	/	1	23.2184	23.1604	23.2302	24.9298	24.8729	25.2146
				2	23.0014	23.0509	23.678	25.2801	25.015	24.8276
				3	23.7423	23.7419	23.8987	25.3747	25.0393	25.4439
	3B_KO 90	UPF3A	UPF3A WT	1	23.5261	23.3037	23.6383	26.9561	26.4326	26.5991
				2	23.1453	23.1196	23.2291	27.0603	26.2062	27.768
				3	23.8852	23.6761	24.0534	27.0238	26.4927	26.4586
	3B_KO 90	UPF3A	UPF3A delExon4	1	23.0403	23.2098	23.2122	23.4906	23.3356	23.6111
			(del141-174)	2	22.7907	23.0323	23.0576	23.9827	23.5961	23.8758
				3	23.7699	23.6712	23.9381	24.051	23.6304	24.066
	3B_KO 90	UPF3A	UPF3B WT	1	23.3306	23.5967	23.4923	28.0777	27.0712	27.3139
				2	23.2036	23.4725	23.1921	28.0283	27.8091	27.4797
				3	23.6882	23.8297	23.9089	27.7956	27.2657	27.2992
	3B_KO 90	UPF3A	UPF3B delExon4	1	23.3393	23.149	23.4938	25.0239	24.9359	25.2435
			(del124-157)	2	23.0761	22.963	23.2028	25.1934	24.7674	26.0094
				3	23.7078	23.6678	24.3072	25.1693	24.8914	24.8543
	3B_KO 90	UPF3A	UPF3B 1-279	1	23.1945	23.0155	23.0751	25.6023	25.6889	26.3185
			N-terminus	2	22.8192	23.0072	22.9068	25.8077	25.3632	25.5407
				3	24.4374	23.5545	23.5416	26.1506	25.743	25.9323
	3B_KO 90	UPF3A	UPF3B 280-470	1	24.2511	23.0766	22.9393	24.609	24.5162	24.3131
			C-terminus	2	22.6317	22.7308	23.0123	24.341	24.1177	27.3066
				3	23.6982	23.267	23.3605	24.8564	24.6481	24.6403

## Sheet: SRSF2
SRSF2					Ct
				biol.\techn.	WT			NMD
	Cell line	KD	Rescue construct	Replicates	1	2	3	1	2	3
	WT	Luc	/	1	20.3965	20.2043	20.2824	25.6844	25.0092	24.3863
				2	20.3417	20.2958	20.4326	25.3366	24.8408	25.1507
				3	20.9736	21.0296	21.2029	25.8614	25.4022	25.6042
	3B_KO 90	UPF3A	/	1	20.5989	20.4949	20.6357	24.6496	24.5759	24.8568
				2	20.3757	20.4837	21.2961	24.7666	24.394	24.6745
				3	20.934	20.9662	21.7506	24.9862	24.7868	24.9646
	3B_KO 90	UPF3A	UPF3A WT	1	20.4189	20.1791	20.317	25.6375	25.2583	25.3309
				2	19.8106	19.8883	20.0109	25.3351	25.0326	26.2272
				3	20.3212	20.4309	20.6338	25.5771	25.3753	26.0668
	3B_KO 90	UPF3A	UPF3A delExon4	1	20.2917	20.2325	20.4013	23.9752	23.5033	23.8852
			(del141-174)	2	20.0952	20.2032	20.2245	23.9486	23.7169	23.9841
				3	20.3808	20.6122	20.6843	24.1126	24.0537	24.0524
	3B_KO 90	UPF3A	UPF3B WT	1	20.0935	20.197	20.2347	25.9176	25.3281	25.3916
				2	20.0927	20.3429	20.081	25.2865	25.2195	25.2402
				3	20.7105	20.9337	20.7154	25.5309	25.3923	25.536
	3B_KO 90	UPF3A	UPF3B delExon4	1	20.1961	20.1259	20.3557	24.4604	24.3255	24.3392
			(del124-157)	2	20.1516	20.215	20.2677	24.3394	24.0986	24.9441
				3	20.6679	20.6753	20.6884	24.5859	24.3346	25.0081
	3B_KO 90	UPF3A	UPF3B 1-279	1	20.0474	20.0348	19.9555	24.859	24.7959	24.8497
			N-terminus	2	19.998	20.1113	19.9574	24.7563	24.2385	24.6298
				3	19.9123	20.1117	19.9883	24.6048	24.3935	24.6556
	3B_KO 90	UPF3A	UPF3B 280-470	1	20.3387	20.091	20.1017	24.5931	23.8924	23.7623
			C-terminus	2	20.0553	20.1035	20.3074	23.7915	23.5943	23.7901
				3	20.3893	20.4781	20.5611	23.988	23.797	25.2415

## Sheet: GAS5
ZFAS1					Ct
				biol.\techn.	EMC7			GAS5
	Cell line	KD	Rescue construct	Replicates	1	2	3	1	2	3
	WT	Luc	/	1	20.8811	20.9654	21.3926	20.1065	19.4687	19.2958
				2	20.9641	20.9545	21.3075	19.6282	19.2056	19.2706
				3	22.0404	21.9857	22.3259	20.4504	19.9802	20.0513
	3B_KO 90	UPF3A	/	1	21.0227	20.9343	21.1811	17.4396	17.321	17.6788
				2	20.8917	20.8685	22.097	17.3806	17.1071	17.3735
				3	21.8836	21.5453	22.0387	17.956	17.761	18.2814
	3B_KO 90	UPF3A	UPF3A WT	1	21.289	20.9577	21.3522	20.1848	20.1501	20.2463
				2	20.7803	20.6971	21.1285	20.2872	19.8501	20.4492
				3	22.0808	21.7184	22.0773	20.9285	20.8431	20.94
	3B_KO 90	UPF3A	UPF3A delExon4	1	21.012	20.9127	21.28	17.2463	17.0556	17.1931
			(del141-174)	2	20.5663	20.7397	20.7874	17.3946	17.2367	17.3732
				3	21.8821	21.695	22.1367	18.1215	17.7159	17.963
	3B_KO 90	UPF3A	UPF3B WT	1	21.1607	21.0793	21.0777	19.579	19.7309	19.5176
				2	20.8577	21.0318	20.8578	19.4362	19.7267	19.6458
				3	21.8875	21.9502	22.0609	20.4027	20.0066	20.0493
	3B_KO 90	UPF3A	UPF3B delExon4	1	21.0849	20.8981	21.0377	17.4962	17.6416	17.5773
			(del124-157)	2	21.2178	20.8597	20.8656	17.6304	17.4495	18.0367
				3	21.8422	21.5333	22.4354	18.1907	18.1672	18.1665
	3B_KO 90	UPF3A	UPF3B 1-279	1	20.9209	20.9842	20.8676	18.8382	18.8462	18.6878
			N-terminus	2	20.8933	21.0883	20.8286	18.6507	18.3252	18.6986
				3	21.6319	21.516	21.7978	19.2717	19.3879	19.6112
	3B_KO 90	UPF3A	UPF3B 280-470	1	21.1255	20.8562	20.8557	17.8334	17.4067	17.4489
			C-terminus	2	20.8212	21.0585	21.2353	17.4759	17.2895	17.5435
				3	21.6707	21.5633	21.7275	18.5956	18.0667	17.9815
